# Supplementary material for: Integrated phenotypic, transcriptomics and metabolomics: growth status and metabolite accumulation pattern of medicinal materials at different harvest periods of Astragalus Membranaceus Mongholicus
Source: BMC Plant Biol. 2024 May 3;24:358. doi: 10.1186/s12870-024-05030-7 (PMC11067282; doi:10.1186/s12870-024-05030-7)
Supplement: Supplementary file 4 — Additional file 4: Table S2. DEGs and annotated information by period. [file 12870_2024_5030_MOESM4_ESM.xlsx]

## Sheet: AVSB-degs
Gene_id	NR description	FC(B/A)	Log2FC(B/A)	Pvalue	Padjust	Significant	Regulate	CS_B1	CS_B2	CS_B3	CS_A1	CS_A2	CS_A3	B	A
TRINITY_DN1025_c2_g1	DNA topoisomerase 2-like [Physcomitrium patens])	197.225	7.6237	1.54e-10	1.35e-05	yes	up	7.08	4.89	10.99	0.12	0	0	7.65333	0.04
TRINITY_DN11244_c0_g3	hypothetical protein KP509_05G054900 [Ceratopteris richardii])	0.002	-8.99213	4.33e-10	3.78e-05	yes	down	0	0	0	6.26	2.56	1.36	0	3.39333
TRINITY_DN11274_c0_g1		144.311	7.17304	5.65e-08	0.00493304	yes	up	15.19	4.99	2.84	0	0.05	0	7.67333	0.0166667
TRINITY_DN11277_c1_g1		64.333	6.00748	1.07e-07	0.00933309	yes	up	136.54	27.86	89.74	0	1.92	0.49	84.7133	0.803333
TRINITY_DN11624_c0_g1		0.022	-5.4879	6.49e-14	5.67e-09	yes	down	0.12	0.78	0.27	23.53	7.72	10.62	0.39	13.9567
TRINITY_DN12591_c1_g1		0.002	-8.97457	1.12e-11	9.76e-07	yes	down	0	0.04	0	11.17	5.88	3.97	0.0133333	7.00667
TRINITY_DN13250_c0_g2	hypothetical protein GOP47_0013350 [Adiantum capillus-veneris])	297.118	8.21489	1e-12	8.75e-08	yes	up	9.92	6.11	7.43	0	0.06	0	7.82	0.02
TRINITY_DN13323_c0_g1	RRP12-like protein isoform X3 [Selaginella moellendorffii])	0.038	-4.73035	3.05e-09	0.000266055	yes	down	0.13	0.19	0.79	9.88	8.25	4.26	0.37	7.46333
TRINITY_DN14568_c1_g3		331.217	8.37163	1.82e-09	0.000158802	yes	up	12.83	9.8	8.67	0	0	0	10.4333	0
TRINITY_DN14813_c0_g4		0	-21.5826	2.57e-13	2.25e-08	yes	down	0	0	0	0	0	5.15	0	1.71667
TRINITY_DN15427_c0_g1	hypothetical protein SELMODRAFT_442839 [Selaginella moellendorffii])	0.001	-9.60829	1.38e-12	1.21e-07	yes	down	0	0	0	5.22	3.58	1.45	0	3.41667
TRINITY_DN1573_c0_g4		0.002	-9.08449	1.75e-08	0.00153222	yes	down	0	0.04	0	17.54	0.33	13.15	0.0133333	10.34
TRINITY_DN1748_c1_g1		85.412	6.41636	2.33e-09	0.000203704	yes	up	2.12	2.6	2.62	0	0.07	0	2.44667	0.0233333
TRINITY_DN18176_c0_g1	hypothetical protein KP509_04G105800 [Ceratopteris richardii])	325.668	8.34726	2.1e-08	0.00183779	yes	up	0.84	2.21	0.67	0	0	0	1.24	0
TRINITY_DN18176_c0_g2	hypothetical protein AXG93_3506s1090 [Marchantia polymorpha subsp. ruderalis])	629.434	9.29791	2.23e-12	1.95e-07	yes	up	2.68	3.77	2.39	0	0	0	2.94667	0
TRINITY_DN1888_c0_g1	hypothetical protein CY35_14G085400 [Sphagnum magellanicum])	16.979	4.08569	2.04e-09	0.000178089	yes	up	49.37	60.61	8.45	1.63	1.4	3.43	39.4767	2.15333
TRINITY_DN21311_c0_g4		0.002	-9.11571	5.47e-12	4.78e-07	yes	down	0	0	0	5.05	3.94	5.81	0	4.93333
TRINITY_DN21745_c0_g1	hypothetical protein AXG93_1429s1010 [Marchantia polymorpha subsp. ruderalis])	430.926	8.7513	9.32e-11	8.14e-06	yes	up	3.3	2.07	3.07	0	0	0	2.81333	0
TRINITY_DN2187_c0_g3		265.892	8.0547	8.03e-09	0.000701707	yes	up	28.34	17.61	9.82	0	0	0.19	18.59	0.0633333
TRINITY_DN22419_c0_g1		463.803	8.85737	2.48e-10	2.16e-05	yes	up	2.3	3.87	5.62	0	0	0	3.93	0
TRINITY_DN2359_c0_g1		2999.86	11.5507	4.4e-16	3.84e-11	yes	up	6.56	10	25.47	0	0	0	14.01	0
TRINITY_DN24130_c0_g3	hypothetical protein CY35_05G064000 [Sphagnum magellanicum])	0.019	-5.7139	3.54e-16	3.09e-11	yes	down	0.35	0.42	0	11.21	12.71	13.41	0.256667	12.4433
TRINITY_DN25941_c0_g1		0.002	-8.84849	8.53e-08	0.00745248	yes	down	0	0	0	22.22	0.84	7.62	0	10.2267
TRINITY_DN2624_c1_g1	hypothetical protein KP509_04G105800 [Ceratopteris richardii])	0.002	-9.33832	2.08e-11	1.81e-06	yes	down	0	0	0	8.4	6.31	2.2	0	5.63667
TRINITY_DN2697_c0_g3	hypothetical protein KC19_11G118000 [Ceratodon purpureus])	0	-21.6019	2.24e-13	1.95e-08	yes	down	0	0	0	0	0	3.79	0	1.26333
TRINITY_DN2773_c0_g1	hypothetical protein PHYPA_016260 [Physcomitrium patens])	15.593	3.96279	3.19e-19	2.79e-14	yes	up	37.95	13.05	96.71	1.13	1.55	0.79	49.2367	1.15667
TRINITY_DN2966_c0_g1		483.9	8.91857	5.62e-08	0.00491316	yes	up	9.48	15.07	51.55	0	0	0.16	25.3667	0.0533333
TRINITY_DN30730_c0_g4	hypothetical protein Mp_Vg00320 [Marchantia polymorpha subsp. ruderalis])	849.009	9.72964	2.85e-14	2.49e-09	yes	up	1.8	1.8	1.85	0	0	0	1.81667	0
TRINITY_DN31990_c0_g1		540.811	9.07898	3.7e-09	0.000323015	yes	up	161.93	34.53	30.02	0	0	0	75.4933	0
TRINITY_DN3232_c0_g2		46.395	5.53591	6.25e-15	5.46e-10	yes	up	14.87	9.79	12.8	0.97	0.7	0.55	12.4867	0.74
TRINITY_DN3276_c0_g1	hypothetical protein SELMODRAFT_9121, partial [Selaginella moellendorffii])	29.264	4.87107	1.65e-12	1.44e-07	yes	up	12.8	42.49	12.39	0.46	0.77	0.93	22.56	0.72
TRINITY_DN347_c0_g4		0.021	-5.56431	6.68e-08	0.0058393	yes	down	0.22	0	0.91	15.81	13.07	7.54	0.376667	12.14
TRINITY_DN3678_c0_g1		0.055	-4.18401	5.07e-08	0.00443024	yes	down	2.71	25	13.58	440.62	287.13	123.71	13.7633	283.82
TRINITY_DN38948_c0_g1		385.493	8.59056	2.72e-09	0.000237552	yes	up	3.52	11	9.46	0	0	0	7.99333	0
TRINITY_DN41042_c0_g1	hypothetical protein KP509_17G068300 [Ceratopteris richardii])	0	-21.518	4.01e-13	3.5e-08	yes	down	0	0	0	0	0	3.33	0	1.11
TRINITY_DN41730_c0_g2	hypothetical protein Mp_Vg00320 [Marchantia polymorpha subsp. ruderalis])	85.807	6.42303	1.98e-18	1.73e-13	yes	up	1.27	1.24	1.46	0.01	0	0.03	1.32333	0.0133333
TRINITY_DN42161_c0_g1		0.002	-8.83697	1.06e-08	0.000921877	yes	down	0	0.07	0	0.22	11.16	13.75	0.0233333	8.37667
TRINITY_DN4477_c0_g2		180.774	7.49804	2.41e-08	0.00210227	yes	up	16.48	9.92	0.18	0.09	0	0.02	8.86	0.0366667
TRINITY_DN4482_c0_g1		0.001	-9.53507	5.92e-08	0.00517114	yes	down	0	0	0	5.02	0.05	4.3	0	3.12333
TRINITY_DN45159_c0_g1		1379.56	10.43	9.15e-16	8e-11	yes	up	5.98	9.57	4.95	0	0	0	6.83333	0
TRINITY_DN47612_c0_g1		423.795	8.72722	5.96e-08	0.00520643	yes	up	8.29	0.66	2.53	0	0	0	3.82667	0
TRINITY_DN4901_c0_g2		0	-21.5826	2.57e-13	2.25e-08	yes	down	0	0	0	0	0	11.52	0	3.84
TRINITY_DN534_c0_g1		0.072	-3.80098	1.3e-16	1.13e-11	yes	down	2.01	5.39	4.4	62.71	37.08	43.19	3.93333	47.66
TRINITY_DN535_c0_g2		1130.81	10.1431	2.31e-15	2.02e-10	yes	up	32.95	25.95	24.2	0	0	0	27.7	0
TRINITY_DN544_c0_g4		0.001	-9.41124	4.78e-09	0.000417426	yes	down	0	0	0	23.54	50.96	2.09	0	25.53
TRINITY_DN5462_c3_g3		0	-21.569	2.92e-13	2.55e-08	yes	down	0	0	0	0	0	71.57	0	23.8567
TRINITY_DN5868_c0_g3	hypothetical protein KP509_15G041400 [Ceratopteris richardii])	11.284	3.49625	1.36e-17	1.19e-12	yes	up	20.49	28.72	14.74	1.1	1.24	1.72	21.3167	1.35333
TRINITY_DN622_c1_g3	hypothetical protein SELMODRAFT_51970, partial [Selaginella moellendorffii])	0.003	-8.38271	3.55e-08	0.00309961	yes	down	0	0	0	6.83	3.38	1.13	0	3.78
TRINITY_DN647_c4_g1	hypothetical protein GOP47_0014524 [Adiantum capillus-veneris])	0	-20.926	1.87e-12	1.64e-07	yes	down	0	0	0	0	0	7.66	0	2.55333
TRINITY_DN66911_c0_g1		694.435	9.4397	7.99e-08	0.00698005	yes	up	23.41	8.73	0.27	0	0	0	10.8033	0
TRINITY_DN6720_c0_g1	polyadenylate-binding protein 2 [Selaginella moellendorffii])	595.705	9.21845	1.78e-12	1.55e-07	yes	up	4.39	4.36	3.78	0	0	0	4.17667	0
TRINITY_DN8210_c3_g1	hypothetical protein Mp_Vg00320 [Marchantia polymorpha subsp. ruderalis])	84.026	6.39276	1.25e-08	0.00109391	yes	up	4.32	4.05	0.38	0.07	0	0.03	2.91667	0.0333333
TRINITY_DN8214_c0_g1		0	-11.1322	5.75e-17	5.02e-12	yes	down	0	0	0	31.39	14.07	9.04	0	18.1667
TRINITY_DN8214_c0_g2	hypothetical protein KP509_24G035800 [Ceratopteris richardii])	0	-11.0098	8.77e-18	7.66e-13	yes	down	0	0	0	5.53	8.93	7.42	0	7.29333
TRINITY_DN8214_c0_g3	hypothetical protein KP509_24G035800 [Ceratopteris richardii])	0	-11.0588	2.82e-18	2.46e-13	yes	down	0	0	0	10.43	9.86	5.68	0	8.65667
TRINITY_DN8439_c0_g4		0.003	-8.33525	3.07e-09	0.000268298	yes	down	0	0	0	5.95	4.18	2.75	0	4.29333
TRINITY_DN845_c0_g1		305.516	8.25511	2.69e-08	0.00235394	yes	up	1.02	6.92	7.18	0.05	0	0	5.04	0.0166667
TRINITY_DN8860_c0_g1		670.476	9.38904	7.22e-09	0.000630608	yes	up	5.16	5.5	0.34	0	0	0	3.66667	0
TRINITY_DN8949_c0_g2		0.001	-10.6922	1.86e-15	1.62e-10	yes	down	0	0	0	36.42	11.4	28.76	0	25.5267
TRINITY_DN9223_c0_g2	UDP-glycosyltransferase 85A3 [Selaginella moellendorffii])	495.854	8.95377	6.98e-11	6.1e-06	yes	up	17.21	1.44	18.12	0	0.07	0	12.2567	0.0233333
TRINITY_DN9953_c0_g4		0.006	-7.49315	5.92e-08	0.00517229	yes	down	0	0	0.03	1.38	1.4	1.92	0.01	1.56667

## Sheet: AVSB-annotation
Gene ID	length	GO_id	GO_term	Go_description	KO_id	KO_name	Pathway_id	Pathway_definition	COG_id	COG_Functional Categories	NR_hit-name	NR_description	Swiss-Prot_hit-name	Swiss-Prot_description	Pfam_id	Domain	Domain description
TRINITY_DN1025_c2_g1	1019	GO:0000819;;GO:0000712;;GO:0006265;;GO:0005634;;GO:0003677;;GO:0046872;;GO:0003918;;GO:0005524;	biological_process;;biological_process;;biological_process;;cellular_component;;molecular_function;;molecular_function;;molecular_function;;molecular_function;;	BP:sister chromatid segregation;;BP:resolution of meiotic recombination intermediates;;BP:DNA topological change;;CC:nucleus;;MF:DNA binding;;MF:metal ion binding;;MF:DNA topoisomerase type I;;MF:ATP binding;;	K03164		------	------	COG0188	L:Replication, recombination and repair)	XP_024356379.1	DNA topoisomerase 2-like [Physcomitrium patens])	sp|O24308|TOP2_PEA;;	DNA topoisomerase 2 OS=Pisum sativum OX=3888 GN=TOP2 PE=2 SV=1;;	------	------	------
TRINITY_DN11244_c0_g3	1328	GO:0001732;;GO:0002191;;GO:0006413;;GO:0005852;;GO:0016282;;GO:0033290;;GO:0098808;;GO:0003743;	biological_process;;biological_process;;biological_process;;cellular_component;;cellular_component;;cellular_component;;molecular_function;;molecular_function;;	BP:formation of cytoplasmic translation initiation complex;;BP:cap-dependent translational initiation;;BP:translational initiation;;CC:eukaryotic translation initiation factor 3 complex;;CC:eukaryotic 43S preinitiation complex;;CC:eukaryotic 48S preinitiation complex;;MF:mRNA cap binding;;MF:translation initiation factor activity;;	K03251	EIF3D	------	------	ENOG410XP1E	J:Translation, ribosomal structure and biogenesis)	KAH7437068.1	hypothetical protein KP509_05G054900 [Ceratopteris richardii])	sp|P56820|EIF3D_ARATH;;	Eukaryotic translation initiation factor 3 subunit D OS=Arabidopsis thaliana OX=3702 GN=TIF3D1 PE=1 SV=1;;	PF05091	eIF-3_zeta	Eukaryotic translation initiation factor 3 subunit 7 (eIF-3)
TRINITY_DN11274_c0_g1	1563	------	------	------	------	------	------	------	------	------	------	------	------	------	------	------	------
TRINITY_DN11277_c1_g1	307	------	------	------	------	------	------	------	------	------	------	------	------	------	------	------	------
TRINITY_DN11624_c0_g1	1257	------	------	------	------	------	------	------	------	------	------	------	------	------	------	------	------
TRINITY_DN12591_c1_g1	1240	------	------	------	------	------	------	------	------	------	------	------	------	------	------	------	------
TRINITY_DN13250_c0_g2	2098	------	------	------	------	------	------	------	COG1819	S:Function unknown)	KAI5071099.1	hypothetical protein GOP47_0013350 [Adiantum capillus-veneris])	sp|D3UAG0|U71K1_MALDO;;	UDP-glycosyltransferase 71K1 OS=Malus domestica OX=3750 GN=UGT71K1 PE=1 SV=1;;	PF00201	UDPGT	UDP-glucoronosyl and UDP-glucosyl transferase
TRINITY_DN13323_c0_g1	1187	GO:0006364;;GO:0005730;	biological_process;;cellular_component;;	BP:rRNA processing;;CC:nucleolus;;	K14794	RRP12	------	------	ENOG410XQ3D	S:Function unknown)	XP_024541043.1	RRP12-like protein isoform X3 [Selaginella moellendorffii])	sp|Q5JTH9|RRP12_HUMAN;;	RRP12-like protein OS=Homo sapiens OX=9606 GN=RRP12 PE=1 SV=2;;	PF08161	NUC173	NUC173 domain
TRINITY_DN14568_c1_g3	496	------	------	------	------	------	------	------	------	------	------	------	------	------	------	------	------
TRINITY_DN14813_c0_g4	860	------	------	------	------	------	------	------	------	------	------	------	------	------	------	------	------
TRINITY_DN15427_c0_g1	2345	GO:0098813;;GO:0000280;;GO:0051307;;GO:0006508;;GO:0005737;;GO:0072686;;GO:0005634;;GO:0004197;	biological_process;;biological_process;;biological_process;;biological_process;;cellular_component;;cellular_component;;cellular_component;;molecular_function;;	BP:nuclear chromosome segregation;;BP:nuclear division;;BP:meiotic chromosome separation;;BP:proteolysis;;CC:cytoplasm;;CC:mitotic spindle;;CC:nucleus;;MF:cysteine-type endopeptidase activity;;	K02365	ESP1	------	------	COG5155;;COG5155	D:Cell cycle control, cell division, chromosome partitioning);;O:Posttranslational modification, protein turnover, chaperones)	EFJ23670.1	hypothetical protein SELMODRAFT_442839 [Selaginella moellendorffii])	sp|Q5IBC5|ESP1_ARATH;;	Separase OS=Arabidopsis thaliana OX=3702 GN=ESP1 PE=2 SV=1;;	PF03568;;PF12770	Peptidase_C50;;CHAT	Peptidase family C50;;CHAT domain
TRINITY_DN1573_c0_g4	1281	------	------	------	------	------	------	------	------	------	------	------	------	------	------	------	------
TRINITY_DN1748_c1_g1	1727	------	------	------	------	------	------	------	ENOG410YRAU;;ENOG410Z2X5	S:Function unknown);;	------	------	------	------	------	------	------
TRINITY_DN18176_c0_g1	2423	GO:0003676;	molecular_function;;	MF:nucleic acid binding;;	------	------	------	------	------	------	KAH7440411.1	hypothetical protein KP509_04G105800 [Ceratopteris richardii])	sp|Q94HW2|POLR1_ARATH;;	Retrovirus-related Pol polyprotein from transposon RE1 OS=Arabidopsis thaliana OX=3702 GN=RE1 PE=2 SV=1;;	PF07727	RVT_2	Reverse transcriptase (RNA-dependent DNA polymerase)
TRINITY_DN18176_c0_g2	2062	GO:0007018;;GO:0015074;;GO:0030286;;GO:0008569;;GO:0045505;;GO:0051959;;GO:0008270;;GO:0003676;	biological_process;;biological_process;;cellular_component;;molecular_function;;molecular_function;;molecular_function;;molecular_function;;molecular_function;;	BP:microtubule-based movement;;BP:DNA integration;;CC:dynein complex;;MF:ATP-dependent microtubule motor activity, minus-end-directed;;MF:dynein intermediate chain binding;;MF:dynein light intermediate chain binding;;MF:zinc ion binding;;MF:nucleic acid binding;;	------	------	------	------	------	------	OAE21435.1	hypothetical protein AXG93_3506s1090 [Marchantia polymorpha subsp. ruderalis])	sp|P10978|POLX_TOBAC;;	Retrovirus-related Pol polyprotein from transposon TNT 1-94 OS=Nicotiana tabacum OX=4097 PE=2 SV=1;;	PF14244;;PF14223;;PF03732;;PF13961	Retrotran_gag_3;;Retrotran_gag_2;;Retrotrans_gag;;DUF4219	gag-polypeptide of LTR copia-type;;gag-polypeptide of LTR copia-type;;Retrotransposon gag protein;;Domain of unknown function (DUF4219)
TRINITY_DN1888_c0_g1	4218	GO:0016021;;GO:0140359;;GO:0005524;	cellular_component;;molecular_function;;molecular_function;;	CC:integral component of membrane;;MF:ABC-type transmembrane transporter activity;;MF:ATP binding;;	------	------	------	------	ENOG410Z2X5;;COG1132	S:Function unknown);;V:Defense mechanisms)	KAH9541808.1	hypothetical protein CY35_14G085400 [Sphagnum magellanicum])	sp|A7KVC2|AB4C_MAIZE;;	ABC transporter C family MRP4 OS=Zea mays OX=4577 GN=MRP4 PE=2 SV=1;;	PF00005;;PF02463;;PF13555;;PF13304;;PF13191;;PF13476	ABC_tran;;SMC_N;;AAA_29;;AAA_21;;AAA_16;;AAA_23	ABC transporter;;RecF/RecN/SMC N terminal domain;;P-loop containing region of AAA domain;;AAA domain, putative AbiEii toxin, Type IV TA system;;AAA ATPase domain;;AAA domain
TRINITY_DN21311_c0_g4	1120	------	------	------	------	------	------	------	------	------	------	------	------	------	------	------	------
TRINITY_DN21745_c0_g1	1516	GO:0003824;	molecular_function;;	MF:catalytic activity;;	------	------	------	------	ENOG410Y65V;;ENOG4111MK6	S:Function unknown);;	OAE26836.1	hypothetical protein AXG93_1429s1010 [Marchantia polymorpha subsp. ruderalis])	sp|P0C2F6|RNHX1_ARATH;;	Putative ribonuclease H protein At1g65750 OS=Arabidopsis thaliana OX=3702 GN=At1g65750 PE=3 SV=1;;	PF13456	RVT_3	Reverse transcriptase-like
TRINITY_DN2187_c0_g3	459	------	------	------	------	------	------	------	------	------	------	------	------	------	------	------	------
TRINITY_DN22419_c0_g1	1769	------	------	------	------	------	------	------	------	------	------	------	------	------	------	------	------
TRINITY_DN2359_c0_g1	2466	------	------	------	------	------	------	------	------	------	------	------	------	------	------	------	------
TRINITY_DN24130_c0_g3	1013	GO:0009535;;GO:0016021;;GO:0005886;;GO:0051537;;GO:0009496;;GO:0045158;;GO:0046872;;GO:0016491;	cellular_component;;cellular_component;;cellular_component;;molecular_function;;molecular_function;;molecular_function;;molecular_function;;molecular_function;;	CC:chloroplast thylakoid membrane;;CC:integral component of membrane;;CC:plasma membrane;;MF:2 iron, 2 sulfur cluster binding;;MF:plastoquinol--plastocyanin reductase activity;;MF:electron transporter, transferring electrons within cytochrome b6/f complex of photosystem II activity;;MF:metal ion binding;;MF:oxidoreductase activity;;	K02636	petC	map00195	Photosynthesis)	COG0723	C:Energy production and conversion)	KAH9562293.1	hypothetical protein CY35_05G064000 [Sphagnum magellanicum])	sp|P26291|UCRIA_PEA;;	Cytochrome b6-f complex iron-sulfur subunit, chloroplastic OS=Pisum sativum OX=3888 GN=petC PE=2 SV=1;;	PF00355	Rieske	Rieske [2Fe-2S] domain
TRINITY_DN25941_c0_g1	836	------	------	------	------	------	------	------	------	------	------	------	------	------	------	------	------
TRINITY_DN2624_c1_g1	1396	GO:0006412;;GO:0022627;;GO:0003735;	biological_process;;cellular_component;;molecular_function;;	BP:translation;;CC:cytosolic small ribosomal subunit;;MF:structural constituent of ribosome;;	------	------	------	------	COG0515	T:Signal transduction mechanisms)	KAH7440411.1	hypothetical protein KP509_04G105800 [Ceratopteris richardii])	sp|O65569|RS112_ARATH;;	40S ribosomal protein S11-2 OS=Arabidopsis thaliana OX=3702 GN=RPS11B PE=2 SV=2;;	------	------	------
TRINITY_DN2697_c0_g3	1098	GO:0008270;;GO:0003676;	molecular_function;;molecular_function;;	MF:zinc ion binding;;MF:nucleic acid binding;;	------	------	------	------	ENOG41114AX	S:Function unknown)	KAG0557298.1	hypothetical protein KC19_11G118000 [Ceratodon purpureus])	------	------	PF03732;;PF19259	Retrotrans_gag;;Ty3_capsid	Retrotransposon gag protein;;Ty3 transposon capsid-like protein
TRINITY_DN2773_c0_g1	1932	------	------	------	------	------	------	------	ENOG4111AA4	S:Function unknown)	PNR43877.1	hypothetical protein PHYPA_016260 [Physcomitrium patens])	------	------	------	------	------
TRINITY_DN2966_c0_g1	637	------	------	------	------	------	------	------	------	------	------	------	------	------	------	------	------
TRINITY_DN30730_c0_g4	4137	GO:0015074;;GO:0003676;	biological_process;;molecular_function;;	BP:DNA integration;;MF:nucleic acid binding;;	K03006	RPB1, POLR2A	map03020	RNA polymerase)	ENOG410ZXEB;;COG2801;;ENOG410XS4D	S:Function unknown);;L:Replication, recombination and repair);;S:Function unknown)	BBN20486.1	hypothetical protein Mp_Vg00320 [Marchantia polymorpha subsp. ruderalis])	sp|P10978|POLX_TOBAC;;	Retrovirus-related Pol polyprotein from transposon TNT 1-94 OS=Nicotiana tabacum OX=4097 PE=2 SV=1;;	PF00665;;PF13976;;PF14223	rve;;gag_pre-integrs;;Retrotran_gag_2	Integrase core domain;;GAG-pre-integrase domain;;gag-polypeptide of LTR copia-type
TRINITY_DN31990_c0_g1	271	------	------	------	------	------	------	------	------	------	------	------	------	------	------	------	------
TRINITY_DN3232_c0_g2	861	------	------	------	------	------	------	------	------	------	------	------	------	------	------	------	------
TRINITY_DN3276_c0_g1	1028	GO:0050896;;GO:0046872;	biological_process;;molecular_function;;	BP:response to stimulus;;MF:metal ion binding;;	------	------	------	------	COG2608	S:Function unknown)	EFJ05405.1	hypothetical protein SELMODRAFT_9121, partial [Selaginella moellendorffii])	sp|O03982|HIP39_ARATH;;	Heavy metal-associated isoprenylated plant protein 39 OS=Arabidopsis thaliana OX=3702 GN=HIPP39 PE=2 SV=1;;	PF00403	HMA	Heavy-metal-associated domain
TRINITY_DN347_c0_g4	472	------	------	------	------	------	------	------	------	------	------	------	------	------	------	------	------
TRINITY_DN3678_c0_g1	693	------	------	------	------	------	------	------	------	------	------	------	------	------	------	------	------
TRINITY_DN38948_c0_g1	634	------	------	------	------	------	------	------	------	------	------	------	------	------	------	------	------
TRINITY_DN41042_c0_g1	1167	------	------	------	K03283	HSPA1s	map04144;;map04141;;map03040	Endocytosis);;Protein processing in endoplasmic reticulum);;Spliceosome)	COG0443	O:Posttranslational modification, protein turnover, chaperones)	KAH7373681.1	hypothetical protein KP509_17G068300 [Ceratopteris richardii])	sp|Q10265|HSP71_SCHPO;;	Probable heat shock protein ssa1 OS=Schizosaccharomyces pombe;;	PF00012;;PF02782	HSP70;;FGGY_C	Hsp70 protein;;FGGY family of carbohydrate kinases, C-terminal domain
TRINITY_DN41730_c0_g2	13966	GO:0015074;;GO:0003676;	biological_process;;molecular_function;;	BP:DNA integration;;MF:nucleic acid binding;;	------	------	------	------	ENOG410XS4D	S:Function unknown)	BBN20486.1	hypothetical protein Mp_Vg00320 [Marchantia polymorpha subsp. ruderalis])	sp|Q94HW2|POLR1_ARATH;;	Retrovirus-related Pol polyprotein from transposon RE1 OS=Arabidopsis thaliana OX=3702 GN=RE1 PE=2 SV=1;;	PF07727;;PF14244;;PF00665;;PF13976;;PF14223;;PF03732	RVT_2;;Retrotran_gag_3;;rve;;gag_pre-integrs;;Retrotran_gag_2;;Retrotrans_gag	Reverse transcriptase (RNA-dependent DNA polymerase);;gag-polypeptide of LTR copia-type;;Integrase core domain;;GAG-pre-integrase domain;;gag-polypeptide of LTR copia-type;;Retrotransposon gag protein
TRINITY_DN42161_c0_g1	2011	------	------	------	------	------	------	------	------	------	------	------	------	------	PF03004	Transposase_24	Plant transposase (Ptta/En/Spm family)
TRINITY_DN4477_c0_g2	2682	------	------	------	------	------	------	------	------	------	------	------	------	------	PF02362	B3	B3 DNA binding domain
TRINITY_DN4482_c0_g1	2252	------	------	------	------	------	------	------	------	------	------	------	------	------	------	------	------
TRINITY_DN45159_c0_g1	1911	------	------	------	------	------	------	------	------	------	------	------	------	------	------	------	------
TRINITY_DN47612_c0_g1	1168	------	------	------	------	------	------	------	ENOG410ZPPD	S:Function unknown)	------	------	sp|G4NF50|GAS2_MAGO7;;	Appressoria-specific virulence factor GAS2 OS=Magnaporthe oryzae;;	PF11327	Egh16-like	Egh16-like virulence factor
TRINITY_DN4901_c0_g2	511	------	------	------	------	------	------	------	------	------	------	------	------	------	------	------	------
TRINITY_DN534_c0_g1	1529	------	------	------	------	------	------	------	------	------	------	------	------	------	------	------	------
TRINITY_DN535_c0_g2	573	------	------	------	------	------	------	------	------	------	------	------	------	------	------	------	------
TRINITY_DN544_c0_g4	433	------	------	------	------	------	------	------	------	------	------	------	------	------	------	------	------
TRINITY_DN5462_c3_g3	250	------	------	------	------	------	------	------	------	------	------	------	------	------	------	------	------
TRINITY_DN5868_c0_g3	1791	------	------	------	------	------	------	------	ENOG410XNV7	O:Posttranslational modification, protein turnover, chaperones)	KAH7404761.1	hypothetical protein KP509_15G041400 [Ceratopteris richardii])	sp|P0DO21|GIP2_NICBE;;	Probable aspartic proteinase GIP2 OS=Nicotiana benthamiana OX=4100 GN=GIP2 PE=1 SV=1;;	PF14541;;PF14543	TAXi_C;;TAXi_N	Xylanase inhibitor C-terminal;;Xylanase inhibitor N-terminal
TRINITY_DN622_c1_g3	885	GO:0016021;;GO:0015386;	cellular_component;;molecular_function;;	CC:integral component of membrane;;MF:potassiu;;	------	------	------	------	COG0475	P:Inorganic ion transport and metabolism)	EFJ26360.1	hypothetical protein SELMODRAFT_51970, partial [Selaginella moellendorffii])	sp|B5X0N6|KEA6_ARATH;;	;;	------	------	------
TRINITY_DN647_c4_g1	631	GO:0016021;;GO:0140359;;GO:0005524;	cellular_component;;molecular_function;;molecular_function;;	CC:integral component of membrane;;MF:ABC-type transmembrane transporter activity;;MF:ATP binding;;	K05681	ABCG2, CD338	map02010	ABC transporters)	COG1131	V:Defense mechanisms)	KAI5070181.1	hypothetical protein GOP47_0014524 [Adiantum capillus-veneris])	sp|H9BZ66|ABCG1_PETHY;;	ABC transporter G family member 1 OS=Petunia hybrida OX=4102 GN=ABCG1 PE=2 SV=1;;	PF00005;;PF03215;;PF03193;;PF13191;;PF13555;;PF00910;;PF13401;;PF13304	ABC_tran;;Rad17;;RsgA_GTPase;;AAA_16;;AAA_29;;RNA_helicase;;AAA_22;;AAA_21	ABC transporter;;Rad17 P-loop domain;;RsgA GTPase;;AAA ATPase domain;;P-loop containing region of AAA domain;;RNA helicase;;AAA domain;;AAA domain, putative AbiEii toxin, Type IV TA system
TRINITY_DN66911_c0_g1	762	------	------	------	------	------	------	------	------	------	------	------	------	------	------	------	------
TRINITY_DN6720_c0_g1	1423	GO:0005737;;GO:0005829;;GO:1990904;;GO:0005634;;GO:0008143;;GO:0008266;;GO:0003723;;GO:0003730;	cellular_component;;cellular_component;;cellular_component;;cellular_component;;molecular_function;;molecular_function;;molecular_function;;molecular_function;;	CC:cytoplasm;;CC:cytosol;;CC:ribonucleoprotein complex;;CC:nucleus;;MF:pol;;MF:pol;;MF:RNA binding;;MF:mRNA 3'-UTR binding;;	K13126	PABPC	map03018;;map03015	RNA degradation);;mRNA surveillance pathway)	ENOG410XR5X	S:Function unknown)	XP_002960874.2	polyadenylate-binding protein 2 [Selaginella moellendorffii])	sp|P42731|PABP2_ARATH;;	Polyadenylate-binding protein 2 OS=Arabidopsis thaliana OX=3702 GN=PAB2 PE=1 SV=1;;	------	------	------
TRINITY_DN8210_c3_g1	2981	GO:0015074;;GO:0003676;	biological_process;;molecular_function;;	BP:DNA integration;;MF:nucleic acid binding;;	K01528	DNM1_3	map04144	Endocytosis)	COG2801	L:Replication, recombination and repair)	BBN20486.1	hypothetical protein Mp_Vg00320 [Marchantia polymorpha subsp. ruderalis])	sp|Q94HW2|POLR1_ARATH;;	Retrovirus-related Pol polyprotein from transposon RE1 OS=Arabidopsis thaliana OX=3702 GN=RE1 PE=2 SV=1;;	PF07727	RVT_2	Reverse transcriptase (RNA-dependent DNA polymerase)
TRINITY_DN8214_c0_g1	1277	------	------	------	------	------	------	------	------	------	------	------	------	------	------	------	------
TRINITY_DN8214_c0_g2	4501	GO:0051307;;GO:0006508;;GO:0005737;;GO:0072686;;GO:0005634;;GO:0004197;	biological_process;;biological_process;;cellular_component;;cellular_component;;cellular_component;;molecular_function;;	BP:meiotic chromosome separation;;BP:proteolysis;;CC:cytoplasm;;CC:mitotic spindle;;CC:nucleus;;MF:cysteine-type endopeptidase activity;;	K02365	ESP1	------	------	COG5155;;COG5155	D:Cell cycle control, cell division, chromosome partitioning);;O:Posttranslational modification, protein turnover, chaperones)	KAH7299922.1	hypothetical protein KP509_24G035800 [Ceratopteris richardii])	sp|Q5IBC5|ESP1_ARATH;;	Separase OS=Arabidopsis thaliana OX=3702 GN=ESP1 PE=2 SV=1;;	PF03568	Peptidase_C50	Peptidase family C50
TRINITY_DN8214_c0_g3	2815	GO:0051307;;GO:0006508;;GO:0005737;;GO:0072686;;GO:0005634;;GO:0004197;	biological_process;;biological_process;;cellular_component;;cellular_component;;cellular_component;;molecular_function;;	BP:meiotic chromosome separation;;BP:proteolysis;;CC:cytoplasm;;CC:mitotic spindle;;CC:nucleus;;MF:cysteine-type endopeptidase activity;;	K02365	ESP1	------	------	COG5155;;COG5155	D:Cell cycle control, cell division, chromosome partitioning);;O:Posttranslational modification, protein turnover, chaperones)	KAH7299922.1	hypothetical protein KP509_24G035800 [Ceratopteris richardii])	sp|Q5IBC5|ESP1_ARATH;;	Separase OS=Arabidopsis thaliana OX=3702 GN=ESP1 PE=2 SV=1;;	PF03568	Peptidase_C50	Peptidase family C50
TRINITY_DN8439_c0_g4	773	------	------	------	------	------	------	------	------	------	------	------	------	------	------	------	------
TRINITY_DN845_c0_g1	1217	------	------	------	------	------	------	------	------	------	------	------	------	------	------	------	------
TRINITY_DN8860_c0_g1	1898	------	------	------	------	------	------	------	COG2801	L:Replication, recombination and repair)	------	------	sp|Q94HW2|POLR1_ARATH;;	Retrovirus-related Pol polyprotein from transposon RE1 OS=Arabidopsis thaliana OX=3702 GN=RE1 PE=2 SV=1;;	PF14223	Retrotran_gag_2	gag-polypeptide of LTR copia-type
TRINITY_DN8949_c0_g2	684	------	------	------	------	------	------	------	------	------	------	------	------	------	------	------	------
TRINITY_DN9223_c0_g2	1721	GO:0008194;	molecular_function;;	MF:UDP-glycosyltransferase activity;;	------	------	------	------	COG1819	S:Function unknown)	XP_002990617.1	UDP-glycosyltransferase 85A3 [Selaginella moellendorffii])	sp|O64733|U87A2_ARATH;;	UDP-glycosyltransferase 87A2 OS=Arabidopsis thaliana OX=3702 GN=UGT87A2 PE=1 SV=1;;	PF00201	UDPGT	UDP-glucoronosyl and UDP-glucosyl transferase
TRINITY_DN9953_c0_g4	1763	------	------	------	------	------	------	------	ENOG410Z2SZ;;ENOG410Z9B5	S:Function unknown);;	------	------	------	------	PF03732	Retrotrans_gag	Retrotransposon gag protein

## Sheet: AVSC-degs
Gene_id	NR description	FC(C/A)	Log2FC(C/A)	Pvalue	Padjust	Significant	Regulate	CS_C1	CS_C2	CS_C3	CS_A1	CS_A2	CS_A3	C	A
TRINITY_DN10000_c0_g1		16.911	4.07986	2.5357e-08	0.00221523	yes	up	15.73	13.78	2.29	0.86	0.82	0.58	10.6	0.753333
TRINITY_DN10017_c0_g1		83.282	6.37994	6.6819e-09	0.000583744	yes	up	36.53	47.53	4.07	0.97	0.35	0	29.3767	0.44
TRINITY_DN10067_c0_g1	hypothetical protein KP509_29G013800 [Ceratopteris richardii])	12.382	3.63022	3.82994e-10	3.34592e-05	yes	up	4.47	3.92	1.28	0.34	0.32	0.28	3.22333	0.313333
TRINITY_DN1008_c0_g1		42.261	5.40125	1.88836e-24	1.64971e-19	yes	up	15.04	7.54	14.24	0.27	0.45	0.14	12.2733	0.286667
TRINITY_DN10101_c0_g1	zinc finger CCCH domain-containing protein 35-like isoform X2 [Physcomitrium patens])	0.003	-8.22919	4.86644e-09	0.000425142	yes	down	0	0	0	10.39	5.01	8.36	0	7.92
TRINITY_DN10198_c0_g1	hypothetical protein KP509_30G016200 [Ceratopteris richardii])	11.64	3.54106	2.64505e-09	0.000231077	yes	up	29.09	31.22	6.79	1.97	2.18	2.68	22.3667	2.27667
TRINITY_DN10211_c0_g1	hypothetical protein SELMODRAFT_19475, partial [Selaginella moellendorffii])	84.419	6.3995	1.28304e-71	1.12089e-66	yes	up	217.84	181.28	203.53	4.43	2.91	1.67	200.883	3.00333
TRINITY_DN10273_c0_g1		258.502	8.01403	9.7283e-17	8.49883e-12	yes	up	72.66	81.88	5.82	0.18	0.47	0.08	53.4533	0.243333
TRINITY_DN1027_c0_g1		20.738	4.3742	8.68607e-16	7.58832e-11	yes	up	9.16	9.29	26.31	0.35	0.91	1.02	14.92	0.76
TRINITY_DN102_c0_g1	xyloglucan endo-transglycoylase/hydrolase I [Equisetum fluviatile])	17.814	4.15494	1.67829e-09	0.000146619	yes	up	366.03	356.55	46.82	20.66	11.09	19.6	256.467	17.1167
TRINITY_DN10300_c1_g1	hypothetical protein KP509_18G081000 [Ceratopteris richardii])	16.509	4.04516	2.02363e-08	0.00176788	yes	up	4.33	4.54	5.23	0.73	0.06	0.26	4.7	0.35
TRINITY_DN10507_c0_g1	hypothetical protein MARPO_0049s0076 [Marchantia polymorpha])	27.386	4.77537	1.51659e-11	1.32493e-06	yes	up	46.37	41.57	3.8	1	1.1	3.4	30.58	1.83333
TRINITY_DN10725_c0_g1		105.224	6.71731	7.20792e-13	6.29698e-08	yes	up	16.73	20.37	7.78	0	0	1.28	14.96	0.426667
TRINITY_DN10774_c0_g2	hypothetical protein GOP47_0005039 [Adiantum capillus-veneris])	25.095	4.64935	5.36308e-15	4.6853e-10	yes	up	18.9	26.25	5.87	0.88	0.54	1.9	17.0067	1.10667
TRINITY_DN10922_c0_g1	hypothetical protein KP509_23G012100 [Ceratopteris richardii])	13.886	3.79554	4.99593e-13	4.36455e-08	yes	up	138.93	138.19	119.89	8.93	5.85	17.05	132.337	10.61
TRINITY_DN109_c0_g2	hypothetical protein GOP47_0027565 [Adiantum capillus-veneris])	19.256	4.26725	4.77659e-15	4.17293e-10	yes	up	10.63	10.68	4.84	0.43	0.84	0.29	8.71667	0.52
TRINITY_DN11103_c0_g1		245.841	7.94158	4.83515e-08	0.00422408	yes	up	4.51	8.74	4.12	0	0	0	5.79	0
TRINITY_DN111_c0_g1	calcium uniporter protein 6, mitochondrial-like [Physcomitrium patens])	21.684	4.43854	3.26239e-11	2.85009e-06	yes	up	58.39	76.44	11.02	2.16	2.04	3.44	48.6167	2.54667
TRINITY_DN11244_c0_g3	hypothetical protein KP509_05G054900 [Ceratopteris richardii])	0.003	-8.57629	2.65903e-09	0.000232298	yes	down	0	0	0	6.26	2.56	1.36	0	3.39333
TRINITY_DN11255_c0_g1	hypothetical protein Mapa_014323 [Marchantia paleacea])	0.005	-7.51626	6.03393e-09	0.000527136	yes	down	0	0.06	0	1.44	6.74	1.52	0.02	3.23333
TRINITY_DN11279_c0_g1		10.261	3.35913	9.72777e-18	8.49837e-13	yes	up	144.95	90.74	71.38	14.87	11.54	9.34	102.357	11.9167
TRINITY_DN11339_c0_g1	transcription factor MYB34 isoform X1 [Selaginella moellendorffii])	16.342	4.03053	3.71325e-09	0.000324397	yes	up	99.07	119.05	44.76	16.84	4.79	2.56	87.6267	8.06333
TRINITY_DN11514_c0_g1	hypothetical protein Mapa_005225 [Marchantia paleacea])	0.043	-4.55208	7.19182e-22	6.28292e-17	yes	down	1.13	0.51	0.74	22.9	17.76	24.58	0.793333	21.7467
TRINITY_DN11624_c0_g1		0.001	-9.56593	5.05412e-13	4.41538e-08	yes	down	0	0	0.06	23.53	7.72	10.62	0.02	13.9567
TRINITY_DN1163_c0_g1	hypothetical protein BDL97_11G041700 [Sphagnum fallax])	27.094	4.75993	2.01276e-16	1.75838e-11	yes	up	93.64	71.68	34.93	2.47	2.01	2.8	66.75	2.42667
TRINITY_DN11642_c2_g1		249.489	7.96283	3.40325e-08	0.00297314	yes	up	6.47	5.84	8.1	0	0	0	6.80333	0
TRINITY_DN11645_c0_g1		0.093	-3.4189	3.03424e-11	2.65078e-06	yes	down	0.99	2.44	1.43	23.42	12.52	8.04	1.62	14.66
TRINITY_DN1178_c0_g1	hypothetical protein KP509_07G002800 [Ceratopteris richardii])	0.057	-4.14131	1.72591e-08	0.00150779	yes	down	0.58	0.94	2.8	20.77	12.79	51.11	1.44	28.2233
TRINITY_DN11802_c0_g1		83.717	6.38745	1.15196e-08	0.00100637	yes	up	6.74	7.58	4.02	0	0.19	0	6.11333	0.0633333
TRINITY_DN11824_c0_g1	hypothetical protein Mapa_005225 [Marchantia paleacea])	0.095	-3.40086	2.00494e-14	1.75155e-09	yes	down	1.92	1.98	1.22	31.78	17.97	15.88	1.70667	21.8767
TRINITY_DN11898_c0_g1	hypothetical protein GOP47_0016722 [Adiantum capillus-veneris])	13.527	3.75777	7.16057e-11	6.25562e-06	yes	up	65.44	48.67	61.47	1.73	4.72	7.94	58.5267	4.79667
TRINITY_DN11909_c0_g2	cyclin-dependent kinase inhibitor 6 isoform X2 [Selaginella moellendorffii])	19.562	4.29	9.01429e-08	0.00787506	yes	up	5.43	3.84	2.93	0.46	0.04	0.26	4.06667	0.253333
TRINITY_DN11949_c0_g1	levopimaradiene synthase [Phylloglossum drummondii])	707.575	9.46674	2.82437e-08	0.00246742	yes	up	3.94	7.78	0.07	0	0	0	3.93	0
TRINITY_DN12161_c0_g1		781.616	9.61032	1.25112e-10	1.093e-05	yes	up	5.64	5.14	0.66	0	0	0	3.81333	0
TRINITY_DN12173_c0_g1		0.001	-10.7652	1.79516e-17	1.56829e-12	yes	down	0	0	0	25.32	17.33	9.37	0	17.34
TRINITY_DN12173_c0_g2	hypothetical protein M758_11G047500 [Ceratodon purpureus])	0.002	-9.35273	1.17569e-12	1.02711e-07	yes	down	0	0	0	4.37	4.65	2.18	0	3.73333
TRINITY_DN12179_c0_g3		0.004	-7.87077	3.54401e-08	0.00309612	yes	down	0	0	0	1.23	0.72	1.01	0	0.986667
TRINITY_DN12210_c0_g1	hypothetical protein GOP47_0010995 [Adiantum capillus-veneris])	57.066	5.83456	4.64859e-17	4.0611e-12	yes	up	222.89	275.87	30.73	3.77	3.54	3.76	176.497	3.69
TRINITY_DN12210_c0_g2	hypothetical protein KP509_1Z327400 [Ceratopteris richardii])	29.881	4.90116	1.39289e-12	1.21686e-07	yes	up	51.79	63.76	6.93	1.71	1.37	1.7	40.8267	1.59333
TRINITY_DN12217_c0_g1		140.972	7.13926	2.33022e-18	2.03573e-13	yes	up	40.57	28.87	12.5	0.19	0.51	0	27.3133	0.233333
TRINITY_DN12379_c0_g1	hypothetical protein KC19_8G088600 [Ceratodon purpureus])	21.255	4.40976	3.20491e-13	2.79988e-08	yes	up	23.7	26.75	5.46	0.95	1.16	1.05	18.6367	1.05333
TRINITY_DN12408_c0_g1	hypothetical protein GOP47_0010104 [Adiantum capillus-veneris])	0.035	-4.8554	4.32799e-19	3.78102e-14	yes	down	0.2	0.27	0.14	5.56	10.86	4.82	0.203333	7.08
TRINITY_DN12440_c0_g1	hypothetical protein CY35_05G007400 [Sphagnum magellanicum])	149.267	7.22175	7.78244e-12	6.79889e-07	yes	up	30.68	34.87	2.17	0.21	0.24	0.1	22.5733	0.183333
TRINITY_DN12461_c1_g3	hypothetical protein Mapa_017404 [Marchantia paleacea])	10.629	3.40995	1.66806e-08	0.00145725	yes	up	13.27	9.34	16.8	2.63	0.51	1.31	13.1367	1.48333
TRINITY_DN12591_c1_g1		0.001	-9.52041	8.70846e-13	7.60788e-08	yes	down	0	0	0	11.17	5.88	3.97	0	7.00667
TRINITY_DN12669_c0_g1	hypothetical protein CY35_14G071800 [Sphagnum magellanicum])	18.286	4.19265	6.49308e-17	5.67248e-12	yes	up	8.01	9.87	5.41	0.28	0.69	0.56	7.76333	0.51
TRINITY_DN12689_c0_g1	hypothetical protein KC19_11G138600 [Ceratodon purpureus])	0.057	-4.13166	6.03759e-11	5.27456e-06	yes	down	0.11	0.27	0.41	7.48	5.76	3.66	0.263333	5.63333
TRINITY_DN12746_c0_g1	hypothetical protein Mp_Vg00320 [Marchantia polymorpha subsp. ruderalis])	0.012	-6.40521	1.34668e-12	1.17648e-07	yes	down	0.02	0.03	0.05	6.75	0.65	2.01	0.0333333	3.13667
TRINITY_DN12903_c0_g1	hypothetical protein GOP47_0008577 [Adiantum capillus-veneris])	75.21	6.23286	5.51166e-11	4.8151e-06	yes	up	9.79	12.95	21.85	0	0.71	0	14.8633	0.236667
TRINITY_DN12929_c0_g1	hypothetical protein GOP47_0004985 [Adiantum capillus-veneris])	1393.67	10.4447	9.14407e-13	7.98845e-08	yes	up	5.13	6.31	0.56	0	0	0	4	0
TRINITY_DN12963_c0_g1	hypothetical protein GOP47_0017517 [Adiantum capillus-veneris])	27.343	4.77312	2.22096e-13	1.94028e-08	yes	up	132.05	145.55	96.45	2.11	2.86	10.32	124.683	5.09667
TRINITY_DN13003_c0_g1	hypothetical protein KP509_27G015600 [Ceratopteris richardii])	15.112	3.91762	8.87241e-17	7.75112e-12	yes	up	56.55	54.56	35.52	3.48	3.65	11.45	48.8767	6.19333
TRINITY_DN13005_c0_g3	hypothetical protein KP509_10G076400 [Ceratopteris richardii])	0.032	-4.98209	1.08294e-09	9.4608e-05	yes	down	0.16	0.04	0.09	3.41	4.13	3.75	0.0966667	3.76333
TRINITY_DN13114_c0_g2		189.203	7.56379	4.27267e-09	0.000373269	yes	up	8.26	5.43	0.86	0	0.06	0.15	4.85	0.07
TRINITY_DN13201_c0_g1	hypothetical protein KP509_16G069400 [Ceratopteris richardii])	17.866	4.15918	3.72938e-10	3.25806e-05	yes	up	14.67	14.67	4.92	0.25	0.89	1.08	11.42	0.74
TRINITY_DN13306_c1_g1	probable amidase At4g34880 [Selaginella moellendorffii])	0.014	-6.12283	4.80014e-08	0.0041935	yes	down	0.03	0.06	0.03	1.9	1.1	6.52	0.04	3.17333
TRINITY_DN13323_c0_g1	RRP12-like protein isoform X3 [Selaginella moellendorffii])	0.031	-4.98856	3.67746e-09	0.00032127	yes	down	0.25	0.1	0.23	9.88	8.25	4.26	0.193333	7.46333
TRINITY_DN13326_c0_g1		0.004	-7.82694	1.14271e-07	0.00998293	yes	down	0	0	0	1.38	2.31	2.82	0	2.17
TRINITY_DN1336_c0_g1	hypothetical protein BDL97_02G176000 [Sphagnum fallax])	24.048	4.58785	2.54111e-20	2.21996e-15	yes	up	279.98	217.74	117.78	5.86	12.52	10.93	205.167	9.77
TRINITY_DN13406_c0_g2	hypothetical protein KC19_10G073400 [Ceratodon purpureus])	17.999	4.16986	2.04107e-14	1.78312e-09	yes	up	75.3	49.78	21.2	5.14	3.07	1.81	48.76	3.34
TRINITY_DN1345_c0_g2		810.171	9.66208	7.65609e-11	6.68852e-06	yes	up	15.19	18.05	2.01	0	0	0	11.75	0
TRINITY_DN13465_c0_g1	hypothetical protein KP509_19G035200 [Ceratopteris richardii])	169.5	7.40514	6.42796e-08	0.00561559	yes	up	3.05	2.74	3.03	0	0	0.06	2.94	0.02
TRINITY_DN13497_c0_g1	hypothetical protein M758_2G166300 [Ceratodon purpureus])	18.171	4.1836	4.28558e-19	3.74397e-14	yes	up	12.36	21.6	9.82	1.25	1.02	0.66	14.5933	0.976667
TRINITY_DN13510_c0_g1	hypothetical protein KP509_38G045600 [Ceratopteris richardii])	38.913	5.28218	4.57426e-10	3.99616e-05	yes	up	269.82	308.01	48.91	10.93	0.82	7.33	208.913	6.36
TRINITY_DN13545_c0_g1	hypothetical protein KP509_25G060300 [Ceratopteris richardii])	14.879	3.89518	2.17394e-08	0.00189919	yes	up	150.48	290.75	134.47	3.71	12.12	24.27	191.9	13.3667
TRINITY_DN13566_c0_g1	hypothetical protein BDL97_19G078700 [Sphagnum fallax])	115.056	6.84619	7.25423e-13	6.33744e-08	yes	up	66.06	45.21	1.7	0.17	0.49	0.48	37.6567	0.38
TRINITY_DN13789_c0_g1	hypothetical protein Mapa_002914 [Marchantia paleacea])	0.094	-3.4144	4.17743e-09	0.000364949	yes	down	7.89	5.4	3.47	103.79	95.17	22.35	5.58667	73.77
TRINITY_DN13805_c0_g1	galacturonosyltransferase GAUT12/13/14/15-like protein [Selaginella moellendorffii])	20.264	4.34086	4.60425e-21	4.02236e-16	yes	up	50.26	45.96	31.76	4.4	2.39	1.27	42.66	2.68667
TRINITY_DN1389_c0_g2	hypothetical protein AXG93_620s1200 [Marchantia polymorpha subsp. ruderalis])	113.768	6.82995	9.4175e-17	8.22732e-12	yes	up	166.05	151.26	41.17	2.68	1.14	0.14	119.493	1.32
TRINITY_DN14291_c0_g1	hypothetical protein GOP47_0010310 [Adiantum capillus-veneris])	13.767	3.78316	4.99339e-08	0.00436233	yes	up	35.05	31.99	8.94	3.1	2.65	0.92	25.3267	2.22333
TRINITY_DN14425_c0_g1	hypothetical protein KP509_37G052700 [Ceratopteris richardii])	0.018	-5.80095	6.12572e-18	5.35155e-13	yes	down	0.09	0.3	0.15	14.59	5.32	5.43	0.18	8.44667
TRINITY_DN14577_c0_g1	hypothetical protein GOP47_0002181 [Adiantum capillus-veneris])	0.086	-3.53738	8.19586e-12	7.16007e-07	yes	down	0.34	0.29	0.59	7.12	5.93	3.9	0.406667	5.65
TRINITY_DN14594_c0_g1		0.064	-3.96762	1.05051e-11	9.17749e-07	yes	down	0.56	0.34	1.11	20.35	12.4	6.99	0.67	13.2467
TRINITY_DN14620_c0_g1	hypothetical protein GOP47_0013432 [Adiantum capillus-veneris])	13.243	3.72719	7.01446e-09	0.000612797	yes	up	130.5	106.5	19.07	9.05	6.1	8.55	85.3567	7.9
TRINITY_DN14785_c1_g1		38.619	5.27124	5.93831e-11	5.18782e-06	yes	up	14.73	13.86	2.84	0.15	0.19	0.76	10.4767	0.366667
TRINITY_DN14808_c0_g1	hypothetical protein CY35_15G037400 [Sphagnum magellanicum])	0.093	-3.42403	7.36052e-10	6.4303e-05	yes	down	18.58	23.2	34.55	733.36	306.11	104.25	25.4433	381.24
TRINITY_DN14808_c0_g2	hypothetical protein CY35_15G037400 [Sphagnum magellanicum])	0.082	-3.61167	3.89919e-09	0.000340641	yes	down	0.51	0.4	1.18	13.17	11.61	5.68	0.696667	10.1533
TRINITY_DN1494_c0_g1	cinnamoyl-CoA reductase 1-like [Physcomitrium patens])	53.225	5.73404	9.92083e-31	8.66703e-26	yes	up	84.43	74.51	60.97	2.15	3.14	4.52	73.3033	3.27
TRINITY_DN15067_c0_g1	hypothetical protein KP509_34G044000 [Ceratopteris richardii])	16.807	4.07101	1.58674e-18	1.38621e-13	yes	up	59.9	63.68	29.28	5.3	4.71	2.25	50.9533	4.08667
TRINITY_DN1517_c0_g1	calmodulin-binding transcription activator 3 [Selaginella moellendorffii])	33.183	5.05236	2.97573e-46	2.59966e-41	yes	up	56.62	53.32	50.11	1.46	1.93	2.22	53.35	1.87
TRINITY_DN15305_c0_g2	hypothetical protein Mapa_008744 [Marchantia paleacea])	33.54	5.06782	2.7055e-10	2.36358e-05	yes	up	27.03	28.39	6.58	1.28	0.46	0.12	20.6667	0.62
TRINITY_DN1552_c0_g1	hypothetical protein KP509_1Z047800 [Ceratopteris richardii])	10.606	3.40684	1.65889e-09	0.000144924	yes	up	350.6	289.84	75.06	37.72	24.16	20.3	238.5	27.3933
TRINITY_DN1573_c0_g4		0.001	-9.63012	2.77887e-09	0.000242768	yes	down	0	0	0	17.54	0.33	13.15	0	10.34
TRINITY_DN1574_c0_g2		0.001	-10.0845	9.01045e-15	7.87171e-10	yes	down	0	0	0	49.29	22.87	25.82	0	32.66
TRINITY_DN15835_c0_g1	hypothetical protein Mapa_014137 [Marchantia paleacea])	0.08	-3.63955	5.18112e-08	0.00452633	yes	down	0.99	0.51	0.92	6.43	25.46	4.78	0.806667	12.2233
TRINITY_DN15881_c0_g1	hypothetical protein GOP47_0021464 [Adiantum capillus-veneris])	43.337	5.43752	3.73023e-11	3.2588e-06	yes	up	8.08	4.5	2.69	0.11	0.26	0	5.09	0.123333
TRINITY_DN15909_c0_g1		50.306	5.65266	1.55374e-17	1.35738e-12	yes	up	55.06	48.74	25.73	1.32	1.75	0.17	43.1767	1.08
TRINITY_DN16017_c1_g1		10.545	3.39846	5.1409e-08	0.00449119	yes	up	165.7	214.45	220.49	15.53	37.01	6.26	200.213	19.6
TRINITY_DN16125_c0_g1	hypothetical protein KP509_18G062300 [Ceratopteris richardii])	526.822	9.04117	1.29555e-11	1.13182e-06	yes	up	379.26	334.15	7.91	0.64	0.89	0	240.44	0.51
TRINITY_DN16222_c0_g1	hypothetical protein GOP47_0004962 [Adiantum capillus-veneris])	0.008	-6.99832	9.91393e-08	0.00866101	yes	down	0	0.03	0.18	2.85	8.34	13.25	0.07	8.14667
TRINITY_DN16350_c0_g1	hypothetical protein GOP47_0007608 [Adiantum capillus-veneris])	10.514	3.39418	7.55228e-23	6.59783e-18	yes	up	34.97	25.31	44.01	5	3.91	3.01	34.7633	3.97333
TRINITY_DN16389_c0_g1		23.388	4.54769	9.92082e-17	8.66703e-12	yes	up	82.59	92.48	41.43	1.99	6.61	2.53	72.1667	3.71
TRINITY_DN16526_c0_g1	hypothetical protein BDL97_19G032800 [Sphagnum fallax])	0.059	-4.07919	1.86334e-20	1.62786e-15	yes	down	0.98	0.64	0.47	15.98	11.75	14.19	0.696667	13.9733
TRINITY_DN16907_c0_g1	hypothetical protein KP509_39G012900 [Ceratopteris richardii])	99.132	6.63128	8.06289e-35	7.04391e-30	yes	up	71.42	58.97	87.24	1.24	0.57	1.36	72.5433	1.05667
TRINITY_DN16942_c0_g1		21.99	4.45877	7.52319e-12	6.57241e-07	yes	up	32.86	15.97	9.31	1.44	1.83	0.68	19.38	1.31667
TRINITY_DN1707_c0_g1	uncharacterized protein LOC112283822 isoform X2 [Physcomitrium patens])	29.338	4.87469	1.23283e-19	1.07703e-14	yes	up	19.78	17.03	34.05	1.36	0.85	0.63	23.62	0.946667
TRINITY_DN17118_c0_g1	cysteine-rich receptor-like protein kinase 2 [Selaginella moellendorffii])	0.082	-3.60326	2.69789e-13	2.35693e-08	yes	down	0.59	0.5	0.61	8.64	6.01	9.53	0.566667	8.06
TRINITY_DN17135_c0_g1		14.174	3.82522	3.78077e-08	0.00330296	yes	up	225.96	251.76	32.5	24.22	12.6	7.95	170.073	14.9233
TRINITY_DN17211_c1_g2	hypothetical protein GOP47_0025692 [Adiantum capillus-veneris])	15.71	3.97357	7.39868e-13	6.46363e-08	yes	up	3.72	2.8	2.98	0.2	0.19	0.32	3.16667	0.236667
TRINITY_DN1725_c1_g2		0.041	-4.61571	3.00931e-09	0.000262899	yes	down	0.26	0.22	0.51	5.53	4.93	16.07	0.33	8.84333
TRINITY_DN17292_c0_g1	hypothetical protein GOP47_0023628 [Adiantum capillus-veneris])	0.002	-8.68813	2.86769e-08	0.00250527	yes	down	0	0	0	3.68	15.26	7.84	0	8.92667
TRINITY_DN17346_c0_g1	hypothetical protein KP509_02G035000 [Ceratopteris richardii])	25.571	4.67646	8.18825e-10	7.15342e-05	yes	up	18.88	24.17	3.22	1.24	0.37	0.61	15.4233	0.74
TRINITY_DN17526_c0_g1		49.213	5.62097	6.18432e-09	0.000540275	yes	up	2.59	4.46	0.71	1.69	0.04	0	2.58667	0.576667
TRINITY_DN1752_c1_g1	pectinesterase [Selaginella moellendorffii])	0.031	-4.99638	1.00497e-36	8.77965e-32	yes	down	0.53	0.42	0.47	19.64	15.55	18.32	0.473333	17.8367
TRINITY_DN1754_c0_g1	hypothetical protein KP509_08G030100 [Ceratopteris richardii])	14.626	3.87045	8.64077e-15	7.54875e-10	yes	up	118.99	110.51	80.22	11.47	11.29	3.97	103.24	8.91
TRINITY_DN17631_c0_g1	hypothetical protein KP509_19G021300 [Ceratopteris richardii])	0.002	-9.05056	1.10959e-08	0.000969356	yes	down	0	0	0	3.28	0.22	3.42	0	2.30667
TRINITY_DN1774_c0_g2	hypothetical protein GOP47_0002652 [Adiantum capillus-veneris])	39.96	5.32048	3.09776e-10	2.70627e-05	yes	up	17.41	16.21	4.88	0.59	0.62	0	12.8333	0.403333
TRINITY_DN1783_c0_g1	hypothetical protein SELMODRAFT_108667, partial [Selaginella moellendorffii])	16.722	4.06364	1.10456e-14	9.64966e-10	yes	up	9.49	16.27	6.57	1.24	0.63	0.5	10.7767	0.79
TRINITY_DN18044_c0_g2	hypothetical protein KP509_29G020600 [Ceratopteris richardii])	21.641	4.43568	7.65333e-09	0.00066861	yes	up	3.08	2.83	5.28	0.22	0.22	0.2	3.73	0.213333
TRINITY_DN18200_c0_g1	hypothetical protein MARPO_0153s0012 [Marchantia polymorpha])	0.073	-3.77707	5.57496e-14	4.87039e-09	yes	down	0.68	0.8	1.39	16.76	9.16	19.83	0.956667	15.25
TRINITY_DN18255_c0_g2	hypothetical protein GOP47_0029518 [Adiantum capillus-veneris])	0.038	-4.72835	1.85216e-09	0.000161809	yes	down	0.09	0.16	0.05	2.49	8.94	7.58	0.1	6.33667
TRINITY_DN18281_c0_g1	zinc finger protein CONSTANS-LIKE 4-like [Physcomitrium patens])	18.15	4.18193	9.68719e-14	8.46293e-09	yes	up	112.17	100.02	30.4	8.54	4.47	3.39	80.8633	5.46667
TRINITY_DN184_c0_g2	hypothetical protein MARPO_0136s0036 [Marchantia polymorpha])	19.376	4.27617	2.20759e-13	1.92859e-08	yes	up	282.64	270.64	413.54	9.14	12.79	33.89	322.273	18.6067
TRINITY_DN1888_c0_g1	hypothetical protein CY35_14G085400 [Sphagnum magellanicum])	14.501	3.85806	1.02316e-16	8.93849e-12	yes	up	18.06	19.35	39.07	1.63	1.4	3.43	25.4933	2.15333
TRINITY_DN1909_c0_g1	hypothetical protein KC19_6G155700 [Ceratodon purpureus])	0.068	-3.87712	5.63604e-09	0.000492376	yes	down	0.8	1.83	0.47	18.76	7.73	23.88	1.03333	16.79
TRINITY_DN1939_c0_g1		35.23	5.13872	3.30581e-12	2.88802e-07	yes	up	12.3	11.36	10.71	0.36	0.04	0.22	11.4567	0.206667
TRINITY_DN19464_c0_g1	hypothetical protein SELMODRAFT_424391 [Selaginella moellendorffii])	181.899	7.50699	1.47175e-13	1.28575e-08	yes	up	6.11	5.71	12	0.08	0	0.04	7.94	0.04
TRINITY_DN19597_c0_g1	hypothetical protein MARPO_0058s0008 [Marchantia polymorpha])	0.097	-3.36648	4.25645e-10	3.71852e-05	yes	down	0.38	0.19	0.66	4.42	3.5	5.03	0.41	4.31667
TRINITY_DN2004_c0_g1	hypothetical protein KP509_11G049300 [Ceratopteris richardii])	16.618	4.05465	8.48241e-12	7.4104e-07	yes	up	26.78	23.55	5.79	1.68	1.25	1.46	18.7067	1.46333
TRINITY_DN20584_c0_g1	hypothetical protein GOP47_0016074 [Adiantum capillus-veneris])	69.805	6.12525	1.98732e-09	0.000173616	yes	up	1.73	2.41	1.01	0	0.06	0.02	1.71667	0.0266667
TRINITY_DN2058_c0_g1	hypothetical protein KP509_18G044600 [Ceratopteris richardii])	0.057	-4.12564	6.03494e-09	0.000527225	yes	down	1.35	0.95	0.12	12.13	16.37	20.89	0.806667	16.4633
TRINITY_DN2071_c0_g2	hypothetical protein Mapa_013918 [Marchantia paleacea])	0.053	-4.23059	3.09924e-17	2.70756e-12	yes	down	0.19	0.23	0.2	6.25	4.21	3.7	0.206667	4.72
TRINITY_DN20721_c1_g1	hypothetical protein KP509_24G036800 [Ceratopteris richardii])	54.371	5.76478	1.21034e-11	1.05738e-06	yes	up	3.65	5.93	0.73	0.71	0.05	0.07	3.43667	0.276667
TRINITY_DN20756_c0_g1	uncharacterized protein LOC112293531 [Physcomitrium patens])	543.412	9.0859	2.8412e-22	2.48213e-17	yes	up	15.05	20.11	20.7	0	0.11	0.08	18.62	0.0633333
TRINITY_DN20836_c0_g1	O-fucosyltransferase 19 [Selaginella moellendorffii])	38.808	5.27829	3.2133e-33	2.8072e-28	yes	up	66.26	60.63	43.44	1.71	3.24	1.45	56.7767	2.13333
TRINITY_DN2090_c1_g1		0.003	-8.28657	1.71386e-08	0.00149726	yes	down	0	0	0	1.14	6.31	3.54	0	3.66333
TRINITY_DN2102_c0_g1	hypothetical protein KP509_05G036500 [Ceratopteris richardii])	0.083	-3.59122	7.17308e-09	0.000626655	yes	down	0.87	0.54	2.57	12.75	17.5	24.49	1.32667	18.2467
TRINITY_DN21094_c0_g1		0.086	-3.53556	6.10911e-10	5.33704e-05	yes	down	0.33	0.19	0.34	6.33	2.28	2.7	0.286667	3.77
TRINITY_DN21311_c0_g4		0.005	-7.73777	4.95437e-09	0.000432824	yes	down	0	0	0.05	5.05	3.94	5.81	0.0166667	4.93333
TRINITY_DN21410_c1_g1		0.007	-7.15826	2.29741e-08	0.00200706	yes	down	0.05	0	0.06	12.03	0.69	4.89	0.0366667	5.87
TRINITY_DN21417_c0_g1	hypothetical protein GOP47_0016475 [Adiantum capillus-veneris])	0.069	-3.8651	6.20644e-11	5.42207e-06	yes	down	0.22	0.45	0.32	6.81	4.18	3.98	0.33	4.99
TRINITY_DN2146_c1_g1		0.025	-5.29608	1.77034e-08	0.0015466	yes	down	0.42	0	0.25	13.88	3.34	7.56	0.223333	8.26
TRINITY_DN2179_c0_g1		0.06	-4.04796	6.89164e-24	6.02067e-19	yes	down	1.9	2.11	2.88	32.83	32.42	21.19	2.29667	28.8133
TRINITY_DN21803_c0_g1		254.186	7.98974	5.4323e-08	0.00474576	yes	up	23.89	21.88	5.35	0	0	0	17.04	0
TRINITY_DN21824_c0_g1	hypothetical protein GOP47_0024773 [Adiantum capillus-veneris])	18.391	4.20096	2.27145e-11	1.98438e-06	yes	up	40.62	41.09	11.77	2.63	0.93	2.45	31.16	2.00333
TRINITY_DN2218_c3_g1	hypothetical protein KP509_25G060300 [Ceratopteris richardii])	31.159	4.96156	3.05968e-09	0.0002673	yes	up	23.91	32.52	14.98	0.37	0.8	1.26	23.8033	0.81
TRINITY_DN222_c0_g2	hypothetical protein CY35_15G037400 [Sphagnum magellanicum])	0.038	-4.7049	1.20538e-12	1.05304e-07	yes	down	4.61	4.21	13.18	422.56	221.9	62.4	7.33333	235.62
TRINITY_DN2236_c0_g1	proline transporter 2-like [Physcomitrium patens])	18.49	4.20866	4.41419e-10	3.85632e-05	yes	up	166.33	154.49	48.42	15.29	8.52	6.15	123.08	9.98667
TRINITY_DN2238_c0_g1		0.026	-5.26106	4.55899e-10	3.98282e-05	yes	down	0.39	0.15	0.08	10.96	4.44	7.18	0.206667	7.52667
TRINITY_DN22419_c0_g1		729.292	9.51035	4.12782e-12	3.60615e-07	yes	up	2.49	2	7.17	0	0	0	3.88667	0
TRINITY_DN22511_c0_g1		182.599	7.51254	3.42914e-08	0.00299576	yes	up	3.84	3.88	4.54	0.08	0	0	4.08667	0.0266667
TRINITY_DN2259_c0_g1		1075.71	10.0711	2.40444e-11	2.10056e-06	yes	up	33.17	46.88	12.66	0	0	0	30.9033	0
TRINITY_DN2259_c1_g1		206.089	7.68712	3.95796e-15	3.45775e-10	yes	up	18.1	23.3	13.56	0	0.81	0.4	18.32	0.403333
TRINITY_DN2268_c0_g1		0.011	-6.48659	6.51313e-12	5.69e-07	yes	down	0.64	0.91	0	25.7	26.05	112.63	0.516667	54.7933
TRINITY_DN22737_c0_g1		138.066	7.10921	1.31543e-14	1.14918e-09	yes	up	1539.47	1392.84	589.32	26.78	0.56	4.55	1173.88	10.63
TRINITY_DN22960_c0_g1	hypothetical protein BDL97_05G002900 [Sphagnum fallax])	27.563	4.78467	5.05293e-08	0.00441434	yes	up	1.82	5.42	5.26	0	0.25	0.27	4.16667	0.173333
TRINITY_DN22_c0_g1	hypothetical protein Mapa_015064 [Marchantia paleacea])	10.835	3.43766	1.43892e-17	1.25707e-12	yes	up	88.56	77.71	45.29	7.05	7.32	14.05	70.52	9.47333
TRINITY_DN23357_c0_g1	hypothetical protein KP509_24G020600 [Ceratopteris richardii])	0.043	-4.52686	1.91498e-09	0.000167297	yes	down	0.16	0.07	0.05	3.32	1.5	2.83	0.0933333	2.55
TRINITY_DN2337_c0_g1	hypothetical protein KP509_20G041500 [Ceratopteris richardii])	12.983	3.69856	4.35036e-16	3.80056e-11	yes	up	63.5	61.27	27.62	4.93	3.83	5.21	50.7967	4.65667
TRINITY_DN234_c3_g2	hypothetical protein KC19_7G047800 [Ceratodon purpureus])	12.361	3.62773	8.28656e-10	7.2393e-05	yes	up	64.4	48.63	22.33	7.94	2.28	3.09	45.12	4.43667
TRINITY_DN2350_c0_g1	hypothetical protein KP509_06G060100 [Ceratopteris richardii])	128.301	7.00338	1.35594e-14	1.18458e-09	yes	up	179.25	94.41	11.13	0.18	1.74	0.72	94.93	0.88
TRINITY_DN24130_c0_g3	hypothetical protein CY35_05G064000 [Sphagnum magellanicum])	0.032	-4.94512	1.93501e-14	1.69046e-09	yes	down	0.53	0.44	0.06	11.21	12.71	13.41	0.343333	12.4433
TRINITY_DN24460_c0_g2	calvin cycle protein CP12-1, chloroplastic [Selaginella moellendorffii])	10.674	3.41598	1.41559e-08	0.00123669	yes	up	108.65	100.82	29.89	16.35	5.78	5.55	79.7867	9.22667
TRINITY_DN24717_c0_g1	hypothetical protein KP509_33G057000 [Ceratopteris richardii])	0.061	-4.02329	3.9187e-09	0.000342345	yes	down	0.75	0.78	1.13	34.56	14.49	4.95	0.886667	18
TRINITY_DN247_c0_g3	hypothetical protein MARPO_YA0041 [Marchantia polymorpha])	23.564	4.55854	1.78267e-12	1.55737e-07	yes	up	4.73	5.72	3.66	0.2	0.37	0.14	4.70333	0.236667
TRINITY_DN24883_c0_g1	hypothetical protein GOP47_0030376 [Adiantum capillus-veneris])	43.257	5.43488	2.12559e-10	1.85695e-05	yes	up	19.09	34.97	4.33	0.08	0.7	0.78	19.4633	0.52
TRINITY_DN25060_c0_g3	hypothetical protein KC19_2G084700 [Ceratodon purpureus])	0.07	-3.84348	3.72484e-15	3.2541e-10	yes	down	11.03	13.06	8.63	343.2	162.91	87.04	10.9067	197.717
TRINITY_DN25204_c0_g1		15.588	3.96238	4.24455e-23	3.70812e-18	yes	up	20792.3	22128.3	12391.6	1112.36	1758.86	1078.02	18437.4	1316.41
TRINITY_DN25238_c0_g1	hypothetical protein MARPO_0005s0106 [Marchantia polymorpha])	0.073	-3.77275	1.0957e-24	9.57226e-20	yes	down	0.78	1.06	1.01	16.53	13.81	16.23	0.95	15.5233
TRINITY_DN2530_c2_g1	hypothetical protein KP509_28G043100 [Ceratopteris richardii])	17.844	4.15738	2.49526e-14	2.17991e-09	yes	up	46.81	55.47	15.44	2.07	2.52	3.46	39.24	2.68333
TRINITY_DN2564_c0_g1		0.086	-3.53918	2.09435e-08	0.00182967	yes	down	0.74	2.22	2.47	14.25	17.05	20.88	1.81	17.3933
TRINITY_DN25847_c0_g1		233.887	7.86967	8.95258e-09	0.000782115	yes	up	6.08	8.86	4.31	0	0.08	0	6.41667	0.0266667
TRINITY_DN25949_c0_g1	hypothetical protein KP509_05G008800 [Ceratopteris richardii])	21.68	4.43827	7.94761e-15	6.94319e-10	yes	up	23.88	24.15	9.23	1.25	0.75	1.65	19.0867	1.21667
TRINITY_DN2598_c0_g1	hypothetical protein KP509_34G054400 [Ceratopteris richardii])	0.048	-4.37559	9.43798e-15	8.24521e-10	yes	down	0.53	0.43	0.66	15.53	11.66	6.07	0.54	11.0867
TRINITY_DN2644_c0_g1		0.022	-5.52152	5.96052e-09	0.000520723	yes	down	0.41	0.11	3.02	16.11	114.98	47.04	1.18	59.3767
TRINITY_DN26461_c0_g1	hypothetical protein GOP47_0000190 [Adiantum capillus-veneris])	0.046	-4.44458	3.57701e-16	3.12495e-11	yes	down	0.14	0.55	0.51	8.54	9.49	9.72	0.4	9.25
TRINITY_DN26535_c0_g1	hypothetical protein KP509_04G105800 [Ceratopteris richardii])	0.003	-8.58832	9.35835e-08	0.00817564	yes	down	0	0	0	3.12	0.18	1.84	0	1.71333
TRINITY_DN269_c0_g1	hypothetical protein MARPO_0003s0114 [Marchantia polymorpha])	23.181	4.53489	1.11738e-13	9.76168e-09	yes	up	112.1	129.07	21.67	4.33	5.37	4.06	87.6133	4.58667
TRINITY_DN27125_c0_g2		3844.78	11.9087	3.12278e-20	2.72812e-15	yes	up	36.79	54	22.22	0	0	0	37.67	0
TRINITY_DN27195_c0_g1	hypothetical protein KP509_20G026200 [Ceratopteris richardii])	265.96	8.05507	5.24969e-08	0.00458624	yes	up	1.45	1.06	2.78	0	0	0	1.76333	0
TRINITY_DN27195_c0_g2	hypothetical protein AXG93_4413s1270 [Marchantia polymorpha subsp. ruderalis])	308.417	8.26874	4.09444e-09	0.000357698	yes	up	1.31	1.2	1.75	0	0	0	1.42	0
TRINITY_DN272_c0_g2	hypothetical protein GOP47_0005105 [Adiantum capillus-veneris])	45.352	5.50311	9.4978e-12	8.29747e-07	yes	up	83.67	133.28	10	1.53	3.02	1.49	75.65	2.01333
TRINITY_DN2742_c0_g1		2095.51	11.0331	1.11962e-30	9.78121e-26	yes	up	26.68	35.59	58.97	0.03	0.04	0	40.4133	0.0233333
TRINITY_DN2773_c0_g1	hypothetical protein PHYPA_016260 [Physcomitrium patens])	34.295	5.09992	3.39083e-43	2.9623e-38	yes	up	21.79	28.81	116.9	1.13	1.55	0.79	55.8333	1.15667
TRINITY_DN27882_c0_g1	hypothetical protein MARPO_0029s0129 [Marchantia polymorpha])	35.774	5.16085	1.2064e-08	0.00105394	yes	up	46.96	38.92	41.95	0.08	3.5	0.52	42.61	1.36667
TRINITY_DN27931_c0_g2	hypothetical protein M758_3G229800 [Ceratodon purpureus])	38.309	5.25962	5.85295e-08	0.00511326	yes	up	27.09	30.39	0.79	0.91	0.17	0.59	19.4233	0.556667
TRINITY_DN27_c0_g1		15.24	3.92981	5.67997e-09	0.000496213	yes	up	36.05	53.56	17	4.71	0.86	2.22	35.5367	2.59667
TRINITY_DN2812_c0_g1	hypothetical protein GOP47_0022391 [Adiantum capillus-veneris])	0.092	-3.43655	6.67044e-11	5.82743e-06	yes	down	3.58	1.78	1.23	22.19	24.35	33.82	2.19667	26.7867
TRINITY_DN2823_c0_g1	hypothetical protein Mapa_008118 [Marchantia paleacea])	28.509	4.83335	5.4524e-15	4.76332e-10	yes	up	46.75	69.52	13.26	1.37	2.21	1.83	43.1767	1.80333
TRINITY_DN28602_c0_g1		0.089	-3.48943	2.01054e-11	1.75644e-06	yes	down	0.83	2.31	0.72	15.55	11.4	8.26	1.28667	11.7367
TRINITY_DN28607_c0_g1	hypothetical protein GOP47_0024390 [Adiantum capillus-veneris])	407.632	8.67112	1.46566e-15	1.28043e-10	yes	up	42.87	51.82	1.1	0.03	0.07	0.15	31.93	0.0833333
TRINITY_DN2862_c0_g1	galactinol synthase 2 [Selaginella moellendorffii])	37.301	5.22114	4.98482e-15	4.35484e-10	yes	up	470.27	522.65	67.97	8.77	11.59	5.09	353.63	8.48333
TRINITY_DN2886_c2_g1		0.014	-6.16368	1.22637e-13	1.07138e-08	yes	down	0.19	0	2.22	14.54	12.49	6.55	0.803333	11.1933
TRINITY_DN28945_c0_g1	hypothetical protein GOP47_0030478 [Adiantum capillus-veneris])	15.172	3.92332	1.43586e-08	0.0012544	yes	up	2.49	1.76	2.01	0.15	0.28	0.06	2.08667	0.163333
TRINITY_DN28993_c0_g1		45.457	5.50644	2.61953e-12	2.28848e-07	yes	up	28.35	27.58	4.62	0.09	0.69	0.46	20.1833	0.413333
TRINITY_DN29032_c0_g1	hypothetical protein KP509_13G055500 [Ceratopteris richardii])	10.932	3.45051	3.3288e-25	2.90811e-20	yes	up	12.9	10.8	10.69	1.42	1.01	1.15	11.4633	1.19333
TRINITY_DN29179_c0_g1	hypothetical protein Mapa_011996 [Marchantia paleacea])	2756.67	11.4287	2.4577e-17	2.1471e-12	yes	up	11.8	12.11	5	0	0	0	9.63667	0
TRINITY_DN29210_c0_g1		0.063	-3.99917	2.28478e-09	0.000199603	yes	down	0.17	0.47	1.17	13.51	13.63	7.34	0.603333	11.4933
TRINITY_DN29256_c0_g1	hypothetical protein KC19_1G174600 [Ceratodon purpureus])	0.061	-4.04339	3.15382e-17	2.75524e-12	yes	down	7.59	9.43	7.96	165.59	407.86	110.46	8.32667	227.97
TRINITY_DN2932_c0_g1	hypothetical protein KP509_39G026200 [Ceratopteris richardii])	13.772	3.78369	2.30002e-15	2.00934e-10	yes	up	22.41	33.6	12.75	1.77	2.16	1.89	22.92	1.94
TRINITY_DN29421_c1_g2	hypothetical protein GOP47_0026811 [Adiantum capillus-veneris])	0.05	-4.32168	6.03772e-10	5.27467e-05	yes	down	2.89	1.99	5.84	67.89	178.12	19.17	3.57333	88.3933
TRINITY_DN29524_c0_g1		128.749	7.00842	6.06262e-11	5.29643e-06	yes	up	10.69	12.77	1.42	0	0.18	0.05	8.29333	0.0766667
TRINITY_DN29671_c0_g1	medium chain fatty acid hydroxylase [Selaginella moellendorffii])	53.395	5.73863	6.97149e-08	0.00609043	yes	up	34.26	66.41	0.45	0.65	0.49	1.09	33.7067	0.743333
TRINITY_DN2975_c0_g1	calmodulin [Selaginella moellendorffii])	33.306	5.05772	8.20951e-17	7.17199e-12	yes	up	83.03	81.36	25.06	3.26	2.35	0.91	63.15	2.17333
TRINITY_DN2996_c0_g3		0.001	-10.0787	1.75818e-13	1.53598e-08	yes	down	0	0	0	3.72	13.81	9.79	0	9.10667
TRINITY_DN299_c1_g3		17.426	4.12316	6.39112e-09	0.000558341	yes	up	26.73	25.68	13.39	0.78	2.32	2.58	21.9333	1.89333
TRINITY_DN30092_c0_g1	hypothetical protein M758_5G121100 [Ceratodon purpureus])	25.629	4.67973	5.51802e-11	4.82065e-06	yes	up	57.05	51.21	11.54	1.17	2.7	4.31	39.9333	2.72667
TRINITY_DN3010_c0_g1	hypothetical protein BDL97_02G148600 [Sphagnum fallax])	134.907	7.07582	4.8173e-43	4.20849e-38	yes	up	2079.93	1912.77	2304.73	7.39	33.06	12.29	2099.14	17.58
TRINITY_DN30323_c0_g1	hypothetical protein KP509_01G104400 [Ceratopteris richardii])	0.084	-3.57857	3.39057e-08	0.00296207	yes	down	0.57	0.19	0.14	5.98	4.37	4.41	0.3	4.92
TRINITY_DN3035_c0_g1	hypothetical protein BDL97_08G129700 [Sphagnum fallax])	0.06	-4.04824	3.38619e-12	2.95825e-07	yes	down	0.31	0.3	0.09	5.62	5.45	4.62	0.233333	5.23
TRINITY_DN304_c0_g1		75.173	6.23214	6.31059e-08	0.00551306	yes	up	6.64	12.6	3.94	0	0.19	0.13	7.72667	0.106667
TRINITY_DN30702_c1_g1	hypothetical protein GOP47_0029892 [Adiantum capillus-veneris])	18.156	4.18234	3.65731e-09	0.00031951	yes	up	8.51	8.8	1.55	0.61	0.51	0.19	6.28667	0.436667
TRINITY_DN30798_c0_g1	hypothetical protein MARPO_0002s0161 [Marchantia polymorpha])	19.028	4.25001	1.39864e-08	0.00122188	yes	up	6.11	5.75	1.98	0.21	0.16	0.47	4.61333	0.28
TRINITY_DN3080_c1_g2		15.986	3.9987	1.05998e-09	9.26019e-05	yes	up	2.29	1.97	1.02	0.2	0.13	0.07	1.76	0.133333
TRINITY_DN30965_c0_g2		0.005	-7.71917	6.69854e-08	0.00585197	yes	down	0	0	0	5.11	3.97	3.92	0	4.33333
TRINITY_DN3167_c0_g2	hypothetical protein KC19_3G018100 [Ceratodon purpureus])	0.036	-4.80798	1.64429e-08	0.00143648	yes	down	0.11	0.19	0	8.5	5.04	3.12	0.1	5.55333
TRINITY_DN3171_c0_g1	pathogenesis-related protein 2 [Selaginella moellendorffii])	26.214	4.71224	6.03477e-34	5.27209e-29	yes	up	294.36	279.77	186.11	14.73	14.45	6.86	253.413	12.0133
TRINITY_DN320_c0_g1	hypothetical protein GOP47_0011179 [Adiantum capillus-veneris])	10.703	3.41995	3.53537e-10	3.08857e-05	yes	up	23.73	22.5	7.57	2	3	1.32	17.9333	2.10667
TRINITY_DN321_c0_g1	hypothetical protein BDL97_18G039200 [Sphagnum fallax])	21.418	4.42076	1.16825e-11	1.02061e-06	yes	up	3.12	3.26	5.83	0.35	0.23	0.12	4.07	0.233333
TRINITY_DN3235_c0_g1	stellacyanin [Selaginella moellendorffii])	13.705	3.7766	1.43131e-09	0.000125042	yes	up	791.88	672.87	439.2	101.5	61.67	11.92	634.65	58.3633
TRINITY_DN32458_c0_g1		12.536	3.64799	3.22846e-08	0.00282045	yes	up	39.01	43.72	29.19	0.82	3.85	5.1	37.3067	3.25667
TRINITY_DN32640_c0_g1	hydroxycinnamoyltransferase [Anthoceros agrestis])	99.738	6.64008	5.73148e-11	5.00714e-06	yes	up	2.65	1.73	10.44	0.07	0.11	0	4.94	0.06
TRINITY_DN3276_c0_g1	hypothetical protein SELMODRAFT_9121, partial [Selaginella moellendorffii])	85.788	6.4227	2.17059e-17	1.89627e-12	yes	up	49.55	73.33	9.87	0.46	0.77	0.93	44.25	0.72
TRINITY_DN32981_c0_g1		0.001	-9.84656	7.36772e-13	6.43658e-08	yes	down	0	0	0	10.13	18.32	4	0	10.8167
TRINITY_DN33052_c0_g1		47.669	5.57497	1.97908e-08	0.00172897	yes	up	4.82	3.05	2.27	0.28	0.07	0.08	3.38	0.143333
TRINITY_DN33138_c0_g1		512.424	9.00119	7.64796e-16	6.68141e-11	yes	up	134.72	139.08	201.95	0	0	2.6	158.583	0.866667
TRINITY_DN3320_c1_g1		0.006	-7.34331	9.99007e-08	0.00872752	yes	down	0	0	0.07	6.29	3.06	4.62	0.0233333	4.65667
TRINITY_DN3340_c0_g1	hypothetical protein KP509_01G038400 [Ceratopteris richardii])	20.089	4.32836	9.58725e-11	8.37561e-06	yes	up	10.31	6.4	7.34	0.23	0.99	0.21	8.01667	0.476667
TRINITY_DN3389_c0_g1		488.897	8.93339	3.5812e-11	3.1286e-06	yes	up	3.45	3.88	7.44	0	0	0	4.92333	0
TRINITY_DN34071_c0_g1		287.47	8.16727	2.79772e-08	0.00244415	yes	up	67.15	195.26	0.82	0.82	0.29	0	87.7433	0.37
TRINITY_DN34117_c0_g1	uncharacterized protein LOC112346736 [Selaginella moellendorffii])	25.337	4.66318	7.32363e-28	6.39807e-23	yes	up	19.79	16.27	13.05	1.17	0.75	0.4	16.37	0.773333
TRINITY_DN34524_c0_g1	hypothetical protein KP509_34G045400 [Ceratopteris richardii])	340.795	8.41276	8.09724e-08	0.00707391	yes	up	3.41	5.23	0.26	0	0	0.03	2.96667	0.01
TRINITY_DN3497_c1_g1	hypothetical protein Mapa_003126 [Marchantia paleacea])	13.084	3.7097	2.41638e-10	2.111e-05	yes	up	124.42	108.01	54.27	8.95	15.51	2.83	95.5667	9.09667
TRINITY_DN3532_c1_g2	hypothetical protein KP509_03G013900 [Ceratopteris richardii])	21.803	4.44644	1.78876e-16	1.5627e-11	yes	up	130.2	126.02	54.52	8.68	7.55	3.73	103.58	6.65333
TRINITY_DN35429_c0_g1	hypothetical protein AXG93_509s1470 [Marchantia polymorpha subsp. ruderalis])	229.945	7.84514	1.34016e-08	0.00117079	yes	up	0.91	0.88	1.97	0	0	0.02	1.25333	0.00666667
TRINITY_DN3546_c1_g1		18.332	4.19633	9.63008e-09	0.000841303	yes	up	23.66	20.04	3.84	0.62	1.52	0.88	15.8467	1.00667
TRINITY_DN3549_c0_g1	hypothetical protein Mp_Vg00320 [Marchantia polymorpha subsp. ruderalis])	29.628	4.88888	7.49102e-21	6.5443e-16	yes	up	497.65	367.25	160.85	22.08	12.76	6.87	341.917	13.9033
TRINITY_DN35991_c0_g3	cation/H(+) antiporter 18-like [Physcomitrium patens])	0.002	-9.20077	2.05564e-12	1.79584e-07	yes	down	0	0	0	2.54	3.31	1.94	0	2.59667
TRINITY_DN3608_c0_g1	hypothetical protein GOP47_0025693 [Adiantum capillus-veneris])	80.162	6.32484	1.10165e-08	0.000962421	yes	up	15.57	10.98	0.95	0.12	0.3	0	9.16667	0.14
TRINITY_DN36491_c0_g4	hypothetical protein Mapa_013887 [Marchantia paleacea])	25.535	4.67443	3.01756e-09	0.00026362	yes	up	3.52	2.91	4.07	0.12	0.09	0.35	3.5	0.186667
TRINITY_DN3670_c0_g1		12.249	3.61458	2.6078e-09	0.000227823	yes	up	127.71	166.67	91.65	3.65	18.17	13.68	128.677	11.8333
TRINITY_DN3723_c0_g1		19.19	4.26225	5.68647e-08	0.00496781	yes	up	81.97	61.16	9.27	3.63	5.09	1.01	50.8	3.24333
TRINITY_DN37368_c0_g2	hypothetical protein GOP47_0009526 [Adiantum capillus-veneris])	45.163	5.49707	1.66944e-09	0.000145846	yes	up	10.61	7.31	1.21	0.34	0.07	0.38	6.37667	0.263333
TRINITY_DN37377_c0_g1	hypothetical protein GOP47_0017220 [Adiantum capillus-veneris])	30.071	4.91032	6.74655e-12	5.89392e-07	yes	up	7.77	7.62	3.54	0.56	0.18	0.06	6.31	0.266667
TRINITY_DN3740_c0_g1		11.148	3.47873	2.97408e-08	0.00259821	yes	up	36.52	37.45	30.69	8.02	1.59	1.63	34.8867	3.74667
TRINITY_DN385_c1_g1		11.971	3.58151	2.14344e-09	0.000187255	yes	up	3.4	3.38	4.7	0.48	0.46	0.16	3.82667	0.366667
TRINITY_DN38807_c0_g1		31.296	4.96789	7.69577e-09	0.000672318	yes	up	5.5	2.78	11.25	0.16	0.54	0.68	6.51	0.46
TRINITY_DN39000_c0_g1		0.002	-9.20015	2.22592e-10	1.94461e-05	yes	down	0	0	0	11.11	3.55	1.55	0	5.40333
TRINITY_DN3905_c0_g2	hypothetical protein Mapa_009853 [Marchantia paleacea])	13.073	3.70854	2.85994e-21	2.4985e-16	yes	up	3.05	2.4	3.39	0.29	0.28	0.24	2.94667	0.27
TRINITY_DN3922_c0_g1	hypothetical protein KP509_16G016900 [Ceratopteris richardii])	46.774	5.54762	2.78e-13	2.42867e-08	yes	up	148.25	120.63	17.39	3.53	6.7	5.82	95.4233	5.35
TRINITY_DN39495_c1_g5		13.355	3.73929	2.03634e-10	1.77899e-05	yes	up	2.59	2.25	1.17	0.21	0.19	0.14	2.00333	0.18
TRINITY_DN39616_c1_g1		12.709	3.66777	3.3158e-09	0.000289675	yes	up	105.34	77.49	39.58	11.11	6.05	3.34	74.1367	6.83333
TRINITY_DN40320_c0_g1	hypothetical protein GOP47_0003926 [Adiantum capillus-veneris])	0.037	-4.75414	3.79688e-08	0.00331703	yes	down	0.03	0.07	0.11	2.8	1.93	2.23	0.07	2.32
TRINITY_DN41030_c0_g3		0.06	-4.06395	1.56058e-11	1.36335e-06	yes	down	0.57	0.32	0.52	8.7	17.05	3.45	0.47	9.73333
TRINITY_DN4214_c0_g1		169.261	7.4031	1.6534e-11	1.44444e-06	yes	up	112.81	122.4	4.99	0	1.2	1.02	80.0667	0.74
TRINITY_DN42591_c0_g1	hypothetical protein GOP47_0021590 [Adiantum capillus-veneris])	481.163	8.91038	7.93517e-23	6.93232e-18	yes	up	14735	16510.5	641.58	38.49	22.48	9.84	10629	23.6033
TRINITY_DN4267_c0_g2		114.885	6.84405	1.27578e-39	1.11455e-34	yes	up	86.7	72.83	64.63	0.27	0.88	1.07	74.72	0.74
TRINITY_DN435_c0_g1	hypothetical protein CY35_05G039700 [Sphagnum magellanicum])	4849.99	12.2438	7.34082e-08	0.00641309	yes	up	77.86	67	0.4	0.04	0	0	48.42	0.0133333
TRINITY_DN4367_c0_g1		19.262	4.2677	2.80269e-10	2.44849e-05	yes	up	38.89	27.55	26.26	4.83	4.88	4.26	30.9	4.65667
TRINITY_DN44801_c0_g4	hypothetical protein KP509_06G067100 [Ceratopteris richardii])	1093.77	10.0951	7.04236e-15	6.15235e-10	yes	up	4.38	3.7	2.54	0	0	0	3.54	0
TRINITY_DN4488_c1_g1	hypothetical protein SELMODRAFT_133734 [Selaginella moellendorffii])	0.094	-3.41378	3.22553e-11	2.81789e-06	yes	down	0.66	0.55	0.95	8.3	5.9	14.42	0.72	9.54
TRINITY_DN4604_c1_g1		26.852	4.74698	7.60916e-10	6.64751e-05	yes	up	4.49	2.89	0.96	0.12	0.05	0.17	2.78	0.113333
TRINITY_DN46471_c0_g1		34.383	5.10361	2.37472e-09	0.00020746	yes	up	10.55	10.02	1.3	0.31	2.26	0.06	7.29	0.876667
TRINITY_DN4696_c0_g1		245.892	7.94188	9.08934e-19	7.94063e-14	yes	up	191.65	169.2	89.41	2.41	0.12	0	150.087	0.843333
TRINITY_DN4712_c1_g1	hypothetical protein KC19_N010600 [Ceratodon purpureus])	0.089	-3.4966	4.50714e-08	0.00393752	yes	down	0.56	0.41	0.91	2.52	18.84	9.12	0.626667	10.16
TRINITY_DN4722_c0_g1	hypothetical protein GOP47_0014561 [Adiantum capillus-veneris])	35.736	5.15931	6.45961e-15	5.64324e-10	yes	up	75.17	67.07	13.63	2.36	1.95	1.13	51.9567	1.81333
TRINITY_DN4741_c0_g1	hypothetical protein Mapa_010619 [Marchantia paleacea])	25.218	4.65637	1.9836e-12	1.73291e-07	yes	up	141.42	193.99	34.13	10.62	5.06	2.87	123.18	6.18333
TRINITY_DN481_c0_g1		13.68	3.77395	2.82294e-10	2.46618e-05	yes	up	358.67	428.9	79.57	27.26	15.72	26.04	289.047	23.0067
TRINITY_DN4862_c0_g2		0.003	-8.47676	1.14607e-09	0.000100123	yes	down	0	0	0	4.27	1.99	3.72	0	3.32667
TRINITY_DN4887_c0_g1	hypothetical protein KP509_04G087400 [Ceratopteris richardii])	230.713	7.84996	2.63901e-13	2.3055e-08	yes	up	9.49	8.75	2.81	0	0.05	0.13	7.01667	0.06
TRINITY_DN4902_c0_g1	hypothetical protein Mapa_005962 [Marchantia paleacea])	0.012	-6.4392	2.2839e-10	1.99526e-05	yes	down	0	0	0.36	5.27	17.4	12.47	0.12	11.7133
TRINITY_DN4974_c0_g1	hypothetical protein SELMODRAFT_49701, partial [Selaginella moellendorffii])	16.121	4.01088	2.43986e-16	2.13151e-11	yes	up	29.05	37.07	38.7	2.34	2.01	2.98	34.94	2.44333
TRINITY_DN49933_c1_g3	hypothetical protein Mp_Vg00320 [Marchantia polymorpha subsp. ruderalis])	549.868	9.10294	6.81622e-12	5.95479e-07	yes	up	1.26	0.99	1.33	0	0	0	1.19333	0
TRINITY_DN49933_c1_g4		255.362	7.9964	2.87704e-08	0.00251344	yes	up	0.87	1.14	1.17	0	0	0	1.06	0
TRINITY_DN4997_c0_g2		0	-11.563	1.53303e-18	1.33928e-13	yes	down	0	0	0	10.81	27.14	26.06	0	21.3367
TRINITY_DN5169_c0_g1		65.852	6.04116	6.25851e-09	0.000546756	yes	up	33.15	30.02	1.3	0.48	0.14	0.52	21.49	0.38
TRINITY_DN5211_c0_g1	hypothetical protein SELMODRAFT_28277, partial [Selaginella moellendorffii])	53.791	5.74928	2.66931e-08	0.00233196	yes	up	7.18	13.36	0.33	0.1	0.13	0.19	6.95667	0.14
TRINITY_DN5299_c0_g2	hypothetical protein GOP47_0022315 [Adiantum capillus-veneris])	282.669	8.14297	3.52884e-08	0.00308287	yes	up	4.17	4.73	0.71	0	0.03	0	3.20333	0.01
TRINITY_DN53121_c0_g1		99.767	6.64049	6.58467e-09	0.00057525	yes	up	2.2	3.6	1.43	0	0.08	0	2.41	0.0266667
TRINITY_DN5375_c0_g2		241.388	7.91521	9.18194e-08	0.00802153	yes	up	6.29	9.8	4.7	0	0	0	6.93	0
TRINITY_DN5434_c0_g1	cytochrome P450 78A4 [Selaginella moellendorffii])	0.08	-3.64016	4.23069e-09	0.000369602	yes	down	2.8	1.96	0.59	25.48	11.93	35.06	1.78333	24.1567
TRINITY_DN5463_c0_g1	hypothetical protein KP509_11G083100 [Ceratopteris richardii])	22.012	4.46019	2.13271e-09	0.000186318	yes	up	20.87	34.57	4.93	1.76	0.75	0.75	20.1233	1.08667
TRINITY_DN5477_c0_g1	hypothetical protein GOP47_0028277 [Adiantum capillus-veneris])	0	-11.3752	8.6599e-55	7.56546e-50	yes	down	17.45	2.76	2.36	4002.7	9789.97	4703.13	7.52333	6165.27
TRINITY_DN5500_c0_g1	hypothetical protein KP509_36G066000 [Ceratopteris richardii])	0.085	-3.5546	6.55445e-28	5.7261e-23	yes	down	2.35	2.4	1.88	33.75	38.05	23.04	2.21	31.6133
TRINITY_DN5501_c0_g1	hypothetical protein KP509_04G110600 [Ceratopteris richardii])	22.461	4.48938	3.80306e-21	3.32243e-16	yes	up	68.86	55.92	27.99	2.47	1.65	3.71	50.9233	2.61
TRINITY_DN5576_c0_g3	beta-glucosidase 13 [Selaginella moellendorffii])	36.109	5.1743	2.05197e-09	0.000179264	yes	up	9.49	35.12	3.98	1.03	0.14	0.51	16.1967	0.56
TRINITY_DN5645_c0_g1	hypothetical protein GOP47_0029518 [Adiantum capillus-veneris])	0.098	-3.35444	5.41988e-08	0.00473492	yes	down	0.11	0.24	0.06	3.49	1.74	1.13	0.136667	2.12
TRINITY_DN5691_c0_g1		0.05	-4.31648	6.66023e-15	5.81851e-10	yes	down	1.06	1.22	1.29	14.42	20.48	14.4	1.19	16.4333
TRINITY_DN56991_c0_g2	hypothetical protein GOP47_0002802 [Adiantum capillus-veneris])	94.977	6.5695	2.39713e-24	2.09418e-19	yes	up	18.07	22.13	45.2	0.29	0.66	0.11	28.4667	0.353333
TRINITY_DN5715_c0_g1	hypothetical protein AXG93_3802s1050 [Marchantia polymorpha subsp. ruderalis])	0.072	-3.78954	5.71053e-09	0.000498884	yes	down	1.93	1.98	2.39	24.29	52.37	6.39	2.1	27.6833
TRINITY_DN5818_c1_g1	galactosyltransferase-like protein [Selaginella moellendorffii])	11.411	3.51236	4.28914e-16	3.74708e-11	yes	up	117.66	83.84	55.65	8.7	17.16	5.9	85.7167	10.5867
TRINITY_DN5843_c0_g2	hypothetical protein GOP47_0000033 [Adiantum capillus-veneris])	62.159	5.95788	1.9687e-10	1.7199e-05	yes	up	7.04	3.12	1.54	0.16	0.07	0.04	3.9	0.09
TRINITY_DN58442_c0_g1	hypothetical protein KP509_21G064900 [Ceratopteris richardii])	16.807	4.07095	4.976e-08	0.00434713	yes	up	5.92	6.29	1.87	0.79	1.95	0.28	4.69333	1.00667
TRINITY_DN5846_c0_g1		0.055	-4.17789	1.05165e-09	9.18745e-05	yes	down	2.42	2.44	1.94	76.85	39.85	24.59	2.26667	47.0967
TRINITY_DN585_c0_g1	hypothetical protein SELMODRAFT_47266, partial [Selaginella moellendorffii])	47.053	5.55622	4.16234e-12	3.6363e-07	yes	up	3.77	8.89	3.6	0.04	0.33	0.04	5.42	0.136667
TRINITY_DN58616_c0_g1	hypothetical protein GOP47_0029877 [Adiantum capillus-veneris])	12.118	3.59902	3.92031e-33	3.42486e-28	yes	up	60.88	42.54	47.54	5.56	4.72	4.78	50.32	5.02
TRINITY_DN5901_c0_g1	hypothetical protein SELMODRAFT_18216, partial [Selaginella moellendorffii])	10.72	3.42218	3.08767e-10	2.69745e-05	yes	up	30.59	37.56	61.33	6.47	9.43	1.66	43.16	5.85333
TRINITY_DN5906_c1_g1	hypothetical protein GOP47_0029518 [Adiantum capillus-veneris])	875.53	9.77401	1.08827e-08	0.000950736	yes	up	9.55	7.81	0	0	0.01	0.01	5.78667	0.00666667
TRINITY_DN6032_c0_g1	hypothetical protein KP509_30G047800 [Ceratopteris richardii])	47.349	5.56526	4.66308e-41	4.07376e-36	yes	up	98.07	78.95	107.36	1.43	3.21	1.49	94.7933	2.04333
TRINITY_DN6063_c0_g1	hypothetical protein GOP47_0009549 [Adiantum capillus-veneris])	14.922	3.89938	8.36919e-09	0.000731149	yes	up	162.7	148.22	31.14	10.24	12.46	3.97	114.02	8.89
TRINITY_DN6111_c0_g1	hypothetical protein SELMODRAFT_185313 [Selaginella moellendorffii])	0.054	-4.21224	9.83675e-11	8.59359e-06	yes	down	0.19	0.4	0.59	13.73	10.03	3.3	0.393333	9.02
TRINITY_DN618_c0_g1	hypothetical protein KP509_21G071000 [Ceratopteris richardii])	10.56	3.4005	4.66593e-09	0.000407625	yes	up	46.11	62.06	11.73	6.57	3.35	5.72	39.9667	5.21333
TRINITY_DN6222_c0_g1	hypothetical protein GOP47_0023823 [Adiantum capillus-veneris])	15.857	3.98706	2.49187e-13	2.17695e-08	yes	up	23.75	21.37	9.21	0.9	1.86	0.72	18.11	1.16
TRINITY_DN6245_c0_g1	hypothetical protein Mapa_009454 [Marchantia paleacea])	0.098	-3.34978	2.0356e-11	1.77834e-06	yes	down	0.49	0.73	0.41	8.27	6.41	5.36	0.543333	6.68
TRINITY_DN6293_c0_g2		0.026	-5.28678	7.93494e-10	6.93212e-05	yes	down	0.07	0.38	1.36	38.32	11.28	30.29	0.603333	26.63
TRINITY_DN6381_c0_g1		0.08	-3.65103	1.05026e-09	9.17529e-05	yes	down	5.1	3.92	11.35	87.84	54.16	88.93	6.79	76.9767
TRINITY_DN6420_c0_g1	hypothetical protein SELMODRAFT_26594, partial [Selaginella moellendorffii])	53.777	5.7489	2.56786e-11	2.24333e-06	yes	up	134.23	133.19	10.61	2.1	0.49	3.76	92.6767	2.11667
TRINITY_DN6608_c0_g2	protein DOG1-like 3 [Selaginella moellendorffii])	173.553	7.43923	3.5252e-31	3.07969e-26	yes	up	147.39	127.49	27.94	0.7	1.02	0.41	100.94	0.71
TRINITY_DN6699_c0_g1	hypothetical protein KP509_15G041300 [Ceratopteris richardii])	671.766	9.39182	1.19356e-09	0.000104272	yes	up	82.62	122.68	2.27	0.05	0.31	0.02	69.19	0.126667
TRINITY_DN6743_c0_g1	hypothetical protein GOP47_0009075 [Adiantum capillus-veneris])	0.082	-3.59983	1.49018e-09	0.000130185	yes	down	1.31	1.36	3.48	15.04	29.93	39.49	2.05	28.1533
TRINITY_DN674_c0_g1	hypothetical protein KC19_VG225200 [Ceratodon purpureus])	41.345	5.36965	8.77663e-15	7.66744e-10	yes	up	5.13	7.19	3.92	0.34	0.13	0.03	5.41333	0.166667
TRINITY_DN68065_c0_g1	hypothetical protein GOP47_0026275 [Adiantum capillus-veneris])	0.028	-5.13981	1.99336e-09	0.000174144	yes	down	0.34	0.11	0.03	2.75	5.31	10.68	0.16	6.24667
TRINITY_DN68351_c0_g1	hypothetical protein Mapa_017417 [Marchantia paleacea])	32.001	5.00006	7.78712e-08	0.00680298	yes	up	2.76	5.33	1.38	0.05	0.2	0.1	3.15667	0.116667
TRINITY_DN6862_c0_g1		809.416	9.66074	1.61363e-13	1.4097e-08	yes	up	4.11	3.49	2.51	0	0	0	3.37	0
TRINITY_DN6906_c0_g3		375.838	8.55397	8.85122e-10	7.7326e-05	yes	up	9.29	7.44	2.26	0	0.05	0	6.33	0.0166667
TRINITY_DN690_c0_g1		947.938	9.88865	7.43952e-13	6.49932e-08	yes	up	11.81	11.98	3.58	0	0	0	9.12333	0
TRINITY_DN6933_c0_g2	pathogenesis-related protein PRB1-2 [Selaginella moellendorffii])	0.057	-4.13301	1.1046e-11	9.64999e-07	yes	down	0.77	0.72	1.17	13.33	14.66	24.29	0.886667	17.4267
TRINITY_DN6964_c0_g1		1445.77	10.4976	1.47736e-16	1.29065e-11	yes	up	9.79	9.58	7.88	0	0	0	9.08333	0
TRINITY_DN6972_c0_g2		0.06	-4.06737	2.73519e-19	2.38951e-14	yes	down	0.92	1.16	1.29	26.28	20.39	21.48	1.12333	22.7167
TRINITY_DN7005_c1_g1	hypothetical protein PHYPA_014847, partial [Physcomitrium patens])	0.031	-5.0093	7.29767e-11	6.37539e-06	yes	down	0.23	0.04	0.45	8.91	8.06	2.9	0.24	6.62333
TRINITY_DN7070_c1_g1	probable beta-D-xylosidase 5 isoform X2 [Selaginella moellendorffii])	0.062	-4.01521	3.12963e-10	2.73411e-05	yes	down	0.69	0.39	0.18	4.74	6.49	12.12	0.42	7.78333
TRINITY_DN7156_c0_g2		15.207	3.92662	6.42659e-08	0.00561439	yes	up	5.36	3.96	3.58	0.31	0.13	0.27	4.3	0.236667
TRINITY_DN7165_c0_g1		10.623	3.40909	2.38612e-10	2.08456e-05	yes	up	37.2	58.82	24.24	3.06	4.67	5.79	40.0867	4.50667
TRINITY_DN7188_c0_g1	hypothetical protein GOP47_0027289 [Adiantum capillus-veneris])	23.649	4.56371	4.91234e-08	0.00429152	yes	up	352.04	369.4	45.26	4.73	26.46	3.74	255.567	11.6433
TRINITY_DN72124_c0_g1		33.204	5.0533	2.6367e-09	0.000230348	yes	up	7.89	6.67	2.75	0.37	0.28	0	5.77	0.216667
TRINITY_DN7369_c0_g1	hypothetical protein SELMODRAFT_106386, partial [Selaginella moellendorffii])	288.628	8.17307	1.78941e-11	1.56326e-06	yes	up	22.79	20.7	1.24	0.06	0.1	0.06	14.91	0.0733333
TRINITY_DN7475_c0_g1	hypothetical protein MARPO_0093s0009 [Marchantia polymorpha])	0.088	-3.50301	3.92819e-08	0.00343175	yes	down	8.47	5.87	8.74	232.86	63.67	30.7	7.69333	109.077
TRINITY_DN74_c0_g1	sister chromatid cohesion 1 protein 3 [Selaginella moellendorffii])	22.349	4.48212	1.839e-20	1.60659e-15	yes	up	45.38	39.95	18.27	1.59	1.65	2.17	34.5333	1.80333
TRINITY_DN7519_c0_g2	hypothetical protein KP509_04G037200 [Ceratopteris richardii])	74.419	6.21759	2.17295e-13	1.89833e-08	yes	up	36.08	23.46	5.98	0.83	0.24	0.04	21.84	0.37
TRINITY_DN7566_c0_g1	hypothetical protein GOP47_0024457 [Adiantum capillus-veneris])	16.409	4.03643	1.58832e-10	1.38759e-05	yes	up	39.65	46.36	24.09	1.53	1.21	4.76	36.7	2.5
TRINITY_DN7608_c0_g1	uncharacterized protein LOC112287774 [Physcomitrium patens])	0.054	-4.21318	8.33677e-20	7.28317e-15	yes	down	1.94	2.32	5.14	59.32	90.19	57.68	3.13333	69.0633
TRINITY_DN7697_c0_g1	hypothetical protein AXG93_1409s1070 [Marchantia polymorpha subsp. ruderalis])	26.445	4.7249	7.04655e-08	0.00615601	yes	up	11.78	10.3	2.59	0.03	0.58	0.77	8.22333	0.46
TRINITY_DN7727_c1_g2		15.466	3.95098	6.65033e-16	5.80986e-11	yes	up	15.96	10.84	6.19	0.74	0.77	1	10.9967	0.836667
TRINITY_DN775_c0_g1	hypothetical protein KP509_29G014600 [Ceratopteris richardii])	15.097	3.91624	1.53821e-10	1.34381e-05	yes	up	82.48	68.11	14.57	5.58	5.02	3.65	55.0533	4.75
TRINITY_DN7813_c0_g1	hypothetical protein KC19_8G083000 [Ceratodon purpureus])	0.098	-3.35671	1.09251e-09	9.54439e-05	yes	down	0.94	1.21	0.84	13.7	10.81	7.88	0.996667	10.7967
TRINITY_DN7831_c0_g1	hypothetical protein SELMODRAFT_266583 [Selaginella moellendorffii])	1426.39	10.4782	3.87035e-33	3.38122e-28	yes	up	44.06	32.03	180.18	0.14	0.05	0.03	85.4233	0.0733333
TRINITY_DN7832_c0_g1		15.25	3.93072	1.47188e-08	0.00128587	yes	up	37.53	39.24	81.78	5.3	4.13	1.09	52.85	3.50667
TRINITY_DN7877_c0_g1		36.824	5.20257	1.7275e-19	1.50918e-14	yes	up	28.09	24.67	41.03	0.51	1.97	0.52	31.2633	1
TRINITY_DN7885_c0_g1	hypothetical protein GOP47_0030129 [Adiantum capillus-veneris])	11.261	3.49329	2.53505e-16	2.21467e-11	yes	up	58.64	47.5	25.61	5.65	4	4.14	43.9167	4.59667
TRINITY_DN8065_c0_g1	hypothetical protein SELMODRAFT_37123, partial [Selaginella moellendorffii])	44.723	5.48295	2.5781e-15	2.25228e-10	yes	up	235.89	226.51	33.36	2.45	5.64	4.97	165.253	4.35333
TRINITY_DN8093_c0_g1	hypothetical protein MARPO_0062s0114 [Marchantia polymorpha])	0.082	-3.61067	3.29458e-15	2.87821e-10	yes	down	0.99	0.39	0.64	11.7	11.42	6.74	0.673333	9.95333
TRINITY_DN814_c0_g1	hypothetical protein SELMODRAFT_402173 [Selaginella moellendorffii])	10.989	3.45796	4.9313e-19	4.30808e-14	yes	up	189.16	170.83	113.07	16.63	11.77	9.21	157.687	12.5367
TRINITY_DN8185_c0_g1	hypothetical protein KP509_31G054200 [Ceratopteris richardii])	17.531	4.13184	1.47642e-09	0.000128983	yes	up	1.75	1.42	1.4	0.05	0.2	0.04	1.52333	0.0966667
TRINITY_DN8210_c2_g1		0.058	-4.11354	7.06415e-08	0.00617138	yes	down	0.08	0.06	0.19	3.87	2.22	0.97	0.11	2.35333
TRINITY_DN8226_c0_g1		10.104	3.33691	8.48674e-09	0.000741419	yes	up	16.39	12.42	4.21	1.89	1.16	2.26	11.0067	1.77
TRINITY_DN8316_c0_g1		0.032	-4.95087	3.95846e-09	0.000345819	yes	down	1.46	0.44	3.86	140.35	30.27	96.75	1.92	89.1233
TRINITY_DN8370_c0_g1	hypothetical protein SELMODRAFT_268319 [Selaginella moellendorffii])	0.064	-3.96591	3.18818e-09	0.000278525	yes	down	0.08	0.25	0.17	2.64	4.99	2.48	0.166667	3.37
TRINITY_DN8416_c0_g2	hypothetical protein GOP47_0022536 [Adiantum capillus-veneris])	40.583	5.34279	6.95955e-08	0.00608001	yes	up	23.06	66.2	1.19	0.58	1.11	1.01	30.15	0.9
TRINITY_DN841_c0_g1	hypothetical protein GOP47_0015689 [Adiantum capillus-veneris])	20.27	4.34126	3.94505e-13	3.44647e-08	yes	up	415.96	443.63	114.74	24.31	9.38	19.88	324.777	17.8567
TRINITY_DN841_c0_g2	hypothetical protein GOP47_0015689 [Adiantum capillus-veneris])	66.895	6.06382	7.64794e-13	6.6814e-08	yes	up	113	106.48	9.12	2.91	0.51	0.88	76.2	1.43333
TRINITY_DN8439_c0_g4		0.004	-7.9192	2.43348e-08	0.00212593	yes	down	0	0	0	5.95	4.18	2.75	0	4.29333
TRINITY_DN845_c0_g1		1594.8	10.6392	3.07369e-14	2.68524e-09	yes	up	7.47	9.49	44.97	0.05	0	0	20.6433	0.0166667
TRINITY_DN8466_c0_g1	hypothetical protein KP509_22G030600 [Ceratopteris richardii])	0.097	-3.3679	3.79257e-18	3.31327e-13	yes	down	0.69	0.71	1.34	10.62	12.54	10.47	0.913333	11.21
TRINITY_DN855_c0_g1	hypothetical protein AXG93_3105s1420 [Marchantia polymorpha subsp. ruderalis])	60.173	5.91104	1.03455e-08	0.000903805	yes	up	2.75	4.66	1.2	0	0.1	0.1	2.87	0.0666667
TRINITY_DN8567_c0_g1	hypothetical protein Mapa_000929 [Marchantia paleacea])	28.532	4.83452	5.17077e-09	0.000451729	yes	up	5.25	3.38	15.04	0.17	0.43	0.38	7.89	0.326667
TRINITY_DN8600_c1_g1	hypothetical protein MARPO_0006s0148 [Marchantia polymorpha])	87.507	6.45133	9.13971e-14	7.98463e-09	yes	up	275.74	242.92	102.65	7.53	1.86	0.36	207.103	3.25
TRINITY_DN8713_c1_g1	hypothetical protein MARPO_0018s0016 [Marchantia polymorpha])	1284.25	10.3267	1.01224e-15	8.84309e-11	yes	up	10.94	13.6	7.4	0	0	0	10.6467	0
TRINITY_DN8740_c0_g2		17.23	4.10688	2.28091e-12	1.99265e-07	yes	up	33.52	33.34	9.36	1.98	2.23	1.11	25.4067	1.77333
TRINITY_DN8768_c0_g1		39.918	5.31898	8.69429e-11	7.59551e-06	yes	up	24.48	22.84	2.22	0.48	0.61	0.39	16.5133	0.493333
TRINITY_DN8802_c0_g1	hypothetical protein Mp_Vg00320 [Marchantia polymorpha subsp. ruderalis])	10.128	3.34023	3.73743e-10	3.2651e-05	yes	up	146.9	115.69	102.96	28.13	7.67	6.06	121.85	13.9533
TRINITY_DN8840_c0_g1	hypothetical protein GOP47_0005461 [Adiantum capillus-veneris])	13.439	3.74834	1.31686e-10	1.15043e-05	yes	up	61.36	57.84	16.91	6.1	4.43	1.85	45.37	4.12667
TRINITY_DN8890_c0_g1	hypothetical protein SELMODRAFT_136035 [Selaginella moellendorffii])	50.879	5.66901	2.81372e-10	2.45812e-05	yes	up	14.28	21.11	2.13	0.1	0.61	0.18	12.5067	0.296667
TRINITY_DN908_c0_g1	hypothetical protein Mp_2g26200 [Marchantia polymorpha subsp. ruderalis])	46.874	5.55071	1.09181e-17	9.53824e-13	yes	up	125.11	105	31.07	4.92	3.19	2	87.06	3.37
TRINITY_DN917_c0_g1	hypothetical protein SELMODRAFT_78038 [Selaginella moellendorffii])	0.034	-4.87246	4.5716e-10	3.99384e-05	yes	down	0.37	0.05	0.4	2.96	13.91	10.64	0.273333	9.17
TRINITY_DN926_c5_g1		26.841	4.74637	5.75245e-08	0.00502546	yes	up	2.53	5.13	0.66	0.18	0.17	0.05	2.77333	0.133333
TRINITY_DN9271_c0_g1	hypothetical protein CY35_10G104200 [Sphagnum magellanicum])	10.984	3.45735	9.10702e-14	7.95607e-09	yes	up	25.05	23.16	10.84	2.38	2.26	3.76	19.6833	2.8
TRINITY_DN9297_c0_g1		0.04	-4.65812	1.07401e-08	0.000938274	yes	down	0.53	0.09	0.68	9.25	28.38	11.45	0.433333	16.36
TRINITY_DN92_c0_g2	hypothetical protein Mapa_014743 [Marchantia paleacea])	27.839	4.79901	3.48292e-08	0.00304275	yes	up	52.36	98.71	3.35	2.02	1.65	2.91	51.4733	2.19333
TRINITY_DN9328_c0_g2	hypothetical protein GOP47_0029518 [Adiantum capillus-veneris])	25.887	4.69418	5.57428e-08	0.0048698	yes	up	4.07	8.63	0.69	0.31	0.08	0.15	4.46333	0.18
TRINITY_DN9388_c0_g1	hypothetical protein Mapa_007118 [Marchantia paleacea])	109.749	6.77806	1.52622e-09	0.000133334	yes	up	7.69	18.37	0.12	0.1	0.09	0.1	8.72667	0.0966667
TRINITY_DN9409_c1_g1	hypothetical protein GOP47_0012623 [Adiantum capillus-veneris])	11.397	3.5106	1.70682e-08	0.00149112	yes	up	39.95	29.34	7.33	4.16	2.6	4.59	25.54	3.78333
TRINITY_DN9470_c0_g1	hypothetical protein GOP47_0025515 [Adiantum capillus-veneris])	15.221	3.92797	1.21572e-13	1.06208e-08	yes	up	49.82	43.49	90.81	6.45	2.66	2.95	61.3733	4.02
TRINITY_DN9529_c0_g1		45.53	5.50875	2.68508e-08	0.00234574	yes	up	17.8	16.35	0.98	0.42	0.19	0.31	11.71	0.306667
TRINITY_DN9593_c0_g1	ras-related protein RABC1 isoform X2 [Selaginella moellendorffii])	10.65	3.41278	4.9426e-10	4.31795e-05	yes	up	192.7	191.62	69.25	27.69	13.17	10.71	151.19	17.19
TRINITY_DN9689_c0_g1		0.098	-3.35295	2.06166e-10	1.8011e-05	yes	down	1.59	2.12	3.15	21.86	24.16	32.73	2.28667	26.25
TRINITY_DN970_c0_g2		13.04	3.70486	2.5085e-09	0.000219147	yes	up	19.44	16.13	4.59	0.79	2.05	0.93	13.3867	1.25667
TRINITY_DN9827_c0_g1	hypothetical protein CY35_12G011700 [Sphagnum magellanicum])	11.015	3.46135	3.98971e-09	0.000348549	yes	up	24.24	46.96	11.33	2.47	3.35	1.03	27.51	2.28333
TRINITY_DN9833_c0_g2	leucoanthocyanidin reductase [Azolla filiculoides])	23.806	4.57328	5.57018e-10	4.86622e-05	yes	up	71.45	96	25.7	0.7	6.05	2.93	64.3833	3.22667
TRINITY_DN9865_c0_g1	hypothetical protein SELMODRAFT_80915 [Selaginella moellendorffii])	0.058	-4.10722	9.98907e-11	8.72665e-06	yes	down	0.61	0.84	0.48	19.97	17.68	4.03	0.643333	13.8933
TRINITY_DN98_c0_g1		0.093	-3.4275	1.15475e-09	0.000100881	yes	down	18.41	19.8	50.35	365.63	297.37	502.2	29.52	388.4
TRINITY_DN996_c0_g1	hypothetical protein MARPO_0085s0091 [Marchantia polymorpha])	0.096	-3.37636	8.02673e-13	7.01231e-08	yes	down	0.22	0.21	0.47	4.33	3.51	3.19	0.3	3.67667
TRINITY_DN9988_c0_g1	hypothetical protein GOP47_0009731 [Adiantum capillus-veneris])	10.96	3.45417	4.51664e-09	0.000394583	yes	up	124.13	122.91	52.91	14.49	16.4	3.25	99.9833	11.38
TRINITY_DN9988_c0_g2	probable protein phosphatase 2C 33 [Selaginella moellendorffii])	79.541	6.31362	2.43507e-16	2.12732e-11	yes	up	4.23	4.75	3.95	0.04	0.05	0.1	4.31	0.0633333

## Sheet: AVSC-annotation
Gene ID	length	GO_id	GO_term	Go_description	KO_id	KO_name	Pathway_id	Pathway_definition	COG_id	COG_Functional Categories	NR_hit-name	NR_description	Swiss-Prot_hit-name	Swiss-Prot_description	Pfam_id	Domain	Domain description
TRINITY_DN10000_c0_g1	1035	------	------	------	------	------	------	------	ENOG410ZEKY;;ENOG410Z5JU	S:Function unknown);;	------	------	------	------	------	------	------
TRINITY_DN10017_c0_g1	431	------	------	------	------	------	------	------	------	------	------	------	------	------	------	------	------
TRINITY_DN10067_c0_g1	3448	GO:0055085;;GO:0050801;;GO:0016021;;GO:0005886;;GO:0022857;;GO:0005452;	biological_process;;biological_process;;cellular_component;;cellular_component;;molecular_function;;molecular_function;;	BP:transmembrane transport;;BP:ion homeostasis;;CC:integral component of membrane;;CC:plasma membrane;;MF:transmembrane transporter activity;;MF:inorganic anion exchanger activity;;	K24194	BOR	------	------	ENOG410XPHD	U:Intracellular trafficking, secretion, and vesicular transport)	KAH7291359.1	hypothetical protein KP509_29G013800 [Ceratopteris richardii])	sp|Q8VYR7|BOR1_ARATH;;	Boron transporter 1 OS=Arabidopsis thaliana OX=3702 GN=BOR1 PE=1 SV=1;;	PF00955	HCO3_cotransp	HCO3- transporter family
TRINITY_DN1008_c0_g1	3796	------	------	------	------	------	------	------	ENOG410Z9HT;;ENOG410ZG4Y	S:Function unknown);;	------	------	sp|Q04980|LTI65_ARATH;;	Low-temperature-induced 65 kDa protein OS=Arabidopsis thaliana OX=3702 GN=LTI65 PE=2 SV=2;;	PF07918	CAP160	CAP160 repeat
TRINITY_DN10101_c0_g1	587	------	------	------	K23047	UNKL	------	------	ENOG410XR0Z	S:Function unknown)	XP_024378892.1	zinc finger CCCH domain-containing protein 35-like isoform X2 [Physcomitrium patens])	sp|Q9ZWA1|C3H2_ARATH;;	Zinc finger CCCH domain-containing protein 2 OS=Arabidopsis thaliana OX=3702 GN=TZF4 PE=1 SV=1;;	PF00642	zf-CCCH	Zinc finger C-x8-C-x5-C-x3-H type (and similar)
TRINITY_DN10198_c0_g1	2346	GO:0005634;;GO:0003700;;GO:0003680;	cellular_component;;molecular_function;;molecular_function;;	CC:nucleus;;MF:transcription factor activity, sequence-specific DNA binding;;MF:AT DNA binding;;	------	------	------	------	ENOG410YBAD	S:Function unknown)	KAH7289723.1	hypothetical protein KP509_30G016200 [Ceratopteris richardii])	sp|Q9M2S3|AHL15_ARATH;;	AT-hook motif nuclear-localized protein 15 OS=Arabidopsis thaliana OX=3702 GN=AHL15 PE=2 SV=1;;	PF03479	PCC	Plants and Prokaryotes Conserved (PCC) domain
TRINITY_DN10211_c0_g1	8367	GO:0003677;	molecular_function;;	MF:DNA binding;;	K12133	LHY	map04712	Circadian rhythm - plant)	ENOG4111X77;;COG5269	K:Transcription);;	EFJ10155.1	hypothetical protein SELMODRAFT_19475, partial [Selaginella moellendorffii])	sp|A0A0G3VTN5|LHY_PETHY;;	Protein LATE ELONGATED HYPOCOTYL OS=Petunia hybrida OX=4102 GN=LHY PE=2 SV=1;;	PF00249	Myb_DNA-binding	Myb-like DNA-binding domain
TRINITY_DN10273_c0_g1	747	------	------	------	------	------	------	------	ENOG410ZCTQ	S:Function unknown)	------	------	sp|Q58FX0|BAP2_ARATH;;	BON1-associated protein 2 OS=Arabidopsis thaliana OX=3702 GN=BAP2 PE=1 SV=1;;	PF00168	C2	C2 domain
TRINITY_DN1027_c0_g1	2223	------	------	------	------	------	------	------	------	------	------	------	------	------	------	------	------
TRINITY_DN102_c0_g1	1114	GO:0042546;;GO:0071555;;GO:0010411;;GO:0048046;;GO:0016762;;GO:0004553;	biological_process;;biological_process;;biological_process;;cellular_component;;molecular_function;;molecular_function;;	BP:cell wall biogenesis;;BP:cell wall organization;;BP:xyloglucan metabolic process;;CC:apoplast;;MF:xylogluca;;MF:hydrolase activity, hydrolyzing O-glycosyl compounds;;	K14504;K08235	TCH4;E2.4.1.207	map04075	Plant hormone signal transduction)	COG2273	G:Carbohydrate transport and metabolism)	QKX95859.1	xyloglucan endo-transglycoylase/hydrolase I [Equisetum fluviatile])	sp|Q38910|XTH23_ARATH;;	Probable xyloglucan endotransglucosylase/hydrolase protein 23 OS=Arabidopsis thaliana OX=3702 GN=XTH23 PE=2 SV=1;;	PF00722;;PF06955	Glyco_hydro_16;;XET_C	Glycosyl hydrolases family 16;;Xyloglucan endo-transglycosylase (XET) C-terminus
TRINITY_DN10300_c1_g1	1871	GO:0003700;;GO:0003677;	molecular_function;;molecular_function;;	MF:transcription factor activity, sequence-specific DNA binding;;MF:DNA binding;;	------	------	------	------	ENOG410YN7N	S:Function unknown)	KAH7366492.1	hypothetical protein KP509_18G081000 [Ceratopteris richardii])	sp|Q8LFV3|CDF3_ARATH;;	Cyclic dof factor 3 OS=Arabidopsis thaliana OX=3702 GN=CDF3 PE=1 SV=2;;	PF02701	zf-Dof	Dof domain, zinc finger
TRINITY_DN10507_c0_g1	3314	GO:0004540;	molecular_function;;	MF:ribonuclease activity;;	------	------	------	------	ENOG410YAG1	S:Function unknown)	PTQ38794.1	hypothetical protein MARPO_0049s0076 [Marchantia polymorpha])	------	------	PF01936	NYN	NYN domain
TRINITY_DN10725_c0_g1	1171	------	------	------	------	------	------	------	COG2211	G:Carbohydrate transport and metabolism)	------	------	------	------	------	------	------
TRINITY_DN10774_c0_g2	2360	GO:0005634;	cellular_component;;	CC:nucleus;;	------	------	------	------	ENOG4111I0K;;ENOG410XYNX	S:Function unknown);;	KAI5079560.1	hypothetical protein GOP47_0005039 [Adiantum capillus-veneris])	sp|Q9M2G8|IQM6_ARATH;;	IQ domain-containing protein IQM6 OS=Arabidopsis thaliana OX=3702 GN=IQM6 PE=2 SV=1;;	------	------	------
TRINITY_DN10922_c0_g1	3866	GO:0019853;;GO:0019310;;GO:0005737;;GO:0050113;;GO:0005506;	biological_process;;biological_process;;cellular_component;;molecular_function;;molecular_function;;	BP:L-ascorbic acid biosynthetic process;;BP:inositol catabolic process;;CC:cytoplasm;;MF:inositol oxygenase activity;;MF:iron ion binding;;	K00469	MIOX	map00053;;map00562	Ascorbate and aldarate metabolism);;Inositol phosphate metabolism)	ENOG410XQ4J	S:Function unknown)	KAH7301097.1	hypothetical protein KP509_23G012100 [Ceratopteris richardii])	sp|O82200|MIOX2_ARATH;;	Inositol oxygenase 2 OS=Arabidopsis thaliana OX=3702 GN=MIOX2 PE=1 SV=2;;	PF05153	MIOX	Myo-inositol oxygenase
TRINITY_DN109_c0_g2	2962	GO:0016125;;GO:0004497;;GO:0020037;;GO:0016705;;GO:0005506;;GO:0016491;	biological_process;;molecular_function;;molecular_function;;molecular_function;;molecular_function;;molecular_function;;	BP:sterol metabolic process;;MF:monooxygenase activity;;MF:heme binding;;MF:oxidoreductase activity, acting on paired donors, with incorporation or reduction of molecular oxygen;;MF:iron ion binding;;MF:oxidoreductase activity;;	K09843	CYP707A	map00906	Carotenoid biosynthesis)	COG2124	Q:Secondary metabolites biosynthesis, transport and catabolism)	KAI5057550.1	hypothetical protein GOP47_0027565 [Adiantum capillus-veneris])	sp|Q9LJK2|ABAH4_ARATH;;	Abscisic acid 8'-hydroxylase 4 OS=Arabidopsis thaliana OX=3702 GN=CYP707A4 PE=2 SV=2;;	PF00067	p450	Cytochrome P450
TRINITY_DN11103_c0_g1	1417	------	------	------	------	------	------	------	COG2801	L:Replication, recombination and repair)	------	------	------	------	PF14244;;PF03732;;PF14223	Retrotran_gag_3;;Retrotrans_gag;;Retrotran_gag_2	gag-polypeptide of LTR copia-type;;Retrotransposon gag protein;;gag-polypeptide of LTR copia-type
TRINITY_DN111_c0_g1	2648	GO:0036444;;GO:0051560;;GO:1990246;;GO:0016021;;GO:0031305;;GO:0005743;;GO:0015292;;GO:0005262;	biological_process;;biological_process;;cellular_component;;cellular_component;;cellular_component;;cellular_component;;molecular_function;;molecular_function;;	BP:calcium ion transmembrane import into mitochondrion;;BP:mitochondrial calcium ion homeostasis;;CC:uniplex complex;;CC:integral component of membrane;;CC:integral component of mitochondrial inner membrane;;CC:mitochondrial inner membrane;;MF:uniporter activity;;MF:calcium channel activity;;	K20858	MCU	------	------	ENOG410Y3YU	S:Function unknown)	XP_024398245.1	calcium uniporter protein 6, mitochondrial-like [Physcomitrium patens])	sp|Q8VYR0|MCU5_ARATH;;	Calcium uniporter protein 5, mitochondrial OS=Arabidopsis thaliana OX=3702 GN=At1g57610 PE=2 SV=1;;	PF04678	MCU	Mitochondrial calcium uniporter
TRINITY_DN11244_c0_g3	1328	GO:0001732;;GO:0002191;;GO:0006413;;GO:0005852;;GO:0016282;;GO:0033290;;GO:0098808;;GO:0003743;	biological_process;;biological_process;;biological_process;;cellular_component;;cellular_component;;cellular_component;;molecular_function;;molecular_function;;	BP:formation of cytoplasmic translation initiation complex;;BP:cap-dependent translational initiation;;BP:translational initiation;;CC:eukaryotic translation initiation factor 3 complex;;CC:eukaryotic 43S preinitiation complex;;CC:eukaryotic 48S preinitiation complex;;MF:mRNA cap binding;;MF:translation initiation factor activity;;	K03251	EIF3D	------	------	ENOG410XP1E	J:Translation, ribosomal structure and biogenesis)	KAH7437068.1	hypothetical protein KP509_05G054900 [Ceratopteris richardii])	sp|P56820|EIF3D_ARATH;;	Eukaryotic translation initiation factor 3 subunit D OS=Arabidopsis thaliana OX=3702 GN=TIF3D1 PE=1 SV=1;;	PF05091	eIF-3_zeta	Eukaryotic translation initiation factor 3 subunit 7 (eIF-3)
TRINITY_DN11255_c0_g1	2808	GO:0005634;;GO:0008289;;GO:0000981;;GO:0003677;	cellular_component;;molecular_function;;molecular_function;;molecular_function;;	CC:nucleus;;MF:lipid binding;;MF:RNA polymerase II transcription factor activity, sequence-specific DNA binding;;MF:DNA binding;;	K09338	HD-ZIP	------	------	ENOG411107H	K:Transcription)	KAG6544220.1	hypothetical protein Mapa_014323 [Marchantia paleacea])	sp|Q93V99|PDF2_ARATH;;	Homeobox-leucine zipper protein PROTODERMAL FACTOR 2 OS=Arabidopsis thaliana OX=3702 GN=PDF2 PE=1 SV=1;;	PF01852;;PF00046	START;;Homeodomain	START domain;;Homeodomain
TRINITY_DN11279_c0_g1	888	------	------	------	------	------	------	------	ENOG411167R	S:Function unknown)	------	------	------	------	------	------	------
TRINITY_DN11339_c0_g1	1747	------	------	------	K09422	MYBP	------	------	COG5147	K:Transcription)	XP_024539337.1	transcription factor MYB34 isoform X1 [Selaginella moellendorffii])	sp|Q9LTC4|MYB15_ARATH;;	Transcription factor MYB15 OS=Arabidopsis thaliana OX=3702 GN=MYB15 PE=1 SV=1;;	PF00249;;PF13921	Myb_DNA-binding;;Myb_DNA-bind_6	Myb-like DNA-binding domain;;Myb-like DNA-binding domain
TRINITY_DN11514_c0_g1	1142	GO:0046658;;GO:0016021;	cellular_component;;cellular_component;;	CC:anchored component of plasma membrane;;CC:integral component of membrane;;	------	------	------	------	------	------	KAG6553166.1	hypothetical protein Mapa_005225 [Marchantia paleacea])	sp|Q8LEE9|FLA12_ARATH;;	Fasciclin-like arabinogalactan protein 12 OS=Arabidopsis thaliana OX=3702 GN=FLA12 PE=2 SV=2;;	PF02469	Fasciclin	Fasciclin domain
TRINITY_DN11624_c0_g1	1257	------	------	------	------	------	------	------	------	------	------	------	------	------	------	------	------
TRINITY_DN1163_c0_g1	1028	------	------	------	------	------	------	------	ENOG41114HF	S:Function unknown)	KAH8947447.1	hypothetical protein BDL97_11G041700 [Sphagnum fallax])	sp|Q1G3Q4|RITF1_ARATH;;	Protein RGF1 INDUCIBLE TRANSCRIPTION FACTOR 1 OS=Arabidopsis thaliana OX=3702 GN=RITF1 PE=1 SV=1;;	PF00643	zf-B_box	B-box zinc finger
TRINITY_DN11642_c2_g1	476	------	------	------	------	------	------	------	------	------	------	------	------	------	------	------	------
TRINITY_DN11645_c0_g1	1100	------	------	------	------	------	------	------	------	------	------	------	------	------	------	------	------
TRINITY_DN1178_c0_g1	1440	GO:0006260;;GO:0009116;;GO:0000731;;GO:0003824;	biological_process;;biological_process;;biological_process;;molecular_function;;	BP:DNA replication;;BP:nucleoside metabolic process;;BP:DNA synthesis involved in DNA repair;;MF:catalytic activity;;	------	------	------	------	COG0775	F:Nucleotide transport and metabolism)	KAH7431984.1	hypothetical protein KP509_07G002800 [Ceratopteris richardii])	sp|Q07469|BSPA_POPDE;;	Bark storage protein A OS=Populus deltoides OX=3696 GN=BSPA PE=2 SV=1;;	PF01048	PNP_UDP_1	Phosphorylase superfamily
TRINITY_DN11802_c0_g1	858	------	------	------	------	------	------	------	------	------	------	------	------	------	------	------	------
TRINITY_DN11824_c0_g1	1112	GO:0009834;;GO:0046658;;GO:0016021;;GO:0005886;	biological_process;;cellular_component;;cellular_component;;cellular_component;;	BP:plant-type secondary cell wall biogenesis;;CC:anchored component of plasma membrane;;CC:integral component of membrane;;CC:plasma membrane;;	------	------	------	------	------	------	KAG6553166.1	hypothetical protein Mapa_005225 [Marchantia paleacea])	sp|Q8LEJ6|FLA11_ARATH;;	Fasciclin-like arabinogalactan protein 11 OS=Arabidopsis thaliana OX=3702 GN=FLA11 PE=2 SV=2;;	PF02469	Fasciclin	Fasciclin domain
TRINITY_DN11898_c0_g1	1052	------	------	------	K14484	IAA	map04075	Plant hormone signal transduction)	ENOG410YIDV	K:Transcription)	KAI5068377.1	hypothetical protein GOP47_0016722 [Adiantum capillus-veneris])	sp|O24543|AX22E_VIGRR;;	Auxin-induced protein 22E OS=Vigna radiata var. radiata OX=3916 GN=AUX22E PE=2 SV=1;;	PF02309	AUX_IAA	AUX/IAA family
TRINITY_DN11909_c0_g2	1043	GO:0005634;;GO:0004861;	cellular_component;;molecular_function;;	CC:nucleus;;MF:cyclin-dependent protein serine/threonine kinase inhibitor activity;;	------	------	------	------	ENOG410Y3ZZ	T:Signal transduction mechanisms)	XP_002978086.1	cyclin-dependent kinase inhibitor 6 isoform X2 [Selaginella moellendorffii])	sp|Q94CL9|KRP7_ARATH;;	Cyclin-dependent kinase inhibitor 7 OS=Arabidopsis thaliana OX=3702 GN=KRP7 PE=1 SV=2;;	PF02234	CDI	Cyclin-dependent kinase inhibitor
TRINITY_DN11949_c0_g1	2141	GO:0016102;;GO:0102305;;GO:0010333;;GO:0000287;	biological_process;;molecular_function;;molecular_function;;molecular_function;;	BP:diterpenoid biosynthetic process;;MF:;;MF:terpene synthase activity;;MF:magnesium ion binding;;	------	------	------	------	ENOG410YF98	O:Posttranslational modification, protein turnover, chaperones)	UPQ49781.1	levopimaradiene synthase [Phylloglossum drummondii])	sp|Q93X23|MYRS_QUEIL;;	Myrcene synthase, chloroplastic OS=Quercus ilex OX=58334 PE=1 SV=1;;	PF01397;;PF03936;;PF19086	Terpene_synth;;Terpene_synth_C;;Terpene_syn_C_2	Terpene synthase, N-terminal domain;;Terpene synthase family, metal binding domain;;Terpene synthase family 2, C-terminal metal binding
TRINITY_DN12161_c0_g1	1514	------	------	------	------	------	------	------	------	------	------	------	------	------	------	------	------
TRINITY_DN12173_c0_g1	2421	------	------	------	------	------	------	------	------	------	------	------	------	------	------	------	------
TRINITY_DN12173_c0_g2	1968	------	------	------	------	------	------	------	------	------	KAG0600613.1	hypothetical protein M758_11G047500 [Ceratodon purpureus])	sp|P04146|COPIA_DROME;;	Copia protein OS=Drosophila melanogaster OX=7227 GN=GIP PE=1 SV=3;;	------	------	------
TRINITY_DN12179_c0_g3	2435	------	------	------	------	------	------	------	------	------	------	------	------	------	------	------	------
TRINITY_DN12210_c0_g1	701	GO:0006646;;GO:0006656;;GO:0005737;;GO:0004103;;GO:0004305;	biological_process;;biological_process;;cellular_component;;molecular_function;;molecular_function;;	BP:phosphatidylethanolamine biosynthetic process;;BP:phosphatidylcholine biosynthetic process;;CC:cytoplasm;;MF:choline kinase activity;;MF:ethanolamine kinase activity;;	K14156	CHK	map00564	Glycerophospholipid metabolism)	COG0510	M:Cell wall/membrane/envelope biogenesis)	KAI5075034.1	hypothetical protein GOP47_0010995 [Adiantum capillus-veneris])	sp|Q9M9H6|CK1_ARATH;;	Probable choline kinase 1 OS=Arabidopsis thaliana OX=3702 GN=CK1 PE=2 SV=1;;	PF01633	Choline_kinase	Choline/ethanolamine kinase
TRINITY_DN12210_c0_g2	3161	GO:0006646;;GO:0006656;;GO:0005737;;GO:0004103;;GO:0004305;	biological_process;;biological_process;;cellular_component;;molecular_function;;molecular_function;;	BP:phosphatidylethanolamine biosynthetic process;;BP:phosphatidylcholine biosynthetic process;;CC:cytoplasm;;MF:choline kinase activity;;MF:ethanolamine kinase activity;;	K14156	CHK	map00564	Glycerophospholipid metabolism)	COG0510	M:Cell wall/membrane/envelope biogenesis)	KAH6554533.1	hypothetical protein KP509_1Z327400 [Ceratopteris richardii])	sp|Q9SZ92|CK3_ARATH;;	Probable choline kinase 3 OS=Arabidopsis thaliana OX=3702 GN=At4g09760 PE=2 SV=1;;	PF01633	Choline_kinase	Choline/ethanolamine kinase
TRINITY_DN12217_c0_g1	736	------	------	------	------	------	------	------	ENOG410ZH4A	S:Function unknown)	------	------	------	------	------	------	------
TRINITY_DN12379_c0_g1	2243	GO:0016021;;GO:0005351;;GO:0015144;;GO:0015293;	cellular_component;;molecular_function;;molecular_function;;molecular_function;;	CC:integral component of membrane;;MF:suga;;MF:carbohydrate transmembrane transporter activity;;MF:symporter activity;;	------	------	------	------	ENOG410XNQK	G:Carbohydrate transport and metabolism)	KAG0564162.1	hypothetical protein KC19_8G088600 [Ceratodon purpureus])	sp|Q8VZ80|PLT5_ARATH;;	Polyol transporter 5 OS=Arabidopsis thaliana OX=3702 GN=PLT5 PE=1 SV=2;;	PF00083;;PF07690	Sugar_tr;;MFS_1	Sugar (and other) transporter;;Major Facilitator Superfamily
TRINITY_DN12408_c0_g1	2855	GO:0140662;;GO:0005524;	deleted;;molecular_function;;	old GO;;MF:ATP binding;;	K03283	HSPA1s	map04144;;map04141;;map03040	Endocytosis);;Protein processing in endoplasmic reticulum);;Spliceosome)	COG0443	O:Posttranslational modification, protein turnover, chaperones)	KAI5074143.1	hypothetical protein GOP47_0010104 [Adiantum capillus-veneris])	sp|P09189|HSP7C_PETHY;;	Heat shock cognate 70 kDa protein OS=Petunia hybrida OX=4102 GN=HSP70 PE=2 SV=1;;	PF00012;;PF06723	HSP70;;MreB_Mbl	Hsp70 protein;;MreB/Mbl protein
TRINITY_DN12440_c0_g1	675	GO:0097573;	molecular_function;;	MF:glutathione oxidoreductase activity;;	K03676	grxC, GLRX, GLRX2	------	------	COG0695	O:Posttranslational modification, protein turnover, chaperones)	KAH9561188.1	hypothetical protein CY35_05G007400 [Sphagnum magellanicum])	sp|Q9LYC6|GRC11_ARATH;;	Glutaredoxin-C11 OS=Arabidopsis thaliana OX=3702 GN=GRXC11 PE=3 SV=1;;	PF00462	Glutaredoxin	Glutaredoxin
TRINITY_DN12461_c1_g3	1112	GO:0042546;;GO:0071555;;GO:0010411;;GO:0048046;;GO:0016762;;GO:0004553;	biological_process;;biological_process;;biological_process;;cellular_component;;molecular_function;;molecular_function;;	BP:cell wall biogenesis;;BP:cell wall organization;;BP:xyloglucan metabolic process;;CC:apoplast;;MF:xylogluca;;MF:hydrolase activity, hydrolyzing O-glycosyl compounds;;	K08235	E2.4.1.207	------	------	COG2273	G:Carbohydrate transport and metabolism)	KAG6541243.1	hypothetical protein Mapa_017404 [Marchantia paleacea])	sp|Q8LC45|XTH33_ARATH;;	Probable xyloglucan endotransglucosylase/hydrolase protein 33 OS=Arabidopsis thaliana OX=3702 GN=XTH33 PE=1 SV=2;;	PF00722;;PF06955	Glyco_hydro_16;;XET_C	Glycosyl hydrolases family 16;;Xyloglucan endo-transglycosylase (XET) C-terminus
TRINITY_DN12591_c1_g1	1240	------	------	------	------	------	------	------	------	------	------	------	------	------	------	------	------
TRINITY_DN12669_c0_g1	3484	------	------	------	------	------	------	------	COG0515	T:Signal transduction mechanisms)	KAH9541567.1	hypothetical protein CY35_14G071800 [Sphagnum magellanicum])	sp|Q9SCZ4|FERON_ARATH;;	Receptor-like protein kinase FERONIA OS=Arabidopsis thaliana OX=3702 GN=FER PE=1 SV=1;;	PF00069;;PF07714;;PF12819;;PF11721	Pkinase;;PK_Tyr_Ser-Thr;;Malectin_like;;Malectin	Protein kinase domain;;Protein tyrosine and serine/threonine kinase;;Malectin-like domain;;Malectin domain
TRINITY_DN12689_c0_g1	1316	GO:0016567;;GO:0016021;	biological_process;;cellular_component;;	BP:protein ubiquitination;;CC:integral component of membrane;;	------	------	------	------	ENOG41121N2	O:Posttranslational modification, protein turnover, chaperones)	KAG0557542.1	hypothetical protein KC19_11G138600 [Ceratodon purpureus])	sp|Q8LFY8|ATL54_ARATH;;	RING-H2 finger protein ATL54 OS=Arabidopsis thaliana OX=3702 GN=ATL54 PE=2 SV=2;;	PF13639;;PF17123;;PF13923;;PF12678;;PF00097;;PF13445;;PF14634;;PF13920;;PF12861	zf-RING_2;;zf-RING_11;;zf-C3HC4_2;;zf-rbx1;;zf-C3HC4;;zf-RING_UBOX;;zf-RING_5;;zf-C3HC4_3;;zf-ANAPC11	Ring finger domain;;RING-like zinc finger;;Zinc finger, C3HC4 type (RING finger);;RING-H2 zinc finger domain;;Zinc finger, C3HC4 type (RING finger);;RING-type zinc-finger;;zinc-RING finger domain;;Zinc finger, C3HC4 type (RING finger);;Anaphase-promoting complex subunit 11 RING-H2 finger
TRINITY_DN12746_c0_g1	4942	GO:0015074;;GO:0003676;	biological_process;;molecular_function;;	BP:DNA integration;;MF:nucleic acid binding;;	K12447	USP	map00520;;map00040;;map00053;;map00052	Amino sugar and nucleotide sugar metabolism);;Pentose and glucuronate interconversions);;Ascorbate and aldarate metabolism);;Galactose metabolism)	ENOG410XS4D	S:Function unknown)	BBN20486.1	hypothetical protein Mp_Vg00320 [Marchantia polymorpha subsp. ruderalis])	sp|Q94HW2|POLR1_ARATH;;	Retrovirus-related Pol polyprotein from transposon RE1 OS=Arabidopsis thaliana OX=3702 GN=RE1 PE=2 SV=1;;	PF07727;;PF00665;;PF13976	RVT_2;;rve;;gag_pre-integrs	Reverse transcriptase (RNA-dependent DNA polymerase);;Integrase core domain;;GAG-pre-integrase domain
TRINITY_DN12903_c0_g1	841	------	------	------	------	------	------	------	ENOG410YJE2	S:Function unknown)	KAI5076512.1	hypothetical protein GOP47_0008577 [Adiantum capillus-veneris])	sp|Q9LUM1|LOR11_ARATH;;	Protein LURP-one-related 11 OS=Arabidopsis thaliana OX=3702 GN=At3g14260 PE=2 SV=1;;	PF04525	LOR	LURP-one-related
TRINITY_DN12929_c0_g1	2822	------	------	------	------	------	------	------	ENOG4112BMQ	S:Function unknown)	KAI5079506.1	hypothetical protein GOP47_0004985 [Adiantum capillus-veneris])	sp|A0A290U7C4|ROQ1_NICBE;;	Disease resistance protein Roq1 OS=Nicotiana benthamiana OX=4100 GN=ROQ1 PE=1 SV=1;;	PF01582;;PF00931;;PF13676;;PF05729;;PF13401;;PF13191	TIR;;NB-ARC;;TIR_2;;NACHT;;AAA_22;;AAA_16	TIR domain;;NB-ARC domain;;TIR domain;;NACHT domain;;AAA domain;;AAA ATPase domain
TRINITY_DN12963_c0_g1	2031	GO:0016491;	molecular_function;;	MF:oxidoreductase activity;;	K21568	PLR	------	------	ENOG4111CCH	S:Function unknown)	KAI5066989.1	hypothetical protein GOP47_0017517 [Adiantum capillus-veneris])	sp|P52581|IFRH_LUPAL;;	Isoflavone reductase homolog OS=Lupinus albus OX=3870 PE=2 SV=1;;	PF05368	NmrA	NmrA-like family
TRINITY_DN13003_c0_g1	1769	GO:0005634;;GO:0003700;;GO:0003677;	cellular_component;;molecular_function;;molecular_function;;	CC:nucleus;;MF:transcription factor activity, sequence-specific DNA binding;;MF:DNA binding;;	K09286	EREBP	------	------	ENOG410YR77;;ENOG410YR8V	K:Transcription);;	KAH7294734.1	hypothetical protein KP509_27G015600 [Ceratopteris richardii])	sp|Q9SNE1|ERF11_ARATH;;	Ethylene-responsive transcription factor ERF011 OS=Arabidopsis thaliana OX=3702 GN=ERF011 PE=2 SV=1;;	PF00847	AP2	AP2 domain
TRINITY_DN13005_c0_g3	1265	GO:0042545;;GO:0045490;;GO:0030599;;GO:0052689;;GO:0045330;	biological_process;;biological_process;;molecular_function;;molecular_function;;molecular_function;;	BP:cell wall modification;;BP:pectin catabolic process;;MF:pectinesterase activity;;MF:carboxylic ester hydrolase activity;;MF:aspartyl esterase activity;;	K01051	E3.1.1.11	map00040	Pentose and glucuronate interconversions)	COG4677	G:Carbohydrate transport and metabolism)	KAH7428109.1	hypothetical protein KP509_10G076400 [Ceratopteris richardii])	sp|Q8VYZ3|PME53_ARATH;;	Probable pectinesterase 53 OS=Arabidopsis thaliana OX=3702 GN=PME53 PE=2 SV=1;;	PF01095	Pectinesterase	Pectinesterase
TRINITY_DN13114_c0_g2	1663	------	------	------	------	------	------	------	------	------	------	------	------	------	------	------	------
TRINITY_DN13201_c0_g1	3027	------	------	------	------	------	------	------	COG0515	T:Signal transduction mechanisms)	KAH7388306.1	hypothetical protein KP509_16G069400 [Ceratopteris richardii])	sp|Q9SCZ4|FERON_ARATH;;	Receptor-like protein kinase FERONIA OS=Arabidopsis thaliana OX=3702 GN=FER PE=1 SV=1;;	PF07714;;PF00069;;PF12819;;PF11721	PK_Tyr_Ser-Thr;;Pkinase;;Malectin_like;;Malectin	Protein tyrosine and serine/threonine kinase;;Protein kinase domain;;Malectin-like domain;;Malectin domain
TRINITY_DN13306_c1_g1	1612	------	------	------	K01426	E3.5.1.4, amiE	map00360;;map00330;;map00380	Phenylalanine metabolism);;Arginine and proline metabolism);;Tryptophan metabolism)	COG0154	J:Translation, ribosomal structure and biogenesis)	XP_024533144.1	probable amidase At4g34880 [Selaginella moellendorffii])	sp|A0A1P8B760|AMI4G_ARATH;;	Probable amidase At4g34880 OS=Arabidopsis thaliana OX=3702 GN=At4g34880 PE=2 SV=1;;	PF01425	Amidase	Amidase
TRINITY_DN13323_c0_g1	1187	GO:0006364;;GO:0005730;	biological_process;;cellular_component;;	BP:rRNA processing;;CC:nucleolus;;	K14794	RRP12	------	------	ENOG410XQ3D	S:Function unknown)	XP_024541043.1	RRP12-like protein isoform X3 [Selaginella moellendorffii])	sp|Q5JTH9|RRP12_HUMAN;;	RRP12-like protein OS=Homo sapiens OX=9606 GN=RRP12 PE=1 SV=2;;	PF08161	NUC173	NUC173 domain
TRINITY_DN13326_c0_g1	1784	------	------	------	K01246	tag	map03410	Base excision repair)	COG2818	L:Replication, recombination and repair)	------	------	------	------	PF01576	Myosin_tail_1	Myosin tail
TRINITY_DN1336_c0_g1	3521	GO:0010133;;GO:0006562;;GO:0005739;;GO:0004657;;GO:0071949;	biological_process;;biological_process;;cellular_component;;molecular_function;;molecular_function;;	BP:proline catabolic process to glutamate;;BP:proline catabolic process;;CC:mitochondrion;;MF:proline dehydrogenase activity;;MF:FAD binding;;	K00318	PRODH, fadM, putB	map00330	Arginine and proline metabolism)	COG0506	E:Amino acid transport and metabolism)	KAH8972084.1	hypothetical protein BDL97_02G176000 [Sphagnum fallax])	sp|P92983|PROD1_ARATH;;	Proline dehydrogenase 1, mitochondrial OS=Arabidopsis thaliana OX=3702 GN=POX1 PE=1 SV=2;;	PF01619	Pro_dh	Proline dehydrogenase
TRINITY_DN13406_c0_g2	2270	GO:0006598;;GO:0005777;;GO:0046592;;GO:0016491;	biological_process;;cellular_component;;molecular_function;;molecular_function;;	BP:polyamine catabolic process;;CC:peroxisome;;MF:polyamine oxidase activity;;MF:oxidoreductase activity;;	K17839	PAO4, PAO3, PAO2	map00330;;map00770;;map00410	Arginine and proline metabolism);;Pantothenate and CoA biosynthesis);;beta-Alanine metabolism)	ENOG410XSNC	S:Function unknown)	KAG0559035.1	hypothetical protein KC19_10G073400 [Ceratodon purpureus])	sp|Q8H191|PAO4_ARATH;;	Probable polyamine oxidase 4 OS=Arabidopsis thaliana OX=3702 GN=PAO4 PE=1 SV=1;;	PF01593;;PF13450;;PF07992;;PF00070;;PF01266;;PF00890;;PF03486;;PF01946;;PF12831	Amino_oxidase;;NAD_binding_8;;Pyr_redox_2;;Pyr_redox;;DAO;;FAD_binding_2;;HI0933_like;;Thi4;;FAD_oxidored	Flavin containing amine oxidoreductase;;NAD(P)-binding Rossmann-like domain;;Pyridine nucleotide-disulphide oxidoreductase;;Pyridine nucleotide-disulphide oxidoreductase;;FAD dependent oxidoreductase;;FAD binding domain;;HI0933-like protein;;Thi4 family;;FAD dependent oxidoreductase
TRINITY_DN1345_c0_g2	708	------	------	------	------	------	------	------	------	------	------	------	------	------	------	------	------
TRINITY_DN13465_c0_g1	951	------	------	------	------	------	------	------	COG2801	L:Replication, recombination and repair)	KAH7352220.1	hypothetical protein KP509_19G035200 [Ceratopteris richardii])	------	------	------	------	------
TRINITY_DN13497_c0_g1	2232	------	------	------	K08237	E2.4.1.218	------	------	COG1819	S:Function unknown)	KAG0626992.1	hypothetical protein M758_2G166300 [Ceratodon purpureus])	sp|Q9AR73|HQGT_RAUSE;;	Hydroquinone glucosyltransferase OS=Rauvolfia serpentina OX=4060 GN=AS PE=1 SV=1;;	PF00201	UDPGT	UDP-glucoronosyl and UDP-glucosyl transferase
TRINITY_DN13510_c0_g1	824	GO:0005634;;GO:0003700;;GO:0003677;	cellular_component;;molecular_function;;molecular_function;;	CC:nucleus;;MF:transcription factor activity, sequence-specific DNA binding;;MF:DNA binding;;	------	------	------	------	ENOG4111977	K:Transcription)	KAH7278541.1	hypothetical protein KP509_38G045600 [Ceratopteris richardii])	sp|Q9LQ28|ERF22_ARATH;;	Ethylene-responsive transcription factor ERF022 OS=Arabidopsis thaliana OX=3702 GN=ERF022 PE=2 SV=1;;	PF00847	AP2	AP2 domain
TRINITY_DN13545_c0_g1	440	GO:0009058;;GO:0102128;;GO:0016210;	biological_process;;molecular_function;;molecular_function;;	BP:biosynthetic process;;MF:chalcone synthase activity;;MF:naringenin-chalcone synthase activity;;	K00660	CHS	map04712;;map00960;;map00941	Circadian rhythm - plant);;Tropane, piperidine and pyridine alkaloid biosynthesis);;Flavonoid biosynthesis)	COG3424	Q:Secondary metabolites biosynthesis, transport and catabolism)	KAH7298823.1	hypothetical protein KP509_25G060300 [Ceratopteris richardii])	sp|P51086|CHS4_TRISU;;	Chalcone synthase 4;;	PF00195;;PF02797;;PF08545;;PF08392	Chal_sti_synt_N;;Chal_sti_synt_C;;ACP_syn_III;;FAE1_CUT1_RppA	Chalcone and stilbene synthases, N-terminal domain;;Chalcone and stilbene synthases, C-terminal domain;;3-Oxoacyl-[acyl-carrier-protein (ACP)] synthase III;;FAE1/Type III polyketide synthase-like protein
TRINITY_DN13566_c0_g1	1566	GO:0008033;;GO:0009691;;GO:0006400;;GO:0016765;;GO:0052381;;GO:0005524;	biological_process;;biological_process;;biological_process;;molecular_function;;molecular_function;;molecular_function;;	BP:tRNA processing;;BP:cytokinin biosynthetic process;;BP:tRNA modification;;MF:transferase activity, transferring alkyl or ary;;MF:tRNA dimethylallyltransferase activity;;MF:ATP binding;;	K10760	IPT	map00908	Zeatin biosynthesis)	COG0324	J:Translation, ribosomal structure and biogenesis)	KAH8932541.1	hypothetical protein BDL97_19G078700 [Sphagnum fallax])	sp|Q5GHF7|IPT_HUMLU;;	Adenylate isopentenyltransferase OS=Humulus lupulus OX=3486 GN=AIPT PE=1 SV=1;;	PF01715;;PF01745	IPPT;;IPT	IPP transferase;;Isopentenyl transferase
TRINITY_DN13789_c0_g1	755	------	------	------	K13993	HSP20	map04141	Protein processing in endoplasmic reticulum)	COG0071	O:Posttranslational modification, protein turnover, chaperones)	KAG6555677.1	hypothetical protein Mapa_002914 [Marchantia paleacea])	sp|P19242|HSP21_PEA;;	17.1 kDa class II heat shock protein OS=Pisum sativum OX=3888 GN=HSP17.7 PE=1 SV=1;;	PF00011;;PF17886	HSP20;;ArsA_HSP20	Hsp20/alpha crystallin family;;HSP20-like domain found in ArsA
TRINITY_DN13805_c0_g1	4171	GO:0045489;;GO:0071555;;GO:0016021;;GO:0000139;;GO:0047262;	biological_process;;biological_process;;cellular_component;;cellular_component;;molecular_function;;	BP:pectin biosynthetic process;;BP:cell wall organization;;CC:integral component of membrane;;CC:Golgi membrane;;MF:polygalacturonate 4-alpha-galacturonosyltransferase activity;;	K20867	GAUT12S	------	------	ENOG41106K3	O:Posttranslational modification, protein turnover, chaperones)	EFJ08407.1	galacturonosyltransferase GAUT12/13/14/15-like protein [Selaginella moellendorffii])	sp|Q8L4B0|GAUTF_ARATH;;	Probable galacturonosyltransferase 15 OS=Arabidopsis thaliana OX=3702 GN=GAUT15 PE=2 SV=1;;	PF01501	Glyco_transf_8	Glycosyl transferase family 8
TRINITY_DN1389_c0_g2	2439	GO:0006468;;GO:0007165;;GO:0004674;;GO:0005524;	biological_process;;biological_process;;molecular_function;;molecular_function;;	BP:protein phosphorylation;;BP:signal transduction;;MF:protein serine/threonine kinase activity;;MF:ATP binding;;	------	------	------	------	COG0515	T:Signal transduction mechanisms)	OAE23253.1	hypothetical protein AXG93_620s1200 [Marchantia polymorpha subsp. ruderalis])	sp|Q9MAM1|CIPK9_ARATH;;	CBL-interacting serine/threonine-protein kinase 9 OS=Arabidopsis thaliana OX=3702 GN=CIPK9 PE=1 SV=2;;	PF00069;;PF07714;;PF14531;;PF03109	Pkinase;;PK_Tyr_Ser-Thr;;Kinase-like;;ABC1	Protein kinase domain;;Protein tyrosine and serine/threonine kinase;;Kinase-like;;ABC1 atypical kinase-like domain
TRINITY_DN14291_c0_g1	509	------	------	------	K10144	RCHY1, PIRH2	map04120	Ubiquitin mediated proteolysis)	ENOG410XXHF	S:Function unknown)	KAI5074349.1	hypothetical protein GOP47_0010310 [Adiantum capillus-veneris])	sp|Q9FFB6|ZFP34_ARATH;;	E3 ubiquitin-protein ligase RZFP34 OS=Arabidopsis thaliana OX=3702 GN=RZPF34 PE=1 SV=1;;	------	------	------
TRINITY_DN14425_c0_g1	2707	GO:0006357;;GO:0045944;;GO:0005634;;GO:0003700;;GO:0000977;;GO:0046983;;GO:0000978;;GO:0000981;	biological_process;;biological_process;;cellular_component;;molecular_function;;molecular_function;;molecular_function;;molecular_function;;molecular_function;;	BP:regulation of transcription from RNA polymerase II promoter;;BP:positive regulation of transcription from RNA polymerase II promoter;;CC:nucleus;;MF:transcription factor activity, sequence-specific DNA binding;;MF:RNA polymerase II regulatory region sequence-specific DNA binding;;MF:protein dimerization activity;;MF:RNA polymerase II core promoter proximal region sequence-specific DNA binding;…	------	------	------	------	COG5068	K:Transcription)	KAH7280113.1	hypothetical protein KP509_37G052700 [Ceratopteris richardii])	sp|Q9LM46|AG104_ARATH;;	Agamous-like MADS-box protein AGL104 OS=Arabidopsis thaliana OX=3702 GN=AGL104 PE=1 SV=1;;	PF00319	SRF-TF	SRF-type transcription factor (DNA-binding and dimerisation domain)
TRINITY_DN14577_c0_g1	1555	GO:0016021;	cellular_component;;	CC:integral component of membrane;;	------	------	------	------	ENOG410YD4S	S:Function unknown)	KAI5082438.1	hypothetical protein GOP47_0002181 [Adiantum capillus-veneris])	------	------	------	------	------
TRINITY_DN14594_c0_g1	1323	------	------	------	------	------	------	------	------	------	------	------	------	------	------	------	------
TRINITY_DN14620_c0_g1	3115	GO:0005634;	cellular_component;;	CC:nucleus;;	------	------	------	------	ENOG4112D19	S:Function unknown)	KAI5071181.1	hypothetical protein GOP47_0013432 [Adiantum capillus-veneris])	sp|Q5HZ09|BRXL3_ARATH;;	Protein Brevis radix-like 3 OS=Arabidopsis thaliana OX=3702 GN=BRXL3 PE=2 SV=2;;	PF08381	BRX	Transcription factor regulating root and shoot growth via Pin3
TRINITY_DN14785_c1_g1	1610	------	------	------	------	------	------	------	------	------	------	------	------	------	------	------	------
TRINITY_DN14808_c0_g1	1424	------	------	------	K13993	HSP20	map04141	Protein processing in endoplasmic reticulum)	COG0071	O:Posttranslational modification, protein turnover, chaperones)	KAH9539022.1	hypothetical protein CY35_15G037400 [Sphagnum magellanicum])	sp|P27880|HSP12_MEDSA;;	18.2 kDa class I heat shock protein OS=Medicago sativa OX=3879 GN=HSP18.2 PE=2 SV=1;;	PF00011;;PF17886	HSP20;;ArsA_HSP20	Hsp20/alpha crystallin family;;HSP20-like domain found in ArsA
TRINITY_DN14808_c0_g2	884	------	------	------	K13993	HSP20	map04141	Protein processing in endoplasmic reticulum)	COG0071	O:Posttranslational modification, protein turnover, chaperones)	KAH9539022.1	hypothetical protein CY35_15G037400 [Sphagnum magellanicum])	sp|P27880|HSP12_MEDSA;;	18.2 kDa class I heat shock protein OS=Medicago sativa OX=3879 GN=HSP18.2 PE=2 SV=1;;	PF00011;;PF17886	HSP20;;ArsA_HSP20	Hsp20/alpha crystallin family;;HSP20-like domain found in ArsA
TRINITY_DN1494_c0_g1	2393	------	------	------	------	------	------	------	COG0451	M:Cell wall/membrane/envelope biogenesis)	XP_024380466.1	cinnamoyl-CoA reductase 1-like [Physcomitrium patens])	sp|A0A059TC02|CCR1_PETHY;;	Cinnamoyl-CoA reductase 1 OS=Petunia hybrida OX=4102 GN=CCR1 PE=1 SV=1;;	PF13460	NAD_binding_10	NAD(P)H-binding
TRINITY_DN15067_c0_g1	4264	GO:0006470;;GO:0004722;	biological_process;;molecular_function;;	BP:protein dephosphorylation;;MF:protein serine/threonine phosphatase activity;;	K17506	PPM1L, PP2CE	------	------	COG0631	T:Signal transduction mechanisms)	KAH7284228.1	hypothetical protein KP509_34G044000 [Ceratopteris richardii])	sp|Q9LDA7|P2C39_ARATH;;	Probable protein phosphatase 2C 39 OS=Arabidopsis thaliana OX=3702 GN=At3g15260 PE=2 SV=1;;	PF00481	PP2C	Protein phosphatase 2C
TRINITY_DN1517_c0_g1	4232	GO:0006357;;GO:0005634;;GO:0003690;;GO:0005516;;GO:0003712;	biological_process;;cellular_component;;molecular_function;;molecular_function;;molecular_function;;	BP:regulation of transcription from RNA polymerase II promoter;;CC:nucleus;;MF:double-stranded DNA binding;;MF:calmodulin binding;;MF:transcription cofactor activity;;	K21596	CAMTA	------	------	ENOG41128X0	K:Transcription)	XP_002971863.1	calmodulin-binding transcription activator 3 [Selaginella moellendorffii])	sp|Q8GSA7|CMTA3_ARATH;;	Calmodulin-binding transcription activator 3 OS=Arabidopsis thaliana OX=3702 GN=CAMTA3 PE=1 SV=1;;	PF03859;;PF12796;;PF00612;;PF01833	CG-1;;Ank_2;;IQ;;TIG	CG-1 domain;;Ankyrin repeats (3 copies);;IQ calmodulin-binding motif;;IPT/TIG domain
TRINITY_DN15305_c0_g2	3592	GO:0046872;;GO:0003993;	molecular_function;;molecular_function;;	MF:metal ion binding;;MF:acid phosphatase activity;;	K22390	ACP7	------	------	COG1409	S:Function unknown)	KAG6549763.1	hypothetical protein Mapa_008744 [Marchantia paleacea])	sp|Q5MAU8|PPA27_ARATH;;	Probable inactive purple acid phosphatase 27 OS=Arabidopsis thaliana OX=3702 GN=PAP27 PE=2 SV=1;;	PF17808;;PF00149;;PF16656;;PF14008	fn3_PAP;;Metallophos;;Pur_ac_phosph_N;;Metallophos_C	Fn3-like domain from Purple Acid Phosphatase;;Calcineurin-like phosphoesterase;;Purple acid Phosphatase, N-terminal domain;;Iron/zinc purple acid phosphatase-like protein C
TRINITY_DN1552_c0_g1	1814	------	------	------	------	------	------	------	ENOG410ZX6Q	S:Function unknown)	KAH6558744.1	hypothetical protein KP509_1Z047800 [Ceratopteris richardii])	sp|Q9XIP8|CDI_ARATH;;	Protein CDI OS=Arabidopsis thaliana OX=3702 GN=CDI PE=2 SV=1;;	------	------	------
TRINITY_DN1573_c0_g4	1281	------	------	------	------	------	------	------	------	------	------	------	------	------	------	------	------
TRINITY_DN1574_c0_g2	574	------	------	------	------	------	------	------	------	------	------	------	------	------	------	------	------
TRINITY_DN15835_c0_g1	2194	GO:0055085;;GO:0016021;;GO:0042626;;GO:0140359;;GO:0005524;	biological_process;;cellular_component;;molecular_function;;molecular_function;;molecular_function;;	BP:transmembrane transport;;CC:integral component of membrane;;MF:ATPase activity, coupled to transmembrane movement of substances;;MF:ABC-type transmembrane transporter activity;;MF:ATP binding;;	K05658	ABCB1, CD243	map02010	ABC transporters)	COG1132	V:Defense mechanisms)	KAG6544499.1	hypothetical protein Mapa_014137 [Marchantia paleacea])	sp|Q9FWX7|AB11B_ARATH;;	ABC transporter B family member 11 OS=Arabidopsis thaliana OX=3702 GN=ABCB11 PE=2 SV=1;;	PF00664;;PF00005;;PF02463;;PF13191;;PF13555;;PF00270	ABC_membrane;;ABC_tran;;SMC_N;;AAA_16;;AAA_29;;DEAD	ABC transporter transmembrane region;;ABC transporter;;RecF/RecN/SMC N terminal domain;;AAA ATPase domain;;P-loop containing region of AAA domain;;DEAD/DEAH box helicase
TRINITY_DN15881_c0_g1	2642	GO:0006468;;GO:0004674;;GO:0016874;;GO:0004842;;GO:0005524;	biological_process;;molecular_function;;molecular_function;;molecular_function;;molecular_function;;	BP:protein phosphorylation;;MF:protein serine/threonine kinase activity;;MF:ligase activity;;MF:ubiquitin-protein transferase activity;;MF:ATP binding;;	------	------	------	------	COG0515	T:Signal transduction mechanisms)	KAI5062917.1	hypothetical protein GOP47_0021464 [Adiantum capillus-veneris])	sp|Q9FKG6|PUB52_ARATH;;	U-box domain-containing protein 52 OS=Arabidopsis thaliana OX=3702 GN=PUB52 PE=2 SV=1;;	PF00069;;PF07714;;PF00582	Pkinase;;PK_Tyr_Ser-Thr;;Usp	Protein kinase domain;;Protein tyrosine and serine/threonine kinase;;Universal stress protein family
TRINITY_DN15909_c0_g1	2247	------	------	------	------	------	------	------	ENOG41113DG	S:Function unknown)	------	------	------	------	------	------	------
TRINITY_DN16017_c1_g1	246	------	------	------	------	------	------	------	------	------	------	------	------	------	------	------	------
TRINITY_DN16125_c0_g1	300	GO:0006468;;GO:0007165;;GO:0004674;;GO:0005524;	biological_process;;biological_process;;molecular_function;;molecular_function;;	BP:protein phosphorylation;;BP:signal transduction;;MF:protein serine/threonine kinase activity;;MF:ATP binding;;	------	------	------	------	COG0515	T:Signal transduction mechanisms)	KAH7366078.1	hypothetical protein KP509_18G062300 [Ceratopteris richardii])	sp|Q9MAM1|CIPK9_ARATH;;	CBL-interacting serine/threonine-protein kinase 9 OS=Arabidopsis thaliana OX=3702 GN=CIPK9 PE=1 SV=2;;	------	------	------
TRINITY_DN16222_c0_g1	1505	GO:0008652;;GO:0009082;;GO:0046872;;GO:0051537;;GO:0004160;	biological_process;;biological_process;;molecular_function;;molecular_function;;molecular_function;;	BP:cellular amino acid biosynthetic process;;BP:branched-chain amino acid biosynthetic process;;MF:metal ion binding;;MF:2 iron, 2 sulfur cluster binding;;MF:dihydroxy-acid dehydratase activity;;	K01687	ilvD	map00770;;map00290	Pantothenate and CoA biosynthesis);;Valine, leucine and isoleucine biosynthesis)	COG0129	E:Amino acid transport and metabolism)	KAI5079483.1	hypothetical protein GOP47_0004962 [Adiantum capillus-veneris])	sp|Q9LIR4|ILVD_ARATH;;	Dihydroxy-acid dehydratase, chloroplastic OS=Arabidopsis thaliana OX=3702 GN=DHAD PE=1 SV=1;;	------	------	------
TRINITY_DN16350_c0_g1	2301	GO:0071555;;GO:0016021;;GO:0005576;;GO:0052793;;GO:0016787;	biological_process;;cellular_component;;cellular_component;;molecular_function;;molecular_function;;	BP:cell wall organization;;CC:integral component of membrane;;CC:extracellular region;;MF:pectin acetylesterase activity;;MF:hydrolase activity;;	K19882	NOTUM	------	------	ENOG410XQKD	S:Function unknown)	KAI5077784.1	hypothetical protein GOP47_0007608 [Adiantum capillus-veneris])	sp|Q66GM8|PAE10_ARATH;;	Pectin acetylesterase 10 OS=Arabidopsis thaliana OX=3702 GN=PAE10 PE=2 SV=1;;	PF03283	PAE	Pectinacetylesterase
TRINITY_DN16389_c0_g1	1371	------	------	------	------	------	------	------	ENOG41113DC	S:Function unknown)	------	------	------	------	------	------	------
TRINITY_DN16526_c0_g1	1744	GO:0016021;;GO:0015098;	cellular_component;;molecular_function;;	CC:integral component of membrane;;MF:molybdate ion transmembrane transporter activity;;	------	------	------	------	ENOG410XTGP	P:Inorganic ion transport and metabolism)	KAH8931647.1	hypothetical protein BDL97_19G032800 [Sphagnum fallax])	sp|Q0WP36|MOT2_ARATH;;	Molybdate transporter 2 OS=Arabidopsis thaliana OX=3702 GN=MOT2 PE=1 SV=2;;	PF16983;;PF00916	MFS_MOT1;;Sulfate_transp	Molybdate transporter of MFS superfamily;;Sulfate permease family
TRINITY_DN16907_c0_g1	4830	------	------	------	------	------	------	------	COG5184;;COG5184	D:Cell cycle control, cell division, chromosome partitioning);;Z:Cytoskeleton)	KAH7276582.1	hypothetical protein KP509_39G012900 [Ceratopteris richardii])	sp|Q9FN03|UVR8_ARATH;;	Ultraviolet-B receptor UVR8 OS=Arabidopsis thaliana OX=3702 GN=UVR8 PE=1 SV=1;;	PF13540;;PF00415	RCC1_2;;RCC1	Regulator of chromosome condensation (RCC1) repeat;;Regulator of chromosome condensation (RCC1) repeat
TRINITY_DN16942_c0_g1	3058	------	------	------	------	------	------	------	ENOG411195B	S:Function unknown)	------	------	------	------	------	------	------
TRINITY_DN1707_c0_g1	903	------	------	------	------	------	------	------	ENOG410XRM1	T:Signal transduction mechanisms)	XP_024378811.1	uncharacterized protein LOC112283822 isoform X2 [Physcomitrium patens])	------	------	------	------	------
TRINITY_DN17118_c0_g1	1409	------	------	------	------	------	------	------	ENOG410YCA0	U:Intracellular trafficking, secretion, and vesicular transport)	XP_002981235.2	cysteine-rich receptor-like protein kinase 2 [Selaginella moellendorffii])	sp|Q9ZU94|PDLP6_ARATH;;	Plasmodesmata-located protein 6 OS=Arabidopsis thaliana OX=3702 GN=PDLP6 PE=1 SV=2;;	PF01657	Stress-antifung	Salt stress response/antifungal
TRINITY_DN17135_c0_g1	1401	------	------	------	------	------	------	------	ENOG410ZCS3	S:Function unknown)	------	------	------	------	------	------	------
TRINITY_DN17211_c1_g2	1841	GO:0000719;;GO:0009650;;GO:0016829;;GO:0003904;;GO:0003677;;GO:0071949;	biological_process;;biological_process;;molecular_function;;molecular_function;;molecular_function;;molecular_function;;	BP:photoreactive repair;;BP:UV protection;;MF:lyase activity;;MF:deoxyribodipyrimidine photo-lyase activity;;MF:DNA binding;;MF:FAD binding;;	K01669	phr, PHR1	------	------	COG0415	L:Replication, recombination and repair)	KAI5059373.1	hypothetical protein GOP47_0025692 [Adiantum capillus-veneris])	sp|Q9SB00|PHR_ARATH;;	Deoxyribodipyrimidine photo-lyase OS=Arabidopsis thaliana OX=3702 GN=PHR1 PE=2 SV=1;;	PF00875	DNA_photolyase	DNA photolyase
TRINITY_DN1725_c1_g2	1027	------	------	------	K10406	KIFC2_3	------	------	COG5059	Z:Cytoskeleton)	------	------	------	------	------	------	------
TRINITY_DN17292_c0_g1	1474	GO:0070475;;GO:0001510;;GO:0005730;;GO:0008168;;GO:0003723;	biological_process;;biological_process;;cellular_component;;molecular_function;;molecular_function;;	BP:rRNA base methylation;;BP:RNA methylation;;CC:nucleolus;;MF:methyltransferase activity;;MF:RNA binding;;	K15264	NSUN5, WBSCR20, RCM1	------	------	COG0144	J:Translation, ribosomal structure and biogenesis)	KAI5061123.1	hypothetical protein GOP47_0023628 [Adiantum capillus-veneris])	sp|Q8GYE8|NSUN5_ARATH;;	25S rRNA;;	------	------	------
TRINITY_DN17346_c0_g1	1274	GO:0009733;	biological_process;;	BP:response to auxin;;	------	------	------	------	ENOG410YVCG	S:Function unknown)	KAH7443445.1	hypothetical protein KP509_02G035000 [Ceratopteris richardii])	------	------	PF02519	Auxin_inducible	Auxin responsive protein
TRINITY_DN17526_c0_g1	2304	------	------	------	------	------	------	------	------	------	------	------	------	------	------	------	------
TRINITY_DN1752_c1_g1	1946	GO:0042545;;GO:0045490;;GO:0005576;;GO:0046910;;GO:0030599;;GO:0045330;	biological_process;;biological_process;;cellular_component;;molecular_function;;molecular_function;;molecular_function;;	BP:cell wall modification;;BP:pectin catabolic process;;CC:extracellular region;;MF:pectinesterase inhibitor activity;;MF:pectinesterase activity;;MF:aspartyl esterase activity;;	------	------	------	------	COG4677	G:Carbohydrate transport and metabolism)	XP_002974471.2	pectinesterase [Selaginella moellendorffii])	sp|O48711|PME12_ARATH;;	Probable pectinesterase/pectinesterase inhibitor 12 OS=Arabidopsis thaliana OX=3702 GN=PME12 PE=2 SV=1;;	PF01095;;PF04043	Pectinesterase;;PMEI	Pectinesterase;;Plant invertase/pectin methylesterase inhibitor
TRINITY_DN1754_c0_g1	6984	GO:0000272;;GO:0016161;;GO:0102229;	biological_process;;molecular_function;;molecular_function;;	BP:polysaccharide catabolic process;;MF:beta-amylase activity;;MF:amylopectin maltohydrolase activity;;	K01177	E3.2.1.2	map00500	Starch and sucrose metabolism)	ENOG410XRH5	S:Function unknown)	KAH7431112.1	hypothetical protein KP509_08G030100 [Ceratopteris richardii])	sp|O23553|BAM3_ARATH;;	Beta-amylase 3, chloroplastic OS=Arabidopsis thaliana OX=3702 GN=BAM3 PE=1 SV=3;;	PF01373	Glyco_hydro_14	Glycosyl hydrolase family 14
TRINITY_DN17631_c0_g1	2440	------	------	------	------	------	------	------	------	------	KAH7351937.1	hypothetical protein KP509_19G021300 [Ceratopteris richardii])	sp|P92519|M810_ARATH;;	Uncharacterized mitochondrial protein AtMg00810 OS=Arabidopsis thaliana OX=3702 GN=AtMg00810 PE=4 SV=1;;	PF03732	Retrotrans_gag	Retrotransposon gag protein
TRINITY_DN1774_c0_g2	1176	GO:0000398;;GO:0046540;;GO:0016021;;GO:0016491;	biological_process;;cellular_component;;cellular_component;;molecular_function;;	BP:mRNA splicing, via spliceosome;;CC:U4/U6 x U5 tri-snRNP complex;;CC:integral component of membrane;;MF:oxidoreductase activity;;	K08081	TR1	map00960	Tropane, piperidine and pyridine alkaloid biosynthesis)	COG1028	S:Function unknown)	KAI5082909.1	hypothetical protein GOP47_0002652 [Adiantum capillus-veneris])	sp|Q9LHT0|TRNHF_ARATH;;	Tropinone reductase homolog At5g06060 OS=Arabidopsis thaliana OX=3702 GN=At5g06060 PE=2 SV=1;;	PF13561;;PF00106;;PF08659;;PF01370	adh_short_C2;;adh_short;;KR;;Epimerase	Enoyl-(Acyl carrier protein) reductase;;short chain dehydrogenase;;KR domain;;NAD dependent epimerase/dehydratase family
TRINITY_DN1783_c0_g1	2769	GO:0006355;;GO:0003677;	biological_process;;molecular_function;;	BP:regulation of transcription, DNA-templated;;MF:DNA binding;;	------	------	------	------	ENOG410YB53	K:Transcription)	EFJ20531.1	hypothetical protein SELMODRAFT_108667, partial [Selaginella moellendorffii])	sp|K4BWV2|NAP1_SOLLC;;	NAC domain-containing protein 1 OS=Solanum lycopersicum OX=4081 GN=NAP1 PE=2 SV=1;;	PF02365	NAM	No apical meristem (NAM) protein
TRINITY_DN18044_c0_g2	901	GO:0006355;;GO:0009734;;GO:0005634;	biological_process;;biological_process;;cellular_component;;	BP:regulation of transcription, DNA-templated;;BP:auxin-activated signaling pathway;;CC:nucleus;;	K14484	IAA	map04075	Plant hormone signal transduction)	ENOG410YIRA;;ENOG411174J	K:Transcription);;	KAH7291531.1	hypothetical protein KP509_29G020600 [Ceratopteris richardii])	sp|Q9M1R4|IAA30_ARATH;;	Auxin-responsive protein IAA30 OS=Arabidopsis thaliana OX=3702 GN=IAA30 PE=1 SV=1;;	PF02309	AUX_IAA	AUX/IAA family
TRINITY_DN18200_c0_g1	2584	GO:0015031;;GO:0006887;;GO:0005829;;GO:0000145;;GO:0005546;	biological_process;;biological_process;;cellular_component;;cellular_component;;molecular_function;;	BP:protein transport;;BP:exocytosis;;CC:cytosol;;CC:exocyst;;MF:phosphatidylinositol-4,5-bisphosphate binding;;	K07195	EXOC7, EXO70	------	------	ENOG410YIGI	S:Function unknown)	PTQ28841.1	hypothetical protein MARPO_0153s0012 [Marchantia polymorpha])	sp|Q8VY27|E70H1_ARATH;;	Exocyst complex component EXO70H1 OS=Arabidopsis thaliana OX=3702 GN=EXO70H1 PE=1 SV=1;;	PF03081	Exo70	Exo70 exocyst complex subunit
TRINITY_DN18255_c0_g2	2039	GO:0032259;;GO:0015074;;GO:0003676;;GO:0003964;;GO:0008168;;GO:0046872;	biological_process;;biological_process;;molecular_function;;molecular_function;;molecular_function;;molecular_function;;	BP:methylation;;BP:DNA integration;;MF:nucleic acid binding;;MF:RNA-directed DNA polymerase activity;;MF:methyltransferase activity;;MF:metal ion binding;;	------	------	------	------	COG2801	L:Replication, recombination and repair)	KAI5055997.1	hypothetical protein GOP47_0029518 [Adiantum capillus-veneris])	sp|P04323|POL3_DROME;;	Retrovirus-related Pol polyprotein from transposon 17.6 OS=Drosophila melanogaster OX=7227 GN=pol PE=4 SV=1;;	PF17917;;PF17919;;PF00078;;PF08284	RT_RNaseH;;RT_RNaseH_2;;RVT_1;;RVP_2	RNase H-like domain found in reverse transcriptase;;RNase H-like domain found in reverse transcriptase;;Reverse transcriptase (RNA-dependent DNA polymerase);;Retroviral aspartyl protease
TRINITY_DN18281_c0_g1	1829	GO:0009909;;GO:0005634;;GO:0008270;	biological_process;;cellular_component;;molecular_function;;	BP:regulation of flower development;;CC:nucleus;;MF:zinc ion binding;;	------	------	------	------	COG5641	K:Transcription)	XP_024380465.1	zinc finger protein CONSTANS-LIKE 4-like [Physcomitrium patens])	sp|Q9FHH8|COL5_ARATH;;	Zinc finger protein CONSTANS-LIKE 5 OS=Arabidopsis thaliana OX=3702 GN=COL5 PE=2 SV=2;;	PF06203;;PF00643	CCT;;zf-B_box	CCT motif;;B-box zinc finger
TRINITY_DN184_c0_g2	1713	GO:0032259;;GO:0046983;;GO:0008171;	biological_process;;molecular_function;;molecular_function;;	BP:methylation;;MF:protein dimerization activity;;MF:O-methyltransferase activity;;	K13259	HI4OMT	map00943	Isoflavonoid biosynthesis)	ENOG410XS7T	S:Function unknown)	PTQ29711.1	hypothetical protein MARPO_0136s0036 [Marchantia polymorpha])	sp|Q84KK6|I4OMT_GLYEC;;	Isoflavone 4'-O-methyltransferase OS=Glycyrrhiza echinata OX=46348 GN=HI4'OMT PE=1 SV=1;;	PF00891;;PF08100	Methyltransf_2;;Dimerisation	O-methyltransferase domain;;Dimerisation domain
TRINITY_DN1888_c0_g1	4218	GO:0016021;;GO:0140359;;GO:0005524;	cellular_component;;molecular_function;;molecular_function;;	CC:integral component of membrane;;MF:ABC-type transmembrane transporter activity;;MF:ATP binding;;	------	------	------	------	ENOG410Z2X5;;COG1132	S:Function unknown);;V:Defense mechanisms)	KAH9541808.1	hypothetical protein CY35_14G085400 [Sphagnum magellanicum])	sp|A7KVC2|AB4C_MAIZE;;	ABC transporter C family MRP4 OS=Zea mays OX=4577 GN=MRP4 PE=2 SV=1;;	PF00005;;PF02463;;PF13555;;PF13304;;PF13191;;PF13476	ABC_tran;;SMC_N;;AAA_29;;AAA_21;;AAA_16;;AAA_23	ABC transporter;;RecF/RecN/SMC N terminal domain;;P-loop containing region of AAA domain;;AAA domain, putative AbiEii toxin, Type IV TA system;;AAA ATPase domain;;AAA domain
TRINITY_DN1909_c0_g1	1672	GO:0016747;	molecular_function;;	MF:transferase activity, transferring acyl groups other than amino-acyl groups;;	------	------	------	------	ENOG410YDJK	S:Function unknown)	KAG0570350.1	hypothetical protein KC19_6G155700 [Ceratodon purpureus])	sp|Q6E593|BEBT1_PETHY;;	Benzyl alcohol O-benzoyltransferase OS=Petunia hybrida OX=4102 GN=BEBT1 PE=1 SV=1;;	PF02458	Transferase	Transferase family
TRINITY_DN1939_c0_g1	1162	------	------	------	------	------	------	------	------	------	------	------	------	------	------	------	------
TRINITY_DN19464_c0_g1	1336	GO:0016021;	cellular_component;;	CC:integral component of membrane;;	------	------	------	------	ENOG410YKKZ	S:Function unknown)	EFJ13712.1	hypothetical protein SELMODRAFT_424391 [Selaginella moellendorffii])	sp|Q9LFS2|GEX3_ARATH;;	Protein GAMETE EXPRESSED 3 OS=Arabidopsis thaliana OX=3702 GN=GEX3 PE=2 SV=1;;	------	------	------
TRINITY_DN19597_c0_g1	2440	GO:0006468;;GO:0016021;;GO:0005524;;GO:0004672;	biological_process;;cellular_component;;molecular_function;;molecular_function;;	BP:protein phosphorylation;;CC:integral component of membrane;;MF:ATP binding;;MF:protein kinase activity;;	------	------	------	------	ENOG410YF7E	S:Function unknown)	PTQ37216.1	hypothetical protein MARPO_0058s0008 [Marchantia polymorpha])	sp|Q9ZU46|ZAR1_ARATH;;	Receptor protein kinase-like protein ZAR1 OS=Arabidopsis thaliana OX=3702 GN=ZAR1 PE=1 SV=1;;	PF07714;;PF00069;;PF08263;;PF13855;;PF12799	PK_Tyr_Ser-Thr;;Pkinase;;LRRNT_2;;LRR_8;;LRR_4	Protein tyrosine and serine/threonine kinase;;Protein kinase domain;;Leucine rich repeat N-terminal domain;;Leucine rich repeat;;Leucine Rich repeats (2 copies)
TRINITY_DN2004_c0_g1	3889	GO:0009639;;GO:0009959;	biological_process;;biological_process;;	BP:response to red or far red light;;BP:negative gravitropism;;	------	------	------	------	ENOG410YB2T	S:Function unknown)	KAH7425323.1	hypothetical protein KP509_11G049300 [Ceratopteris richardii])	sp|F4KGE8|GIL1_ARATH;;	Protein GRAVITROPIC IN THE LIGHT 1 OS=Arabidopsis thaliana OX=3702 GN=GIL1 PE=1 SV=1;;	PF04859	DUF641	Plant protein of unknown function (DUF641)
TRINITY_DN20584_c0_g1	1989	------	------	------	------	------	------	------	ENOG410Y8WV;;ENOG4110VKM	S:Function unknown);;	KAI5069773.1	hypothetical protein GOP47_0016074 [Adiantum capillus-veneris])	sp|F4I9E1|NFD4_ARATH;;	Protein NUCLEAR FUSION DEFECTIVE 4 OS=Arabidopsis thaliana OX=3702 GN=NFD4 PE=3 SV=1;;	PF06813	Nodulin-like	Nodulin-like
TRINITY_DN2058_c0_g1	1694	GO:0003333;;GO:0016020;;GO:0016021;;GO:0015171;	biological_process;;cellular_component;;cellular_component;;molecular_function;;	BP:amino acid transmembrane transport;;CC:membrane;;CC:integral component of membrane;;MF:amino acid transmembrane transporter activity;;	K24917	AAP	------	------	COG0814	E:Amino acid transport and metabolism)	KAH7365765.1	hypothetical protein KP509_18G044600 [Ceratopteris richardii])	sp|Q38967|AAP2_ARATH;;	Amino acid permease 2 OS=Arabidopsis thaliana OX=3702 GN=AAP2 PE=1 SV=1;;	PF01490	Aa_trans	Transmembrane amino acid transporter protein
TRINITY_DN2071_c0_g2	2203	GO:0006357;;GO:0005634;;GO:0046983;;GO:0000978;;GO:0000981;	biological_process;;cellular_component;;molecular_function;;molecular_function;;molecular_function;;	BP:regulation of transcription from RNA polymerase II promoter;;CC:nucleus;;MF:protein dimerization activity;;MF:RNA polymerase II core promoter proximal region sequence-specific DNA binding;;MF:RNA polymerase II transcription factor activity, sequence-specific DNA binding;;	------	------	------	------	ENOG4111AEF	K:Transcription)	KAG6544613.1	hypothetical protein Mapa_013918 [Marchantia paleacea])	sp|Q8GXT3|BH123_ARATH;;	Transcription factor bHLH123 OS=Arabidopsis thaliana OX=3702 GN=BHLH123 PE=1 SV=1;;	------	------	------
TRINITY_DN20721_c1_g1	3259	GO:0006468;;GO:0016021;;GO:0005524;;GO:0004672;	biological_process;;cellular_component;;molecular_function;;molecular_function;;	BP:protein phosphorylation;;CC:integral component of membrane;;MF:ATP binding;;MF:protein kinase activity;;	------	------	------	------	COG4886	S:Function unknown)	KAH7299937.1	hypothetical protein KP509_24G036800 [Ceratopteris richardii])	sp|C0LGP4|Y3475_ARATH;;	Probable LRR receptor-like serine/threonine-protein kinase At3g47570 OS=Arabidopsis thaliana OX=3702 GN=At3g47570 PE=2 SV=1;;	PF00069;;PF07714;;PF13855;;PF12799;;PF08263	Pkinase;;PK_Tyr_Ser-Thr;;LRR_8;;LRR_4;;LRRNT_2	Protein kinase domain;;Protein tyrosine and serine/threonine kinase;;Leucine rich repeat;;Leucine Rich repeats (2 copies);;Leucine rich repeat N-terminal domain
TRINITY_DN20756_c0_g1	1279	GO:0016021;	cellular_component;;	CC:integral component of membrane;;	------	------	------	------	ENOG410YJNN	S:Function unknown)	XP_024398828.1	uncharacterized protein LOC112293531 [Physcomitrium patens])	------	------	PF03350	UPF0114	Uncharacterized protein family, UPF0114
TRINITY_DN20836_c0_g1	2954	GO:0006004;;GO:0005737;;GO:0016021;;GO:0016740;	biological_process;;cellular_component;;cellular_component;;molecular_function;;	BP:fucose metabolic process;;CC:cytoplasm;;CC:integral component of membrane;;MF:transferase activity;;	------	------	------	------	ENOG410YKDZ	S:Function unknown)	XP_002967060.1	O-fucosyltransferase 19 [Selaginella moellendorffii])	sp|Q9SH89|OFT19_ARATH;;	O-fucosyltransferase 19 OS=Arabidopsis thaliana OX=3702 GN=OFUT19 PE=2 SV=1;;	PF10250	O-FucT	GDP-fucose protein O-fucosyltransferase
TRINITY_DN2090_c1_g1	1385	------	------	------	------	------	------	------	------	------	------	------	------	------	------	------	------
TRINITY_DN2102_c0_g1	2166	GO:0045490;;GO:0030570;;GO:0046872;	biological_process;;molecular_function;;molecular_function;;	BP:pectin catabolic process;;MF:pectate lyase activity;;MF:metal ion binding;;	K01728	pel	map00040	Pentose and glucuronate interconversions)	COG3866	G:Carbohydrate transport and metabolism)	KAH7436804.1	hypothetical protein KP509_05G036500 [Ceratopteris richardii])	sp|Q944R1|PLY15_ARATH;;	Probable pectate lyase 15 OS=Arabidopsis thaliana OX=3702 GN=At4g13710 PE=2 SV=1;;	PF00544;;PF13229	Pectate_lyase_4;;Beta_helix	Pectate lyase;;Right handed beta helix region
TRINITY_DN21094_c0_g1	2926	------	------	------	------	------	------	------	COG0666	S:Function unknown)	------	------	------	------	PF13962;;PF12796	PGG;;Ank_2	Domain of unknown function;;Ankyrin repeats (3 copies)
TRINITY_DN21311_c0_g4	1120	------	------	------	------	------	------	------	------	------	------	------	------	------	------	------	------
TRINITY_DN21410_c1_g1	1760	------	------	------	------	------	------	------	------	------	------	------	------	------	------	------	------
TRINITY_DN21417_c0_g1	1351	GO:0010417;;GO:0005975;;GO:0071555;;GO:0009834;;GO:0016021;;GO:0000139;;GO:0042285;;GO:0015018;	biological_process;;biological_process;;biological_process;;biological_process;;cellular_component;;cellular_component;;molecular_function;;molecular_function;;	BP:glucuronoxylan biosynthetic process;;BP:carbohydrate metabolic process;;BP:cell wall organization;;BP:plant-type secondary cell wall biogenesis;;CC:integral component of membrane;;CC:Golgi membrane;;MF:xylosyltransferase activity;;MF:galactosylgalactosylxylosylprotein 3-beta-glucuronosyltransferase activity;;	K20869	IRX9	------	------	ENOG410XP79	S:Function unknown)	KAI5068130.1	hypothetical protein GOP47_0016475 [Adiantum capillus-veneris])	sp|Q9ZQC6|IRX9_ARATH;;	Beta-1,4-xylosyltransferase IRX9 OS=Arabidopsis thaliana OX=3702 GN=IRX9 PE=1 SV=1;;	PF03360	Glyco_transf_43	Glycosyltransferase family 43
TRINITY_DN2146_c1_g1	1387	------	------	------	------	------	------	------	ENOG4111G6C	S:Function unknown)	------	------	------	------	------	------	------
TRINITY_DN2179_c0_g1	2026	------	------	------	------	------	------	------	------	------	------	------	------	------	------	------	------
TRINITY_DN21803_c0_g1	509	------	------	------	------	------	------	------	------	------	------	------	------	------	------	------	------
TRINITY_DN21824_c0_g1	2469	GO:0005507;;GO:0016491;	molecular_function;;molecular_function;;	MF:copper ion binding;;MF:oxidoreductase activity;;	------	------	------	------	COG2132	Q:Secondary metabolites biosynthesis, transport and catabolism)	KAI5060353.1	hypothetical protein GOP47_0024773 [Adiantum capillus-veneris])	sp|Q00624|ASOL_BRANA;;	L-ascorbate oxidase homolog OS=Brassica napus OX=3708 GN=Bp10 PE=2 SV=1;;	PF00394;;PF07731	Cu-oxidase;;Cu-oxidase_2	Multicopper oxidase;;Multicopper oxidase
TRINITY_DN2218_c3_g1	361	GO:0009058;;GO:0102128;;GO:0016210;	biological_process;;molecular_function;;molecular_function;;	BP:biosynthetic process;;MF:chalcone synthase activity;;MF:naringenin-chalcone synthase activity;;	K00660	CHS	map04712;;map00960;;map00941	Circadian rhythm - plant);;Tropane, piperidine and pyridine alkaloid biosynthesis);;Flavonoid biosynthesis)	COG3424	Q:Secondary metabolites biosynthesis, transport and catabolism)	KAH7298823.1	hypothetical protein KP509_25G060300 [Ceratopteris richardii])	sp|P51080|CHS7_MEDSA;;	Chalcone synthase;;	PF00195;;PF02797;;PF08545;;PF08392	Chal_sti_synt_N;;Chal_sti_synt_C;;ACP_syn_III;;FAE1_CUT1_RppA	Chalcone and stilbene synthases, N-terminal domain;;Chalcone and stilbene synthases, C-terminal domain;;3-Oxoacyl-[acyl-carrier-protein (ACP)] synthase III;;FAE1/Type III polyketide synthase-like protein
TRINITY_DN222_c0_g2	769	------	------	------	K13993	HSP20	map04141	Protein processing in endoplasmic reticulum)	COG0071	O:Posttranslational modification, protein turnover, chaperones)	KAH9539022.1	hypothetical protein CY35_15G037400 [Sphagnum magellanicum])	sp|P27880|HSP12_MEDSA;;	18.2 kDa class I heat shock protein OS=Medicago sativa OX=3879 GN=HSP18.2 PE=2 SV=1;;	PF00011;;PF17886	HSP20;;ArsA_HSP20	Hsp20/alpha crystallin family;;HSP20-like domain found in ArsA
TRINITY_DN2236_c0_g1	3140	GO:0003333;;GO:0016020;;GO:0016021;;GO:0015171;	biological_process;;cellular_component;;cellular_component;;molecular_function;;	BP:amino acid transmembrane transport;;CC:membrane;;CC:integral component of membrane;;MF:amino acid transmembrane transporter activity;;	------	------	------	------	COG0814	E:Amino acid transport and metabolism)	XP_024384797.1	proline transporter 2-like [Physcomitrium patens])	sp|P92962|PROT2_ARATH;;	Proline transporter 2 OS=Arabidopsis thaliana OX=3702 GN=PROT2 PE=1 SV=1;;	PF01490	Aa_trans	Transmembrane amino acid transporter protein
TRINITY_DN2238_c0_g1	1517	------	------	------	K13126	PABPC	map03018;;map03015	RNA degradation);;mRNA surveillance pathway)	------	------	------	------	------	------	------	------	------
TRINITY_DN22419_c0_g1	1769	------	------	------	------	------	------	------	------	------	------	------	------	------	------	------	------
TRINITY_DN22511_c0_g1	1166	------	------	------	------	------	------	------	------	------	------	------	------	------	------	------	------
TRINITY_DN2259_c0_g1	1108	------	------	------	------	------	------	------	------	------	------	------	------	------	------	------	------
TRINITY_DN2259_c1_g1	1085	------	------	------	------	------	------	------	------	------	------	------	------	------	------	------	------
TRINITY_DN2268_c0_g1	1165	------	------	------	------	------	------	------	------	------	------	------	------	------	------	------	------
TRINITY_DN22737_c0_g1	922	------	------	------	------	------	------	------	ENOG410ZEZZ	S:Function unknown)	------	------	------	------	------	------	------
TRINITY_DN22960_c0_g1	1494	------	------	------	------	------	------	------	COG3621	S:Function unknown)	KAH8960585.1	hypothetical protein BDL97_05G002900 [Sphagnum fallax])	sp|O48723|PLP2_ARATH;;	Patatin-like protein 2 OS=Arabidopsis thaliana OX=3702 GN=PLP2 PE=1 SV=1;;	PF01734	Patatin	Patatin-like phospholipase
TRINITY_DN22_c0_g1	1753	GO:0032259;;GO:0005737;;GO:0016021;;GO:0008168;	biological_process;;cellular_component;;cellular_component;;molecular_function;;	BP:methylation;;CC:cytoplasm;;CC:integral component of membrane;;MF:methyltransferase activity;;	K23870	QUA2, TSD2	------	------	ENOG410Y9W6	S:Function unknown)	KAG6543570.1	hypothetical protein Mapa_015064 [Marchantia paleacea])	sp|Q9C9Q8|PMTT_ARATH;;	Probable pectin methyltransferase QUA2 OS=Arabidopsis thaliana OX=3702 GN=QUA2 PE=1 SV=2;;	PF03141	Methyltransf_29	Putative S-adenosyl-L-methionine-dependent methyltransferase
TRINITY_DN23357_c0_g1	2028	GO:0016021;;GO:0005506;;GO:0016705;;GO:0004497;;GO:0020037;	cellular_component;;molecular_function;;molecular_function;;molecular_function;;molecular_function;;	CC:integral component of membrane;;MF:iron ion binding;;MF:oxidoreductase activity, acting on paired donors, with incorporation or reduction of molecular oxygen;;MF:monooxygenase activity;;MF:heme binding;;	K15639	CYP734A1, BAS1	map00905	Brassinosteroid biosynthesis)	COG2124	Q:Secondary metabolites biosynthesis, transport and catabolism)	KAH7299611.1	hypothetical protein KP509_24G020600 [Ceratopteris richardii])	sp|O48786|C734A_ARATH;;	Cytochrome P450 734A1 OS=Arabidopsis thaliana OX=3702 GN=CYP734A1 PE=2 SV=1;;	PF00067	p450	Cytochrome P450
TRINITY_DN2337_c0_g1	1558	GO:0009909;;GO:0005634;;GO:0008270;	biological_process;;cellular_component;;molecular_function;;	BP:regulation of flower development;;CC:nucleus;;MF:zinc ion binding;;	------	------	------	------	COG5641	K:Transcription)	KAH7331587.1	hypothetical protein KP509_20G041500 [Ceratopteris richardii])	sp|Q940T9|COL4_ARATH;;	Zinc finger protein CONSTANS-LIKE 4 OS=Arabidopsis thaliana OX=3702 GN=COL4 PE=2 SV=2;;	PF06203	CCT	CCT motif
TRINITY_DN234_c3_g2	796	------	------	------	------	------	------	------	COG0814	E:Amino acid transport and metabolism)	KAG0566230.1	hypothetical protein KC19_7G047800 [Ceratodon purpureus])	sp|P92961|PROT1_ARATH;;	Proline transporter 1 OS=Arabidopsis thaliana OX=3702 GN=PROT1 PE=1 SV=1;;	PF01490	Aa_trans	Transmembrane amino acid transporter protein
TRINITY_DN2350_c0_g1	1265	GO:0009653;;GO:0019953;;GO:0005576;	biological_process;;biological_process;;cellular_component;;	BP:anatomical structure morphogenesis;;BP:sexual reproduction;;CC:extracellular region;;	------	------	------	------	ENOG41115SZ	G:Carbohydrate transport and metabolism)	KAH7435328.1	hypothetical protein KP509_06G060100 [Ceratopteris richardii])	sp|O23547|EXLB1_ARATH;;	Expansin-like B1 OS=Arabidopsis thaliana OX=3702 GN=EXLB1 PE=2 SV=2;;	PF01357;;PF03330	Expansin_C;;DPBB_1	Expansin C-terminal domain;;Lytic transglycolase
TRINITY_DN24130_c0_g3	1013	GO:0009535;;GO:0016021;;GO:0005886;;GO:0051537;;GO:0009496;;GO:0045158;;GO:0046872;;GO:0016491;	cellular_component;;cellular_component;;cellular_component;;molecular_function;;molecular_function;;molecular_function;;molecular_function;;molecular_function;;	CC:chloroplast thylakoid membrane;;CC:integral component of membrane;;CC:plasma membrane;;MF:2 iron, 2 sulfur cluster binding;;MF:plastoquinol--plastocyanin reductase activity;;MF:electron transporter, transferring electrons within cytochrome b6/f complex of photosystem II activity;;MF:metal ion binding;;MF:oxidoreductase activity;;	K02636	petC	map00195	Photosynthesis)	COG0723	C:Energy production and conversion)	KAH9562293.1	hypothetical protein CY35_05G064000 [Sphagnum magellanicum])	sp|P26291|UCRIA_PEA;;	Cytochrome b6-f complex iron-sulfur subunit, chloroplastic OS=Pisum sativum OX=3888 GN=petC PE=2 SV=1;;	PF00355	Rieske	Rieske [2Fe-2S] domain
TRINITY_DN24460_c0_g2	1431	GO:0080153;;GO:0009507;	biological_process;;cellular_component;;	BP:negative regulation of reductive pentose-phosphate cycle;;CC:chloroplast;;	------	------	------	------	ENOG4112442	S:Function unknown)	XP_002987219.2	calvin cycle protein CP12-1, chloroplastic [Selaginella moellendorffii])	sp|Q9LZP9|CP122_ARATH;;	Calvin cycle protein CP12-2, chloroplastic OS=Arabidopsis thaliana OX=3702 GN=CP12-2 PE=1 SV=1;;	PF02672	CP12	CP12 domain
TRINITY_DN24717_c0_g1	946	GO:0015979;;GO:0009523;;GO:0016021;;GO:0030145;	biological_process;;cellular_component;;cellular_component;;molecular_function;;	BP:photosynthesis;;CC:photosystem II;;CC:integral component of membrane;;MF:manganese ion binding;;	K02723	psbY	map00195	Photosynthesis)	ENOG4111UZP	I:Lipid transport and metabolism)	KAH7286061.1	hypothetical protein KP509_33G057000 [Ceratopteris richardii])	sp|P80470|PSBY_SPIOL;;	Photosystem II core complex proteins psbY, chloroplastic OS=Spinacia oleracea OX=3562 GN=PSBY PE=1 SV=2;;	PF06298	PsbY	Photosystem II protein Y (PsbY)
TRINITY_DN247_c0_g3	1161	GO:0016192;;GO:0005768;;GO:0016021;;GO:0003924;;GO:0005525;	biological_process;;cellular_component;;cellular_component;;molecular_function;;molecular_function;;	BP:vesicle-mediated transport;;CC:endosome;;CC:integral component of membrane;;MF:GTPase activity;;MF:GTP binding;;	K07904	RAB11A	map04144	Endocytosis)	COG1100	S:Function unknown)	PTQ26175.1	hypothetical protein MARPO_YA0041 [Marchantia polymorpha])	sp|Q9FJH0|RAA1F_ARATH;;	Ras-related protein RABA1f OS=Arabidopsis thaliana OX=3702 GN=RABA1F PE=2 SV=1;;	PF00071;;PF08477;;PF00025;;PF01926;;PF03193;;PF00009	Ras;;Roc;;Arf;;MMR_HSR1;;RsgA_GTPase;;GTP_EFTU	Ras family;;Ras of Complex, Roc, domain of DAPkinase;;ADP-ribosylation factor family;;50S ribosome-binding GTPase;;RsgA GTPase;;Elongation factor Tu GTP binding domain
TRINITY_DN24883_c0_g1	1863	------	------	------	------	------	------	------	ENOG410XNV7	O:Posttranslational modification, protein turnover, chaperones)	KAI5055231.1	hypothetical protein GOP47_0030376 [Adiantum capillus-veneris])	sp|P0DO21|GIP2_NICBE;;	Probable aspartic proteinase GIP2 OS=Nicotiana benthamiana OX=4100 GN=GIP2 PE=1 SV=1;;	PF14541;;PF14543	TAXi_C;;TAXi_N	Xylanase inhibitor C-terminal;;Xylanase inhibitor N-terminal
TRINITY_DN25060_c0_g3	995	GO:0016021;	cellular_component;;	CC:integral component of membrane;;	------	------	------	------	ENOG4111X3R	S:Function unknown)	KAG0586362.1	hypothetical protein KC19_2G084700 [Ceratodon purpureus])	sp|P15490|VSPA_SOYBN;;	Stem 28 kDa glycoprotein OS=Glycine max OX=3847 GN=VSPA PE=2 SV=1;;	PF03767	Acid_phosphat_B	HAD superfamily, subfamily IIIB (Acid phosphatase)
TRINITY_DN25204_c0_g1	280	------	------	------	------	------	------	------	------	------	------	------	------	------	------	------	------
TRINITY_DN25238_c0_g1	2398	------	------	------	------	------	------	------	ENOG41113W7	S:Function unknown)	PTQ48462.1	hypothetical protein MARPO_0005s0106 [Marchantia polymorpha])	sp|A0A178VBJ0|APSR1_ARATH;;	Protein ALTERED PHOSPHATE STARVATION RESPONSE 1 OS=Arabidopsis thaliana OX=3702 GN=APSR1 PE=2 SV=1;;	PF04782;;PF04783	DUF632;;DUF630	Protein of unknown function (DUF632);;Protein of unknown function (DUF630)
TRINITY_DN2530_c2_g1	1871	GO:0006865;;GO:0016021;	biological_process;;cellular_component;;	BP:amino acid transport;;CC:integral component of membrane;;	------	------	------	------	COG0814	E:Amino acid transport and metabolism)	KAH7293805.1	hypothetical protein KP509_28G043100 [Ceratopteris richardii])	sp|F4HW02|GAT1_ARATH;;	GABA transporter 1 OS=Arabidopsis thaliana OX=3702 GN=GAT1 PE=1 SV=1;;	PF01490	Aa_trans	Transmembrane amino acid transporter protein
TRINITY_DN2564_c0_g1	2865	------	------	------	------	------	------	------	------	------	------	------	------	------	------	------	------
TRINITY_DN25847_c0_g1	687	------	------	------	------	------	------	------	------	------	------	------	------	------	------	------	------
TRINITY_DN25949_c0_g1	1780	GO:0016020;;GO:0016757;	cellular_component;;molecular_function;;	CC:membrane;;MF:transferase activity, transferring glycosyl groups;;	------	------	------	------	ENOG410YEMA	S:Function unknown)	KAH7436220.1	hypothetical protein KP509_05G008800 [Ceratopteris richardii])	sp|Q65XS5|BC10_ORYSJ;;	Glycosyltransferase BC10 OS=Oryza sativa subsp. japonica OX=39947 GN=BC10 PE=1 SV=1;;	PF02485	Branch	Core-2/I-Branching enzyme
TRINITY_DN2598_c0_g1	2300	GO:0005975;;GO:0008422;	biological_process;;molecular_function;;	BP:carbohydrate metabolic process;;MF:beta-glucosidase activity;;	K05350	bglB	map00460;;map00500	Cyanoamino acid metabolism);;Starch and sucrose metabolism)	COG2723	G:Carbohydrate transport and metabolism)	KAH7284438.1	hypothetical protein KP509_34G054400 [Ceratopteris richardii])	sp|O80689|BGL45_ARATH;;	Beta-glucosidase 45 OS=Arabidopsis thaliana OX=3702 GN=BGLU45 PE=1 SV=1;;	PF00232	Glyco_hydro_1	Glycosyl hydrolase family 1
TRINITY_DN2644_c0_g1	984	------	------	------	------	------	------	------	ENOG410YZKG	S:Function unknown)	------	------	------	------	PF12609	DUF3774	Wound-induced protein
TRINITY_DN26461_c0_g1	1719	GO:0045490;;GO:0030570;;GO:0046872;	biological_process;;molecular_function;;molecular_function;;	BP:pectin catabolic process;;MF:pectate lyase activity;;MF:metal ion binding;;	K01728	pel	map00040	Pentose and glucuronate interconversions)	COG3866	G:Carbohydrate transport and metabolism)	KAI5084021.1	hypothetical protein GOP47_0000190 [Adiantum capillus-veneris])	sp|Q9SCP2|PLY12_ARATH;;	Probable pectate lyase 12 OS=Arabidopsis thaliana OX=3702 GN=At3g53190 PE=2 SV=2;;	PF00544;;PF13229	Pectate_lyase_4;;Beta_helix	Pectate lyase;;Right handed beta helix region
TRINITY_DN26535_c0_g1	2320	------	------	------	------	------	------	------	COG2801	L:Replication, recombination and repair)	KAH7440411.1	hypothetical protein KP509_04G105800 [Ceratopteris richardii])	sp|Q94HW2|POLR1_ARATH;;	Retrovirus-related Pol polyprotein from transposon RE1 OS=Arabidopsis thaliana OX=3702 GN=RE1 PE=2 SV=1;;	PF07727	RVT_2	Reverse transcriptase (RNA-dependent DNA polymerase)
TRINITY_DN269_c0_g1	2359	GO:0061630;	molecular_function;;	MF:ubiquitin protein ligase activity;;	------	------	------	------	ENOG410Y3P9	O:Posttranslational modification, protein turnover, chaperones)	PTQ49222.1	hypothetical protein MARPO_0003s0114 [Marchantia polymorpha])	sp|Q5PNY6|PUB21_ARATH;;	U-box domain-containing protein 21 OS=Arabidopsis thaliana OX=3702 GN=PUB21 PE=2 SV=1;;	PF04564	U-box	U-box domain
TRINITY_DN27125_c0_g2	878	------	------	------	------	------	------	------	------	------	------	------	------	------	------	------	------
TRINITY_DN27195_c0_g1	1196	GO:0003676;	molecular_function;;	MF:nucleic acid binding;;	------	------	------	------	------	------	KAH7331316.1	hypothetical protein KP509_20G026200 [Ceratopteris richardii])	sp|Q94HW2|POLR1_ARATH;;	Retrovirus-related Pol polyprotein from transposon RE1 OS=Arabidopsis thaliana OX=3702 GN=RE1 PE=2 SV=1;;	PF07727	RVT_2	Reverse transcriptase (RNA-dependent DNA polymerase)
TRINITY_DN27195_c0_g2	1607	GO:0015074;;GO:0003676;	biological_process;;molecular_function;;	BP:DNA integration;;MF:nucleic acid binding;;	------	------	------	------	ENOG410ZXEB;;ENOG410XS4D	S:Function unknown);;	OAE26943.1	hypothetical protein AXG93_4413s1270 [Marchantia polymorpha subsp. ruderalis])	sp|Q9ZT94|POLR2_ARATH;;	Retrovirus-related Pol polyprotein from transposon RE2 OS=Arabidopsis thaliana OX=3702 GN=RE2 PE=4 SV=1;;	PF00665	rve	Integrase core domain
TRINITY_DN272_c0_g2	956	GO:0016491;;GO:0010181;	molecular_function;;molecular_function;;	MF:oxidoreductase activity;;MF:FMN binding;;	K05894	OPR	map00592	alpha-Linolenic acid metabolism)	------	------	KAI5079626.1	hypothetical protein GOP47_0005105 [Adiantum capillus-veneris])	sp|Q8LAH7|OPR1_ARATH;;	12-oxophytodienoate reductase 1 OS=Arabidopsis thaliana OX=3702 GN=OPR1 PE=1 SV=2;;	PF00724	Oxidored_FMN	NAD
TRINITY_DN2742_c0_g1	3529	------	------	------	------	------	------	------	ENOG411140C	S:Function unknown)	------	------	------	------	------	------	------
TRINITY_DN2773_c0_g1	1932	------	------	------	------	------	------	------	ENOG4111AA4	S:Function unknown)	PNR43877.1	hypothetical protein PHYPA_016260 [Physcomitrium patens])	------	------	------	------	------
TRINITY_DN27882_c0_g1	2128	GO:0016021;	cellular_component;;	CC:integral component of membrane;;	------	------	------	------	ENOG4111HFX	S:Function unknown)	PTQ42630.1	hypothetical protein MARPO_0029s0129 [Marchantia polymorpha])	sp|Q91XE8|TM205_MOUSE;;	Transmembrane protein 205 OS=Mus musculus OX=10090 GN=Tmem205 PE=1 SV=1;;	PF13664	DUF4149	Domain of unknown function (DUF4149)
TRINITY_DN27931_c0_g2	2083	GO:0005506;;GO:0016705;;GO:0004497;;GO:0020037;	molecular_function;;molecular_function;;molecular_function;;molecular_function;;	MF:iron ion binding;;MF:oxidoreductase activity, acting on paired donors, with incorporation or reduction of molecular oxygen;;MF:monooxygenase activity;;MF:heme binding;;	K13083	CYP75A	map00941;;map00944	Flavonoid biosynthesis);;Flavone and flavonol biosynthesis)	COG2124	Q:Secondary metabolites biosynthesis, transport and catabolism)	KAG0624183.1	hypothetical protein M758_3G229800 [Ceratodon purpureus])	sp|P48418|C75A1_PETHY;;	Flavonoid 3',5'-hydroxylase 1 OS=Petunia hybrida OX=4102 GN=CYP75A1 PE=1 SV=1;;	PF00067	p450	Cytochrome P450
TRINITY_DN27_c0_g1	687	------	------	------	------	------	------	------	------	------	------	------	------	------	------	------	------
TRINITY_DN2812_c0_g1	1174	GO:0050793;;GO:0099402;;GO:0005634;;GO:0003700;;GO:0003677;	biological_process;;biological_process;;cellular_component;;molecular_function;;molecular_function;;	BP:regulation of developmental process;;BP:plant organ development;;CC:nucleus;;MF:transcription factor activity, sequence-specific DNA binding;;MF:DNA binding;;	------	------	------	------	ENOG410YND1	K:Transcription)	KAI5061852.1	hypothetical protein GOP47_0022391 [Adiantum capillus-veneris])	sp|Q6X7J9|WOX4_ARATH;;	WUSCHEL-related homeobox 4 OS=Arabidopsis thaliana OX=3702 GN=WOX4 PE=1 SV=1;;	PF00046	Homeodomain	Homeodomain
TRINITY_DN2823_c0_g1	1212	------	------	------	------	------	------	------	ENOG410ZD85	S:Function unknown)	KAG6550161.1	hypothetical protein Mapa_008118 [Marchantia paleacea])	sp|Q6IM91|DVL10_ARATH;;	Small polypeptide DEVIL 10 OS=Arabidopsis thaliana OX=3702 GN=DVL10 PE=3 SV=1;;	PF08137	DVL	DVL family
TRINITY_DN28602_c0_g1	1393	------	------	------	------	------	------	------	ENOG41118UH	S:Function unknown)	------	------	------	------	PF13963	Transpos_assoc	Transposase-associated domain
TRINITY_DN28607_c0_g1	1658	GO:0006468;;GO:0016021;;GO:0004674;;GO:0005524;;GO:0106310;	biological_process;;cellular_component;;molecular_function;;molecular_function;;deleted;;	BP:protein phosphorylation;;CC:integral component of membrane;;MF:protein serine/threonine kinase activity;;MF:ATP binding;;MF:old GO;;	------	------	------	------	COG0515	T:Signal transduction mechanisms)	KAI5059970.1	hypothetical protein GOP47_0024390 [Adiantum capillus-veneris])	sp|Q94C25|Y5005_ARATH;;	Probable receptor-like protein kinase At5g20050 OS=Arabidopsis thaliana OX=3702 GN=At5g20050 PE=2 SV=1;;	PF00069;;PF07714;;PF17667	Pkinase;;PK_Tyr_Ser-Thr;;Pkinase_fungal	Protein kinase domain;;Protein tyrosine and serine/threonine kinase;;Fungal protein kinase
TRINITY_DN2862_c0_g1	2334	GO:0006012;;GO:0006950;;GO:0005737;;GO:0016021;;GO:0016757;;GO:0047216;	biological_process;;biological_process;;cellular_component;;cellular_component;;molecular_function;;molecular_function;;	BP:galactose metabolic process;;BP:response to stress;;CC:cytoplasm;;CC:integral component of membrane;;MF:transferase activity, transferring glycosyl groups;;MF:inositol 3-alpha-galactosyltransferase activity;;	K18819	GOLS	map00052	Galactose metabolism)	COG5597	O:Posttranslational modification, protein turnover, chaperones)	XP_002965247.1	galactinol synthase 2 [Selaginella moellendorffii])	sp|C7G304|GOLS2_SOLLC;;	Galactinol synthase 2 OS=Solanum lycopersicum OX=4081 GN=GOLS2 PE=2 SV=1;;	PF01501	Glyco_transf_8	Glycosyl transferase family 8
TRINITY_DN2886_c2_g1	1279	------	------	------	------	------	------	------	ENOG4111BMA	S:Function unknown)	------	------	sp|Q56YH2|FBD41_ARATH;;	FBD-associated F-box protein At5g18780 OS=Arabidopsis thaliana OX=3702 GN=At5g18780 PE=2 SV=2;;	PF00646	F-box	F-box domain
TRINITY_DN28945_c0_g1	1715	GO:0071949;;GO:0016491;	molecular_function;;molecular_function;;	MF:FAD binding;;MF:oxidoreductase activity;;	------	------	------	------	COG0277	C:Energy production and conversion)	KAI5055333.1	hypothetical protein GOP47_0030478 [Adiantum capillus-veneris])	sp|F1BVB6|STOX_BERWI;;	Tetrahydroberberine oxidase OS=Berberis wilsoniae OX=258211 PE=1 SV=1;;	PF01565;;PF08031	FAD_binding_4;;BBE	FAD binding domain;;Berberine and berberine like
TRINITY_DN28993_c0_g1	1788	------	------	------	------	------	------	------	------	------	------	------	------	------	------	------	------
TRINITY_DN29032_c0_g1	2753	------	------	------	------	------	------	------	ENOG410YE78	S:Function unknown)	KAH7421401.1	hypothetical protein KP509_13G055500 [Ceratopteris richardii])	------	------	PF05097	DUF688	Protein of unknown function (DUF688)
TRINITY_DN29179_c0_g1	2280	------	------	------	------	------	------	------	ENOG410XSH0	S:Function unknown)	KAG6546448.1	hypothetical protein Mapa_011996 [Marchantia paleacea])	sp|Q6Z6S1|API5_ORYSJ;;	Apoptosis inhibitor 5-like protein API5 OS=Oryza sativa subsp. japonica OX=39947 GN=API5 PE=1 SV=1;;	PF05918	API5	Apoptosis inhibitory protein 5 (API5)
TRINITY_DN29210_c0_g1	963	------	------	------	------	------	------	------	ENOG4111D72	S:Function unknown)	------	------	sp|Q01197|E6_GOSHI;;	Protein E6 OS=Gossypium hirsutum OX=3635 GN=E6 PE=2 SV=1;;	------	------	------
TRINITY_DN29256_c0_g1	2307	GO:0005829;;GO:0061929;	cellular_component;;molecular_function;;	CC:cytosol;;MF:gamma-glutamylaminecyclotransferase activity;;	K19761	GGACT	------	------	ENOG4111U7J;;ENOG4111N8W	S:Function unknown);;	KAG0591418.1	hypothetical protein KC19_1G174600 [Ceratodon purpureus])	sp|Q9M8T3|Y2910_ARATH;;	Putative gamma-glutamylcyclotransferase At3g02910 OS=Arabidopsis thaliana OX=3702 GN=At3g02910 PE=2 SV=2;;	PF06094;;PF13772	GGACT;;AIG2_2	Gamma-glutamyl cyclotransferase, AIG2-like;;AIG2-like family
TRINITY_DN2932_c0_g1	1575	------	------	------	------	------	------	------	ENOG410ZK5T	S:Function unknown)	KAH7276911.1	hypothetical protein KP509_39G026200 [Ceratopteris richardii])	------	------	PF05553	DUF761	Cotton fibre expressed protein
TRINITY_DN29421_c1_g2	2146	GO:0003755;	molecular_function;;	MF:peptidyl-prolyl cis-trans isomerase activity;;	K09571	FKBP4_5	------	------	COG0545	O:Posttranslational modification, protein turnover, chaperones)	KAI5058641.1	hypothetical protein GOP47_0026811 [Adiantum capillus-veneris])	sp|Q43207|FKB70_WHEAT;;	70 kDa peptidyl-prolyl isomerase OS=Triticum aestivum OX=4565 GN=FKBP70 PE=1 SV=1;;	PF00254;;PF00515;;PF13181;;PF13432;;PF13414;;PF13424;;PF14559	FKBP_C;;TPR_1;;TPR_8;;TPR_16;;TPR_11;;TPR_12;;TPR_19	FKBP-type peptidyl-prolyl cis-trans isomerase;;Tetratricopeptide repeat;;Tetratricopeptide repeat;;Tetratricopeptide repeat;;TPR repeat;;Tetratricopeptide repeat;;Tetratricopeptide repeat
TRINITY_DN29524_c0_g1	1216	------	------	------	------	------	------	------	------	------	------	------	------	------	------	------	------
TRINITY_DN29671_c0_g1	1717	GO:0016021;;GO:0005506;;GO:0016705;;GO:0004497;;GO:0020037;	cellular_component;;molecular_function;;molecular_function;;molecular_function;;molecular_function;;	CC:integral component of membrane;;MF:iron ion binding;;MF:oxidoreductase activity, acting on paired donors, with incorporation or reduction of molecular oxygen;;MF:monooxygenase activity;;MF:heme binding;;	K20624	CYP94C1	------	------	COG2124	Q:Secondary metabolites biosynthesis, transport and catabolism)	EFJ10438.1	medium chain fatty acid hydroxylase [Selaginella moellendorffii])	sp|Q9ZUX1|C94C1_ARATH;;	Cytochrome P450 94C1 OS=Arabidopsis thaliana OX=3702 GN=CYP94C1 PE=1 SV=1;;	PF00067	p450	Cytochrome P450
TRINITY_DN2975_c0_g1	1576	GO:0019722;;GO:0005509;	biological_process;;molecular_function;;	BP:calcium-mediated signaling;;MF:calcium ion binding;;	K13448	CML	map04626	Plant-pathogen interaction)	COG5126;;COG5126;;COG5126	D:Cell cycle control, cell division, chromosome partitioning);;T:Signal transduction mechanisms);;Z:Cytoskeleton)	XP_002963446.1	calmodulin [Selaginella moellendorffii])	sp|Q9LIK5|CML11_ARATH;;	Calmodulin-like protein 11 OS=Arabidopsis thaliana OX=3702 GN=CML11 PE=2 SV=1;;	PF00036;;PF13499;;PF13833;;PF13405;;PF13202;;PF14658	EF-hand_1;;EF-hand_7;;EF-hand_8;;EF-hand_6;;EF-hand_5;;EF-hand_9	EF hand;;EF-hand domain pair;;EF-hand domain pair;;EF-hand domain;;EF hand;;EF-hand domain
TRINITY_DN2996_c0_g3	1429	------	------	------	------	------	------	------	------	------	------	------	------	------	------	------	------
TRINITY_DN299_c1_g3	536	------	------	------	------	------	------	------	------	------	------	------	------	------	------	------	------
TRINITY_DN30092_c0_g1	1927	------	------	------	------	------	------	------	ENOG410YD6D;;ENOG4111AE6	S:Function unknown);;	KAG0616509.1	hypothetical protein M758_5G121100 [Ceratodon purpureus])	sp|Q9C7K0|VBF_ARATH;;	F-box protein VBF OS=Arabidopsis thaliana OX=3702 GN=VBF PE=1 SV=1;;	PF00646;;PF12937;;PF14299	F-box;;F-box-like;;PP2	F-box domain;;F-box-like;;Phloem protein 2
TRINITY_DN3010_c0_g1	623	GO:0016021;	cellular_component;;	CC:integral component of membrane;;	------	------	------	------	ENOG410Y4M9	S:Function unknown)	KAH8971545.1	hypothetical protein BDL97_02G148600 [Sphagnum fallax])	------	------	------	------	------
TRINITY_DN30323_c0_g1	1535	GO:0016021;;GO:0016413;	cellular_component;;molecular_function;;	CC:integral component of membrane;;MF:O-acetyltransferase activity;;	------	------	------	------	ENOG410YCFN	S:Function unknown)	KAH7447384.1	hypothetical protein KP509_01G104400 [Ceratopteris richardii])	sp|Q8LED3|TBL3_ARATH;;	Protein trichome birefringence-like 3 OS=Arabidopsis thaliana OX=3702 GN=TBL3 PE=2 SV=1;;	PF13839;;PF14416	PC-Esterase;;PMR5N	GDSL/SGNH-like Acyl-Esterase family found in Pmr5 and Cas1p;;PMR5 N terminal Domain
TRINITY_DN3035_c0_g1	3216	------	------	------	------	------	------	------	ENOG4110HDW	S:Function unknown)	KAH8955302.1	hypothetical protein BDL97_08G129700 [Sphagnum fallax])	sp|Q84TH9|NLP7_ARATH;;	Protein NLP7 OS=Arabidopsis thaliana OX=3702 GN=NLP7 PE=1 SV=2;;	PF02042;;PF00564	RWP-RK;;PB1	RWP-RK domain;;PB1 domain
TRINITY_DN304_c0_g1	655	------	------	------	------	------	------	------	ENOG41119F1	S:Function unknown)	------	------	------	------	PF10950	Organ_specific	Organ specific protein
TRINITY_DN30702_c1_g1	2418	------	------	------	------	------	------	------	COG0631	T:Signal transduction mechanisms)	KAI5054747.1	hypothetical protein GOP47_0029892 [Adiantum capillus-veneris])	sp|Q9LHJ9|P2C38_ARATH;;	Probable protein phosphatase 2C 38 OS=Arabidopsis thaliana OX=3702 GN=PP2C38 PE=1 SV=1;;	PF00481	PP2C	Protein phosphatase 2C
TRINITY_DN30798_c0_g1	1315	GO:0016021;	cellular_component;;	CC:integral component of membrane;;	K10664	ATL6S	------	------	ENOG41121N2	O:Posttranslational modification, protein turnover, chaperones)	PTQ49689.1	hypothetical protein MARPO_0002s0161 [Marchantia polymorpha])	sp|Q8RXX9|ATL6_ARATH;;	E3 ubiquitin-protein ligase ATL6 OS=Arabidopsis thaliana OX=3702 GN=ATL6 PE=1 SV=2;;	PF13639;;PF17123;;PF13923;;PF12678;;PF00097;;PF13445;;PF14634;;PF12861;;PF13920;;PF17120	zf-RING_2;;zf-RING_11;;zf-C3HC4_2;;zf-rbx1;;zf-C3HC4;;zf-RING_UBOX;;zf-RING_5;;zf-ANAPC11;;zf-C3HC4_3;;zf-RING_16	Ring finger domain;;RING-like zinc finger;;Zinc finger, C3HC4 type (RING finger);;RING-H2 zinc finger domain;;Zinc finger, C3HC4 type (RING finger);;RING-type zinc-finger;;zinc-RING finger domain;;Anaphase-promoting complex subunit 11 RING-H2 finger;;Zinc finger, C3HC4 type (RING finger);;RING/Ubox like zinc-binding domain
TRINITY_DN3080_c1_g2	2549	------	------	------	K17609	NXN	------	------	------	------	------	------	------	------	------	------	------
TRINITY_DN30965_c0_g2	698	------	------	------	------	------	------	------	------	------	------	------	------	------	------	------	------
TRINITY_DN3167_c0_g2	1688	GO:0042273;;GO:0042256;;GO:0005737;;GO:0005730;;GO:0043023;;GO:0043022;;GO:0003743;	biological_process;;biological_process;;cellular_component;;cellular_component;;molecular_function;;molecular_function;;molecular_function;;	BP:ribosomal large subunit biogenesis;;BP:mature ribosome assembly;;CC:cytoplasm;;CC:nucleolus;;MF:ribosomal large subunit binding;;MF:ribosome binding;;MF:translation initiation factor activity;;	K03264	EIF6	map03008	Ribosome biogenesis in eukaryotes)	COG1976	J:Translation, ribosomal structure and biogenesis)	KAG0581895.1	hypothetical protein KC19_3G018100 [Ceratodon purpureus])	sp|O81920|IF6_BETVU;;	Eukaryotic translation initiation factor 6;;	PF01912	eIF-6	eIF-6 family
TRINITY_DN3171_c0_g1	1766	GO:0009738;;GO:0006952;;GO:0080163;;GO:0005737;;GO:0005634;;GO:0038023;;GO:0004864;;GO:0010427;	biological_process;;biological_process;;biological_process;;cellular_component;;cellular_component;;molecular_function;;molecular_function;;molecular_function;;	BP:abscisic acid-activated signaling pathway;;BP:defense response;;BP:regulation of protein serine/threonine phosphatase activity;;CC:cytoplasm;;CC:nucleus;;MF:signaling receptor activity;;MF:protein phosphatase inhibitor activity;;MF:abscisic acid binding;;	------	------	------	------	------	------	XP_002990458.2	pathogenesis-related protein 2 [Selaginella moellendorffii])	sp|E6YBW4|PR10_SOYBN;;	Pathogenesis-related protein 10 OS=Glycine max OX=3847 GN=PR10 PE=2 SV=1;;	PF00407	Bet_v_1	Pathogenesis-related protein Bet v 1 family
TRINITY_DN320_c0_g1	4133	------	------	------	------	------	------	------	ENOG4111KQX	S:Function unknown)	KAI5073166.1	hypothetical protein GOP47_0011179 [Adiantum capillus-veneris])	sp|Q9FJJ3|SRO5_ARATH;;	Probable inactive poly [ADP-ribose] polymerase SRO5 OS=Arabidopsis thaliana OX=3702 GN=SRO5 PE=1 SV=1;;	------	------	------
TRINITY_DN321_c0_g1	1752	------	------	------	------	------	------	------	COG1881	S:Function unknown)	KAH8933616.1	hypothetical protein BDL97_18G039200 [Sphagnum fallax])	sp|Q9XFK7|MFT_ARATH;;	Protein MOTHER of FT and TFL1 OS=Arabidopsis thaliana OX=3702 GN=MFT PE=1 SV=1;;	------	------	------
TRINITY_DN3235_c0_g1	1587	GO:0046658;;GO:0009055;	cellular_component;;molecular_function;;	CC:anchored component of plasma membrane;;MF:electron carrier activity;;	------	------	------	------	ENOG410Z06C	S:Function unknown)	XP_002967653.2	stellacyanin [Selaginella moellendorffii])	sp|Q9T076|ENL2_ARATH;;	Early nodulin-like protein 2 OS=Arabidopsis thaliana OX=3702 GN=At4g27520 PE=1 SV=1;;	PF02298	Cu_bind_like	Plastocyanin-like domain
TRINITY_DN32458_c0_g1	2436	------	------	------	------	------	------	------	ENOG41117H8	S:Function unknown)	------	------	------	------	------	------	------
TRINITY_DN32640_c0_g1	1550	GO:0047172;;GO:0016740;;GO:0016747;	molecular_function;;molecular_function;;molecular_function;;	MF:shikimate O-hydroxycinnamoyltransferase activity;;MF:transferase activity;;MF:transferase activity, transferring acyl groups other than amino-acyl groups;;	K13065	E2.3.1.133, HCT	map00941;;map00940;;map00945	Flavonoid biosynthesis);;Phenylpropanoid biosynthesis);;Stilbenoid, diarylheptanoid and gingerol biosynthesis)	ENOG410XPQ7	S:Function unknown)	QPI70575.1	hydroxycinnamoyltransferase [Anthoceros agrestis])	sp|O64470|SHT_ARATH;;	Spermidine hydroxycinnamoyl transferase OS=Arabidopsis thaliana OX=3702 GN=SHT PE=1 SV=1;;	PF02458	Transferase	Transferase family
TRINITY_DN3276_c0_g1	1028	GO:0050896;;GO:0046872;	biological_process;;molecular_function;;	BP:response to stimulus;;MF:metal ion binding;;	------	------	------	------	COG2608	S:Function unknown)	EFJ05405.1	hypothetical protein SELMODRAFT_9121, partial [Selaginella moellendorffii])	sp|O03982|HIP39_ARATH;;	Heavy metal-associated isoprenylated plant protein 39 OS=Arabidopsis thaliana OX=3702 GN=HIPP39 PE=2 SV=1;;	PF00403	HMA	Heavy-metal-associated domain
TRINITY_DN32981_c0_g1	1147	------	------	------	------	------	------	------	------	------	------	------	------	------	------	------	------
TRINITY_DN33052_c0_g1	1380	------	------	------	------	------	------	------	------	------	------	------	------	------	------	------	------
TRINITY_DN33138_c0_g1	309	------	------	------	------	------	------	------	------	------	------	------	------	------	------	------	------
TRINITY_DN3320_c1_g1	868	------	------	------	------	------	------	------	ENOG410YBDX	S:Function unknown)	------	------	------	------	------	------	------
TRINITY_DN3340_c0_g1	4621	GO:0016020;;GO:0016298;	cellular_component;;molecular_function;;	CC:membrane;;MF:lipase activity;;	K01054	MGLL	map00561	Glycerolipid metabolism)	COG2267	I:Lipid transport and metabolism)	KAH7446083.1	hypothetical protein KP509_01G038400 [Ceratopteris richardii])	sp|Q9C942|CSE_ARATH;;	Caffeoylshikimate esterase OS=Arabidopsis thaliana OX=3702 GN=CSE PE=1 SV=1;;	PF12146	Hydrolase_4	Serine aminopeptidase, S33
TRINITY_DN3389_c0_g1	2162	------	------	------	------	------	------	------	------	------	------	------	------	------	PF13456	RVT_3	Reverse transcriptase-like
TRINITY_DN34071_c0_g1	349	------	------	------	------	------	------	------	ENOG4111AVX	S:Function unknown)	------	------	------	------	PF05553	DUF761	Cotton fibre expressed protein
TRINITY_DN34117_c0_g1	3722	GO:0008270;;GO:0003677;	molecular_function;;molecular_function;;	MF:zinc ion binding;;MF:DNA binding;;	------	------	------	------	ENOG41126D0	S:Function unknown)	XP_024532081.1	uncharacterized protein LOC112346736 [Selaginella moellendorffii])	------	------	PF03126	Plus-3	Plus-3 domain
TRINITY_DN34524_c0_g1	1618	GO:0005634;;GO:0003700;;GO:0003677;	cellular_component;;molecular_function;;molecular_function;;	CC:nucleus;;MF:transcription factor activity, sequence-specific DNA binding;;MF:DNA binding;;	------	------	------	------	ENOG410YKCQ	K:Transcription)	KAH7284255.1	hypothetical protein KP509_34G045400 [Ceratopteris richardii])	sp|O82132|DRE2A_ARATH;;	Dehydration-responsive element-binding protein 2A OS=Arabidopsis thaliana OX=3702 GN=DREB2A PE=1 SV=1;;	PF00847	AP2	AP2 domain
TRINITY_DN3497_c1_g1	1287	------	------	------	------	------	------	------	ENOG41120WB	S:Function unknown)	KAG6555091.1	hypothetical protein Mapa_003126 [Marchantia paleacea])	sp|Q9XI31|GLYI4_ARATH;;	Glyoxylase I 4 OS=Arabidopsis thaliana OX=3702 GN=GLYI4 PE=2 SV=1;;	------	------	------
TRINITY_DN3532_c1_g2	1743	GO:0016021;;GO:0004497;;GO:0005509;	cellular_component;;molecular_function;;molecular_function;;	CC:integral component of membrane;;MF:monooxygenase activity;;MF:calcium ion binding;;	K17991	PXG	map00073	Cutin, suberine and wax biosynthesis)	ENOG410YGB5	S:Function unknown)	KAH7440847.1	hypothetical protein KP509_03G013900 [Ceratopteris richardii])	sp|Q9CAB8|PXG5_ARATH;;	Probable peroxygenase 5 OS=Arabidopsis thaliana OX=3702 GN=PXG5 PE=2 SV=1;;	PF05042	Caleosin	Caleosin related protein
TRINITY_DN35429_c0_g1	2555	GO:0015074;;GO:0003676;	biological_process;;molecular_function;;	BP:DNA integration;;MF:nucleic acid binding;;	------	------	------	------	COG2801;;ENOG410XS4D	L:Replication, recombination and repair);;S:Function unknown)	OAE29694.1	hypothetical protein AXG93_509s1470 [Marchantia polymorpha subsp. ruderalis])	sp|Q94HW2|POLR1_ARATH;;	Retrovirus-related Pol polyprotein from transposon RE1 OS=Arabidopsis thaliana OX=3702 GN=RE1 PE=2 SV=1;;	PF07727	RVT_2	Reverse transcriptase (RNA-dependent DNA polymerase)
TRINITY_DN3546_c1_g1	829	------	------	------	------	------	------	------	------	------	------	------	------	------	------	------	------
TRINITY_DN3549_c0_g1	2958	GO:0015074;;GO:0016021;;GO:0003676;	biological_process;;cellular_component;;molecular_function;;	BP:DNA integration;;CC:integral component of membrane;;MF:nucleic acid binding;;	------	------	------	------	COG2801	L:Replication, recombination and repair)	BBN20486.1	hypothetical protein Mp_Vg00320 [Marchantia polymorpha subsp. ruderalis])	sp|P10978|POLX_TOBAC;;	Retrovirus-related Pol polyprotein from transposon TNT 1-94 OS=Nicotiana tabacum OX=4097 PE=2 SV=1;;	PF12732	YtxH	YtxH-like protein
TRINITY_DN35991_c0_g3	2364	GO:0016021;;GO:0015299;	cellular_component;;molecular_function;;	CC:integral component of membrane;;MF:solut;;	------	------	------	------	COG0475	P:Inorganic ion transport and metabolism)	XP_024388297.1	cation/H(+) antiporter 18-like [Physcomitrium patens])	sp|Q9FYC1|CHX4_ARATH;;	Cation/;;	PF00999	Na_H_Exchanger	Sodium/hydrogen exchanger family
TRINITY_DN3608_c0_g1	1052	GO:0008643;;GO:0016021;;GO:0005886;;GO:0051119;	biological_process;;cellular_component;;cellular_component;;molecular_function;;	BP:carbohydrate transport;;CC:integral component of membrane;;CC:plasma membrane;;MF:sugar transmembrane transporter activity;;	K15382	SLC50A, SWEET	------	------	ENOG4111M4R	U:Intracellular trafficking, secretion, and vesicular transport)	KAI5059374.1	hypothetical protein GOP47_0025693 [Adiantum capillus-veneris])	sp|Q6NQN5|SWET3_ARATH;;	Bidirectional sugar transporter SWEET3 OS=Arabidopsis thaliana OX=3702 GN=SWEET3 PE=1 SV=1;;	PF03083	MtN3_slv	Sugar efflux transporter for intercellular exchange
TRINITY_DN36491_c0_g4	1058	GO:0009909;;GO:0005634;;GO:0008270;	biological_process;;cellular_component;;molecular_function;;	BP:regulation of flower development;;CC:nucleus;;MF:zinc ion binding;;	------	------	------	------	COG5641	K:Transcription)	KAG6544697.1	hypothetical protein Mapa_013887 [Marchantia paleacea])	sp|Q96502|COL2_ARATH;;	Zinc finger protein CONSTANS-LIKE 2 OS=Arabidopsis thaliana OX=3702 GN=COL2 PE=1 SV=1;;	PF06203;;PF00643	CCT;;zf-B_box	CCT motif;;B-box zinc finger
TRINITY_DN3670_c0_g1	532	------	------	------	------	------	------	------	ENOG410ZFD3	S:Function unknown)	------	------	sp|Q1JPP8|SMR4_ARATH;;	Cyclin-dependent protein kinase inhibitor SMR4 OS=Arabidopsis thaliana OX=3702 GN=SMR4 PE=1 SV=1;;	------	------	------
TRINITY_DN3723_c0_g1	609	------	------	------	------	------	------	------	ENOG41106RD	S:Function unknown)	------	------	------	------	------	------	------
TRINITY_DN37368_c0_g2	1367	GO:0046872;;GO:0051213;;GO:0016491;	molecular_function;;molecular_function;;molecular_function;;	MF:metal ion binding;;MF:dioxygenase activity;;MF:oxidoreductase activity;;	------	------	------	------	COG3491	S:Function unknown)	KAI5075450.1	hypothetical protein GOP47_0009526 [Adiantum capillus-veneris])	sp|Q9FFF6|JOX2_ARATH;;	Jasmonate-induced oxygenase 2 OS=Arabidopsis thaliana OX=3702 GN=JOX2 PE=1 SV=1;;	PF14226;;PF03171	DIOX_N;;2OG-FeII_Oxy	non-haem dioxygenase in morphine synthesis N-terminal;;2OG-Fe(II) oxygenase superfamily
TRINITY_DN37377_c0_g1	1778	GO:0016021;;GO:0016020;;GO:0016757;	cellular_component;;cellular_component;;molecular_function;;	CC:integral component of membrane;;CC:membrane;;MF:transferase activity, transferring glycosyl groups;;	------	------	------	------	ENOG41116B8	S:Function unknown)	KAI5068875.1	hypothetical protein GOP47_0017220 [Adiantum capillus-veneris])	sp|Q65XS5|BC10_ORYSJ;;	Glycosyltransferase BC10 OS=Oryza sativa subsp. japonica OX=39947 GN=BC10 PE=1 SV=1;;	PF02485	Branch	Core-2/I-Branching enzyme
TRINITY_DN3740_c0_g1	1518	------	------	------	------	------	------	------	ENOG410Z950	S:Function unknown)	------	------	sp|Q8L9K4|SOFL5_ARATH;;	Protein SOB FIVE-LIKE 5 OS=Arabidopsis thaliana OX=3702 GN=SOFL5 PE=2 SV=1;;	------	------	------
TRINITY_DN385_c1_g1	1327	------	------	------	------	------	------	------	------	------	------	------	------	------	------	------	------
TRINITY_DN38807_c0_g1	2395	------	------	------	------	------	------	------	------	------	------	------	------	------	------	------	------
TRINITY_DN39000_c0_g1	1449	------	------	------	------	------	------	------	------	------	------	------	------	------	------	------	------
TRINITY_DN3905_c0_g2	4187	GO:0009102;;GO:0005739;;GO:0005759;;GO:0000287;;GO:0004015;;GO:0005524;;GO:0008483;;GO:0030170;;GO:0004141;;GO:0042803;	biological_process;;cellular_component;;cellular_component;;molecular_function;;molecular_function;;molecular_function;;molecular_function;;molecular_function;;molecular_function;;molecular_function;;	BP:biotin biosynthetic process;;CC:mitochondrion;;CC:mitochondrial matrix;;MF:magnesium ion binding;;MF:adenosylmethionine-8-amino-7-oxononanoate transaminase activity;;MF:ATP binding;;MF:transaminase activity;;MF:pyridoxal phosphate binding;;MF:dethiobiotin synthase activity;;MF:protein homodimerization activity;;	K19562	BIO3-BIO1	map00780	Biotin metabolism)	COG0161	E:Amino acid transport and metabolism)	KAG6548698.1	hypothetical protein Mapa_009853 [Marchantia paleacea])	sp|B0F481|BIODA_ARATH;;	Bifunctional dethiobiotin synthetase/7,8-diamino-pelargonic acid aminotransferase, mitochondrial OS=Arabidopsis thaliana OX=3702 GN=BIO3-BIO1 PE=1 SV=1;;	PF13500	AAA_26	AAA domain
TRINITY_DN3922_c0_g1	3040	GO:0035970;;GO:0017018;;GO:0046872;;GO:0004722;	biological_process;;molecular_function;;molecular_function;;molecular_function;;	BP:peptidyl-threonine dephosphorylation;;MF:myosin phosphatase activity;;MF:metal ion binding;;MF:protein serine/threonine phosphatase activity;;	K01102	PDP	------	------	COG0631	T:Signal transduction mechanisms)	KAH7387327.1	hypothetical protein KP509_16G016900 [Ceratopteris richardii])	sp|Q7XUC5|P2C43_ORYSJ;;	Probable protein phosphatase 2C 43 OS=Oryza sativa subsp. japonica OX=39947 GN=Os04g0584300 PE=3 SV=2;;	PF00481;;PF13672	PP2C;;PP2C_2	Protein phosphatase 2C;;Protein phosphatase 2C
TRINITY_DN39495_c1_g5	2609	------	------	------	------	------	------	------	------	------	------	------	------	------	------	------	------
TRINITY_DN39616_c1_g1	325	------	------	------	------	------	------	------	------	------	------	------	------	------	------	------	------
TRINITY_DN40320_c0_g1	1415	GO:0016788;	molecular_function;;	MF:hydrolase activity, acting on ester bonds;;	------	------	------	------	ENOG411194R	S:Function unknown)	KAI5080743.1	hypothetical protein GOP47_0003926 [Adiantum capillus-veneris])	sp|Q9LZS7|GDL71_ARATH;;	GDSL esterase/lipase At5g03610 OS=Arabidopsis thaliana OX=3702 GN=At5g03610 PE=2 SV=1;;	PF00657	Lipase_GDSL	GDSL-like Lipase/Acylhydrolase
TRINITY_DN41030_c0_g3	2175	------	------	------	------	------	------	------	ENOG41114GP	S:Function unknown)	------	------	------	------	------	------	------
TRINITY_DN4214_c0_g1	621	------	------	------	------	------	------	------	------	------	------	------	------	------	------	------	------
TRINITY_DN42591_c0_g1	209	------	------	------	K00430	E1.11.1.7	map00940	Phenylpropanoid biosynthesis)	ENOG4111GTW	G:Carbohydrate transport and metabolism)	KAI5063043.1	hypothetical protein GOP47_0021590 [Adiantum capillus-veneris])	sp|Q9SB81|PER42_ARATH;;	Peroxidase 42 OS=Arabidopsis thaliana OX=3702 GN=PER42 PE=1 SV=2;;	------	------	------
TRINITY_DN4267_c0_g2	1419	------	------	------	------	------	------	------	ENOG410YTH0	S:Function unknown)	------	------	sp|Q01417|PM1_SOYBN;;	18 kDa seed maturation protein OS=Glycine max OX=3847 GN=GMPM1 PE=2 SV=1;;	PF03760	LEA_1	Late embryogenesis abundant (LEA) group 1
TRINITY_DN435_c0_g1	1672	GO:0016021;;GO:0016788;	cellular_component;;molecular_function;;	CC:integral component of membrane;;MF:hydrolase activity, acting on ester bonds;;	------	------	------	------	ENOG410YD3P	S:Function unknown)	KAH9561767.1	hypothetical protein CY35_05G039700 [Sphagnum magellanicum])	sp|Q9C7N4|GDL15_ARATH;;	GDSL esterase/lipase At1g29670 OS=Arabidopsis thaliana OX=3702 GN=At1g29670 PE=2 SV=1;;	PF00657	Lipase_GDSL	GDSL-like Lipase/Acylhydrolase
TRINITY_DN4367_c0_g1	610	------	------	------	------	------	------	------	------	------	------	------	------	------	------	------	------
TRINITY_DN44801_c0_g4	2171	GO:0031146;;GO:0019005;	biological_process;;cellular_component;;	BP:SCF-dependent proteasomal ubiquitin-dependent protein catabolic process;;CC:SCF ubiquitin ligase complex;;	K10268	FBXL2_20	------	------	------	------	KAH7435493.1	hypothetical protein KP509_06G067100 [Ceratopteris richardii])	sp|P06779|RAD7_YEAST;;	DNA repair protein RAD7 OS=Saccharomyces cerevisiae;;	PF12799	LRR_4	Leucine Rich repeats (2 copies)
TRINITY_DN4488_c1_g1	1935	GO:0046274;;GO:0048046;;GO:0052716;;GO:0005507;;GO:0016491;	biological_process;;cellular_component;;molecular_function;;molecular_function;;molecular_function;;	BP:lignin catabolic process;;CC:apoplast;;MF:hydroquinon;;MF:copper ion binding;;MF:oxidoreductase activity;;	K05909	E1.10.3.2	------	------	COG2132	Q:Secondary metabolites biosynthesis, transport and catabolism)	EFJ07383.1	hypothetical protein SELMODRAFT_133734 [Selaginella moellendorffii])	sp|Q9SR40|LAC7_ARATH;;	Laccase-7 OS=Arabidopsis thaliana OX=3702 GN=LAC7 PE=2 SV=1;;	PF07732;;PF00394;;PF07731	Cu-oxidase_3;;Cu-oxidase;;Cu-oxidase_2	Multicopper oxidase;;Multicopper oxidase;;Multicopper oxidase
TRINITY_DN4604_c1_g1	2927	------	------	------	------	------	------	------	ENOG41115C5	S:Function unknown)	------	------	sp|Q9FFP2|KPL_ARATH;;	Protein KOKOPELLI OS=Arabidopsis thaliana OX=3702 GN=KPL PE=2 SV=1;;	------	------	------
TRINITY_DN46471_c0_g1	1598	------	------	------	------	------	------	------	ENOG410ZAK5	S:Function unknown)	------	------	------	------	------	------	------
TRINITY_DN4696_c0_g1	548	------	------	------	------	------	------	------	------	------	------	------	------	------	PF00257	Dehydrin	Dehydrin
TRINITY_DN4712_c1_g1	6331	GO:0016787;;GO:0005524;;GO:0004386;	molecular_function;;molecular_function;;molecular_function;;	MF:hydrolase activity;;MF:ATP binding;;MF:helicase activity;;	------	------	------	------	COG1112	L:Replication, recombination and repair)	KAG0504615.1	hypothetical protein KC19_N010600 [Ceratodon purpureus])	sp|O15050|TRNK1_HUMAN;;	TPR and ankyrin repeat-containing protein 1 OS=Homo sapiens OX=9606 GN=TRANK1 PE=2 SV=4;;	PF00580;;PF13245;;PF13361	UvrD-helicase;;AAA_19;;UvrD_C	UvrD/REP helicase N-terminal domain;;AAA domain;;UvrD-like helicase C-terminal domain
TRINITY_DN4722_c0_g1	1727	GO:0042372;;GO:0005777;;GO:0061522;	biological_process;;cellular_component;;molecular_function;;	BP:phylloquinone biosynthetic process;;CC:peroxisome;;MF:1,4-dihydroxy-2-naphthoyl-CoA thioesterase activity;;	K19222	menI, DHNAT	map00130	Ubiquinone and other terpenoid-quinone biosynthesis)	COG2050	Q:Secondary metabolites biosynthesis, transport and catabolism)	KAI5070218.1	hypothetical protein GOP47_0014561 [Adiantum capillus-veneris])	sp|Q9SX65|DNAT1_ARATH;;	1,4-dihydroxy-2-naphthoyl-CoA thioesterase 1 OS=Arabidopsis thaliana OX=3702 GN=DHNAT1 PE=1 SV=1;;	PF03061	4HBT	Thioesterase superfamily
TRINITY_DN4741_c0_g1	1482	GO:0016021;	cellular_component;;	CC:integral component of membrane;;	------	------	------	------	COG4886;;ENOG410YB0Y	S:Function unknown);;	KAG6547805.1	hypothetical protein Mapa_010619 [Marchantia paleacea])	sp|P35334|PGIP1_PHAVU;;	Polygalacturonase inhibitor 1 OS=Phaseolus vulgaris OX=3885 GN=PGIP1 PE=1 SV=1;;	PF08263;;PF13855;;PF12799	LRRNT_2;;LRR_8;;LRR_4	Leucine rich repeat N-terminal domain;;Leucine rich repeat;;Leucine Rich repeats (2 copies)
TRINITY_DN481_c0_g1	1741	------	------	------	K07766	E3.6.1.52	------	------	COG0494	L:Replication, recombination and repair)	------	------	sp|Q9ZU95|NUD17_ARATH;;	Nudix hydrolase 17, mitochondrial OS=Arabidopsis thaliana OX=3702 GN=NUDT17 PE=2 SV=1;;	------	------	------
TRINITY_DN4862_c0_g2	1227	------	------	------	------	------	------	------	ENOG4111BMA	S:Function unknown)	------	------	sp|Q9FFW2|FBD17_ARATH;;	FBD-associated F-box protein At5g38590 OS=Arabidopsis thaliana OX=3702 GN=At5g38590 PE=2 SV=1;;	------	------	------
TRINITY_DN4887_c0_g1	2735	------	------	------	------	------	------	------	ENOG410Y9V6	S:Function unknown)	KAH7440006.1	hypothetical protein KP509_04G087400 [Ceratopteris richardii])	sp|Q9FHP1|ACR1_ARATH;;	ACT domain-containing protein ACR1 OS=Arabidopsis thaliana OX=3702 GN=ACR1 PE=2 SV=1;;	PF01842;;PF13740;;PF13291	ACT;;ACT_6;;ACT_4	ACT domain;;ACT domain;;ACT domain
TRINITY_DN4902_c0_g1	980	GO:0009607;;GO:0005615;	biological_process;;cellular_component;;	BP:response to biotic stimulus;;CC:extracellular space;;	K13449	PR1	map04016;;map04626;;map04075	MAPK signaling pathway - plant);;Plant-pathogen interaction);;Plant hormone signal transduction)	COG2340	S:Function unknown)	KAG6552401.1	hypothetical protein Mapa_005962 [Marchantia paleacea])	sp|P11670|PRB1_TOBAC;;	Basic form of pathogenesis-related protein 1 OS=Nicotiana tabacum OX=4097 PE=3 SV=1;;	PF00188	CAP	Cysteine-rich secretory protein family
TRINITY_DN4974_c0_g1	458	GO:0009733;	biological_process;;	BP:response to auxin;;	K14488	SAUR	map04075	Plant hormone signal transduction)	ENOG411175A	S:Function unknown)	EFJ08915.1	hypothetical protein SELMODRAFT_49701, partial [Selaginella moellendorffii])	sp|Q9T0J3|SAU16_ARATH;;	Protein SMALL AUXIN UP-REGULATED RNA 16 OS=Arabidopsis thaliana OX=3702 GN=SAUR16 PE=2 SV=1;;	PF02519	Auxin_inducible	Auxin responsive protein
TRINITY_DN49933_c1_g3	3134	GO:0015074;;GO:0003676;	biological_process;;molecular_function;;	BP:DNA integration;;MF:nucleic acid binding;;	K12447	USP	map00520;;map00040;;map00053;;map00052	Amino sugar and nucleotide sugar metabolism);;Pentose and glucuronate interconversions);;Ascorbate and aldarate metabolism);;Galactose metabolism)	ENOG410XS4D	S:Function unknown)	BBN20486.1	hypothetical protein Mp_Vg00320 [Marchantia polymorpha subsp. ruderalis])	sp|Q94HW2|POLR1_ARATH;;	Retrovirus-related Pol polyprotein from transposon RE1 OS=Arabidopsis thaliana OX=3702 GN=RE1 PE=2 SV=1;;	PF00665	rve	Integrase core domain
TRINITY_DN49933_c1_g4	1745	------	------	------	------	------	------	------	------	------	------	------	sp|Q94HW2|POLR1_ARATH;;	Retrovirus-related Pol polyprotein from transposon RE1 OS=Arabidopsis thaliana OX=3702 GN=RE1 PE=2 SV=1;;	PF14244;;PF03732;;PF14223	Retrotran_gag_3;;Retrotrans_gag;;Retrotran_gag_2	gag-polypeptide of LTR copia-type;;Retrotransposon gag protein;;gag-polypeptide of LTR copia-type
TRINITY_DN4997_c0_g2	1696	------	------	------	------	------	------	------	------	------	------	------	------	------	------	------	------
TRINITY_DN5169_c0_g1	739	------	------	------	------	------	------	------	ENOG410Z59D	S:Function unknown)	------	------	------	------	------	------	------
TRINITY_DN5211_c0_g1	1892	GO:0009873;;GO:0005634;;GO:0003700;;GO:0003677;	biological_process;;cellular_component;;molecular_function;;molecular_function;;	BP:ethylene-activated signaling pathway;;CC:nucleus;;MF:transcription factor activity, sequence-specific DNA binding;;MF:DNA binding;;	------	------	------	------	ENOG410YY7D;;ENOG410YYVP	K:Transcription);;	EFJ06395.1	hypothetical protein SELMODRAFT_28277, partial [Selaginella moellendorffii])	sp|Q70II3|EF110_ARATH;;	Ethylene-responsive transcription factor ERF110 OS=Arabidopsis thaliana OX=3702 GN=ERF110 PE=2 SV=2;;	PF00847	AP2	AP2 domain
TRINITY_DN5299_c0_g2	1306	------	------	------	------	------	------	------	ENOG410YAUX	S:Function unknown)	KAI5063768.1	hypothetical protein GOP47_0022315 [Adiantum capillus-veneris])	------	------	PF04788	DUF620	Protein of unknown function (DUF620)
TRINITY_DN53121_c0_g1	1540	------	------	------	------	------	------	------	------	------	------	------	------	------	------	------	------
TRINITY_DN5375_c0_g2	463	------	------	------	------	------	------	------	------	------	------	------	------	------	------	------	------
TRINITY_DN5434_c0_g1	1957	------	------	------	K20619	CYP78A	------	------	COG2124	Q:Secondary metabolites biosynthesis, transport and catabolism)	XP_002979624.2	cytochrome P450 78A4 [Selaginella moellendorffii])	sp|Q9LMX7|C78A5_ARATH;;	Cytochrome P450 78A5 OS=Arabidopsis thaliana OX=3702 GN=CYP78A5 PE=2 SV=1;;	PF00067	p450	Cytochrome P450
TRINITY_DN5463_c0_g1	875	GO:0005634;;GO:0000786;;GO:0030527;;GO:0046982;;GO:0003677;	cellular_component;;cellular_component;;molecular_function;;molecular_function;;molecular_function;;	CC:nucleus;;CC:nucleosome;;MF:structural constituent of chromatin;;MF:protein heterodimerization activity;;MF:DNA binding;;	K11251	H2A	------	------	COG5262	B:Chromatin structure and dynamics)	KAH7426061.1	hypothetical protein KP509_11G083100 [Ceratopteris richardii])	sp|Q2HU68|H2A1_MEDTR;;	Probable histone H2A.1 OS=Medicago truncatula OX=3880 GN=MtrDRAFT_AC149210g1v1 PE=3 SV=1;;	------	------	------
TRINITY_DN5477_c0_g1	407	------	------	------	K17098	ANNAT	------	------	ENOG410XPUN	S:Function unknown)	KAI5056459.1	hypothetical protein GOP47_0028277 [Adiantum capillus-veneris])	sp|P51074|ANX4_FRAAN;;	Annexin-like protein RJ4 OS=Fragaria ananassa OX=3747 PE=2 SV=2;;	------	------	------
TRINITY_DN5500_c0_g1	2565	------	------	------	------	------	------	------	ENOG41123CA	S:Function unknown)	KAH7281842.1	hypothetical protein KP509_36G066000 [Ceratopteris richardii])	sp|Q501D1|Y1490_ARATH;;	Hypothetical protein At1g04090 OS=Arabidopsis thaliana OX=3702 GN=At1g04090 PE=2 SV=1;;	PF06101	Vps62	Vacuolar protein sorting-associated protein 62
TRINITY_DN5501_c0_g1	2707	GO:0046856;;GO:0046855;;GO:0004445;	biological_process;;biological_process;;molecular_function;;	BP:phosphatidylinositol dephosphorylation;;BP:inositol phosphate dephosphorylation;;MF:inositol-polyphosphate 5-phosphatase activity;;	K24221	IP5P1_2	map00562	Inositol phosphate metabolism)	COG5411	T:Signal transduction mechanisms)	KAH7440502.1	hypothetical protein KP509_04G110600 [Ceratopteris richardii])	sp|Q9FUR2|IP5P2_ARATH;;	Type I inositol polyphosphate 5-phosphatase 2 OS=Arabidopsis thaliana OX=3702 GN=IP5P2 PE=1 SV=2;;	PF03372	Exo_endo_phos	Endonuclease/Exonuclease/phosphatase family
TRINITY_DN5576_c0_g3	1750	GO:0005975;;GO:0008422;	biological_process;;molecular_function;;	BP:carbohydrate metabolic process;;MF:beta-glucosidase activity;;	K01188	E3.2.1.21	map00460;;map00500	Cyanoamino acid metabolism);;Starch and sucrose metabolism)	COG2723	G:Carbohydrate transport and metabolism)	XP_024542791.1	beta-glucosidase 13 [Selaginella moellendorffii])	sp|B8AVF0|BGL12_ORYSI;;	Beta-glucosidase 12 OS=Oryza sativa subsp. indica OX=39946 GN=BGLU12 PE=3 SV=1;;	PF00232	Glyco_hydro_1	Glycosyl hydrolase family 1
TRINITY_DN5645_c0_g1	4936	GO:0015074;;GO:0032259;;GO:0046872;;GO:0003676;;GO:0008168;	biological_process;;biological_process;;molecular_function;;molecular_function;;molecular_function;;	BP:DNA integration;;BP:methylation;;MF:metal ion binding;;MF:nucleic acid binding;;MF:methyltransferase activity;;	------	------	------	------	COG2801	L:Replication, recombination and repair)	KAI5055997.1	hypothetical protein GOP47_0029518 [Adiantum capillus-veneris])	sp|Q7LHG5|YI31B_YEAST;;	Transposon Ty3-I Gag-Pol polyprotein OS=Saccharomyces cerevisiae;;	PF00078;;PF17917;;PF17919;;PF17921;;PF00665;;PF09337	RVT_1;;RT_RNaseH;;RT_RNaseH_2;;Integrase_H2C2;;rve;;zf-H2C2	Reverse transcriptase (RNA-dependent DNA polymerase);;RNase H-like domain found in reverse transcriptase;;RNase H-like domain found in reverse transcriptase;;Integrase zinc binding domain;;Integrase core domain;;H2C2 zinc finger
TRINITY_DN5691_c0_g1	1253	------	------	------	------	------	------	------	------	------	------	------	------	------	------	------	------
TRINITY_DN56991_c0_g2	1022	GO:0110165;	cellular_component;;	CC:cellular anatomical entity;;	------	------	------	------	ENOG4111V4G	S:Function unknown)	KAI5083059.1	hypothetical protein GOP47_0002802 [Adiantum capillus-veneris])	sp|Q9SR77|HBPL1_ARATH;;	Heme-binding-like protein At3g10130, chloroplastic OS=Arabidopsis thaliana OX=3702 GN=At3g10130 PE=1 SV=1;;	PF04832;;PF12451	SOUL;;VPS11_C	SOUL heme-binding protein;;Vacuolar protein sorting protein 11 C terminal
TRINITY_DN5715_c0_g1	3210	GO:0016021;;GO:0005777;;GO:0004540;;GO:1903231;	cellular_component;;cellular_component;;molecular_function;;molecular_function;;	CC:integral component of membrane;;CC:peroxisome;;MF:ribonuclease activity;;MF:mRNA binding involved in posttranscriptional gene silencing;;	------	------	------	------	ENOG410YBH2	S:Function unknown)	OAE20192.1	hypothetical protein AXG93_3802s1050 [Marchantia polymorpha subsp. ruderalis])	------	------	------	------	------
TRINITY_DN5818_c1_g1	6713	GO:0006486;;GO:0009826;;GO:0009863;;GO:0009969;;GO:0010256;;GO:0042353;;GO:0005794;;GO:0030173;;GO:0016021;;GO:0016757;	biological_process;;biological_process;;biological_process;;biological_process;;biological_process;;biological_process;;cellular_component;;cellular_component;;cellular_component;;molecular_function;;	BP:protein glycosylation;;BP:unidimensional cell growth;;BP:salicylic acid mediated signaling pathway;;BP:xyloglucan biosynthetic process;;BP:endomembrane system organization;;BP:fucose biosynthetic process;;CC:Golgi apparatus;;CC:integral component of Golgi membrane;;CC:integral component of membrane;;MF:transferase activity, transferring glycosyl groups;;	K20888	MUR3	------	------	ENOG410XTFH	S:Function unknown)	EFJ08500.1	galactosyltransferase-like protein [Selaginella moellendorffii])	sp|Q7XJ98|MUR3_ARATH;;	Xyloglucan galactosyltransferase MUR3 OS=Arabidopsis thaliana OX=3702 GN=MUR3 PE=1 SV=1;;	PF03016	Exostosin	Exostosin family
TRINITY_DN5843_c0_g2	1422	GO:0016021;	cellular_component;;	CC:integral component of membrane;;	------	------	------	------	ENOG41100EE	S:Function unknown)	KAI5083864.1	hypothetical protein GOP47_0000033 [Adiantum capillus-veneris])	sp|Q8LFP9|ABA4_ARATH;;	Protein ABA DEFICIENT 4, chloroplastic OS=Arabidopsis thaliana OX=3702 GN=ABA4 PE=2 SV=1;;	PF14108	ABA4-like	ABA DEFICIENT 4-like
TRINITY_DN58442_c0_g1	1995	GO:0009083;;GO:0005947;;GO:0016624;	biological_process;;cellular_component;;molecular_function;;	BP:branched-chain amino acid catabolic process;;CC:mitochondrial alpha-ketoglutarate dehydrogenase complex;;MF:oxidoreductase activity, acting on the aldehyde or oxo group of donors, disulfide as acceptor;;	K00166	BCKDHA, bkdA1	map00280;;map00640	Valine, leucine and isoleucine degradation);;Propanoate metabolism)	COG1071	C:Energy production and conversion)	KAH7315777.1	hypothetical protein KP509_21G064900 [Ceratopteris richardii])	sp|Q84JL2|ODBA2_ARATH;;	2-oxoisovalerate dehydrogenase subunit alpha 2, mitochondrial OS=Arabidopsis thaliana OX=3702 GN=At5g09300 PE=1 SV=1;;	PF00676	E1_dh	Dehydrogenase E1 component
TRINITY_DN5846_c0_g1	330	------	------	------	------	------	------	------	------	------	------	------	------	------	------	------	------
TRINITY_DN585_c0_g1	2506	GO:0006355;;GO:0003677;	biological_process;;molecular_function;;	BP:regulation of transcription, DNA-templated;;MF:DNA binding;;	------	------	------	------	ENOG4111FG3	K:Transcription)	EFJ07841.1	hypothetical protein SELMODRAFT_47266, partial [Selaginella moellendorffii])	sp|Q9SQL0|JA2_SOLLC;;	NAC domain-containing protein JA2 OS=Solanum lycopersicum OX=4081 GN=JA2 PE=2 SV=1;;	PF02365	NAM	No apical meristem (NAM) protein
TRINITY_DN58616_c0_g1	2739	GO:0005794;;GO:0016021;;GO:0016757;	cellular_component;;cellular_component;;molecular_function;;	CC:Golgi apparatus;;CC:integral component of membrane;;MF:transferase activity, transferring glycosyl groups;;	K20887	CSLC4	------	------	COG1215	M:Cell wall/membrane/envelope biogenesis)	KAI5054732.1	hypothetical protein GOP47_0029877 [Adiantum capillus-veneris])	sp|Q9LJP4|CSLC4_ARATH;;	Xyloglucan glycosyltransferase 4 OS=Arabidopsis thaliana OX=3702 GN=CSLC4 PE=1 SV=1;;	PF13632;;PF13641;;PF13506;;PF00535	Glyco_trans_2_3;;Glyco_tranf_2_3;;Glyco_transf_21;;Glycos_transf_2	Glycosyl transferase family group 2;;Glycosyltransferase like family 2;;Glycosyl transferase family 21;;Glycosyl transferase family 2
TRINITY_DN5901_c0_g1	1749	GO:0045893;;GO:0005634;;GO:0043565;;GO:0000981;;GO:0003677;	biological_process;;cellular_component;;molecular_function;;molecular_function;;molecular_function;;	BP:positive regulation of transcription, DNA-templated;;CC:nucleus;;MF:sequence-specific DNA binding;;MF:RNA polymerase II transcription factor activity, sequence-specific DNA binding;;MF:DNA binding;;	K09338	HD-ZIP	------	------	ENOG410Z2UE	K:Transcription)	EFJ09018.1	hypothetical protein SELMODRAFT_18216, partial [Selaginella moellendorffii])	sp|Q9M276|ATB12_ARATH;;	Homeobox-leucine zipper protein ATHB-12 OS=Arabidopsis thaliana OX=3702 GN=ATHB-12 PE=1 SV=1;;	PF00046;;PF02183;;PF05920	Homeodomain;;HALZ;;Homeobox_KN	Homeodomain;;Homeobox associated leucine zipper;;Homeobox KN domain
TRINITY_DN5906_c1_g1	4937	GO:0015074;;GO:0032259;;GO:0046872;;GO:0003676;;GO:0008168;	biological_process;;biological_process;;molecular_function;;molecular_function;;molecular_function;;	BP:DNA integration;;BP:methylation;;MF:metal ion binding;;MF:nucleic acid binding;;MF:methyltransferase activity;;	------	------	------	------	COG2801	L:Replication, recombination and repair)	KAI5055997.1	hypothetical protein GOP47_0029518 [Adiantum capillus-veneris])	sp|Q99315|YG31B_YEAST;;	Transposon Ty3-G Gag-Pol polyprotein OS=Saccharomyces cerevisiae;;	PF17919;;PF00078;;PF17917;;PF17921;;PF13975;;PF08284;;PF00665;;PF13650;;PF09337	RT_RNaseH_2;;RVT_1;;RT_RNaseH;;Integrase_H2C2;;gag-asp_proteas;;RVP_2;;rve;;Asp_protease_2;;zf-H2C2	RNase H-like domain found in reverse transcriptase;;Reverse transcriptase (RNA-dependent DNA polymerase);;RNase H-like domain found in reverse transcriptase;;Integrase zinc binding domain;;gag-polyprotein putative aspartyl protease;;Retroviral aspartyl protease;;Integrase core domain;;Aspartyl protease;;H2C2 zinc finger
TRINITY_DN6032_c0_g1	1409	GO:0016021;	cellular_component;;	CC:integral component of membrane;;	------	------	------	------	ENOG4111YXD	S:Function unknown)	KAH7290417.1	hypothetical protein KP509_30G047800 [Ceratopteris richardii])	------	------	------	------	------
TRINITY_DN6063_c0_g1	388	GO:0048544;	biological_process;;	BP:recognition of pollen;;	------	------	------	------	COG0515	T:Signal transduction mechanisms)	KAI5075473.1	hypothetical protein GOP47_0009549 [Adiantum capillus-veneris])	sp|Q9SXB8|Y1133_ARATH;;	G-type lectin S-receptor-like serine/threonine-protein kinase At1g11330 OS=Arabidopsis thaliana OX=3702 GN=At1g11330 PE=1 SV=3;;	PF00954;;PF08276	S_locus_glycop;;PAN_2	S-locus glycoprotein domain;;PAN-like domain
TRINITY_DN6111_c0_g1	1563	GO:0006468;;GO:0005737;;GO:0005634;;GO:0005886;;GO:0004674;;GO:0005524;	biological_process;;cellular_component;;cellular_component;;cellular_component;;molecular_function;;molecular_function;;	BP:protein phosphorylation;;CC:cytoplasm;;CC:nucleus;;CC:plasma membrane;;MF:protein serine/threonine kinase activity;;MF:ATP binding;;	------	------	------	------	ENOG410XQ0C	T:Signal transduction mechanisms)	EFJ08412.1	hypothetical protein SELMODRAFT_185313 [Selaginella moellendorffii])	sp|Q1PFB9|AGC17_ARATH;;	Serine/threonine-protein kinase AGC1-7 OS=Arabidopsis thaliana OX=3702 GN=AGC1-7 PE=1 SV=1;;	PF00069;;PF07714	Pkinase;;PK_Tyr_Ser-Thr	Protein kinase domain;;Protein tyrosine and serine/threonine kinase
TRINITY_DN618_c0_g1	3405	GO:0045927;	biological_process;;	BP:positive regulation of growth;;	------	------	------	------	------	------	KAH7315929.1	hypothetical protein KP509_21G071000 [Ceratopteris richardii])	sp|Q9XID5|PSI1_ARATH;;	Protein PSK SIMULATOR 1 OS=Arabidopsis thaliana OX=3702 GN=PSI1 PE=1 SV=2;;	PF11961;;PF05003	DUF3475;;DUF668	Domain of unknown function (DUF3475);;Protein of unknown function (DUF668)
TRINITY_DN6222_c0_g1	3847	GO:0009833;;GO:0030244;;GO:0071555;;GO:0016021;;GO:0005886;;GO:0016760;;GO:0016759;;GO:0046872;	biological_process;;biological_process;;biological_process;;cellular_component;;cellular_component;;molecular_function;;molecular_function;;molecular_function;;	BP:plant-type primary cell wall biogenesis;;BP:cellulose biosynthetic process;;BP:cell wall organization;;CC:integral component of membrane;;CC:plasma membrane;;MF:cellulose synthas;;MF:cellulose synthase activity;;MF:metal ion binding;;	------	------	------	------	------	------	KAI5061318.1	hypothetical protein GOP47_0023823 [Adiantum capillus-veneris])	sp|Q8VYR4|CSLG2_ARATH;;	Cellulose synthase-like protein G2 OS=Arabidopsis thaliana OX=3702 GN=CSLG2 PE=2 SV=1;;	PF03552	Cellulose_synt	Cellulose synthase
TRINITY_DN6245_c0_g1	1330	GO:0005794;;GO:0016021;;GO:0005338;;GO:0015297;;GO:0005464;	cellular_component;;cellular_component;;molecular_function;;molecular_function;;molecular_function;;	CC:Golgi apparatus;;CC:integral component of membrane;;MF:nucleotide-sugar transmembrane transporter activity;;MF:antiporter activity;;MF:UDP-xylose transmembrane transporter activity;;	K15285	SLC35E3	------	------	ENOG410XP1S	S:Function unknown)	KAG6549012.1	hypothetical protein Mapa_009454 [Marchantia paleacea])	sp|F4IHS9|UXT1_ARATH;;	UDP-xylose transporter 1 OS=Arabidopsis thaliana OX=3702 GN=UXT1 PE=1 SV=1;;	PF03151;;PF00892	TPT;;EamA	Triose-phosphate Transporter family;;EamA-like transporter family
TRINITY_DN6293_c0_g2	894	------	------	------	------	------	------	------	ENOG410YNWG	S:Function unknown)	------	------	------	------	PF14383	VARLMGL	DUF761-associated sequence motif
TRINITY_DN6381_c0_g1	2192	------	------	------	------	------	------	------	------	------	------	------	sp|Q9LNG5|PPP7L_ARATH;;	Serine/threonine-protein phosphatase 7 long form homolog OS=Arabidopsis thaliana OX=3702 GN=MAIL3 PE=2 SV=1;;	PF10536	PMD	Plant mobile domain
TRINITY_DN6420_c0_g1	1448	GO:0005634;;GO:0003700;;GO:0003677;	cellular_component;;molecular_function;;molecular_function;;	CC:nucleus;;MF:transcription factor activity, sequence-specific DNA binding;;MF:DNA binding;;	------	------	------	------	ENOG410YMJJ	K:Transcription)	EFJ22538.1	hypothetical protein SELMODRAFT_26594, partial [Selaginella moellendorffii])	sp|Q9CAN9|ERF26_ARATH;;	Ethylene-responsive transcription factor ERF026 OS=Arabidopsis thaliana OX=3702 GN=ERF026 PE=2 SV=1;;	PF00847	AP2	AP2 domain
TRINITY_DN6608_c0_g2	1487	GO:0006351;;GO:0043565;	biological_process;;molecular_function;;	BP:transcription, DNA-templated;;MF:sequence-specific DNA binding;;	------	------	------	------	ENOG4111P9G	S:Function unknown)	XP_002985809.1	protein DOG1-like 3 [Selaginella moellendorffii])	sp|Q58FV0|DOGL3_ARATH;;	Protein DOG1-like 3 OS=Arabidopsis thaliana OX=3702 GN=DOGL3 PE=2 SV=1;;	PF14144	DOG1	Seed dormancy control
TRINITY_DN6699_c0_g1	2011	------	------	------	------	------	------	------	ENOG410XNV7	O:Posttranslational modification, protein turnover, chaperones)	KAH7404760.1	hypothetical protein KP509_15G041300 [Ceratopteris richardii])	sp|P0DO21|GIP2_NICBE;;	Probable aspartic proteinase GIP2 OS=Nicotiana benthamiana OX=4100 GN=GIP2 PE=1 SV=1;;	PF14541;;PF14543	TAXi_C;;TAXi_N	Xylanase inhibitor C-terminal;;Xylanase inhibitor N-terminal
TRINITY_DN6743_c0_g1	1108	GO:0009299;;GO:0009416;;GO:0005634;	biological_process;;biological_process;;cellular_component;;	BP:mRNA transcription;;BP:response to light stimulus;;CC:nucleus;;	------	------	------	------	ENOG410YB00	S:Function unknown)	KAI5077010.1	hypothetical protein GOP47_0009075 [Adiantum capillus-veneris])	sp|Q9LMK2|LSH6_ARATH;;	Protein LIGHT-DEPENDENT SHORT HYPOCOTYLS 6 OS=Arabidopsis thaliana OX=3702 GN=LSH6 PE=1 SV=1;;	PF04852	ALOG_dom	ALOG domain
TRINITY_DN674_c0_g1	1840	GO:0046872;	molecular_function;;	MF:metal ion binding;;	K23047	UNKL	------	------	ENOG410XR0Z	S:Function unknown)	KAG0573960.1	hypothetical protein KC19_VG225200 [Ceratodon purpureus])	sp|Q9ZWA1|C3H2_ARATH;;	Zinc finger CCCH domain-containing protein 2 OS=Arabidopsis thaliana OX=3702 GN=TZF4 PE=1 SV=1;;	PF00642	zf-CCCH	Zinc finger C-x8-C-x5-C-x3-H type (and similar)
TRINITY_DN68065_c0_g1	1817	GO:0046274;;GO:0048046;;GO:0052716;;GO:0005507;;GO:0016491;	biological_process;;cellular_component;;molecular_function;;molecular_function;;molecular_function;;	BP:lignin catabolic process;;CC:apoplast;;MF:hydroquinon;;MF:copper ion binding;;MF:oxidoreductase activity;;	K05909	E1.10.3.2	------	------	COG2132	Q:Secondary metabolites biosynthesis, transport and catabolism)	KAI5058105.1	hypothetical protein GOP47_0026275 [Adiantum capillus-veneris])	sp|O80434|LAC4_ARATH;;	Laccase-4 OS=Arabidopsis thaliana OX=3702 GN=IRX12 PE=2 SV=2;;	PF07731;;PF00394;;PF07732	Cu-oxidase_2;;Cu-oxidase;;Cu-oxidase_3	Multicopper oxidase;;Multicopper oxidase;;Multicopper oxidase
TRINITY_DN68351_c0_g1	1111	------	------	------	------	------	------	------	ENOG410YESS	S:Function unknown)	KAG6541183.1	hypothetical protein Mapa_017417 [Marchantia paleacea])	sp|A1XWY7|CFAT_PETHY;;	Coniferyl alcohol acyltransferase OS=Petunia hybrida OX=4102 GN=CFAT PE=1 SV=1;;	PF02458	Transferase	Transferase family
TRINITY_DN6862_c0_g1	1951	------	------	------	------	------	------	------	COG2801	L:Replication, recombination and repair)	------	------	------	------	PF14244;;PF03732;;PF14223	Retrotran_gag_3;;Retrotrans_gag;;Retrotran_gag_2	gag-polypeptide of LTR copia-type;;Retrotransposon gag protein;;gag-polypeptide of LTR copia-type
TRINITY_DN6906_c0_g3	969	------	------	------	------	------	------	------	------	------	------	------	------	------	------	------	------
TRINITY_DN690_c0_g1	925	------	------	------	------	------	------	------	------	------	------	------	------	------	------	------	------
TRINITY_DN6933_c0_g2	662	GO:0009607;;GO:0005615;	biological_process;;cellular_component;;	BP:response to biotic stimulus;;CC:extracellular space;;	K13449	PR1	map04016;;map04626;;map04075	MAPK signaling pathway - plant);;Plant-pathogen interaction);;Plant hormone signal transduction)	COG2340	S:Function unknown)	XP_002974460.1	pathogenesis-related protein PRB1-2 [Selaginella moellendorffii])	sp|Q9ZNS4|PRB1_ARATH;;	Pathogenesis-related protein 1 OS=Arabidopsis thaliana OX=3702 GN=PRB1 PE=2 SV=1;;	PF00188	CAP	Cysteine-rich secretory protein family
TRINITY_DN6964_c0_g1	1684	------	------	------	K22533;K00411	LINS1;UQCRFS1, RIP1, petA	map00190	Oxidative phosphorylation)	------	------	------	------	------	------	------	------	------
TRINITY_DN6972_c0_g2	3509	------	------	------	------	------	------	------	------	------	------	------	------	------	------	------	------
TRINITY_DN7005_c1_g1	5746	------	------	------	------	------	------	------	------	------	PNR45076.1	hypothetical protein PHYPA_014847, partial [Physcomitrium patens])	sp|P93295|M310_ARATH;;	Uncharacterized mitochondrial protein AtMg00310 OS=Arabidopsis thaliana OX=3702 GN=AtMg00310 PE=4 SV=1;;	PF00078	RVT_1	Reverse transcriptase (RNA-dependent DNA polymerase)
TRINITY_DN7070_c1_g1	2677	GO:0031222;;GO:0045493;;GO:0005576;;GO:0046556;;GO:0009044;	biological_process;;biological_process;;cellular_component;;molecular_function;;molecular_function;;	BP:arabinan catabolic process;;BP:xylan catabolic process;;CC:extracellular region;;MF:alpha-L-arabinofuranosidase activity;;MF:xylan 1,4-beta-xylosidase activity;;	------	------	------	------	COG1472	G:Carbohydrate transport and metabolism)	XP_002980053.1	probable beta-D-xylosidase 5 isoform X2 [Selaginella moellendorffii])	sp|Q94KD8|BXL2_ARATH;;	Probable beta-D-xylosidase 2 OS=Arabidopsis thaliana OX=3702 GN=BXL2 PE=2 SV=1;;	PF01915;;PF00933;;PF14310	Glyco_hydro_3_C;;Glyco_hydro_3;;Fn3-like	Glycosyl hydrolase family 3 C-terminal domain;;Glycosyl hydrolase family 3 N terminal domain;;Fibronectin type III-like domain
TRINITY_DN7156_c0_g2	1057	------	------	------	------	------	------	------	------	------	------	------	------	------	------	------	------
TRINITY_DN7165_c0_g1	631	------	------	------	------	------	------	------	------	------	------	------	------	------	------	------	------
TRINITY_DN7188_c0_g1	2127	------	------	------	------	------	------	------	ENOG4111IQH	S:Function unknown)	KAI5057274.1	hypothetical protein GOP47_0027289 [Adiantum capillus-veneris])	sp|Q55EX9|Y8948_DICDI;;	Putative methyltransferase DDB_G0268948 OS=Dictyostelium discoideum OX=44689 GN=DDB_G0268948 PE=1 SV=2;;	------	------	------
TRINITY_DN72124_c0_g1	983	------	------	------	------	------	------	------	ENOG410YVNY	S:Function unknown)	------	------	------	------	PF13202;;PF00036;;PF13405;;PF13499	EF-hand_5;;EF-hand_1;;EF-hand_6;;EF-hand_7	EF hand;;EF hand;;EF-hand domain;;EF-hand domain pair
TRINITY_DN7369_c0_g1	971	GO:0005634;;GO:0003700;;GO:0046983;	cellular_component;;molecular_function;;molecular_function;;	CC:nucleus;;MF:transcription factor activity, sequence-specific DNA binding;;MF:protein dimerization activity;;	------	------	------	------	ENOG410YIJY	K:Transcription)	EFJ21812.1	hypothetical protein SELMODRAFT_106386, partial [Selaginella moellendorffii])	sp|Q8GWK7|BEE3_ARATH;;	Transcription factor BEE 3 OS=Arabidopsis thaliana OX=3702 GN=BEE3 PE=2 SV=1;;	PF00010	HLH	Helix-loop-helix DNA-binding domain
TRINITY_DN7475_c0_g1	1159	GO:0046658;;GO:0016021;	cellular_component;;cellular_component;;	CC:anchored component of plasma membrane;;CC:integral component of membrane;;	------	------	------	------	------	------	PTQ32925.1	hypothetical protein MARPO_0093s0009 [Marchantia polymorpha])	sp|Q8LEJ6|FLA11_ARATH;;	Fasciclin-like arabinogalactan protein 11 OS=Arabidopsis thaliana OX=3702 GN=FLA11 PE=2 SV=2;;	PF02469	Fasciclin	Fasciclin domain
TRINITY_DN74_c0_g1	3221	GO:1990414;;GO:0007062;;GO:0005634;;GO:0008278;;GO:0003682;	biological_process;;biological_process;;cellular_component;;cellular_component;;molecular_function;;	BP:replication-born double-strand break repair via sister chromatid exchange;;BP:sister chromatid cohesion;;CC:nucleus;;CC:cohesin complex;;MF:chromatin binding;;	K06670	SCC1, MCD1, RAD21	------	------	ENOG410XRB4	S:Function unknown)	XP_002989794.2	sister chromatid cohesion 1 protein 3 [Selaginella moellendorffii])	sp|Q9FQ19|SCC13_ARATH;;	Sister chromatid cohesion 1 protein 3 OS=Arabidopsis thaliana OX=3702 GN=SYN3 PE=2 SV=2;;	PF04825	Rad21_Rec8_N	N terminus of Rad21 / Rec8 like protein
TRINITY_DN7519_c0_g2	1227	GO:0016787;	molecular_function;;	MF:hydrolase activity;;	------	------	------	------	COG0657	I:Lipid transport and metabolism)	KAH7438925.1	hypothetical protein KP509_04G037200 [Ceratopteris richardii])	sp|Q0ZPV7|CXE1_ACTER;;	Carboxylesterase 1 OS=Actinidia eriantha OX=165200 GN=CXE1 PE=1 SV=1;;	PF07859;;PF20434;;PF00135;;PF10340	Abhydrolase_3;;BD-FAE;;COesterase;;Say1_Mug180	alpha/beta hydrolase fold;;BD-FAE;;Carboxylesterase family;;Steryl acetyl hydrolase
TRINITY_DN7566_c0_g1	1777	GO:0042744;;GO:0006979;;GO:0009505;;GO:0005576;;GO:0020037;;GO:0140825;;GO:0004601;;GO:0046872;	biological_process;;biological_process;;cellular_component;;cellular_component;;molecular_function;;deleted;;molecular_function;;molecular_function;;	BP:hydrogen peroxide catabolic process;;BP:response to oxidative stress;;CC:plant-type cell wall;;CC:extracellular region;;MF:heme binding;;MF:old GO;;MF:peroxidase activity;;MF:metal ion binding;;	K00430	E1.11.1.7	map00940	Phenylpropanoid biosynthesis)	ENOG4111ADF	I:Lipid transport and metabolism)	KAI5060037.1	hypothetical protein GOP47_0024457 [Adiantum capillus-veneris])	sp|P22196|PER2_ARAHY;;	Cationic peroxidase 2 OS=Arachis hypogaea OX=3818 GN=PNC2 PE=2 SV=1;;	PF00141	peroxidase	Peroxidase
TRINITY_DN7608_c0_g1	1737	------	------	------	------	------	------	------	ENOG4111S35	S:Function unknown)	XP_024386923.1	uncharacterized protein LOC112287774 [Physcomitrium patens])	------	------	PF04720	PDDEXK_6	PDDEXK-like family of unknown function
TRINITY_DN7697_c0_g1	2569	GO:0006508;;GO:0004252;	biological_process;;molecular_function;;	BP:proteolysis;;MF:serine-type endopeptidase activity;;	------	------	------	------	COG1404	O:Posttranslational modification, protein turnover, chaperones)	OAE32840.1	hypothetical protein AXG93_1409s1070 [Marchantia polymorpha subsp. ruderalis])	sp|Q9ZSP5|AIR3_ARATH;;	Subtilisin-like protease SBT5.3 OS=Arabidopsis thaliana OX=3702 GN=AIR3 PE=2 SV=1;;	PF00082;;PF17766;;PF05922;;PF02225	Peptidase_S8;;fn3_6;;Inhibitor_I9;;PA	Subtilase family;;Fibronectin type-III domain;;Peptidase inhibitor I9;;PA domain
TRINITY_DN7727_c1_g2	2448	------	------	------	------	------	------	------	ENOG410Y65V	S:Function unknown)	------	------	------	------	------	------	------
TRINITY_DN775_c0_g1	4307	------	------	------	------	------	------	------	ENOG410YA4E	S:Function unknown)	KAH7291385.1	hypothetical protein KP509_29G014600 [Ceratopteris richardii])	------	------	PF02037	SAP	SAP domain
TRINITY_DN7813_c0_g1	942	------	------	------	------	------	------	------	COG4886	S:Function unknown)	KAG0564104.1	hypothetical protein KC19_8G083000 [Ceratodon purpureus])	sp|A0A290U7C4|ROQ1_NICBE;;	Disease resistance protein Roq1 OS=Nicotiana benthamiana OX=4100 GN=ROQ1 PE=1 SV=1;;	------	------	------
TRINITY_DN7831_c0_g1	1576	GO:0051603;;GO:0006508;;GO:0005615;;GO:0005764;;GO:0004197;;GO:0008234;	biological_process;;biological_process;;cellular_component;;cellular_component;;molecular_function;;molecular_function;;	BP:proteolysis involved in cellular protein catabolic process;;BP:proteolysis;;CC:extracellular space;;CC:lysosome;;MF:cysteine-type endopeptidase activity;;MF:cysteine-type peptidase activity;;	K01373	CTSF	map04626	Plant-pathogen interaction)	COG4870	O:Posttranslational modification, protein turnover, chaperones)	EFJ38124.1	hypothetical protein SELMODRAFT_266583 [Selaginella moellendorffii])	sp|Q8VYS0|RD19D_ARATH;;	Probable cysteine protease RD19D OS=Arabidopsis thaliana OX=3702 GN=RD19D PE=2 SV=1;;	PF00112;;PF08246;;PF03051	Peptidase_C1;;Inhibitor_I29;;Peptidase_C1_2	Papain family cysteine protease;;Cathepsin propeptide inhibitor domain (I29);;Peptidase C1-like family
TRINITY_DN7832_c0_g1	927	------	------	------	------	------	------	------	------	------	------	------	------	------	------	------	------
TRINITY_DN7877_c0_g1	1215	------	------	------	------	------	------	------	ENOG410YZ6J	S:Function unknown)	------	------	------	------	------	------	------
TRINITY_DN7885_c0_g1	3373	GO:0044249;;GO:1901576;;GO:0004144;	biological_process;;biological_process;;molecular_function;;	BP:cellular biosynthetic process;;BP:organic substance biosynthetic process;;MF:diacylglycerol O-acyltransferase activity;;	------	------	------	------	COG0204	I:Lipid transport and metabolism)	KAI5054984.1	hypothetical protein GOP47_0030129 [Adiantum capillus-veneris])	sp|Q9ZVN2|PES1_ARATH;;	Phytyl ester synthase 1, chloroplastic OS=Arabidopsis thaliana OX=3702 GN=PES1 PE=1 SV=1;;	PF12146;;PF00561;;PF00975	Hydrolase_4;;Abhydrolase_1;;Thioesterase	Serine aminopeptidase, S33;;alpha/beta hydrolase fold;;Thioesterase domain
TRINITY_DN8065_c0_g1	1337	GO:0009873;;GO:0005634;;GO:0003700;;GO:0003677;	biological_process;;cellular_component;;molecular_function;;molecular_function;;	BP:ethylene-activated signaling pathway;;CC:nucleus;;MF:transcription factor activity, sequence-specific DNA binding;;MF:DNA binding;;	------	------	------	------	ENOG4111416	K:Transcription)	EFJ31281.1	hypothetical protein SELMODRAFT_37123, partial [Selaginella moellendorffii])	sp|Q9FKG2|EF107_ARATH;;	Ethylene-responsive transcription factor ERF107 OS=Arabidopsis thaliana OX=3702 GN=ERF107 PE=2 SV=1;;	PF00847	AP2	AP2 domain
TRINITY_DN8093_c0_g1	2191	GO:0006468;;GO:0016021;;GO:0005524;;GO:0004672;	biological_process;;cellular_component;;molecular_function;;molecular_function;;	BP:protein phosphorylation;;CC:integral component of membrane;;MF:ATP binding;;MF:protein kinase activity;;	------	------	------	------	COG0515	T:Signal transduction mechanisms)	PTQ36704.1	hypothetical protein MARPO_0062s0114 [Marchantia polymorpha])	sp|Q9LYN6|Y3565_ARATH;;	Probable inactive receptor-like protein kinase At3g56050 OS=Arabidopsis thaliana OX=3702 GN=At3g56050 PE=2 SV=1;;	PF07714;;PF00069	PK_Tyr_Ser-Thr;;Pkinase	Protein tyrosine and serine/threonine kinase;;Protein kinase domain
TRINITY_DN814_c0_g1	3876	GO:0045488;;GO:0016021;;GO:0008168;	biological_process;;cellular_component;;molecular_function;;	BP:pectin metabolic process;;CC:integral component of membrane;;MF:methyltransferase activity;;	K23871	CGR	------	------	------	------	EFJ37677.1	hypothetical protein SELMODRAFT_402173 [Selaginella moellendorffii])	sp|Q9M2Y6|CGR2_ARATH;;	Probable pectin methylesterase CGR2 OS=Arabidopsis thaliana OX=3702 GN=CGR2 PE=2 SV=1;;	PF08241;;PF07021;;PF13649	Methyltransf_11;;MetW;;Methyltransf_25	Methyltransferase domain;;Methionine biosynthesis protein MetW;;Methyltransferase domain
TRINITY_DN8185_c0_g1	3594	GO:0003964;	molecular_function;;	MF:RNA-directed DNA polymerase activity;;	------	------	------	------	COG0515;;ENOG410XR7D;;COG5032;;COG5032;;COG5032;;COG5032;;COG5032	T:Signal transduction mechanisms);;S:Function unknown);;B:Chromatin structure and dynamics);;D:Cell cycle control, cell division, chromosome partitioning);;L:Replication, recombination and repair);;T:Signal transduction mechanisms);;U:Intracellular trafficking, secretion, and vesicular transport)	KAH7289022.1	hypothetical protein KP509_31G054200 [Ceratopteris richardii])	sp|P04146|COPIA_DROME;;	Copia protein OS=Drosophila melanogaster OX=7227 GN=GIP PE=1 SV=3;;	------	------	------
TRINITY_DN8210_c2_g1	2302	------	------	------	------	------	------	------	------	------	------	------	------	------	------	------	------
TRINITY_DN8226_c0_g1	1756	------	------	------	------	------	------	------	ENOG41114UX	S:Function unknown)	------	------	------	------	------	------	------
TRINITY_DN8316_c0_g1	352	------	------	------	------	------	------	------	------	------	------	------	------	------	------	------	------
TRINITY_DN8370_c0_g1	3307	GO:0005975;;GO:0019748;;GO:0009866;;GO:0030245;;GO:1990641;;GO:0102483;;GO:0008422;;GO:0004553;	biological_process;;biological_process;;biological_process;;biological_process;;biological_process;;molecular_function;;molecular_function;;molecular_function;;	BP:carbohydrate metabolic process;;BP:secondary metabolic process;;BP:induced systemic resistance, ethylene mediated signaling pathway;;BP:cellulose catabolic process;;BP:response to iron ion starvation;;MF:scopolin beta-glucosidase activity;;MF:beta-glucosidase activity;;MF:hydrolase activity, hydrolyzing O-glycosyl compounds;;	K05350	bglB	map00460;;map00500	Cyanoamino acid metabolism);;Starch and sucrose metabolism)	COG2723	G:Carbohydrate transport and metabolism)	EFJ18774.1	hypothetical protein SELMODRAFT_268319 [Selaginella moellendorffii])	sp|O80689|BGL45_ARATH;;	Beta-glucosidase 45 OS=Arabidopsis thaliana OX=3702 GN=BGLU45 PE=1 SV=1;;	PF00232	Glyco_hydro_1	Glycosyl hydrolase family 1
TRINITY_DN8416_c0_g2	965	GO:0006032;;GO:0005975;;GO:0016998;;GO:0004568;	biological_process;;biological_process;;biological_process;;molecular_function;;	BP:chitin catabolic process;;BP:carbohydrate metabolic process;;BP:cell wall macromolecule catabolic process;;MF:chitinase activity;;	K01183	E3.2.1.14	map00520	Amino sugar and nucleotide sugar metabolism)	COG3979	G:Carbohydrate transport and metabolism)	KAI5061997.1	hypothetical protein GOP47_0022536 [Adiantum capillus-veneris])	sp|P27054|CHI4_PHAVU;;	Endochitinase PR4 OS=Phaseolus vulgaris OX=3885 GN=CHI4 PE=2 SV=1;;	PF00182	Glyco_hydro_19	Chitinase class I
TRINITY_DN841_c0_g1	2497	GO:0016125;;GO:0004497;;GO:0020037;;GO:0016705;;GO:0005506;;GO:0016491;	biological_process;;molecular_function;;molecular_function;;molecular_function;;molecular_function;;molecular_function;;	BP:sterol metabolic process;;MF:monooxygenase activity;;MF:heme binding;;MF:oxidoreductase activity, acting on paired donors, with incorporation or reduction of molecular oxygen;;MF:iron ion binding;;MF:oxidoreductase activity;;	K09843	CYP707A	map00906	Carotenoid biosynthesis)	COG2124	Q:Secondary metabolites biosynthesis, transport and catabolism)	KAI5069388.1	hypothetical protein GOP47_0015689 [Adiantum capillus-veneris])	sp|Q949P1|ABAH1_ARATH;;	Abscisic acid 8'-hydroxylase 1 OS=Arabidopsis thaliana OX=3702 GN=CYP707A1 PE=1 SV=1;;	PF00067	p450	Cytochrome P450
TRINITY_DN841_c0_g2	2019	GO:0016125;;GO:0004497;;GO:0020037;;GO:0016705;;GO:0005506;;GO:0016491;	biological_process;;molecular_function;;molecular_function;;molecular_function;;molecular_function;;molecular_function;;	BP:sterol metabolic process;;MF:monooxygenase activity;;MF:heme binding;;MF:oxidoreductase activity, acting on paired donors, with incorporation or reduction of molecular oxygen;;MF:iron ion binding;;MF:oxidoreductase activity;;	K09843	CYP707A	map00906	Carotenoid biosynthesis)	COG2124	Q:Secondary metabolites biosynthesis, transport and catabolism)	KAI5069388.1	hypothetical protein GOP47_0015689 [Adiantum capillus-veneris])	sp|K4CI52|ABAH2_SOLLC;;	Abscisic acid 8'-hydroxylase CYP707A2 OS=Solanum lycopersicum OX=4081 GN=CYP707A2 PE=2 SV=1;;	PF00067	p450	Cytochrome P450
TRINITY_DN8439_c0_g4	773	------	------	------	------	------	------	------	------	------	------	------	------	------	------	------	------
TRINITY_DN845_c0_g1	1217	------	------	------	------	------	------	------	------	------	------	------	------	------	------	------	------
TRINITY_DN8466_c0_g1	5640	GO:0072583;;GO:0072318;;GO:0005737;;GO:0031982;;GO:0043231;;GO:0030276;	biological_process;;biological_process;;cellular_component;;cellular_component;;cellular_component;;molecular_function;;	BP:clathrin-dependent endocytosis;;BP:clathrin coat disassembly;;CC:cytoplasm;;CC:vesicle;;CC:intracellular membrane-bounded organelle;;MF:clathrin binding;;	------	------	------	------	ENOG410YC8Y	U:Intracellular trafficking, secretion, and vesicular transport)	KAH7306793.1	hypothetical protein KP509_22G030600 [Ceratopteris richardii])	sp|Q9FWS1|AUL1_ARATH;;	Auxilin-like protein 1 OS=Arabidopsis thaliana OX=3702 GN=AUL1 PE=2 SV=2;;	------	------	------
TRINITY_DN855_c0_g1	1770	GO:0035970;;GO:0017018;;GO:0046872;;GO:0004722;	biological_process;;molecular_function;;molecular_function;;molecular_function;;	BP:peptidyl-threonine dephosphorylation;;MF:myosin phosphatase activity;;MF:metal ion binding;;MF:protein serine/threonine phosphatase activity;;	K14497	PP2C	map04016;;map04075	MAPK signaling pathway - plant);;Plant hormone signal transduction)	COG0631	T:Signal transduction mechanisms)	OAE33234.1	hypothetical protein AXG93_3105s1420 [Marchantia polymorpha subsp. ruderalis])	sp|Q5SN75|P2C08_ORYSJ;;	Probable protein phosphatase 2C 8 OS=Oryza sativa subsp. japonica OX=39947 GN=Os01g0656200 PE=2 SV=1;;	PF00481	PP2C	Protein phosphatase 2C
TRINITY_DN8567_c0_g1	843	GO:0031359;;GO:0016021;;GO:0022857;;GO:0015171;	cellular_component;;cellular_component;;molecular_function;;molecular_function;;	CC:integral component of chloroplast outer membrane;;CC:integral component of membrane;;MF:transmembrane transporter activity;;MF:amino acid transmembrane transporter activity;;	------	------	------	------	ENOG410YI0M	O:Posttranslational modification, protein turnover, chaperones)	KAG6557648.1	hypothetical protein Mapa_000929 [Marchantia paleacea])	sp|Q0WMZ5|OP162_ARATH;;	Outer envelope pore protein 16-2, chloroplastic OS=Arabidopsis thaliana OX=3702 GN=OEP162 PE=2 SV=1;;	PF02466	Tim17	Tim17/Tim22/Tim23/Pmp24 family
TRINITY_DN8600_c1_g1	1266	GO:0016021;	cellular_component;;	CC:integral component of membrane;;	------	------	------	------	ENOG410YVUT	S:Function unknown)	PTQ48119.1	hypothetical protein MARPO_0006s0148 [Marchantia polymorpha])	------	------	------	------	------
TRINITY_DN8713_c1_g1	1747	GO:0016787;;GO:0035529;;GO:0047631;;GO:0051287;	molecular_function;;molecular_function;;molecular_function;;molecular_function;;	MF:hydrolase activity;;MF:NADH pyrophosphatase activity;;MF:ADP-ribose diphosphatase activity;;MF:NAD binding;;	------	------	------	------	ENOG410Z4GH	S:Function unknown)	PTQ44822.1	hypothetical protein MARPO_0018s0016 [Marchantia polymorpha])	sp|Q94B74|NUDT2_ARATH;;	Nudix hydrolase 2 OS=Arabidopsis thaliana OX=3702 GN=NUDT2 PE=1 SV=1;;	PF00293	NUDIX	NUDIX domain
TRINITY_DN8740_c0_g2	1448	------	------	------	------	------	------	------	ENOG410YK28	S:Function unknown)	------	------	------	------	------	------	------
TRINITY_DN8768_c0_g1	1109	------	------	------	------	------	------	------	------	------	------	------	------	------	------	------	------
TRINITY_DN8802_c0_g1	3438	GO:0015074;;GO:0003676;	biological_process;;molecular_function;;	BP:DNA integration;;MF:nucleic acid binding;;	------	------	------	------	ENOG410XS4D;;COG0515	S:Function unknown);;T:Signal transduction mechanisms)	BBN20486.1	hypothetical protein Mp_Vg00320 [Marchantia polymorpha subsp. ruderalis])	sp|Q94HW2|POLR1_ARATH;;	Retrovirus-related Pol polyprotein from transposon RE1 OS=Arabidopsis thaliana OX=3702 GN=RE1 PE=2 SV=1;;	PF00665	rve	Integrase core domain
TRINITY_DN8840_c0_g1	2210	------	------	------	------	------	------	------	ENOG4111KEV	S:Function unknown)	KAI5079982.1	hypothetical protein GOP47_0005461 [Adiantum capillus-veneris])	sp|A0A1P8B554|THLP1_ARATH;;	Thaumatin-like protein 1 OS=Arabidopsis thaliana OX=3702 GN=TLP1 PE=2 SV=1;;	PF00314	Thaumatin	Thaumatin family
TRINITY_DN8890_c0_g1	1196	GO:0016787;	molecular_function;;	MF:hydrolase activity;;	K13258	HIDH	map00943	Isoflavonoid biosynthesis)	COG0657	I:Lipid transport and metabolism)	EFJ06092.1	hypothetical protein SELMODRAFT_136035 [Selaginella moellendorffii])	sp|Q5NUF3|HIDH_SOYBN;;	2-hydroxyisoflavanone dehydratase OS=Glycine max OX=3847 GN=HIDH PE=1 SV=1;;	PF07859;;PF20434;;PF00135	Abhydrolase_3;;BD-FAE;;COesterase	alpha/beta hydrolase fold;;BD-FAE;;Carboxylesterase family
TRINITY_DN908_c0_g1	2993	GO:0008270;;GO:0003676;	molecular_function;;molecular_function;;	MF:zinc ion binding;;MF:nucleic acid binding;;	------	------	------	------	------	------	BBN03762.1	hypothetical protein Mp_2g26200 [Marchantia polymorpha subsp. ruderalis])	sp|Q9CAB7|PXG4_ARATH;;	Probable peroxygenase 4 OS=Arabidopsis thaliana OX=3702 GN=PXG4 PE=1 SV=1;;	------	------	------
TRINITY_DN917_c0_g1	1915	GO:0005975;;GO:0004650;	biological_process;;molecular_function;;	BP:carbohydrate metabolic process;;MF:polygalacturonase activity;;	------	------	------	------	COG5434	M:Cell wall/membrane/envelope biogenesis)	EFJ36611.1	hypothetical protein SELMODRAFT_78038 [Selaginella moellendorffii])	sp|Q949Z1|PGLR4_ARATH;;	Polygalacturonase At1g48100 OS=Arabidopsis thaliana OX=3702 GN=At1g48100 PE=2 SV=1;;	PF00295;;PF12708;;PF13229	Glyco_hydro_28;;Pectate_lyase_3;;Beta_helix	Glycosyl hydrolases family 28;;Pectate lyase superfamily protein;;Right handed beta helix region
TRINITY_DN926_c5_g1	2107	------	------	------	------	------	------	------	COG0515	T:Signal transduction mechanisms)	------	------	------	------	PF13947	GUB_WAK_bind	Wall-associated receptor kinase galacturonan-binding
TRINITY_DN9271_c0_g1	2619	GO:0010239;;GO:0031426;;GO:0042548;;GO:0042644;;GO:0048027;	biological_process;;biological_process;;biological_process;;cellular_component;;molecular_function;;	BP:chloroplast mRNA processing;;BP:polycistronic mRNA processing;;BP:regulation of photosynthesis, light reaction;;CC:chloroplast nucleoid;;MF:mRNA 5'-UTR binding;;	------	------	------	------	ENOG410ZBPB	S:Function unknown)	KAH9551040.1	hypothetical protein CY35_10G104200 [Sphagnum magellanicum])	------	------	PF03364;;PF10604;;PF06240	Polyketide_cyc;;Polyketide_cyc2;;COXG	Polyketide cyclase / dehydrase and lipid transport;;Polyketide cyclase / dehydrase and lipid transport;;Carbon monoxide dehydrogenase subunit G (CoxG)
TRINITY_DN9297_c0_g1	703	------	------	------	------	------	------	------	ENOG410YZKG;;ENOG410YXDA	S:Function unknown);;	------	------	------	------	PF12609	DUF3774	Wound-induced protein
TRINITY_DN92_c0_g2	1641	GO:0061630;	molecular_function;;	MF:ubiquitin protein ligase activity;;	------	------	------	------	ENOG410YC1Z	O:Posttranslational modification, protein turnover, chaperones)	KAG6543903.1	hypothetical protein Mapa_014743 [Marchantia paleacea])	sp|Q9SVC6|PUB22_ARATH;;	E3 ubiquitin-protein ligase PUB22 OS=Arabidopsis thaliana OX=3702 GN=PUB22 PE=1 SV=1;;	PF04564;;PF11789	U-box;;zf-Nse	U-box domain;;Zinc-finger of the MIZ type in Nse subunit
TRINITY_DN9328_c0_g2	3159	GO:0032259;;GO:0015074;;GO:0003676;;GO:0003964;;GO:0008168;;GO:0046872;	biological_process;;biological_process;;molecular_function;;molecular_function;;molecular_function;;molecular_function;;	BP:methylation;;BP:DNA integration;;MF:nucleic acid binding;;MF:RNA-directed DNA polymerase activity;;MF:methyltransferase activity;;MF:metal ion binding;;	------	------	------	------	COG2801	L:Replication, recombination and repair)	KAI5055997.1	hypothetical protein GOP47_0029518 [Adiantum capillus-veneris])	sp|P20825|POL2_DROME;;	Retrovirus-related Pol polyprotein from transposon 297 OS=Drosophila melanogaster OX=7227 GN=pol PE=4 SV=1;;	PF00078	RVT_1	Reverse transcriptase (RNA-dependent DNA polymerase)
TRINITY_DN9388_c0_g1	2456	GO:1990961;;GO:0016021;;GO:0016020;;GO:0015297;;GO:0022857;;GO:0042910;	biological_process;;cellular_component;;cellular_component;;molecular_function;;molecular_function;;molecular_function;;	BP:drug transmembrane export;;CC:integral component of membrane;;CC:membrane;;MF:antiporter activity;;MF:transmembrane transporter activity;;MF:xenobiotic transporter activity;;	K03327	TC.MATE, SLC47A, norM, mdtK, dinF	------	------	COG0534	V:Defense mechanisms)	KAG6551332.1	hypothetical protein Mapa_007118 [Marchantia paleacea])	sp|O82752|DTX49_ARATH;;	Protein DETOXIFICATION 49 OS=Arabidopsis thaliana OX=3702 GN=DTX49 PE=2 SV=1;;	PF01554	MatE	MatE
TRINITY_DN9409_c1_g1	3367	GO:0010190;	biological_process;;	BP:cytochrome b6f complex assembly;;	------	------	------	------	ENOG4111WI1	S:Function unknown)	KAI5072517.1	hypothetical protein GOP47_0012623 [Adiantum capillus-veneris])	sp|Q9FJ81|CCB2_ARATH;;	Protein COFACTOR ASSEMBLY OF COMPLEX C SUBUNIT B CCB2, chloroplastic OS=Arabidopsis thaliana OX=3702 GN=CCB2 PE=1 SV=1;;	PF11152	CCB2_CCB4	Cofactor assembly of complex C subunit B, CCB2/CCB4
TRINITY_DN9470_c0_g1	5402	GO:0005737;;GO:0016021;	cellular_component;;cellular_component;;	CC:cytoplasm;;CC:integral component of membrane;;	K13348	MPV17	map04146	Peroxisome)	ENOG4111SYH	S:Function unknown)	KAI5059196.1	hypothetical protein GOP47_0025515 [Adiantum capillus-veneris])	sp|Q54FR4|PX24D_DICDI;;	PXMP2/4 family protein 4 OS=Dictyostelium discoideum OX=44689 GN=DDB_G0290631 PE=3 SV=1;;	------	------	------
TRINITY_DN9529_c0_g1	786	------	------	------	------	------	------	------	ENOG410Y65V	S:Function unknown)	------	------	------	------	------	------	------
TRINITY_DN9593_c0_g1	3411	GO:0016192;;GO:0003924;;GO:0005525;	biological_process;;molecular_function;;molecular_function;;	BP:vesicle-mediated transport;;MF:GTPase activity;;MF:GTP binding;;	K07910	RAB18	------	------	ENOG410XPD0	S:Function unknown)	XP_002973059.1	ras-related protein RABC1 isoform X2 [Selaginella moellendorffii])	sp|O49841|RAC2A_ARATH;;	Ras-related protein RABC2a OS=Arabidopsis thaliana OX=3702 GN=RABC2A PE=1 SV=1;;	PF00071	Ras	Ras family
TRINITY_DN9689_c0_g1	570	------	------	------	------	------	------	------	ENOG4111ABM	S:Function unknown)	------	------	------	------	------	------	------
TRINITY_DN970_c0_g2	2993	------	------	------	------	------	------	------	------	------	------	------	------	------	------	------	------
TRINITY_DN9827_c0_g1	4030	GO:0032259;;GO:0046983;;GO:0008171;	biological_process;;molecular_function;;molecular_function;;	BP:methylation;;MF:protein dimerization activity;;MF:O-methyltransferase activity;;	K13262	7-IOMT	map00943	Isoflavonoid biosynthesis)	ENOG410XS7T	S:Function unknown)	KAH9544749.1	hypothetical protein CY35_12G011700 [Sphagnum magellanicum])	sp|Q84KK5|D7OMT_GLYEC;;	Isoflavone 7-O-methyltransferase OS=Glycyrrhiza echinata OX=46348 GN=D7OMT PE=1 SV=1;;	PF00891;;PF08100	Methyltransf_2;;Dimerisation	O-methyltransferase domain;;Dimerisation domain
TRINITY_DN9833_c0_g2	1522	GO:0016491;	molecular_function;;	MF:oxidoreductase activity;;	K05281	IFR	map00943	Isoflavonoid biosynthesis)	ENOG411028Q;;ENOG41115AJ;;ENOG410Y0DY	S:Function unknown);;O:Posttranslational modification, protein turnover, chaperones);;S:Function unknown)	CAD1803281.1	leucoanthocyanidin reductase [Azolla filiculoides])	sp|P52575|IFR_MEDSA;;	Isoflavone reductase OS=Medicago sativa OX=3879 GN=IFR PE=1 SV=1;;	------	------	------
TRINITY_DN9865_c0_g1	1246	GO:0097573;	molecular_function;;	MF:glutathione oxidoreductase activity;;	K17479	GRXCR1	------	------	ENOG4111HAI	O:Posttranslational modification, protein turnover, chaperones)	EFJ34575.1	hypothetical protein SELMODRAFT_80915 [Selaginella moellendorffii])	sp|Q9FLE8|Y5986_ARATH;;	Uncharacterized protein At5g39865 OS=Arabidopsis thaliana OX=3702 GN=At5g39865 PE=2 SV=1;;	PF00462	Glutaredoxin	Glutaredoxin
TRINITY_DN98_c0_g1	5635	------	------	------	------	------	------	------	ENOG4111DKA	S:Function unknown)	------	------	------	------	PF10950	Organ_specific	Organ specific protein
TRINITY_DN996_c0_g1	3640	GO:0006468;;GO:0005524;;GO:0004672;	biological_process;;molecular_function;;molecular_function;;	BP:protein phosphorylation;;MF:ATP binding;;MF:protein kinase activity;;	K20717	YDA	map04016	MAPK signaling pathway - plant)	ENOG410XQGS	T:Signal transduction mechanisms)	PTQ33888.1	hypothetical protein MARPO_0085s0091 [Marchantia polymorpha])	sp|Q9CAD5|YODA_ARATH;;	Mitogen-activated protein kinase kinase kinase YODA OS=Arabidopsis thaliana OX=3702 GN=YDA PE=1 SV=1;;	PF00069;;PF07714;;PF14531	Pkinase;;PK_Tyr_Ser-Thr;;Kinase-like	Protein kinase domain;;Protein tyrosine and serine/threonine kinase;;Kinase-like
TRINITY_DN9988_c0_g1	3183	GO:0035970;;GO:0004722;	biological_process;;molecular_function;;	BP:peptidyl-threonine dephosphorylation;;MF:protein serine/threonine phosphatase activity;;	------	------	------	------	COG0631	T:Signal transduction mechanisms)	KAI5075655.1	hypothetical protein GOP47_0009731 [Adiantum capillus-veneris])	sp|Q0WRB2|P2C73_ARATH;;	Probable protein phosphatase 2C 73 OS=Arabidopsis thaliana OX=3702 GN=PPC6-7 PE=2 SV=1;;	PF00481	PP2C	Protein phosphatase 2C
TRINITY_DN9988_c0_g2	1494	GO:0035970;;GO:0004722;	biological_process;;molecular_function;;	BP:peptidyl-threonine dephosphorylation;;MF:protein serine/threonine phosphatase activity;;	------	------	------	------	COG0631	T:Signal transduction mechanisms)	XP_002978948.1	probable protein phosphatase 2C 33 [Selaginella moellendorffii])	sp|Q0WRB2|P2C73_ARATH;;	Probable protein phosphatase 2C 73 OS=Arabidopsis thaliana OX=3702 GN=PPC6-7 PE=2 SV=1;;	PF00481	PP2C	Protein phosphatase 2C

## Sheet: AVSD-degs
Gene_id	NR description	FC(A/D)	Log2FC(A/D)	Pvalue	Padjust	Significant	Regulate	CS_A1	CS_A2	CS_A3	CS_D1	CS_D2	CS_D3	A	D
TRINITY_DN10000_c0_g1		0.09	-3.46908	6.27534e-10	5.48226e-05	yes	down	0.86	0.82	0.58	4.8	3.08	7.94	0.753333	5.27333
TRINITY_DN10013_c0_g1	hypothetical protein KP509_12G041300 [Ceratopteris richardii])	14.297	3.83763	1.4041e-10	1.22665e-05	yes	up	5.19	5.63	4.42	0.35	0.45	0.14	5.08	0.313333
TRINITY_DN10014_c0_g1	expansin-B16 isoform X2 [Selaginella moellendorffii])	200.772	7.64942	3.58655e-10	3.13328e-05	yes	up	3.08	8.33	8.23	0	0.03	0.04	6.54667	0.0233333
TRINITY_DN10042_c0_g1	hypothetical protein CY35_04G010100 [Sphagnum magellanicum])	225.739	7.81851	1.14489e-10	1.0002e-05	yes	up	10.25	5.75	16	0	0.04	0.05	10.6667	0.03
TRINITY_DN1008_c0_g1		0.001	-9.41408	1.54569e-13	1.35034e-08	yes	down	0.27	0.45	0.14	66.72	307.78	7.27	0.286667	127.257
TRINITY_DN10083_c0_g1	hypothetical protein SELMODRAFT_95589 [Selaginella moellendorffii])	50.913	5.66998	5.76327e-13	5.03491e-08	yes	up	5.37	3.67	10.06	0.11	0.07	0.06	6.36667	0.08
TRINITY_DN10100_c0_g1	hypothetical protein KP509_14G059700 [Ceratopteris richardii])	35.768	5.16058	7.72129e-09	0.000674548	yes	up	1.64	2.09	1.64	0.06	0.2	0.17	1.79	0.143333
TRINITY_DN10132_c0_g1		0	-11.0949	4.31445e-16	3.76919e-11	yes	down	0	0	0	43.85	72.99	10.91	0	42.5833
TRINITY_DN10141_c0_g1		0.001	-10.2015	7.51262e-12	6.56318e-07	yes	down	0	0	0	195.02	254.86	13.78	0	154.553
TRINITY_DN10141_c0_g3		0.001	-9.99093	7.51349e-11	6.56393e-06	yes	down	0	0	0	45.99	39.46	2.63	0	29.36
TRINITY_DN10155_c0_g1		18.872	4.23821	1.52479e-10	1.33209e-05	yes	up	342.16	209.35	340.07	2.3	4.44	25.74	297.193	10.8267
TRINITY_DN10176_c0_g1	uncharacterized protein LOC9630419 [Selaginella moellendorffii])	0.01	-6.66013	8.9984e-21	7.86118e-16	yes	down	8.35	23.98	7.16	1534.45	271.64	399.09	13.1633	735.06
TRINITY_DN10177_c0_g1		13.634	3.76913	6.78886e-22	5.93089e-17	yes	up	446.34	363.83	617.57	13.72	32.74	22.26	475.913	22.9067
TRINITY_DN1018_c0_g1	putative disease resistance protein RGA1 isoform X2 [Physcomitrium patens])	13.916	3.79863	2.33871e-13	2.04315e-08	yes	up	90.32	91.3	208.07	2.92	7.97	9.71	129.897	6.86667
TRINITY_DN10188_c1_g1	C3HDZ1, partial [Dawsonia superba])	14.935	3.90058	1.25717e-11	1.09828e-06	yes	up	36.45	17.62	8.85	0.76	0.79	0.85	20.9733	0.8
TRINITY_DN10198_c0_g1	hypothetical protein KP509_30G016200 [Ceratopteris richardii])	0.098	-3.35285	2.53012e-16	2.21037e-11	yes	down	1.97	2.18	2.68	7.99	23.65	14.54	2.27667	15.3933
TRINITY_DN10211_c0_g1	hypothetical protein SELMODRAFT_19475, partial [Selaginella moellendorffii])	0.016	-5.92795	7.19692e-76	6.28737e-71	yes	down	4.43	2.91	1.67	80.16	101.35	134.95	3.00333	105.487
TRINITY_DN10224_c0_g1		0.011	-6.53103	6.18834e-21	5.40626e-16	yes	down	0.03	0.1	0.09	3.82	14.8	8.68	0.0733333	9.1
TRINITY_DN10227_c0_g1		0	-11.6994	1.77551e-19	1.55112e-14	yes	down	0	0	0	277.63	254.6	76.42	0	202.883
TRINITY_DN1024_c0_g1	hypothetical protein KP509_33G059700 [Ceratopteris richardii])	0.034	-4.87664	9.23853e-19	8.07097e-14	yes	down	3.29	3.11	4.34	41.79	112.23	24.81	3.58	59.61
TRINITY_DN1025_c2_g1	DNA topoisomerase 2-like [Physcomitrium patens])	0.009	-6.80736	5.36243e-08	0.00468473	yes	down	0.12	0	0	1.74	3.3	2.35	0.04	2.46333
TRINITY_DN10273_c0_g1		0.006	-7.41722	4.29687e-17	3.75383e-12	yes	down	0.18	0.47	0.08	41.92	26.02	5.07	0.243333	24.3367
TRINITY_DN10287_c0_g1	hypothetical protein KP509_1Z154500 [Ceratopteris richardii])	13.294	3.7327	6.83824e-10	5.97403e-05	yes	up	11.99	22.05	21.98	1.25	0.46	0.59	18.6733	0.766667
TRINITY_DN10291_c0_g1		0	-11.6231	1.10507e-07	0.00965409	yes	down	0	0	0	138.34	78.72	2.72	0	73.26
TRINITY_DN10300_c1_g1	hypothetical protein KP509_18G081000 [Ceratopteris richardii])	0.012	-6.40685	6.97222e-19	6.09107e-14	yes	down	0.73	0.06	0.26	14.51	32.04	6.93	0.35	17.8267
TRINITY_DN10300_c1_g2	hypothetical protein KP509_18G081000 [Ceratopteris richardii])	0.063	-3.98998	2.25229e-36	1.96765e-31	yes	down	2.8	2.37	1.25	19.29	23.27	20.05	2.14	20.87
TRINITY_DN10330_c0_g1	S-adenosylmethionine decarboxylase proenzyme-like [Physcomitrium patens])	0.045	-4.46836	9.55988e-12	8.3517e-07	yes	down	35.47	29.98	22.53	182.3	956.37	106.86	29.3267	415.177
TRINITY_DN10361_c0_g1	hypothetical protein KC19_5G062400 [Ceratodon purpureus])	13.87	3.79387	2.23381e-15	1.9515e-10	yes	up	11.71	34.5	35.5	1.16	1.11	1.62	27.2367	1.29667
TRINITY_DN1039_c0_g4	hypothetical protein GOP47_0025673 [Adiantum capillus-veneris])	0.021	-5.5649	6.47842e-23	5.65968e-18	yes	down	6.6	16.62	3.33	320.28	138.25	248.17	8.85	235.567
TRINITY_DN10400_c1_g1	TPA_inf: DnaJ [Selaginella moellendorffii])	0.04	-4.6592	1.36501e-08	0.0011925	yes	down	0.69	0.07	1.71	9.82	3.43	4.46	0.823333	5.90333
TRINITY_DN10401_c0_g1	hypothetical protein Mapa_012950 [Marchantia paleacea])	22.434	4.48759	1.05633e-23	9.22835e-19	yes	up	157.46	182.97	183.99	2.16	3.95	10.02	174.807	5.37667
TRINITY_DN10403_c0_g1	hypothetical protein Mapa_017417 [Marchantia paleacea])	688.84	9.42803	3.30235e-12	2.885e-07	yes	up	5.25	3.28	7.81	0	0	0	5.44667	0
TRINITY_DN1044_c0_g1	uncharacterized protein LOC112293071 [Physcomitrium patens])	15.4	3.94487	1.24714e-24	1.08953e-19	yes	up	61.42	85.6	70.41	1.3	4.3	3.97	72.4767	3.19
TRINITY_DN1047_c1_g1	hypothetical protein CY35_11G059400 [Sphagnum magellanicum])	26.618	4.73433	3.86894e-09	0.000337998	yes	up	2.55	3.6	4.62	0.07	0.07	0.29	3.59	0.143333
TRINITY_DN10481_c0_g1		0.023	-5.46275	7.09879e-16	6.20165e-11	yes	down	1.37	0.16	0.82	23.87	28.13	9.58	0.783333	20.5267
TRINITY_DN10481_c0_g2		0.015	-6.01278	6.21307e-31	5.42786e-26	yes	down	2.67	0.89	1.3	69.56	89.74	33.32	1.62	64.2067
TRINITY_DN10489_c0_g1	hypothetical protein GOP47_0005195 [Adiantum capillus-veneris])	0.071	-3.82177	1.16408e-42	1.01696e-37	yes	down	4.29	3.82	3.67	33.7	26.78	42.08	3.92667	34.1867
TRINITY_DN10489_c0_g2	hypothetical protein KP509_11G083500 [Ceratopteris richardii])	0.003	-8.33195	3.42797e-09	0.000299474	yes	down	0.04	0	0	2.75	2.23	0.92	0.0133333	1.96667
TRINITY_DN10506_c0_g1	hypothetical protein BDL97_05G079100 [Sphagnum fallax])	24.863	4.63593	2.23127e-11	1.94928e-06	yes	up	20.46	16.78	16.02	0.34	0.06	0.99	17.7533	0.463333
TRINITY_DN10511_c0_g2	hypothetical protein Mp_Vg00320 [Marchantia polymorpha subsp. ruderalis])	0.014	-6.16758	3.36696e-08	0.00294145	yes	down	0.04	0.06	0	1.45	0.21	3.01	0.0333333	1.55667
TRINITY_DN10519_c0_g1	hypothetical protein MARPO_0034s0039 [Marchantia polymorpha])	0.044	-4.50321	2.10704e-17	1.84075e-12	yes	down	1.56	2.94	3.13	12.22	67.87	34.14	2.54333	38.0767
TRINITY_DN10546_c0_g1	hypothetical protein Mapa_013984 [Marchantia paleacea])	14.969	3.90388	3.23153e-22	2.82313e-17	yes	up	10.64	10.98	12.75	0.29	0.39	0.88	11.4567	0.52
TRINITY_DN10560_c1_g2	hypothetical protein MARPO_0035s0106 [Marchantia polymorpha])	0	-11.8244	2.42495e-11	2.11848e-06	yes	down	0.48	0.06	0	455.77	81.37	15.06	0.18	184.067
TRINITY_DN10596_c0_g1		0	-14.6684	2.61007e-08	0.00228021	yes	down	0	0	0	55.41	122.93	0.72	0	59.6867
TRINITY_DN10618_c0_g1	hypothetical protein GOP47_0019806 [Adiantum capillus-veneris])	44.732	5.48322	1.53348e-08	0.00133968	yes	up	6.19	2.1	1.94	0.1	0.18	0.04	3.41	0.106667
TRINITY_DN10619_c0_g1	hypothetical protein KP509_11G026000 [Ceratopteris richardii])	90.61	6.50159	1.0053e-88	8.78252e-84	yes	up	87.29	65.37	60.46	0.7	0.64	0.38	71.04	0.573333
TRINITY_DN1063_c0_g1	hypothetical protein MARPO_0005s0208 [Marchantia polymorpha])	11.441	3.51609	5.51752e-17	4.82022e-12	yes	up	17.74	24.54	20.98	0.63	0.67	3.65	21.0867	1.65
TRINITY_DN1063_c1_g3	biotin carboxyl carrier protein of acetyl-CoA carboxylase, chloroplastic-like [Physcomitrium patens])	11.375	3.50782	4.68174e-19	4.09006e-14	yes	up	29.59	34.6	40.55	2.09	1.3	2.49	34.9133	1.96
TRINITY_DN10634_c0_g1	protein PIN-LIKES 3-like [Physcomitrium patens])	91.466	6.51517	7.24227e-20	6.32699e-15	yes	up	13.92	48.95	16.43	0.06	0.38	0.25	26.4333	0.23
TRINITY_DN10655_c0_g1		0.058	-4.11207	1.20789e-27	1.05523e-22	yes	down	25.04	24.58	11.67	181.86	119.89	281.75	20.43	194.5
TRINITY_DN10692_c0_g1	SNF1-related protein kinase regulatory subunit gamma-1-like [Selaginella moellendorffii])	0.031	-5.02159	5.6822e-11	4.96408e-06	yes	down	1.6	1.22	1.18	52.69	34.19	4.18	1.33333	30.3533
TRINITY_DN107_c0_g2	hypothetical protein GOP47_0007052 [Adiantum capillus-veneris])	33.468	5.06472	1.09443e-26	9.56114e-22	yes	up	18.31	20.73	24.96	0.15	0.38	0.79	21.3333	0.44
TRINITY_DN10745_c0_g3	hypothetical protein GOP47_0027048 [Adiantum capillus-veneris])	0.046	-4.43061	1.21713e-23	1.06331e-18	yes	down	1.18	2.46	2.35	15.7	44.1	25.6	1.99667	28.4667
TRINITY_DN1076_c0_g2	hypothetical protein GOP47_0015572 [Adiantum capillus-veneris])	202.752	7.66357	2.82382e-16	2.46695e-11	yes	up	37.9	22.16	6.53	0.09	0.05	0.06	22.1967	0.0666667
TRINITY_DN10760_c0_g1	hypothetical protein KP509_04G105800 [Ceratopteris richardii])	10.995	3.45884	7.16504e-17	6.25952e-12	yes	up	11.82	9.01	8.03	0.32	0.85	0.5	9.62	0.556667
TRINITY_DN10783_c0_g1	hypothetical protein CY35_04G007700 [Sphagnum magellanicum])	0.001	-10.032	6.57562e-12	5.74459e-07	yes	down	0	0	0	9.58	1.35	5.76	0	5.56333
TRINITY_DN10797_c1_g1	hypothetical protein SELMODRAFT_47266, partial [Selaginella moellendorffii])	0	-11.0067	1.04124e-18	9.09646e-14	yes	down	0	0	0	18.06	17.76	17.29	0	17.7033
TRINITY_DN10811_c0_g2	hypothetical protein SELMODRAFT_28634, partial [Selaginella moellendorffii])	16.411	4.03657	1.99211e-30	1.74034e-25	yes	up	108.7	144.29	72.9	4.33	4.69	2.98	108.63	4
TRINITY_DN10813_c0_g1		65.834	6.04076	2.94873e-16	2.57607e-11	yes	up	11416.2	11783.5	23823.4	42.94	70.02	340.54	15674.4	151.167
TRINITY_DN10821_c0_g1		0.004	-7.80589	3.14642e-08	0.00274878	yes	down	0	0	2.66	93.62	222.52	35.26	0.886667	117.133
TRINITY_DN10837_c0_g1	probable leucine-rich repeat receptor-like protein kinase At1g68400 [Selaginella moellendorffii])	90.453	6.49909	1.81978e-23	1.5898e-18	yes	up	8.38	9.77	22.7	0.03	0.19	0.09	13.6167	0.103333
TRINITY_DN10858_c0_g1	hypothetical protein KP509_38G039100 [Ceratopteris richardii])	15.944	3.99496	1.1521e-09	0.00010065	yes	up	36.7	9.28	8.69	0.21	0.74	1.26	18.2233	0.736667
TRINITY_DN1086_c0_g1		12.024	3.58779	1.67606e-08	0.00146424	yes	up	3107.91	2968.05	6829.55	54.55	38.66	221.11	4301.84	104.773
TRINITY_DN10869_c0_g1		287.123	8.16553	3.05102e-09	0.000266543	yes	up	9.86	7.75	6.17	0	0	0	7.92667	0
TRINITY_DN10881_c0_g1	hypothetical protein GOP47_0017880 [Adiantum capillus-veneris])	0.044	-4.51221	1.43139e-11	1.25049e-06	yes	down	0.99	4.21	1.48	25.6	7.97	66.35	2.22667	33.3067
TRINITY_DN109_c0_g2	hypothetical protein GOP47_0027565 [Adiantum capillus-veneris])	0.002	-9.15411	2.2941e-39	2.00417e-34	yes	down	0.43	0.84	0.29	141.78	364.46	36.84	0.52	181.027
TRINITY_DN10916_c0_g1	hypothetical protein GOP47_0014348 [Adiantum capillus-veneris])	10.563	3.4009	2.18176e-26	1.90603e-21	yes	up	22.59	19.94	15.79	0.77	1.58	1.14	19.44	1.16333
TRINITY_DN10917_c0_g2	hypothetical protein KP509_29G065700 [Ceratopteris richardii])	28.85	4.8505	1.21699e-11	1.06319e-06	yes	up	12.67	9.79	11.55	0.14	0.57	0.03	11.3367	0.246667
TRINITY_DN10922_c0_g1	hypothetical protein KP509_23G012100 [Ceratopteris richardii])	0.043	-4.53577	5.77512e-21	5.04526e-16	yes	down	8.93	5.85	17.05	103.92	156.09	230.56	10.61	163.523
TRINITY_DN10934_c0_g2	hypothetical protein KP509_27G037900 [Ceratopteris richardii])	11.079	3.46971	3.13741e-08	0.00274091	yes	up	42.29	67.65	127.26	2.48	1.87	10.68	79.0667	5.01
TRINITY_DN10941_c0_g1	hypothetical protein KP509_39G026800 [Ceratopteris richardii])	16.635	4.05614	2.17397e-08	0.00189923	yes	up	17.92	9.73	8.11	0.51	0.04	0.62	11.92	0.39
TRINITY_DN10945_c0_g1	hypothetical protein SELMODRAFT_81112, partial [Selaginella moellendorffii])	27.713	4.79249	3.72283e-08	0.00325234	yes	up	9.96	15.57	22.66	0	0.97	0.22	16.0633	0.396667
TRINITY_DN11008_c0_g1	hypothetical protein KP509_36G001200 [Ceratopteris richardii])	36.158	5.17625	3.42491e-08	0.00299207	yes	up	15.46	13.66	15.86	0.64	0.05	0	14.9933	0.23
TRINITY_DN1102_c0_g1		0	-12.0317	1.28434e-45	1.12202e-40	yes	down	1.17	0.26	0.15	1565.8	799.28	277.76	0.526667	880.947
TRINITY_DN11042_c0_g1	uncharacterized protein LOC112276734 [Physcomitrium patens])	31.743	4.98838	2.00279e-20	1.74968e-15	yes	up	48.32	26.32	35.18	0.55	0.23	1.5	36.6067	0.76
TRINITY_DN11067_c0_g1		0.079	-3.65377	2.07249e-08	0.00181057	yes	down	0.25	0.87	0.67	1.75	1.72	3.13	0.596667	2.2
TRINITY_DN11072_c0_g2		0.011	-6.53924	2.10944e-24	1.84285e-19	yes	down	0.09	0.11	0.06	1.77	2.81	11.79	0.0866667	5.45667
TRINITY_DN11072_c0_g3	hypothetical protein AXG93_4012s1040 [Marchantia polymorpha subsp. ruderalis])	0.035	-4.8337	7.77912e-29	6.79599e-24	yes	down	0.28	0.2	0.17	3.51	2.74	5.5	0.216667	3.91667
TRINITY_DN11111_c0_g2	hypothetical protein KP509_01G117100 [Ceratopteris richardii])	12.913	3.69078	5.88016e-25	5.13702e-20	yes	up	25.08	24.07	28.63	0.62	1.55	1.87	25.9267	1.34667
TRINITY_DN11189_c0_g1		151.991	7.24785	1.63334e-09	0.000142692	yes	up	90.56	27.01	14.49	0	0	0.47	44.02	0.156667
TRINITY_DN11195_c0_g1	hypothetical protein KC19_VG069400 [Ceratodon purpureus])	11.513	3.52521	9.13111e-11	7.97712e-06	yes	up	13.39	8.18	7.69	0.51	0.77	0.26	9.75333	0.513333
TRINITY_DN11254_c0_g1	hypothetical protein PHYPA_014724 [Physcomitrium patens])	0.012	-6.33183	1.04429e-29	9.12309e-25	yes	down	1.93	4.25	1.88	135.02	205.52	50.43	2.68667	130.323
TRINITY_DN11255_c0_g1	hypothetical protein Mapa_014323 [Marchantia paleacea])	610.682	9.25428	8.81865e-11	7.70415e-06	yes	up	1.44	6.74	1.52	0	0	0	3.23333	0
TRINITY_DN11262_c0_g1	hypothetical protein Mapa_015101 [Marchantia paleacea])	17.82	4.15545	1.62734e-15	1.42167e-10	yes	up	29.41	33.25	26.81	0.32	0.71	2.46	29.8233	1.16333
TRINITY_DN11272_c0_g2		0.002	-8.76681	1.87754e-08	0.00164026	yes	down	0	0	0	1.98	3.22	0.4	0	1.86667
TRINITY_DN11280_c0_g1	hypothetical protein KP509_33G017800 [Ceratopteris richardii])	36.063	5.17245	6.70223e-31	5.8552e-26	yes	up	14.18	8.76	12.44	0.08	0.36	0.23	11.7933	0.223333
TRINITY_DN11353_c0_g2		0.011	-6.51286	4.62445e-11	4.04002e-06	yes	down	0	0.27	0.82	11.3	16.81	23.7	0.363333	17.27
TRINITY_DN1140_c0_g1	hypothetical protein KP509_38G010700 [Ceratopteris richardii])	18.226	4.1879	4.7981e-28	4.19171e-23	yes	up	18.85	12.83	11.44	0.28	0.68	0.52	14.3733	0.493333
TRINITY_DN11411_c0_g2		0.04	-4.63431	1.12221e-07	0.00980385	yes	down	0.28	0.17	0.05	2.13	3.96	1.33	0.166667	2.47333
TRINITY_DN11467_c0_g1		0.054	-4.21043	4.60978e-16	4.0272e-11	yes	down	0.46	0.75	0.54	7.74	5.18	4.41	0.583333	5.77667
TRINITY_DN11479_c0_g1	hypothetical protein GOP47_0007166 [Adiantum capillus-veneris])	30.867	4.94801	2.83248e-14	2.47451e-09	yes	up	8.39	4.91	10.29	0.27	0.05	0.16	7.86333	0.16
TRINITY_DN11485_c0_g1		336.198	8.39317	2.17381e-18	1.89908e-13	yes	up	75.76	242.22	287.2	0	0.9	0.27	201.727	0.39
TRINITY_DN11514_c0_g1	hypothetical protein Mapa_005225 [Marchantia paleacea])	47.044	5.55594	1.19044e-26	1.03999e-21	yes	up	22.9	17.76	24.58	0.35	0.39	0.13	21.7467	0.29
TRINITY_DN11530_c0_g1		121.964	6.93031	2.65581e-14	2.32017e-09	yes	up	16.95	16.68	17.56	0.36	0	0	17.0633	0.12
TRINITY_DN11602_c0_g1	hypothetical protein KP509_14G032200 [Ceratopteris richardii])	0.081	-3.63113	1.0289e-13	8.9887e-09	yes	down	1.32	2.84	2.38	18.53	8.36	25.07	2.18	17.32
TRINITY_DN11603_c0_g1	hypothetical protein KP509_03G086300 [Ceratopteris richardii])	32.933	5.04145	6.50718e-14	5.6848e-09	yes	up	6.27	7.64	3.93	0	0.21	0.13	5.94667	0.113333
TRINITY_DN11627_c0_g1	hypothetical protein KP509_07G064700 [Ceratopteris richardii])	937.724	9.87302	2.82712e-37	2.46983e-32	yes	up	140.75	139.06	115.39	0	0	0.28	131.733	0.0933333
TRINITY_DN11637_c0_g1	hypothetical protein MARPO_0012s0034 [Marchantia polymorpha])	50.206	5.64978	3.09957e-20	2.70784e-15	yes	up	5.31	9.74	7.78	0.15	0.18	0.16	7.61	0.163333
TRINITY_DN11638_c0_g1		0.007	-7.21002	1.85976e-34	1.62472e-29	yes	down	2.08	1.12	0.92	130.88	139.26	45.37	1.37333	105.17
TRINITY_DN11645_c0_g1		32.414	5.01856	4.08456e-08	0.00356835	yes	up	23.42	12.52	8.04	0.12	0	1.51	14.66	0.543333
TRINITY_DN11665_c0_g1	AT-hook motif nuclear-localized protein 23-like [Physcomitrium patens])	91.847	6.52116	5.99438e-12	5.23681e-07	yes	up	8.54	14.79	5.12	0	0	0.21	9.48333	0.07
TRINITY_DN11679_c0_g1		83.272	6.37975	3.25751e-09	0.000284582	yes	up	5.68	9.72	11.61	0.07	0.13	0	9.00333	0.0666667
TRINITY_DN1168_c0_g2	hypothetical protein GOP47_0013855 [Adiantum capillus-veneris])	142.159	7.15136	2.87549e-22	2.51208e-17	yes	up	22.17	18.02	9.75	0.04	0.03	0.14	16.6467	0.07
TRINITY_DN11689_c0_g1	hypothetical protein KC19_4G060100 [Ceratodon purpureus])	0.07	-3.84317	4.89412e-35	4.2756e-30	yes	down	2.25	4.21	2.56	17.81	32.1	32.22	3.00667	27.3767
TRINITY_DN1170_c0_g1		26.728	4.74029	3.62971e-10	3.17099e-05	yes	up	7.51	8.34	5.77	0.13	0.33	0.07	7.20667	0.176667
TRINITY_DN11706_c0_g1	protein SMAX1-LIKE 2-like [Selaginella moellendorffii])	16.33	4.02946	7.25732e-10	6.34014e-05	yes	up	81.84	65.69	77.12	0.27	5.27	2.71	74.8833	2.75
TRINITY_DN11722_c0_g1	hypothetical protein KP509_19G030100 [Ceratopteris richardii])	14.773	3.88494	5.80974e-11	5.0755e-06	yes	up	7.46	7.55	8.9	0.09	0.22	0.89	7.97	0.4
TRINITY_DN11755_c0_g2	hypothetical protein GOP47_0005009 [Adiantum capillus-veneris])	23.457	4.55194	6.75509e-17	5.90138e-12	yes	up	6.67	7.65	8.3	0.27	0.23	0.09	7.54	0.196667
TRINITY_DN118_c0_g1	hypothetical protein KC19_8G113000 [Ceratodon purpureus])	0.076	-3.71939	4.45502e-12	3.892e-07	yes	down	0.5	0.44	0.69	2.74	9.06	3.49	0.543333	5.09667
TRINITY_DN11808_c0_g1	hypothetical protein KC19_8G057800 [Ceratodon purpureus])	50.248	5.651	1.21576e-22	1.06211e-17	yes	up	5.37	6.22	5.31	0.07	0.11	0.04	5.63333	0.0733333
TRINITY_DN11853_c0_g1	hypothetical protein CY35_01G043700 [Sphagnum magellanicum])	13.33	3.73663	2.60781e-17	2.27823e-12	yes	up	6.86	8.74	10.11	0.7	0.33	0.34	8.57	0.456667
TRINITY_DN11854_c1_g1		0.048	-4.39191	3.33018e-09	0.000290931	yes	down	0.38	0.1	0.04	2.35	2.43	1.49	0.173333	2.09
TRINITY_DN11856_c0_g2	hypothetical protein SELMODRAFT_70068, partial [Selaginella moellendorffii])	278.407	8.12105	2.92376e-17	2.55426e-12	yes	up	3.32	3.48	5.07	0	0.02	0.01	3.95667	0.01
TRINITY_DN11887_c0_g3		17.404	4.12134	6.90354e-10	6.03107e-05	yes	up	2.98	3.14	4.68	0.15	0.2	0.12	3.6	0.156667
TRINITY_DN11898_c0_g1	hypothetical protein GOP47_0016722 [Adiantum capillus-veneris])	0.059	-4.09331	7.80395e-10	6.81768e-05	yes	down	1.73	4.72	7.94	61.36	80.88	16.34	4.79667	52.86
TRINITY_DN11900_c0_g1	GTP cyclohydrolase 1 [Selaginella moellendorffii])	35.383	5.14499	1.45038e-15	1.26708e-10	yes	up	8.78	6.1	10.07	0.18	0.23	0.02	8.31667	0.143333
TRINITY_DN11916_c0_g2	hypothetical protein GOP47_0013793 [Adiantum capillus-veneris])	44.046	5.46095	1.62616e-12	1.42065e-07	yes	up	6.21	3.84	1.92	0.02	0.05	0.09	3.99	0.0533333
TRINITY_DN1195_c0_g2	hypothetical protein SELMODRAFT_108317 [Selaginella moellendorffii])	10.839	3.43816	1.52608e-15	1.33322e-10	yes	up	7.59	8.14	7.69	0.27	0.29	0.9	7.80667	0.486667
TRINITY_DN120_c0_g3	uncharacterized protein LOC112346725 [Selaginella moellendorffii])	28.471	4.83144	3.06033e-14	2.67357e-09	yes	up	25.4	25.1	15.8	0.21	1.11	0.13	22.1	0.483333
TRINITY_DN12000_c0_g1	uncharacterized protein LOC112295979 [Physcomitrium patens])	0.001	-9.78414	5.41876e-11	4.73393e-06	yes	down	0	0	0.12	18.44	43.88	2.01	0.04	21.4433
TRINITY_DN12090_c0_g3	hypothetical protein GOP47_0013998 [Adiantum capillus-veneris])	113.438	6.82576	3.59998e-67	3.14502e-62	yes	up	193.84	101.14	169.63	0.57	0.68	1.42	154.87	0.89
TRINITY_DN12095_c0_g2	hypothetical protein SELMODRAFT_439187 [Selaginella moellendorffii])	17.601	4.13761	1.27645e-16	1.11513e-11	yes	up	9.11	4.86	4.04	0.27	0.12	0.24	6.00333	0.21
TRINITY_DN12115_c0_g1		19.63	4.295	1.02635e-07	0.0089664	yes	up	8.1	7.08	2.18	0.05	0.44	0.05	5.78667	0.18
TRINITY_DN12150_c0_g1	hypothetical protein GOP47_0018830 [Adiantum capillus-veneris])	31.815	4.99165	2.65002e-16	2.31511e-11	yes	up	6.44	14.96	10.48	0.04	0.37	0.25	10.6267	0.22
TRINITY_DN12166_c0_g1	hypothetical protein GOP47_0002001 [Adiantum capillus-veneris])	16.097	4.00872	1.26531e-14	1.1054e-09	yes	up	21.8	32.29	41.13	0.58	0.98	2.64	31.74	1.4
TRINITY_DN12175_c0_g1	hypothetical protein SELMODRAFT_103293 [Selaginella moellendorffii])	323.664	8.33835	7.20293e-10	6.29262e-05	yes	up	14.94	4.66	8.06	0	0	0.05	9.22	0.0166667
TRINITY_DN1218_c0_g1	hypothetical protein KC19_5G127500 [Ceratodon purpureus])	10.062	3.33079	6.77974e-12	5.92291e-07	yes	up	26.18	22.47	23.43	0.39	2.89	1.73	24.0267	1.67
TRINITY_DN12210_c0_g1	hypothetical protein GOP47_0010995 [Adiantum capillus-veneris])	0.022	-5.52204	1.01361e-42	8.85508e-38	yes	down	3.77	3.54	3.76	75.52	171.43	73.33	3.69	106.76
TRINITY_DN12210_c0_g2	hypothetical protein KP509_1Z327400 [Ceratopteris richardii])	0.041	-4.60097	7.26472e-37	6.3466e-32	yes	down	1.71	1.37	1.7	18	37.94	20.85	1.59333	25.5967
TRINITY_DN12211_c0_g1	hypothetical protein GOP47_0005547 [Adiantum capillus-veneris])	0.093	-3.43147	5.14399e-17	4.4939e-12	yes	down	7.76	5.49	7.42	45.79	62.12	26.54	6.89	44.8167
TRINITY_DN12228_c0_g1	hypothetical protein KP509_12G067800 [Ceratopteris richardii])	0.019	-5.74379	2.42221e-13	2.11609e-08	yes	down	0.08	0.15	0	2.32	1.67	3.92	0.0766667	2.63667
TRINITY_DN12231_c0_g1	hypothetical protein KP509_33G011200 [Ceratopteris richardii])	16.557	4.04938	7.11939e-10	6.21964e-05	yes	up	7.04	12.48	3.53	0.04	0.45	0.42	7.68333	0.303333
TRINITY_DN12234_c0_g1	hypothetical protein BDL97_17G065600 [Sphagnum fallax])	0.098	-3.35509	1.66981e-20	1.45878e-15	yes	down	2.52	2.78	1.85	12.75	21.26	12.11	2.38333	15.3733
TRINITY_DN12253_c0_g1	hypothetical protein SELMODRAFT_125385 [Selaginella moellendorffii])	0.099	-3.33132	5.87195e-10	5.12985e-05	yes	down	3.31	9.76	1.44	22.68	32.72	34.66	4.83667	30.02
TRINITY_DN1226_c0_g1	probable protein phosphatase 2C 33 [Physcomitrium patens])	0.096	-3.38067	1.0513e-30	9.18437e-26	yes	down	11.42	11.62	10.91	71.82	68.48	59.36	11.3167	66.5533
TRINITY_DN1226_c0_g2	hypothetical protein KP509_11G055400 [Ceratopteris richardii])	0.029	-5.08662	9.28291e-13	8.10973e-08	yes	down	0.36	0.04	0.19	4.55	5.09	2.44	0.196667	4.02667
TRINITY_DN12279_c0_g2	hypothetical protein GOP47_0022308 [Adiantum capillus-veneris])	13.865	3.79339	4.0231e-21	3.51466e-16	yes	up	12.53	6.58	8.89	0.42	0.27	0.58	9.33333	0.423333
TRINITY_DN12308_c0_g2	hypothetical protein M758_UG115900 [Ceratodon purpureus])	0.017	-5.89921	3.96142e-30	3.46077e-25	yes	down	0.38	0.92	0.28	14.6	31.78	12.85	0.526667	19.7433
TRINITY_DN12322_c0_g1		59.303	5.89002	5.05838e-14	4.4191e-09	yes	up	5.95	12.13	10.09	0.13	0.12	0.05	9.39	0.1
TRINITY_DN12363_c0_g1	hypothetical protein KP509_31G070000 [Ceratopteris richardii])	0	-11.407	7.97668e-18	6.96859e-13	yes	down	0	0	0	96.23	31.52	41.31	0	56.3533
TRINITY_DN1241_c0_g1	hypothetical protein CY35_10G006000 [Sphagnum magellanicum])	0.077	-3.70365	5.30788e-11	4.63707e-06	yes	down	11.57	19.44	9.34	28.35	200.81	102.45	13.45	110.537
TRINITY_DN12423_c0_g1		0.014	-6.17715	1.90376e-18	1.66317e-13	yes	down	0.42	1.16	0.35	44.21	28.64	6.56	0.643333	26.47
TRINITY_DN1246_c0_g2		0.058	-4.11372	5.66174e-13	4.94621e-08	yes	down	4.22	1.88	3.66	40.82	31.71	28.4	3.25333	33.6433
TRINITY_DN12469_c0_g1		0.029	-5.09175	1.81502e-57	1.58564e-52	yes	down	350.65	305.92	351	5258.98	9623.32	6445.35	335.857	7109.22
TRINITY_DN12475_c0_g1	hypothetical protein AXG93_2852s1400 [Marchantia polymorpha subsp. ruderalis])	67.312	6.0728	6.34252e-14	5.54096e-09	yes	up	3.31	2.97	2.86	0	0.07	0.02	3.04667	0.03
TRINITY_DN12510_c0_g1		0.005	-7.72497	4.05626e-08	0.00354363	yes	down	0	0.59	0	24.86	59.74	16.31	0.196667	33.6367
TRINITY_DN12517_c0_g1	hypothetical protein KP509_02G011500 [Ceratopteris richardii])	0.027	-5.20064	3.15747e-10	2.75843e-05	yes	down	10.77	1.85	3.17	185.22	80.07	46.78	5.26333	104.023
TRINITY_DN12526_c0_g1	hypothetical protein KP509_08G065500 [Ceratopteris richardii])	12.952	3.69507	1.44189e-14	1.25966e-09	yes	up	5.6	10.72	8.97	0.5	0.37	0.35	8.43	0.406667
TRINITY_DN12528_c0_g1	cytochrome P450 86A8-like [Physcomitrium patens])	124.344	6.95819	8.0022e-30	6.99088e-25	yes	up	14.68	12.79	13.02	0.14	0.06	0	13.4967	0.0666667
TRINITY_DN1265_c0_g1	hypothetical protein SELMODRAFT_34848, partial [Selaginella moellendorffii])	25.36	4.66447	1.75298e-19	1.53144e-14	yes	up	17.58	15.57	17.02	0.1	0.76	0.47	16.7233	0.443333
TRINITY_DN1265_c1_g1	hypothetical protein BDL97_05G065200 [Sphagnum fallax])	0.091	-3.46253	1.1372e-08	0.000993483	yes	down	8.83	7.25	2.76	55.76	11.02	34.21	6.28	33.6633
TRINITY_DN12673_c0_g2	hypothetical protein KP509_01G104400 [Ceratopteris richardii])	15.681	3.97095	2.4039e-13	2.1001e-08	yes	up	6.79	5.34	3.39	0.27	0.21	0.11	5.17333	0.196667
TRINITY_DN1268_c0_g1	hypothetical protein SELMODRAFT_234862 [Selaginella moellendorffii])	19.146	4.25901	8.3209e-22	7.26931e-17	yes	up	20.48	12.18	23.4	0.72	0.34	0.84	18.6867	0.633333
TRINITY_DN12746_c0_g1	hypothetical protein Mp_Vg00320 [Marchantia polymorpha subsp. ruderalis])	32.92	5.04089	6.14974e-09	0.000537253	yes	up	6.75	0.65	2.01	0.1	0.03	0.03	3.13667	0.0533333
TRINITY_DN12749_c0_g1	hypothetical protein SELMODRAFT_138138 [Selaginella moellendorffii])	33.428	5.06297	7.6052e-15	6.64405e-10	yes	up	10.18	4.38	4.26	0.16	0.08	0.1	6.27333	0.113333
TRINITY_DN12751_c0_g1	hypothetical protein SELMODRAFT_125385 [Selaginella moellendorffii])	226.795	7.82524	1.6194e-08	0.00141474	yes	up	7.41	4.81	1.82	0	0.03	0	4.68	0.01
TRINITY_DN12768_c0_g1	hypothetical protein Mapa_010056 [Marchantia paleacea])	222.593	7.79827	5.49429e-09	0.000479992	yes	up	5.24	3.16	4.43	0	0	0.04	4.27667	0.0133333
TRINITY_DN12789_c0_g1		139.026	7.11921	2.07643e-08	0.00181401	yes	up	12.05	7.46	2.06	0	0.05	0	7.19	0.0166667
TRINITY_DN128_c0_g1	hypothetical protein KP509_04G067800 [Ceratopteris richardii])	40.173	5.32814	3.38802e-26	2.95984e-21	yes	up	721.35	1193.43	835.58	6.87	9.1	29.99	916.787	15.32
TRINITY_DN12903_c0_g1	hypothetical protein GOP47_0008577 [Adiantum capillus-veneris])	0.009	-6.82203	1.14952e-16	1.00424e-11	yes	down	0	0.71	0	15.73	11.58	22.54	0.236667	16.6167
TRINITY_DN12921_c0_g1		57.117	5.83585	2.03768e-27	1.78016e-22	yes	up	8.89	12.45	19.66	0.06	0.18	0.26	13.6667	0.166667
TRINITY_DN12978_c0_g1		210.424	7.71716	7.15674e-08	0.00625227	yes	up	11.89	7.15	6.46	0	0	0	8.5	0
TRINITY_DN13003_c0_g1	hypothetical protein KP509_27G015600 [Ceratopteris richardii])	0.011	-6.51773	1.10134e-41	9.62154e-37	yes	down	3.48	3.65	11.45	224.18	116.54	333.23	6.19333	224.65
TRINITY_DN13005_c0_g3	hypothetical protein KP509_10G076400 [Ceratopteris richardii])	103.266	6.69023	6.08564e-08	0.00531653	yes	up	3.41	4.13	3.75	0	0.11	0	3.76333	0.0366667
TRINITY_DN1303_c0_g1	hypothetical protein GOP47_0018087 [Adiantum capillus-veneris])	11.768	3.55674	1.30981e-21	1.14428e-16	yes	up	12.66	11.89	14.03	0.32	0.77	1.14	12.86	0.743333
TRINITY_DN13035_c1_g2		363.354	8.50523	6.95141e-09	0.000607289	yes	up	0.57	2.65	1.66	0	0	0	1.62667	0
TRINITY_DN13059_c1_g1		40.434	5.3375	2.80232e-10	2.44816e-05	yes	up	3.83	2.01	3.38	0	0.08	0.07	3.07333	0.05
TRINITY_DN13069_c0_g1	hypothetical protein SELMODRAFT_268001 [Selaginella moellendorffii])	25.327	4.6626	2.67705e-08	0.00233872	yes	up	7.19	10.53	7.55	0.09	0.17	0.37	8.42333	0.21
TRINITY_DN1308_c1_g1	hypothetical protein KP509_02G094700 [Ceratopteris richardii])	57.069	5.83464	2.53037e-09	0.000221058	yes	up	5.45	5.77	7.4	0.05	0.15	0	6.20667	0.0666667
TRINITY_DN13094_c0_g1	hypothetical protein KP509_02G075000 [Ceratopteris richardii])	13.003	3.70072	8.08736e-10	7.06528e-05	yes	up	8.56	8.47	7.79	0.56	0.23	0.38	8.27333	0.39
TRINITY_DN13127_c0_g1		1052.04	10.039	1.82783e-14	1.59683e-09	yes	up	4.62	11.4	5.8	0	0	0	7.27333	0
TRINITY_DN13146_c0_g1	hypothetical protein BDL97_11G004800 [Sphagnum fallax])	0.088	-3.50276	2.18278e-27	1.90692e-22	yes	down	2.39	3.54	3.71	18.24	25.71	26.32	3.21333	23.4233
TRINITY_DN13148_c0_g1	hypothetical protein GOP47_0030299 [Adiantum capillus-veneris])	14.618	3.86964	5.67781e-32	4.96025e-27	yes	up	119.56	169.37	101.76	3	5.45	8.44	130.23	5.63
TRINITY_DN13187_c0_g1	hypothetical protein SELMODRAFT_29702, partial [Selaginella moellendorffii])	191.823	7.58363	1.22974e-11	1.07433e-06	yes	up	24.14	7.04	3.18	0.04	0.07	0	11.4533	0.0366667
TRINITY_DN13206_c0_g1		0.099	-3.34186	3.7732e-09	0.000329634	yes	down	1.11	0.5	0.51	4.45	5.82	2.64	0.706667	4.30333
TRINITY_DN1321_c2_g1	hypothetical protein KP509_08G046800 [Ceratopteris richardii])	93.52	6.54721	1.01759e-20	8.8899e-16	yes	up	8.48	9.49	19.07	0.05	0.07	0.15	12.3467	0.09
TRINITY_DN1324_c0_g1		0.024	-5.39333	2.23128e-13	1.94929e-08	yes	down	87.41	62.69	9.6	522.18	2813.79	642.54	53.2333	1326.17
TRINITY_DN13252_c0_g1	levopimaradiene synthase [Phlegmariurus squarrosus])	37.489	5.22838	5.85547e-08	0.00511546	yes	up	2.3	5.55	8.98	0.04	1.17	0	5.61	0.403333
TRINITY_DN13282_c0_g2	RHOMBOID-like protein 2 [Selaginella moellendorffii])	0.063	-3.98959	2.23695e-27	1.95424e-22	yes	down	8.73	5.89	5.7	92.02	48.61	70.19	6.77333	70.2733
TRINITY_DN13301_c0_g3	hypothetical protein GOP47_0000627 [Adiantum capillus-veneris])	25.059	4.64723	4.88721e-13	4.26957e-08	yes	up	2.86	4.33	6.25	0.03	0.14	0.21	4.48	0.126667
TRINITY_DN13301_c0_g4	phosphatidylinositol 4-phosphate 5-kinase 9 [Selaginella moellendorffii])	27.476	4.78008	3.86482e-11	3.37639e-06	yes	up	3.33	3.67	4.63	0.05	0.17	0.05	3.87667	0.09
TRINITY_DN13306_c1_g1	probable amidase At4g34880 [Selaginella moellendorffii])	465.788	8.86353	5.50285e-09	0.00048074	yes	up	1.9	1.1	6.52	0	0	0	3.17333	0
TRINITY_DN13348_c0_g1	uncharacterized protein LOC9635407 [Selaginella moellendorffii])	23.01	4.52419	1.9169e-20	1.67464e-15	yes	up	39.17	30.75	29.2	0.2	0.99	1.75	33.04	0.98
TRINITY_DN13348_c0_g2		175.156	7.4525	1.02668e-07	0.00896931	yes	up	6.08	10.43	13.91	0.08	0	0	10.14	0.0266667
TRINITY_DN1335_c0_g1	hypothetical protein GOP47_0015695 [Adiantum capillus-veneris])	3169.51	11.63	5.60316e-21	4.89503e-16	yes	up	13.36	23.41	21.21	0	0	0.01	19.3267	0.00333333
TRINITY_DN13379_c0_g1		87.636	6.45345	1.69496e-15	1.48075e-10	yes	up	15.14	18.83	13.72	0	0	0.38	15.8967	0.126667
TRINITY_DN13408_c0_g1	hypothetical protein MARPO_0021s0064 [Marchantia polymorpha])	0.026	-5.2715	1.84318e-09	0.000161024	yes	down	0.04	0.15	0.04	1.07	1.9	2.9	0.0766667	1.95667
TRINITY_DN1345_c0_g5		12.44	3.63688	8.43438e-08	0.00736844	yes	up	24.27	12.82	92.92	2.32	1.94	2.93	43.3367	2.39667
TRINITY_DN13484_c0_g1		14.319	3.83981	6.01079e-08	0.00525114	yes	up	9.55	10.17	2.27	0.4	0.1	0.59	7.33	0.363333
TRINITY_DN13503_c0_g1	hypothetical protein CY35_07G096000 [Sphagnum magellanicum])	13.598	3.76531	3.22069e-08	0.00281365	yes	up	4.91	5.6	7.29	0.24	0.07	0.56	5.93333	0.29
TRINITY_DN13514_c0_g1		220.107	7.78206	8.66012e-09	0.000756566	yes	up	7.2	10.93	16.07	0	0.42	0	11.4	0.14
TRINITY_DN13539_c0_g1		0.091	-3.46155	1.75165e-09	0.000153028	yes	down	0.31	0.41	0.25	1.63	2.54	2.74	0.323333	2.30333
TRINITY_DN13542_c0_g1	peroxidase 2 [Selaginella moellendorffii])	18.028	4.17216	2.76685e-08	0.00241718	yes	up	2.99	3.46	5.72	0.21	0.11	0.1	4.05667	0.14
TRINITY_DN13567_c0_g1	hypothetical protein GOP47_0005220 [Adiantum capillus-veneris])	10.156	3.34429	1.68428e-12	1.47142e-07	yes	up	38.57	26.63	13.03	1.07	0.91	2.57	26.0767	1.51667
TRINITY_DN13572_c1_g1		0.062	-4.01836	1.13121e-08	0.000988249	yes	down	0.38	0.27	0.19	2.08	4.94	1.37	0.28	2.79667
TRINITY_DN13573_c0_g1	hypothetical protein KP509_26G014500 [Ceratopteris richardii])	14.654	3.87324	3.10666e-17	2.71404e-12	yes	up	8.3	11.43	8.12	0.23	0.58	0.49	9.28333	0.433333
TRINITY_DN13585_c0_g1	mitochondrial uncoupling protein 4 [Selaginella moellendorffii])	43.876	5.45535	2.74924e-36	2.40179e-31	yes	up	52.72	53.92	31.14	0.18	0.93	0.92	45.9267	0.676667
TRINITY_DN13614_c0_g2		0	-15.5998	2.6905e-13	2.35048e-08	yes	down	0	0	0	2737.84	3101.78	118.61	0	1986.08
TRINITY_DN13669_c0_g1	hypothetical protein GOP47_0012366 [Adiantum capillus-veneris])	0.002	-8.69179	1.02308e-10	8.93784e-06	yes	down	0	0	0.02	1.94	1.5	1.05	0.00666667	1.49667
TRINITY_DN13677_c0_g1	endochitinase A2 [Selaginella moellendorffii])	0.047	-4.39627	6.53083e-14	5.70546e-09	yes	down	49.69	135.64	77.3	1293.74	1602.33	451.31	87.5433	1115.79
TRINITY_DN13694_c0_g1	hypothetical protein AXG93_2284s1010 [Marchantia polymorpha subsp. ruderalis])	12.015	3.58676	1.54319e-11	1.34816e-06	yes	up	22.89	8.04	22.87	1.04	1.08	0.73	17.9333	0.95
TRINITY_DN13730_c0_g1		30.162	4.91468	3.9195e-08	0.00342416	yes	up	14.77	27.02	54.34	0.81	1.18	0	32.0433	0.663333
TRINITY_DN13802_c0_g1	hypothetical protein MARPO_0026s0142 [Marchantia polymorpha])	51.091	5.67498	5.12366e-10	4.47614e-05	yes	up	8.04	3.13	7.95	0	0.22	0.03	6.37333	0.0833333
TRINITY_DN13805_c0_g1	galacturonosyltransferase GAUT12/13/14/15-like protein [Selaginella moellendorffii])	0.096	-3.37409	1.90135e-13	1.66105e-08	yes	down	4.4	2.39	1.27	10.44	11.3	30.51	2.68667	17.4167
TRINITY_DN1384_c0_g1	uncharacterized protein LOC112285875 isoform X2 [Physcomitrium patens])	0.085	-3.55343	2.87499e-13	2.51165e-08	yes	down	3.26	2.82	1.48	18.79	25.09	8.04	2.52	17.3067
TRINITY_DN1385_c0_g1		0.043	-4.53374	1.09948e-12	9.60528e-08	yes	down	0.9	2.14	0.69	21.86	18.05	9.46	1.24333	16.4567
TRINITY_DN13867_c0_g2	hypothetical protein Mapa_010056 [Marchantia paleacea])	166.716	7.38124	5.5077e-17	4.81164e-12	yes	up	19.68	10.62	16.59	0	0.13	0.05	15.63	0.06
TRINITY_DN13881_c0_g1	thymidine kinase-like [Physcomitrium patens])	15.708	3.97339	4.58053e-08	0.00400165	yes	up	6.48	8.16	3.32	0.24	0.34	0.1	5.98667	0.226667
TRINITY_DN1389_c0_g2	hypothetical protein AXG93_620s1200 [Marchantia polymorpha subsp. ruderalis])	0.006	-7.42878	9.85926e-11	8.61325e-06	yes	down	2.68	1.14	0.14	193.21	41.2	167.27	1.32	133.893
TRINITY_DN13905_c0_g1	hypothetical protein KP509_23G041600 [Ceratopteris richardii])	450.887	8.81662	2.067e-13	1.80577e-08	yes	up	64.54	40.91	71.65	0	0.02	0.26	59.0333	0.0933333
TRINITY_DN13907_c1_g1	hypothetical protein KP509_21G054800 [Ceratopteris richardii])	369.887	8.53094	6.31224e-09	0.000551449	yes	up	2.86	7.66	1.43	0	0	0	3.98333	0
TRINITY_DN13936_c1_g1	hypothetical protein AXG93_3661s1130 [Marchantia polymorpha subsp. ruderalis])	16.098	4.00882	1.21664e-14	1.06288e-09	yes	up	9.77	10.41	9.05	0.14	0.23	0.89	9.74333	0.42
TRINITY_DN13948_c0_g1	hypothetical protein SELMODRAFT_171477 [Selaginella moellendorffii])	190.578	7.57424	1.5313e-15	1.33777e-10	yes	up	5.97	4.85	5.51	0	0.02	0.04	5.44333	0.02
TRINITY_DN1395_c4_g1		13.655	3.77131	1.06343e-17	9.29035e-13	yes	up	31.17	12.72	11.6	0.73	0.93	0.83	18.4967	0.83
TRINITY_DN13976_c0_g1	hypothetical protein GOP47_0017424 [Adiantum capillus-veneris])	53.26	5.73498	4.84241e-08	0.00423043	yes	up	2.76	2.72	3.49	0	0.1	0	2.99	0.0333333
TRINITY_DN1404_c1_g2	hypothetical protein SELMODRAFT_19628, partial [Selaginella moellendorffii])	23.437	4.55071	4.09023e-10	3.5733e-05	yes	up	9.16	15.62	10.05	0.04	0.71	0.21	11.61	0.32
TRINITY_DN14055_c0_g2	DNA-directed RNA polymerase II subunit rpb2-like [Physcomitrium patens])	25.638	4.68019	4.88245e-59	4.2654e-54	yes	up	17.73	22.26	19.45	0.45	0.54	0.49	19.8133	0.493333
TRINITY_DN1406_c0_g1	hypothetical protein BDL97_06G071000 [Sphagnum fallax])	0.077	-3.70215	5.42188e-18	4.73666e-13	yes	down	15.24	13.68	12.58	137.05	112.92	56.75	13.8333	102.24
TRINITY_DN14074_c0_g1		64.673	6.01509	3.2477e-09	0.000283725	yes	up	6.45	14.77	21.7	0	0.44	0	14.3067	0.146667
TRINITY_DN14136_c0_g1	CC type glutaredoxin [Selaginella moellendorffii])	14.854	3.89275	8.86295e-09	0.000774285	yes	up	28.82	50.96	182.19	5.09	3.51	3.05	87.3233	3.88333
TRINITY_DN1417_c0_g1	hypothetical protein GOP47_0016837 [Adiantum capillus-veneris])	0.044	-4.49783	1.0805e-45	9.43943e-41	yes	down	10.73	10.4	7.84	154.1	158.76	125.68	9.65667	146.18
TRINITY_DN14195_c0_g1	hypothetical protein AXG93_4368s1460 [Marchantia polymorpha subsp. ruderalis])	143.441	7.16432	1.05248e-08	0.00091947	yes	up	5.85	9.66	2.51	0	0	0.08	6.00667	0.0266667
TRINITY_DN14240_c0_g2	hypothetical protein KP509_29G065700 [Ceratopteris richardii])	15.001	3.90702	7.38021e-10	6.4475e-05	yes	up	5.4	3.17	5.1	0.26	0.08	0.24	4.55667	0.193333
TRINITY_DN14278_c0_g1		0.003	-8.18068	6.27517e-08	0.00548211	yes	down	0	0	0	2.62	1.84	0.86	0	1.77333
TRINITY_DN14291_c0_g1	hypothetical protein GOP47_0010310 [Adiantum capillus-veneris])	0.079	-3.65797	6.4373e-10	5.62375e-05	yes	down	3.1	2.65	0.92	15.62	23.69	10.4	2.22333	16.57
TRINITY_DN14321_c0_g1		12.362	3.62779	9.90637e-10	8.6544e-05	yes	up	14.54	15.19	5.32	0.33	0.49	1.26	11.6833	0.693333
TRINITY_DN1435_c0_g1	hypothetical protein Mapa_006730 [Marchantia paleacea])	15.332	3.93849	2.90099e-34	2.53436e-29	yes	up	5.83	5.52	4.05	0.24	0.25	0.42	5.13333	0.303333
TRINITY_DN14358_c0_g1	LRR receptor-like serine/threonine-protein kinase FEI 2 isoform X1 [Selaginella moellendorffii])	110.578	6.78892	1.47337e-08	0.00128716	yes	up	2.32	1.56	2.34	0.02	0	0.02	2.07333	0.0133333
TRINITY_DN144_c0_g1		13.699	3.77604	1.03509e-17	9.04277e-13	yes	up	140.6	37.22	75.78	4.13	4.2	4.58	84.5333	4.30333
TRINITY_DN1440_c0_g2	hypothetical protein Mapa_009298 [Marchantia paleacea])	24.585	4.61973	6.87706e-08	0.00600794	yes	up	8.65	3.42	4.88	0.1	0.32	0	5.65	0.14
TRINITY_DN14418_c0_g1	hypothetical protein MARPO_0014s0088 [Marchantia polymorpha])	32.741	5.03301	9.33856e-08	0.00815835	yes	up	3.35	2.55	1.85	0	0.06	0.1	2.58333	0.0533333
TRINITY_DN14425_c0_g1	hypothetical protein KP509_37G052700 [Ceratopteris richardii])	37.325	5.22206	4.08542e-09	0.00035691	yes	up	14.59	5.32	5.43	0.42	0	0.17	8.44667	0.196667
TRINITY_DN14434_c0_g3	hypothetical protein AXG93_815s1560 [Marchantia polymorpha subsp. ruderalis])	282.15	8.14032	6.57157e-09	0.000574105	yes	up	2.83	4.44	2.03	0	0	0	3.1	0
TRINITY_DN1449_c0_g1	hypothetical protein GOP47_0029795 [Adiantum capillus-veneris])	60.067	5.90851	4.90493e-20	4.28505e-15	yes	up	33.07	14.71	20.58	0.15	0.46	0.03	22.7867	0.213333
TRINITY_DN1459_c0_g1	hypothetical protein Mapa_002364 [Marchantia paleacea])	10.571	3.40206	5.50513e-12	4.80939e-07	yes	up	12.96	10.73	27.78	0.84	1.02	1.45	17.1567	1.10333
TRINITY_DN14595_c0_g1	hypothetical protein SELMODRAFT_116557 [Selaginella moellendorffii])	17.316	4.114	3.66258e-10	3.19971e-05	yes	up	29.03	15.95	17.94	0.08	1.5	0.84	20.9733	0.806667
TRINITY_DN1460_c0_g1	hypothetical protein GOP47_0024035 [Adiantum capillus-veneris])	48.83	5.6097	6.03166e-13	5.26938e-08	yes	up	3.09	3.92	3.57	0.04	0.1	0	3.52667	0.0466667
TRINITY_DN14666_c0_g1	rho GDP-dissociation inhibitor 1 [Selaginella moellendorffii])	33.153	5.05108	8.98792e-08	0.00785203	yes	up	3.82	2.58	5.29	0.11	0.1	0	3.89667	0.07
TRINITY_DN1473_c0_g2	hypothetical protein KP509_04G070400 [Ceratopteris richardii])	17.531	4.1318	8.43321e-22	7.36742e-17	yes	up	14.45	19.33	10.91	0.56	0.56	0.25	14.8967	0.456667
TRINITY_DN14754_c0_g2	hypothetical protein GOP47_0018915 [Adiantum capillus-veneris])	0.019	-5.69681	2.04484e-12	1.78641e-07	yes	down	0.17	0.24	0.07	5.95	4.16	4.79	0.16	4.96667
TRINITY_DN14805_c1_g1	VQ motif-containing protein 31-like [Physcomitrium patens])	14.867	3.894	3.22845e-25	2.82044e-20	yes	up	31.38	39.66	28.71	1.54	0.91	1.82	33.25	1.42333
TRINITY_DN14812_c0_g1		0.003	-8.63192	5.83178e-09	0.000509476	yes	down	0	0	0	122.16	135.95	21.86	0	93.3233
TRINITY_DN14833_c0_g2	pectinesterase [Selaginella moellendorffii])	14.134	3.82112	1.21906e-11	1.065e-06	yes	up	22.34	6.59	5.82	0.31	0.56	0.65	11.5833	0.506667
TRINITY_DN14845_c0_g1	BURP domain RD22-like protein [Physcomitrium patens])	929	9.85953	1.90374e-23	1.66314e-18	yes	up	27.4	11.94	39.43	0	0.02	0.04	26.2567	0.02
TRINITY_DN14873_c0_g1		592.312	9.21021	4.05743e-10	3.54466e-05	yes	up	9.05	70.03	76.54	0	0	0.15	51.8733	0.05
TRINITY_DN14881_c0_g2	hypothetical protein GOP47_0012575 [Adiantum capillus-veneris])	13.913	3.79836	2.32073e-16	2.02744e-11	yes	up	37.73	30.87	44.49	0.72	3.12	1.58	37.6967	1.80667
TRINITY_DN149_c0_g1	hypothetical protein M758_1G215100 [Ceratodon purpureus])	0.087	-3.52591	1.4471e-12	1.26422e-07	yes	down	83.1	32.62	110.2	556.67	565.81	448.43	75.3067	523.637
TRINITY_DN14901_c0_g1	hypothetical protein GOP47_0029877 [Adiantum capillus-veneris])	78.551	6.29556	1.0098e-11	8.82178e-07	yes	up	4.33	1.32	2.72	0.04	0.02	0	2.79	0.02
TRINITY_DN14919_c0_g1	hypothetical protein CY35_01G098200 [Sphagnum magellanicum])	20.732	4.37378	1.00999e-07	0.00882349	yes	up	34.99	13.06	15.42	0	0.64	1.45	21.1567	0.696667
TRINITY_DN1494_c0_g1	cinnamoyl-CoA reductase 1-like [Physcomitrium patens])	0.004	-7.91892	1.31098e-28	1.1453e-23	yes	down	2.15	3.14	4.52	225.45	401.06	57.27	3.27	227.927
TRINITY_DN14950_c0_g1	aspartyl protease family protein 2 [Selaginella moellendorffii])	43.89	5.45582	6.93786e-18	6.06105e-13	yes	up	67.79	50.64	51.22	0.07	0.74	1.89	56.55	0.9
TRINITY_DN1497_c0_g1	hypothetical protein KP509_09G024100 [Ceratopteris richardii])	20.446	4.35378	3.26653e-16	2.85371e-11	yes	up	4.8	4.41	7.63	0.08	0.31	0.11	5.61333	0.166667
TRINITY_DN14974_c0_g1	hypothetical protein GOP47_0018264, partial [Adiantum capillus-veneris])	18.193	4.18532	4.55091e-14	3.97576e-09	yes	up	5.98	2.94	3.55	0.19	0.18	0.24	4.15667	0.203333
TRINITY_DN14979_c0_g1		0.003	-8.6286	1.59935e-08	0.00139722	yes	down	0.08	0.13	0.15	15.01	76.67	1.2	0.12	30.96
TRINITY_DN1501_c0_g1	hypothetical protein KP509_37G070600 [Ceratopteris richardii])	0.04	-4.64433	3.10093e-10	2.70903e-05	yes	down	0.83	0.17	0.49	6.56	8.65	2.42	0.496667	5.87667
TRINITY_DN1504_c2_g1		10.55	3.39918	2.59017e-08	0.00226282	yes	up	10.9	4.06	4.64	0.59	0.25	0.47	6.53333	0.436667
TRINITY_DN15067_c0_g1	hypothetical protein KP509_34G044000 [Ceratopteris richardii])	0.05	-4.31569	2.17483e-28	1.89998e-23	yes	down	5.3	4.71	2.25	59.77	32.63	53.07	4.08667	48.49
TRINITY_DN1507_c0_g1	hypothetical protein CY35_18G074100 [Sphagnum magellanicum])	259.192	8.01788	6.04394e-12	5.28011e-07	yes	up	10	22.62	12.08	0	0.13	0	14.9	0.0433333
TRINITY_DN15112_c0_g1	dihydroflavonol 4-reductase [Dryopteris erythrosora])	24.478	4.61341	2.59841e-16	2.27002e-11	yes	up	9.06	20.08	8.4	0.24	0.56	0.54	12.5133	0.446667
TRINITY_DN15114_c0_g1	beta-xylosidase/alpha-L-arabinofuranosidase 2 [Selaginella moellendorffii])	63.124	5.98012	1.55653e-18	1.35981e-13	yes	up	12.4	18.55	24.64	0.09	0.44	0.03	18.53	0.186667
TRINITY_DN1514_c0_g3		0	-14.5057	1.27819e-29	1.11665e-24	yes	down	0	0	0	507.72	1638.03	297.98	0	814.577
TRINITY_DN15146_c0_g1	hypothetical protein Mapa_017781 [Marchantia paleacea])	66.289	6.05071	8.91973e-08	0.00779246	yes	up	5.71	3.15	1.33	0.03	0.06	0	3.39667	0.03
TRINITY_DN1517_c0_g1	calmodulin-binding transcription activator 3 [Selaginella moellendorffii])	0.042	-4.57502	4.17973e-49	3.65149e-44	yes	down	1.46	1.93	2.22	21.09	34.2	33.98	1.87	29.7567
TRINITY_DN15214_c0_g2		21.273	4.41093	1.5124e-23	1.32126e-18	yes	up	27.48	23.21	25.9	0.55	0.61	1.15	25.53	0.77
TRINITY_DN15217_c0_g1		50.361	5.65424	2.22721e-40	1.94573e-35	yes	up	81.87	60.99	44.84	0.35	0.83	1.25	62.5667	0.81
TRINITY_DN1526_c0_g2	hypothetical protein M758_6G046000 [Ceratodon purpureus])	0.017	-5.88622	5.26725e-10	4.60157e-05	yes	down	0.1	0.04	0.13	4.96	1.48	2.89	0.09	3.11
TRINITY_DN15287_c0_g1	hypothetical protein KP509_05G061600 [Ceratopteris richardii])	0.065	-3.94222	1.38337e-21	1.20854e-16	yes	down	4.39	4.94	1.55	46.32	26.95	35.58	3.62667	36.2833
TRINITY_DN153_c0_g1	hypothetical protein KP509_38G050200 [Ceratopteris richardii])	0.095	-3.39662	9.41458e-10	8.22476e-05	yes	down	259.27	112.64	63.94	1059.14	460.99	1463.02	145.283	994.383
TRINITY_DN15305_c0_g2	hypothetical protein Mapa_008744 [Marchantia paleacea])	0.018	-5.75985	1.47592e-19	1.28939e-14	yes	down	1.28	0.46	0.12	17.4	34.55	18.88	0.62	23.61
TRINITY_DN1532_c0_g1	hypothetical protein KP509_1Z016700 [Ceratopteris richardii])	104.212	6.70337	8.30843e-23	7.25841e-18	yes	up	17.38	14.99	21.84	0.04	0.25	0.04	18.07	0.11
TRINITY_DN1532_c0_g2	hypothetical protein GOP47_0024773 [Adiantum capillus-veneris])	87.612	6.45306	6.74754e-23	5.89479e-18	yes	up	22.32	16.27	21.35	0.1	0.28	0.05	19.98	0.143333
TRINITY_DN15384_c0_g1		14.696	3.87732	7.18355e-09	0.000627569	yes	up	12.67	28.55	26.8	0.88	0.44	1.43	22.6733	0.916667
TRINITY_DN15409_c0_g1	protein PIN-LIKES 3-like [Physcomitrium patens])	0.054	-4.21085	2.00694e-14	1.75331e-09	yes	down	0.95	0.42	1.83	11.14	14.11	19.08	1.06667	14.7767
TRINITY_DN1542_c0_g1		0.029	-5.11607	5.62869e-22	4.91734e-17	yes	down	6.21	8.39	7.23	39.46	246.28	305.31	7.27667	197.017
TRINITY_DN1543_c0_g2	hypothetical protein GOP47_0006773 [Adiantum capillus-veneris])	0.084	-3.56904	4.76042e-16	4.1588e-11	yes	down	2.96	3.97	1.77	22.28	10.74	31.01	2.9	21.3433
TRINITY_DN1543_c2_g4		624.392	9.28631	2.16892e-12	1.89482e-07	yes	up	35.38	24.72	28.07	0	0	0	29.39	0
TRINITY_DN15445_c0_g1	hypothetical protein GOP47_0012153 [Adiantum capillus-veneris])	46.162	5.52865	3.63539e-08	0.00317595	yes	up	2.56	1.8	4.14	0	0.09	0.03	2.83333	0.04
TRINITY_DN15482_c0_g1	uncharacterized protein LOC112286078 isoform X2 [Physcomitrium patens])	0.009	-6.80509	1.12477e-27	9.82618e-23	yes	down	0.11	0.38	0.16	18.36	17.11	9.94	0.216667	15.1367
TRINITY_DN15521_c0_g1	hypothetical protein GOP47_0029518 [Adiantum capillus-veneris])	0.068	-3.87385	3.56285e-08	0.00311257	yes	down	0.13	0.06	0.18	0.4	1.92	1.75	0.123333	1.35667
TRINITY_DN15528_c0_g3	protein DMR6-LIKE OXYGENASE 2 [Selaginella moellendorffii])	0.019	-5.72265	1.08875e-18	9.51152e-14	yes	down	0.89	2.19	1.91	18.46	127.59	29.01	1.66333	58.3533
TRINITY_DN15545_c0_g1		0.04	-4.63443	3.4811e-10	3.04116e-05	yes	down	0.97	0.28	0.68	6.69	11.56	10.07	0.643333	9.44
TRINITY_DN15609_c1_g1	hypothetical protein KC19_2G011400 [Ceratodon purpureus])	207.312	7.69566	9.80549e-08	0.00856627	yes	up	5.02	3.47	2.12	0	0	0	3.53667	0
TRINITY_DN15614_c0_g1		0.005	-7.62831	1.66086e-10	1.45096e-05	yes	down	0	0	0.26	12.94	3.72	5.29	0.0866667	7.31667
TRINITY_DN15646_c0_g2		23.073	4.52811	3.94621e-16	3.44749e-11	yes	up	6.7	5.84	6.21	0.21	0.15	0.15	6.25	0.17
TRINITY_DN1565_c0_g2		11.256	3.49269	8.43863e-21	7.37215e-16	yes	up	74.91	54.12	59.65	1.62	5.19	4.13	62.8933	3.64667
TRINITY_DN15667_c0_g2	hypothetical protein KP509_19G025900 [Ceratopteris richardii])	11.55	3.52982	2.14429e-17	1.8733e-12	yes	up	12.2	10.7	10.58	0.41	0.71	1.06	11.16	0.726667
TRINITY_DN15669_c0_g1	hypothetical protein Mapa_010089 [Marchantia paleacea])	342.904	8.42166	5.11893e-11	4.472e-06	yes	up	5.96	5.33	4.73	0	0	0.03	5.34	0.01
TRINITY_DN15673_c0_g1		41.117	5.36165	3.5521e-16	3.10318e-11	yes	up	181.22	196.89	154.5	0.96	6.65	0.7	177.537	2.77
TRINITY_DN15682_c0_g2	hypothetical protein KP509_13G031500 [Ceratopteris richardii])	0.005	-7.68953	6.04134e-29	5.27784e-24	yes	down	1.44	0.98	0.54	30.68	71.09	290.91	0.986667	130.893
TRINITY_DN15691_c0_g1	hypothetical protein GOP47_0007418 [Adiantum capillus-veneris])	184.196	7.5251	3.64018e-11	3.18013e-06	yes	up	43.53	45.62	41.4	0	0.04	0.45	43.5167	0.163333
TRINITY_DN15691_c0_g2	hypothetical protein SELMODRAFT_95398 [Selaginella moellendorffii])	17.997	4.16967	1.46361e-11	1.27864e-06	yes	up	12.97	15.28	6.1	0.41	0.75	0.11	11.45	0.423333
TRINITY_DN1572_c0_g4	hypothetical protein GOP47_0020015 [Adiantum capillus-veneris])	11.587	3.53444	1.67916e-12	1.46695e-07	yes	up	4.37	3.72	5.17	0.15	0.42	0.17	4.42	0.246667
TRINITY_DN1578_c0_g1	hypothetical protein KP509_29G015500 [Ceratopteris richardii])	70.167	6.13272	2.60101e-18	2.2723e-13	yes	up	23.56	13.69	12.61	0	0.36	0.08	16.62	0.146667
TRINITY_DN15824_c0_g1	hypothetical protein M758_8G083600 [Ceratodon purpureus])	19.742	4.30321	2.08e-12	1.81713e-07	yes	up	5.37	9.14	13.64	0.15	0.16	0.42	9.38333	0.243333
TRINITY_DN15847_c0_g1	homeobox-leucine zipper protein HAT5-like [Physcomitrium patens])	0.043	-4.52731	8.36867e-21	7.31104e-16	yes	down	5.81	3.75	4.34	59.87	113.22	30.42	4.63333	67.8367
TRINITY_DN15909_c0_g1		0.006	-7.35657	4.64956e-29	4.06195e-24	yes	down	1.32	1.75	0.17	108.34	40.48	174.19	1.08	107.67
TRINITY_DN15946_c0_g1	hypothetical protein PHYPA_008589 [Physcomitrium patens])	19.277	4.26884	2.13456e-09	0.00018648	yes	up	2.21	4.55	4.01	0.16	0.06	0.13	3.59	0.116667
TRINITY_DN15955_c0_g1	hypothetical protein KP509_08G030200 [Ceratopteris richardii])	0.016	-5.95271	2.11467e-33	1.84742e-28	yes	down	0.54	1.02	0.6	38.62	18.75	24.09	0.72	27.1533
TRINITY_DN15977_c0_g1		21.745	4.44263	1.67356e-08	0.00146205	yes	up	4.77	4.82	1.3	0.06	0.17	0.02	3.63	0.0833333
TRINITY_DN15992_c0_g1	hypothetical protein SELMODRAFT_423964 [Selaginella moellendorffii])	11.218	3.48775	4.39834e-12	3.84248e-07	yes	up	3.62	4.31	4.12	0.17	0.19	0.34	4.01667	0.233333
TRINITY_DN160_c0_g1	hypothetical protein GOP47_0022668 [Adiantum capillus-veneris])	79.834	6.31893	6.53335e-35	5.70767e-30	yes	up	27.98	29.12	10.35	0.11	0.16	0.18	22.4833	0.15
TRINITY_DN16010_c0_g1	hypothetical protein SELMODRAFT_424359 [Selaginella moellendorffii])	461.961	8.85163	3.98211e-10	3.47885e-05	yes	up	1.99	3.94	5.97	0	0	0	3.96667	0
TRINITY_DN16017_c1_g1		0.026	-5.2895	1.15398e-25	1.00814e-20	yes	down	15.53	37.01	6.26	414.89	652.1	300.73	19.6	455.907
TRINITY_DN16027_c0_g1	hypothetical protein GOP47_0014685 [Adiantum capillus-veneris])	327.343	8.35466	6.21131e-09	0.000542632	yes	up	15.91	2.39	6.65	0	0.04	0	8.31667	0.0133333
TRINITY_DN161_c0_g4	hypothetical protein KP509_04G066800 [Ceratopteris richardii])	25.334	4.66302	2.50396e-22	2.18751e-17	yes	up	24.37	24.09	9.86	0.14	0.67	0.69	19.44	0.5
TRINITY_DN16125_c0_g1	hypothetical protein KP509_18G062300 [Ceratopteris richardii])	0.001	-9.49807	8.27362e-19	7.228e-14	yes	down	0.64	0.89	0	198.52	61.87	346.41	0.51	202.267
TRINITY_DN16188_c0_g1		0	-13.5745	4.35326e-11	3.8031e-06	yes	down	0	0	0	950.78	376.12	52.12	0	459.673
TRINITY_DN16257_c1_g1	hypothetical protein GOP47_0022378 [Adiantum capillus-veneris])	23.636	4.56294	4.47217e-10	3.90698e-05	yes	up	22.06	22.38	10.8	0	0.54	1.02	18.4133	0.52
TRINITY_DN16285_c0_g1	hypothetical protein KP509_02G093300 [Ceratopteris richardii])	47.174	5.55993	2.50952e-17	2.19237e-12	yes	up	14.89	16	29.23	0.02	0.55	0.3	20.04	0.29
TRINITY_DN16389_c0_g1		0.026	-5.28663	6.24999e-27	5.46012e-22	yes	down	1.99	6.61	2.53	115.13	52.89	94.28	3.71	87.4333
TRINITY_DN1642_c0_g1	bidirectional sugar transporter SWEET4 [Selaginella moellendorffii])	0.003	-8.4696	6.44144e-08	0.00562737	yes	down	0.25	0.3	0.19	21.74	127.18	0.57	0.246667	49.83
TRINITY_DN1643_c0_g2	hypothetical protein KP509_33G012500 [Ceratopteris richardii])	25.359	4.66441	2.29671e-22	2.00645e-17	yes	up	20.84	11.39	15.27	0.14	0.46	0.74	15.8333	0.446667
TRINITY_DN16460_c0_g1	hypothetical protein GOP47_0028679 [Adiantum capillus-veneris])	154.387	7.2704	3.76559e-09	0.00032897	yes	up	8.45	8.24	17.32	0.14	0	0	11.3367	0.0466667
TRINITY_DN16509_c0_g1	probable methyltransferase PMT18 [Physcomitrium patens])	38.545	5.26846	1.01646e-26	8.87999e-22	yes	up	32.47	19.96	12.25	0.15	0.25	0.66	21.56	0.353333
TRINITY_DN1664_c0_g2	hypothetical protein M758_10G042700 [Ceratodon purpureus])	29.906	4.90238	3.37297e-18	2.94669e-13	yes	up	23.8	45.4	82.53	0.69	0.66	2.18	50.5767	1.17667
TRINITY_DN1667_c0_g1	hypothetical protein GOP47_0005254 [Adiantum capillus-veneris])	0.081	-3.62336	1.30319e-16	1.13849e-11	yes	down	1.93	3.98	1.88	17.63	17.33	16.42	2.59667	17.1267
TRINITY_DN16685_c0_g2		0	-11.2745	3.18848e-16	2.78552e-11	yes	down	0	0	0	233.08	93.59	26.31	0	117.66
TRINITY_DN16728_c0_g1	hypothetical protein KP509_17G022600 [Ceratopteris richardii])	10.735	3.42419	1.05248e-07	0.00919464	yes	up	1.9	1.35	2.03	0.13	0.1	0.08	1.76	0.103333
TRINITY_DN16778_c0_g1	hypothetical protein KP509_37G017200 [Ceratopteris richardii])	15.422	3.94694	5.43973e-08	0.00475226	yes	up	1.29	2.45	1.31	0.08	0.02	0.11	1.68333	0.07
TRINITY_DN16804_c0_g1	chaperone protein ClpC1, chloroplastic-like [Physcomitrium patens])	0.002	-9.15294	2.84011e-09	0.000248118	yes	down	0	0	0	50.37	6.09	32.62	0	29.6933
TRINITY_DN16805_c0_g1		0.043	-4.54797	3.34734e-10	2.9243e-05	yes	down	0.22	1.12	0.36	9.12	4.74	14.23	0.566667	9.36333
TRINITY_DN16904_c0_g1		27.543	4.78361	8.17456e-12	7.14146e-07	yes	up	9.42	7.02	11.74	0.01	0.18	0.55	9.39333	0.246667
TRINITY_DN16907_c0_g1	hypothetical protein KP509_39G012900 [Ceratopteris richardii])	0.031	-5.03085	3.79467e-19	3.3151e-14	yes	down	1.24	0.57	1.36	19.44	8.66	29.49	1.05667	19.1967
TRINITY_DN1691_c0_g1	hypothetical protein BDL97_10G060300 [Sphagnum fallax])	0.091	-3.46562	1.6656e-22	1.4551e-17	yes	down	17.13	14.12	7.06	77.72	89.59	62.06	12.77	76.4567
TRINITY_DN1696_c0_g1		0.085	-3.54877	7.40682e-15	6.47075e-10	yes	down	3.25	4.75	2.28	36.26	14.57	23.72	3.42667	24.85
TRINITY_DN16961_c0_g1		19.633	4.29523	9.71629e-12	8.48835e-07	yes	up	9.24	8.18	13.82	0.05	0.5	0.55	10.4133	0.366667
TRINITY_DN16986_c0_g1	hypothetical protein GOP47_0009739 [Adiantum capillus-veneris])	0.022	-5.50699	1.43938e-43	1.25747e-38	yes	down	3.71	2.55	2.47	97.52	90.3	50.96	2.91	79.5933
TRINITY_DN16990_c2_g1	hypothetical protein SELMODRAFT_32516, partial [Selaginella moellendorffii])	77.138	6.26937	3.72792e-15	3.25678e-10	yes	up	12.47	5.28	3.28	0.05	0.07	0.05	7.01	0.0566667
TRINITY_DN17010_c0_g1	hypothetical protein GOP47_0020528 [Adiantum capillus-veneris])	58.207	5.86312	4.84888e-19	4.23607e-14	yes	up	37.18	20.22	37.35	0.15	0.09	0.89	31.5833	0.376667
TRINITY_DN17028_c0_g1	hypothetical protein GOP47_0027091 [Adiantum capillus-veneris])	16.54	4.04792	2.95118e-09	0.000257821	yes	up	7.73	7.49	3.69	0.11	0.08	0.58	6.30333	0.256667
TRINITY_DN1707_c0_g1	uncharacterized protein LOC112283822 isoform X2 [Physcomitrium patens])	0.01	-6.60932	2.27276e-29	1.98553e-24	yes	down	1.36	0.85	0.63	77.2	60.17	21.93	0.946667	53.1
TRINITY_DN17071_c0_g1	hypothetical protein KP509_26G040900 [Ceratopteris richardii])	185.573	7.53584	5.72344e-11	5.00011e-06	yes	up	3.32	2.85	2.94	0	0	0.03	3.03667	0.01
TRINITY_DN1710_c2_g1	hypothetical protein KP509_21G002400 [Ceratopteris richardii])	26.889	4.74895	1.9826e-16	1.73204e-11	yes	up	43.25	38.17	46.46	0.18	0.91	2.28	42.6267	1.12333
TRINITY_DN17118_c0_g1	cysteine-rich receptor-like protein kinase 2 [Selaginella moellendorffii])	38.382	5.26235	5.16718e-14	4.51415e-09	yes	up	8.64	6.01	9.53	0.09	0.27	0.03	8.06	0.13
TRINITY_DN17150_c0_g1	hypothetical protein KP509_26G007400 [Ceratopteris richardii])	49.792	5.63783	1.74369e-23	1.52332e-18	yes	up	13.42	16.87	22.4	0.16	0.06	0.48	17.5633	0.233333
TRINITY_DN1719_c0_g1	transcription factor bHLH49 isoform X2 [Selaginella moellendorffii])	13.369	3.74083	1.07768e-09	9.4148e-05	yes	up	19.53	31.8	26.16	0.61	0.67	2.89	25.83	1.39
TRINITY_DN1719_c0_g3	transcription factor bHLH49 isoform X2 [Selaginella moellendorffii])	26.396	4.72223	1.53998e-29	1.34536e-24	yes	up	54.28	54.24	54.2	1.86	1	0.86	54.24	1.24
TRINITY_DN17209_c0_g1	uncharacterized protein LOC9655785 [Selaginella moellendorffii])	58.308	5.86563	2.52712e-13	2.20775e-08	yes	up	2.99	2.11	1.78	0	0.03	0.04	2.29333	0.0233333
TRINITY_DN1721_c0_g4	hypothetical protein GOP47_0010875 [Adiantum capillus-veneris])	39.968	5.32077	2.7665e-42	2.41687e-37	yes	up	5.52	6.12	7.83	0.08	0.11	0.14	6.49	0.11
TRINITY_DN17245_c0_g1	hypothetical protein KP509_1Z230800 [Ceratopteris richardii])	12.287	3.61906	4.72029e-12	4.12374e-07	yes	up	8.71	27.34	9.4	0.54	1.12	0.65	15.15	0.77
TRINITY_DN17346_c0_g1	hypothetical protein KP509_02G035000 [Ceratopteris richardii])	0.012	-6.42863	2.53595e-23	2.21546e-18	yes	down	1.24	0.37	0.61	63.47	30.6	13.76	0.74	35.9433
TRINITY_DN17353_c1_g1	hypothetical protein CY35_14G051200 [Sphagnum magellanicum])	11.039	3.46453	8.22229e-09	0.000718316	yes	up	2.01	1.79	2.83	0.14	0.13	0.21	2.21	0.16
TRINITY_DN17409_c0_g1	hypothetical protein KP509_33G030300 [Ceratopteris richardii])	19.115	4.25664	1.4184e-10	1.23914e-05	yes	up	8.6	7.67	7.24	0.1	0.13	0.64	7.83667	0.29
TRINITY_DN17419_c0_g1	hypothetical protein KC19_2G221600 [Ceratodon purpureus])	0.015	-6.05455	7.94476e-18	6.9407e-13	yes	down	5.35	0.82	4.18	127.39	263.35	40.47	3.45	143.737
TRINITY_DN17434_c0_g1		377.799	8.56147	1.10135e-07	0.00962159	yes	up	4.25	0.24	1.12	0	0	0	1.87	0
TRINITY_DN17449_c1_g2	hypothetical protein KC19_3G095300 [Ceratodon purpureus])	0.036	-4.80991	4.18295e-15	3.65431e-10	yes	down	1.36	0.28	0.91	10.49	11.37	22.04	0.85	14.6333
TRINITY_DN17489_c0_g1	hypothetical protein KP509_09G004800 [Ceratopteris richardii])	0.094	-3.40443	3.27145e-17	2.85801e-12	yes	down	5.37	1.93	2.77	18.36	17.26	31.58	3.35667	22.4
TRINITY_DN17490_c0_g2	hypothetical protein KP509_14G029700 [Ceratopteris richardii])	12.151	3.60295	2.75721e-12	2.40875e-07	yes	up	5.11	7.7	4.98	0.09	0.29	0.62	5.93	0.333333
TRINITY_DN1752_c1_g1	pectinesterase [Selaginella moellendorffii])	3006.09	11.5537	4.51969e-21	3.94849e-16	yes	up	19.64	15.55	18.32	0	0	0	17.8367	0
TRINITY_DN1754_c0_g1	hypothetical protein KP509_08G030100 [Ceratopteris richardii])	0.034	-4.86943	3.09601e-23	2.70473e-18	yes	down	11.47	11.29	3.97	139.72	185.75	118.81	8.91	148.093
TRINITY_DN17598_c0_g1		0.036	-4.78652	3.20549e-23	2.80038e-18	yes	down	0.6	0.92	1.26	20.88	13.7	12.47	0.926667	15.6833
TRINITY_DN17608_c0_g1	hypothetical protein GOP47_0016724, partial [Adiantum capillus-veneris])	32.758	5.03378	1.78542e-11	1.55978e-06	yes	up	7.08	3.62	7.25	0.02	0.07	0.35	5.98333	0.146667
TRINITY_DN17626_c0_g1		26.583	4.73245	1.38642e-09	0.000121121	yes	up	9.3	22.95	12.38	0	0.75	0.36	14.8767	0.37
TRINITY_DN17675_c0_g1	hypothetical protein CY35_08G055700 [Sphagnum magellanicum])	13.199	3.72232	3.06254e-14	2.6755e-09	yes	up	71.27	79.95	40.52	1.21	2.09	6.35	63.9133	3.21667
TRINITY_DN17675_c0_g2		14.133	3.82101	3.93288e-10	3.43585e-05	yes	up	77.17	80.13	38.39	0.86	1.38	6.82	65.23	3.02
TRINITY_DN17683_c1_g1	hypothetical protein KC19_5G206900 [Ceratodon purpureus])	0.088	-3.51027	1.6055e-08	0.0014026	yes	down	0.3	0.47	0.18	2.17	2.87	1.26	0.316667	2.1
TRINITY_DN17690_c0_g1	hypothetical protein KP509_01G093400 [Ceratopteris richardii])	0.063	-3.99222	3.4072e-10	2.9766e-05	yes	down	62.11	12.29	26.27	154.83	54.72	582.68	33.5567	264.077
TRINITY_DN1771_c0_g1	hypothetical protein GOP47_0011244 [Adiantum capillus-veneris])	0.041	-4.60424	4.95653e-46	4.33013e-41	yes	down	4.23	3.72	4.09	45.24	87.84	53.88	4.01333	62.32
TRINITY_DN1774_c0_g2	hypothetical protein GOP47_0002652 [Adiantum capillus-veneris])	0.019	-5.70485	1.39266e-13	1.21665e-08	yes	down	0.59	0.62	0	15.39	4.85	16.87	0.403333	12.37
TRINITY_DN17796_c0_g5		0.064	-3.95539	4.9721e-08	0.00434372	yes	down	0.16	0.7	0.07	1.8	2.88	4.01	0.31	2.89667
TRINITY_DN1783_c0_g1	hypothetical protein SELMODRAFT_108667, partial [Selaginella moellendorffii])	0.01	-6.70454	4.09985e-39	3.58171e-34	yes	down	1.24	0.63	0.5	57.71	62.79	22.13	0.79	47.5433
TRINITY_DN1784_c0_g1		0.008	-6.89792	4.30752e-08	0.00376313	yes	down	12.46	1.04	2.58	1227.19	77.83	4.31	5.36	436.443
TRINITY_DN17850_c0_g1	GDSL esterase/lipase At3g48460 [Selaginella moellendorffii])	14.096	3.81725	1.4389e-15	1.25705e-10	yes	up	9.72	23.47	22.23	0.6	0.86	1.13	18.4733	0.863333
TRINITY_DN17853_c0_g1	hypothetical protein GOP47_0016756 [Adiantum capillus-veneris])	0.058	-4.10573	3.27961e-10	2.86514e-05	yes	down	0.28	0.16	0.09	1.88	1.85	1.77	0.176667	1.83333
TRINITY_DN17881_c0_g1		24.004	4.58522	1.17368e-10	1.02535e-05	yes	up	18.8	7.95	6.7	0.34	0.14	0.44	11.15	0.306667
TRINITY_DN17916_c0_g1	protein DMR6-LIKE OXYGENASE 2 [Selaginella moellendorffii])	0.031	-4.99956	5.36162e-23	4.68401e-18	yes	down	7.96	7.87	7.22	206.98	167.71	69.94	7.68333	148.21
TRINITY_DN1792_c0_g1	hypothetical protein KP509_16G002800 [Ceratopteris richardii])	28.569	4.83636	1.78568e-09	0.000156001	yes	up	2.72	1.99	3.44	0.02	0.14	0.04	2.71667	0.0666667
TRINITY_DN17949_c0_g1	hypothetical protein KP509_25G024200 [Ceratopteris richardii])	12.319	3.62279	2.3636e-08	0.00206489	yes	up	7.73	9.2	5.87	0.11	0.81	0.25	7.6	0.39
TRINITY_DN1796_c0_g1	hypothetical protein MARPO_0020s0051 [Marchantia polymorpha])	10.927	3.44988	3.85838e-10	3.37076e-05	yes	up	15.26	39.68	7.97	0.85	1.12	1.42	20.97	1.13
TRINITY_DN17986_c0_g1		0.043	-4.55313	8.78674e-11	7.67628e-06	yes	down	0.12	0.15	0.15	1.7	1.72	2.82	0.14	2.08
TRINITY_DN18016_c0_g2	hypothetical protein M758_2G166300 [Ceratodon purpureus])	38.974	5.28443	4.74126e-25	4.14206e-20	yes	up	16.38	12.74	16.13	0.19	0.43	0.12	15.0833	0.246667
TRINITY_DN18028_c0_g1	hypothetical protein GOP47_0009898 [Adiantum capillus-veneris])	21.675	4.43797	6.31696e-10	5.51862e-05	yes	up	31.57	26.96	37.37	0.52	0.11	2.48	31.9667	1.03667
TRINITY_DN18044_c0_g1	hypothetical protein KP509_29G020600 [Ceratopteris richardii])	0.011	-6.45442	8.6823e-10	7.58503e-05	yes	down	0.13	0.1	0.12	12.08	3.51	1.85	0.116667	5.81333
TRINITY_DN18044_c0_g2	hypothetical protein KP509_29G020600 [Ceratopteris richardii])	0.027	-5.19921	8.08312e-09	0.000706157	yes	down	0.22	0.22	0.2	5.32	7.02	1.22	0.213333	4.52
TRINITY_DN1808_c1_g1		72.055	6.17103	5.94026e-08	0.00518953	yes	up	1.81	16.68	11.37	0.08	0.12	0.07	9.95333	0.09
TRINITY_DN18095_c0_g1	hypothetical protein SELMODRAFT_80869, partial [Selaginella moellendorffii])	31.654	4.9843	1.76311e-32	1.54029e-27	yes	up	110.52	71.22	54.71	0.52	2.12	2.18	78.8167	1.60667
TRINITY_DN18102_c0_g1	hypothetical protein GOP47_0005009 [Adiantum capillus-veneris])	303.483	8.24547	3.62197e-09	0.000316422	yes	up	2.91	4.44	3.69	0.01	0	0	3.68	0.00333333
TRINITY_DN1815_c1_g1	hypothetical protein KC19_1G201800 [Ceratodon purpureus])	14.317	3.83964	1.46211e-11	1.27733e-06	yes	up	26.96	19.93	12.93	2.62	0.58	1.7	19.94	1.63333
TRINITY_DN18176_c0_g1	hypothetical protein KP509_04G105800 [Ceratopteris richardii])	0.003	-8.52445	2.14853e-09	0.0001877	yes	down	0	0	0	0.77	1.04	0.55	0	0.786667
TRINITY_DN18176_c0_g2	hypothetical protein AXG93_3506s1090 [Marchantia polymorpha subsp. ruderalis])	0.002	-8.68112	4.47311e-10	3.9078e-05	yes	down	0	0	0	0.83	0.86	1.71	0	1.13333
TRINITY_DN182_c0_g1	hypothetical protein GOP47_0027256 [Adiantum capillus-veneris])	18.833	4.23517	4.08028e-51	3.56462e-46	yes	up	50.38	64.23	50.96	1.28	2.23	1.9	55.19	1.80333
TRINITY_DN182_c0_g4	hypothetical protein GOP47_0027256 [Adiantum capillus-veneris])	20.144	4.33226	3.56055e-35	3.11056e-30	yes	up	14.11	17.91	17.5	0.5	0.41	0.68	16.5067	0.53
TRINITY_DN1820_c0_g1	hypothetical protein GOP47_0029851 [Adiantum capillus-veneris])	22.14	4.46856	1.48384e-29	1.29631e-24	yes	up	129.77	63.68	110.36	1.64	2.13	4.9	101.27	2.89
TRINITY_DN1821_c0_g1		0.007	-7.11201	1.02842e-44	8.98449e-40	yes	down	0.57	2.54	1.14	73.16	210.69	62.03	1.41667	115.293
TRINITY_DN18227_c0_g1	hypothetical protein GOP47_0021370 [Adiantum capillus-veneris])	10.051	3.32926	4.96179e-37	4.33472e-32	yes	up	412.18	325.36	351.43	16.62	22.66	30.23	362.99	23.17
TRINITY_DN1827_c0_g1		0.054	-4.21222	1.88659e-14	1.64817e-09	yes	down	54.87	13.8	17.74	433.25	364.8	154.96	28.8033	317.67
TRINITY_DN1827_c1_g1		0.043	-4.53631	1.41212e-12	1.23366e-07	yes	down	3.61	0.48	0.72	20.62	37.31	18.89	1.60333	25.6067
TRINITY_DN1827_c2_g2		0.002	-8.70053	1.32381e-10	1.15651e-05	yes	down	0	0	0.98	102.97	149.22	34.08	0.326667	95.4233
TRINITY_DN1830_c0_g2	hypothetical protein CY35_12G032500 [Sphagnum magellanicum])	36.947	5.20738	1.72631e-26	1.50814e-21	yes	up	12.47	8.61	5.43	0.16	0.13	0.16	8.83667	0.15
TRINITY_DN18351_c0_g1	hypothetical protein CY35_13G072900 [Sphagnum magellanicum])	450.406	8.81508	8.29379e-11	7.24562e-06	yes	up	4.04	3.23	5.25	0	0	0	4.17333	0
TRINITY_DN1837_c0_g3		0	-20.9035	9.00399e-08	0.00786607	yes	down	0	0	0	9.67	0	0	0	3.22333
TRINITY_DN1844_c0_g3	hypothetical protein GOP47_0012153 [Adiantum capillus-veneris])	61.708	5.9474	2.75623e-19	2.4079e-14	yes	up	6.61	5.44	3.58	0.09	0.07	0.2	5.21	0.12
TRINITY_DN18463_c0_g1		0.04	-4.64902	8.56038e-08	0.00747852	yes	down	0.33	2.02	0.69	26.96	3.45	13.79	1.01333	14.7333
TRINITY_DN1850_c0_g1	hypothetical protein BDL97_12G075400 [Sphagnum fallax])	0.082	-3.61645	8.94471e-26	7.81428e-21	yes	down	4.37	3.76	1.99	23.07	19.89	21.74	3.37333	21.5667
TRINITY_DN18507_c0_g1	myosin-2 heavy chain-like isoform X2 [Selaginella moellendorffii])	40.088	5.32509	1.12324e-25	9.81284e-21	yes	up	10.67	6.73	10.68	0.06	0.11	0.32	9.36	0.163333
TRINITY_DN18603_c0_g1		0	-14.6938	4.64394e-31	4.05704e-26	yes	down	0	0	0	248.5	415.16	105.53	0	256.397
TRINITY_DN18613_c0_g1	histone H3 [Selaginella moellendorffii])	12.121	3.5994	1.21525e-08	0.00106167	yes	up	43.8	24.6	34.88	1.79	2.93	0.5	34.4267	1.74
TRINITY_DN1865_c1_g1		0.057	-4.13694	1.21039e-12	1.05742e-07	yes	down	0.75	0.28	0.38	3.32	8.14	3.99	0.47	5.15
TRINITY_DN18684_c0_g3		0.069	-3.85847	6.15125e-13	5.37386e-08	yes	down	2.66	3.68	2.71	18.4	11.87	55.51	3.01667	28.5933
TRINITY_DN18761_c0_g1	hypothetical protein GOP47_0028254 [Adiantum capillus-veneris])	46.99	5.55428	4.0813e-15	3.5655e-10	yes	up	4.74	6.24	3.34	0.1	0.06	0.02	4.77333	0.06
TRINITY_DN18793_c1_g3		0.002	-9.11986	5.77766e-09	0.000504748	yes	down	0	0	0	52.4	65.11	4.16	0	40.5567
TRINITY_DN188_c0_g2	hypothetical protein GOP47_0013658 [Adiantum capillus-veneris])	0.066	-3.91933	3.56291e-20	3.11263e-15	yes	down	2.01	2.15	0.95	11.26	25.27	10.86	1.70333	15.7967
TRINITY_DN18845_c0_g1	probably inactive leucine-rich repeat receptor-like protein kinase At2g25790 isoform X1 [Selaginella moellendorffii])	16.932	4.08172	9.97356e-27	8.7131e-22	yes	up	68.63	100.28	102.63	2.16	2.75	5.86	90.5133	3.59
TRINITY_DN18874_c1_g1	hypothetical protein GOP47_0015976 [Adiantum capillus-veneris])	0.072	-3.80466	1.07831e-07	0.00942036	yes	down	4.92	2.08	0.82	24.8	33.16	4.52	2.60667	20.8267
TRINITY_DN18879_c0_g1	uncharacterized protein LOC112290220 [Physcomitrium patens])	0.033	-4.92603	5.01892e-18	4.38463e-13	yes	down	18.15	7.8	4.13	222.39	63.79	209.08	10.0267	165.087
TRINITY_DN18899_c0_g1	hypothetical protein KC19_6G009800 [Ceratodon purpureus])	31.494	4.97701	1.61979e-14	1.41508e-09	yes	up	14.56	17.85	17.23	0.13	1.53	0.18	16.5467	0.613333
TRINITY_DN1901_c0_g1		0.077	-3.69972	1.84475e-18	1.61161e-13	yes	down	6.77	5.66	3.16	49.66	21.59	35.53	5.19667	35.5933
TRINITY_DN19016_c0_g1	hypothetical protein KP509_17G039400 [Ceratopteris richardii])	35.007	5.12957	1.15332e-08	0.00100757	yes	up	3.21	19.01	9.1	0.04	0.44	0.09	10.44	0.19
TRINITY_DN19030_c0_g2	hypothetical protein GOP47_0011734 [Adiantum capillus-veneris])	39.195	5.29261	2.18191e-11	1.90616e-06	yes	up	12.33	5.47	6.59	0.05	0.23	0.11	8.13	0.13
TRINITY_DN1904_c0_g1		0.027	-5.23532	6.77226e-24	5.91638e-19	yes	down	2.88	2.34	0.71	43.97	44.96	18.59	1.97667	35.84
TRINITY_DN1909_c0_g1	hypothetical protein KC19_6G155700 [Ceratodon purpureus])	59.936	5.90534	5.3314e-15	4.65762e-10	yes	up	18.76	7.73	23.88	0	0.4	0.16	16.79	0.186667
TRINITY_DN19092_c0_g1	hypothetical protein KP509_29G046400 [Ceratopteris richardii])	20.869	4.38327	2.21344e-10	1.9337e-05	yes	up	9.21	5.25	4.5	0.13	0.27	0.14	6.32	0.18
TRINITY_DN19179_c0_g1	hypothetical protein KC19_2G210600 [Ceratodon purpureus])	41.8	5.38543	2.58479e-23	2.25812e-18	yes	up	9.84	14.86	21.37	0.07	0.3	0.39	15.3567	0.253333
TRINITY_DN19282_c0_g1	hypothetical protein BDL97_11G004800 [Sphagnum fallax])	0.097	-3.37191	5.45347e-17	4.76426e-12	yes	down	6.73	11.37	17.49	64.27	101.01	82.99	11.8633	82.7567
TRINITY_DN19313_c0_g1		54.676	5.77283	5.12905e-17	4.48084e-12	yes	up	15.31	11.79	19.15	0	0.31	0.26	15.4167	0.19
TRINITY_DN19386_c0_g1	protein DOG1-like 3 [Selaginella moellendorffii])	0.01	-6.67901	1.96693e-15	1.71835e-10	yes	down	0.41	0.04	0.05	8.76	16.71	4.35	0.166667	9.94
TRINITY_DN1939_c0_g1		0	-12.7242	5.20206e-22	4.54462e-17	yes	down	0.36	0.04	0.22	8107.84	935.39	444.29	0.206667	3162.51
TRINITY_DN1943_c0_g1	fimbrin-5 [Selaginella moellendorffii])	0.07	-3.83708	1.62977e-19	1.4238e-14	yes	down	5.02	13.2	7	67.34	90.71	49.46	8.40667	69.17
TRINITY_DN19434_c0_g1	hypothetical protein KP509_08G036300 [Ceratopteris richardii])	26.936	4.75148	5.96487e-27	5.21103e-22	yes	up	18.31	43.56	22.23	0.51	0.92	0.52	28.0333	0.65
TRINITY_DN1944_c0_g1	hypothetical protein KP509_24G016400 [Ceratopteris richardii])	0.069	-3.84932	9.69034e-19	8.46567e-14	yes	down	14.77	9.54	10.93	120.43	125.24	51.04	11.7467	98.9033
TRINITY_DN19452_c0_g1	cytochrome oxidase subunit 2 [Eosphagnum rigescens])	0.036	-4.78251	5.71399e-20	4.99185e-15	yes	down	1.07	0.31	1.16	10.33	11.05	21.14	0.846667	14.1733
TRINITY_DN19476_c0_g1	hypothetical protein KP509_11G045200 [Ceratopteris richardii])	47.712	5.57629	3.59817e-08	0.00314343	yes	up	3.24	9.64	6.73	0.2	0.05	0	6.53667	0.0833333
TRINITY_DN19480_c0_g3	WD repeat-containing protein 53-like [Physcomitrium patens])	0.1	-3.32375	5.86469e-08	0.00512351	yes	down	1.64	3.25	3.39	12.18	35.45	5.7	2.76	17.7767
TRINITY_DN19484_c0_g2		0.022	-5.48356	1.54704e-14	1.35152e-09	yes	down	0.13	0.12	0.04	3.84	2.1	1.73	0.0966667	2.55667
TRINITY_DN195_c0_g1	hypothetical protein M758_8G195000 [Ceratodon purpureus])	0.072	-3.80337	9.61252e-22	8.39769e-17	yes	down	67.17	91.95	105.17	853.91	672.85	977.79	88.0967	834.85
TRINITY_DN19583_c0_g2		0.03	-5.07579	1.12604e-18	9.83733e-14	yes	down	6.53	2.91	1.94	74.21	23.74	139.9	3.79333	79.2833
TRINITY_DN19592_c0_g1	uncharacterized protein LOC112345774 [Selaginella moellendorffii])	18.58	4.2157	2.14015e-08	0.00186968	yes	up	4.41	5.45	4.33	0.09	0.29	0.1	4.73	0.16
TRINITY_DN19597_c0_g1	hypothetical protein MARPO_0058s0008 [Marchantia polymorpha])	257.389	8.00781	4.38913e-12	3.83443e-07	yes	up	4.42	3.5	5.03	0	0	0.06	4.31667	0.02
TRINITY_DN1961_c0_g2	hypothetical protein KP509_10G005400 [Ceratopteris richardii])	0.076	-3.72275	3.07726e-10	2.68835e-05	yes	down	0.64	0.99	0.5	9.08	2.9	4.63	0.71	5.53667
TRINITY_DN19610_c0_g1	hypothetical protein CY35_10G089600 [Sphagnum magellanicum])	36.395	5.18567	1.23268e-12	1.0769e-07	yes	up	317.55	141.09	98.79	4.31	2.1	1.19	185.81	2.53333
TRINITY_DN19611_c0_g1	ent-kaurenoic acid oxidase 2 isoform X1 [Selaginella moellendorffii])	18.06	4.1747	1.32107e-12	1.15411e-07	yes	up	19.98	6.79	33.29	0.46	0.96	1.1	20.02	0.84
TRINITY_DN19649_c1_g1	hypothetical protein AXG93_815s1430 [Marchantia polymorpha subsp. ruderalis])	0.001	-10.7192	1.28171e-17	1.11973e-12	yes	down	0	0	0	2.89	3.81	3.32	0	3.34
TRINITY_DN19665_c0_g1	hypothetical protein GOP47_0013496 [Adiantum capillus-veneris])	15.283	3.93386	5.09166e-08	0.00444818	yes	up	2.32	1.5	0.8	0.04	0.06	0.09	1.54	0.0633333
TRINITY_DN19716_c0_g1		0.002	-9.05732	2.60879e-10	2.27909e-05	yes	down	0	0	0	1.06	2.2	0.65	0	1.30333
TRINITY_DN19730_c0_g1	hypothetical protein BDL97_12G066100 [Sphagnum fallax])	19.472	4.28335	1.41096e-27	1.23265e-22	yes	up	8.63	6.41	5.3	0.16	0.21	0.29	6.78	0.22
TRINITY_DN1975_c0_g1	hypothetical protein M758_9G075100 [Ceratodon purpureus])	34.14	5.09341	8.55286e-16	7.47195e-11	yes	up	233.48	45.62	77.06	0.87	5.25	3.45	118.72	3.19
TRINITY_DN19774_c0_g1		22.265	4.47671	5.21895e-23	4.55938e-18	yes	up	125.39	114.58	63.67	1.07	2.5	5	101.213	2.85667
TRINITY_DN19838_c0_g1	hypothetical protein M758_12G067100 [Ceratodon purpureus])	60.713	5.92394	1.82019e-08	0.00159016	yes	up	2.51	2.52	1.86	0	0.02	0.05	2.29667	0.0233333
TRINITY_DN19872_c0_g1	stellacyanin [Selaginella moellendorffii])	157.29	7.29728	7.43459e-08	0.00649501	yes	up	7.96	6.06	6.3	0	0.07	0	6.77333	0.0233333
TRINITY_DN199_c5_g1		0	-11.8418	2.12934e-11	1.86024e-06	yes	down	7.26	11.75	9.77	21540.3	29.69	32402	9.59333	17990.7
TRINITY_DN20009_c0_g1	hypothetical protein GOP47_0023484 [Adiantum capillus-veneris])	19.184	4.26181	5.50308e-17	4.8076e-12	yes	up	4.59	6.62	5.49	0.11	0.24	0.11	5.56667	0.153333
TRINITY_DN20071_c0_g1	hypothetical protein BDL97_01G180100 [Sphagnum fallax])	10.771	3.42908	5.40194e-08	0.00471924	yes	up	29.33	29.29	29.29	0.64	0.53	4.58	29.3033	1.91667
TRINITY_DN20084_c0_g1		41.92	5.38957	8.9414e-10	7.81139e-05	yes	up	19.63	17.78	10.46	0.04	0	0.71	15.9567	0.25
TRINITY_DN20186_c0_g2	hypothetical protein GOP47_0019822 [Adiantum capillus-veneris])	26.789	4.74357	1.80731e-26	1.5789e-21	yes	up	156.42	149.44	40.1	2.52	2.14	3.12	115.32	2.59333
TRINITY_DN20231_c0_g1		109.964	6.78089	1.2743e-08	0.00111326	yes	up	18.52	19.35	17.88	0.32	0	0	18.5833	0.106667
TRINITY_DN20236_c1_g2		0	-11.5207	7.7664e-10	6.78488e-05	yes	down	0	0	0	176.15	72.27	17.21	0	88.5433
TRINITY_DN20238_c0_g1	hypothetical protein Mapa_016907 [Marchantia paleacea])	10.549	3.39904	3.76488e-14	3.28907e-09	yes	up	16.02	9.97	7.53	0.63	0.7	0.62	11.1733	0.65
TRINITY_DN20261_c0_g1		28.665	4.84124	9.99296e-10	8.73005e-05	yes	up	70.5	38.53	216	0.61	2.28	4.01	108.343	2.3
TRINITY_DN20267_c0_g1	hypothetical protein MARPO_0037s0106 [Marchantia polymorpha])	18.68	4.22341	1.28268e-10	1.12057e-05	yes	up	7.31	4.78	4.71	0.09	0.38	0.08	5.6	0.183333
TRINITY_DN20313_c0_g1		0.009	-6.80246	2.6419e-16	2.30802e-11	yes	down	1.08	2	0.82	109.31	86.24	7.87	1.3	67.8067
TRINITY_DN20349_c0_g1	hypothetical protein KP509_05G084200 [Ceratopteris richardii])	123.073	6.94337	9.6548e-08	0.00843463	yes	up	4.17	1.48	5.23	0	0	0.06	3.62667	0.02
TRINITY_DN20358_c0_g2	hypothetical protein CY35_03G142600 [Sphagnum magellanicum])	270.242	8.07811	8.40119e-09	0.000733945	yes	up	2.71	2.58	1.29	0	0	0	2.19333	0
TRINITY_DN2041_c0_g1	hypothetical protein KP509_06G038100 [Ceratopteris richardii])	12.288	3.61918	4.55414e-08	0.00397859	yes	up	23.47	15.91	18.52	0.8	1.93	0.16	19.3	0.963333
TRINITY_DN2041_c0_g2	hypothetical protein KP509_06G038100 [Ceratopteris richardii])	12.653	3.66143	2.91502e-19	2.54662e-14	yes	up	47.15	47.55	73	2.64	3.85	1.99	55.9	2.82667
TRINITY_DN20483_c0_g5	hypothetical protein KP509_18G081000 [Ceratopteris richardii])	0.096	-3.37374	6.52207e-15	5.69781e-10	yes	down	1.72	3.08	1.62	7.39	22.56	12.92	2.14	14.29
TRINITY_DN2053_c0_g2	vacuolar-sorting receptor 4 [Selaginella moellendorffii])	0.001	-10.0507	8.16127e-14	7.12985e-09	yes	down	0	0	0	3.18	3.67	12.16	0	6.33667
TRINITY_DN2054_c0_g1	hypothetical protein KP509_36G052900 [Ceratopteris richardii])	0.018	-5.8325	3.74053e-45	3.26781e-40	yes	down	3.27	3.8	4.01	178.09	90.42	113.93	3.69333	127.48
TRINITY_DN2058_c0_g1	hypothetical protein KP509_18G044600 [Ceratopteris richardii])	47.302	5.56384	9.07902e-15	7.93162e-10	yes	up	12.13	16.37	20.89	0	0.17	0.58	16.4633	0.25
TRINITY_DN20584_c0_g1	hypothetical protein GOP47_0016074 [Adiantum capillus-veneris])	0	-11.2087	4.38757e-31	3.83307e-26	yes	down	0	0.06	0.02	18.49	22.26	110.44	0.0266667	50.3967
TRINITY_DN20643_c0_g1	pectinesterase [Selaginella moellendorffii])	126.902	6.98758	1.3015e-14	1.13702e-09	yes	up	6.14	3.98	6.67	0	0.06	0.02	5.59667	0.0266667
TRINITY_DN2067_c0_g1	hypothetical protein KP509_36G046500 [Ceratopteris richardii])	11.808	3.56164	4.87673e-09	0.000426041	yes	up	25.09	17.98	13.07	0.54	2	0.27	18.7133	0.936667
TRINITY_DN2068_c0_g1	hypothetical protein MARPO_0085s0070 [Marchantia polymorpha])	1294.46	10.3381	4.43803e-17	3.87715e-12	yes	up	6.77	6.24	7.31	0	0.01	0	6.77333	0.00333333
TRINITY_DN20702_c0_g1		0.055	-4.19642	4.00609e-08	0.0034998	yes	down	0.18	0.2	0.76	0.63	3.54	6.6	0.38	3.59
TRINITY_DN20721_c1_g1	hypothetical protein KP509_24G036800 [Ceratopteris richardii])	0.011	-6.52884	2.0124e-25	1.75808e-20	yes	down	0.71	0.05	0.07	2.69	9.06	5.58	0.276667	5.77667
TRINITY_DN20763_c0_g1	hypothetical protein KP509_04G045600 [Ceratopteris richardii])	0.009	-6.74652	3.90438e-09	0.000341094	yes	down	0.15	0.04	0.09	2.06	15.43	0.64	0.0933333	6.04333
TRINITY_DN20781_c0_g1	hypothetical protein GOP47_0002868, partial [Adiantum capillus-veneris])	13.675	3.77342	6.98266e-08	0.00610019	yes	up	7.67	1.83	4.76	0.29	0.18	0.17	4.75333	0.213333
TRINITY_DN20836_c0_g1	O-fucosyltransferase 19 [Selaginella moellendorffii])	0.044	-4.49241	1.73299e-25	1.51397e-20	yes	down	1.71	3.24	1.45	16.95	17.12	41.55	2.13333	25.2067
TRINITY_DN2092_c0_g1	hypothetical protein GOP47_0014831 [Adiantum capillus-veneris])	0.085	-3.55411	2.70696e-14	2.36485e-09	yes	down	9.1	2.45	3.46	28.01	42.4	26.24	5.00333	32.2167
TRINITY_DN2094_c2_g2	probable LRR receptor-like serine/threonine-protein kinase IRK [Selaginella moellendorffii])	14.17	3.8248	2.00604e-08	0.00175252	yes	up	4.1	5.12	5.55	0.07	0.13	0.52	4.92333	0.24
TRINITY_DN20948_c0_g1	hypothetical protein GOP47_0010689 [Adiantum capillus-veneris])	59.484	5.89443	1.64341e-09	0.000143572	yes	up	1.3	1.9	4.13	0.02	0.05	0.02	2.44333	0.03
TRINITY_DN2095_c0_g1	hypothetical protein GOP47_0010689 [Adiantum capillus-veneris])	72.999	6.1898	3.81065e-18	3.32906e-13	yes	up	2.88	9.86	7.33	0.01	0.1	0.06	6.69	0.0566667
TRINITY_DN20987_c0_g1	probable glucan endo-1,3-beta-glucosidase A6 isoform X2 [Physcomitrium patens])	44.464	5.47458	5.67979e-11	4.96198e-06	yes	up	6.14	5.89	3.81	0.02	0	0.22	5.28	0.08
TRINITY_DN21017_c0_g2		0.096	-3.37388	7.30156e-09	0.000637879	yes	down	2.17	2.88	1.56	9.3	21.97	11.23	2.20333	14.1667
TRINITY_DN2102_c0_g1	hypothetical protein KP509_05G036500 [Ceratopteris richardii])	204.729	7.67757	2.7613e-32	2.41233e-27	yes	up	12.75	17.5	24.49	0	0.1	0.08	18.2467	0.06
TRINITY_DN2102_c0_g2	hypothetical protein GOP47_0006021 [Adiantum capillus-veneris])	150.192	7.23067	2.95411e-57	2.58077e-52	yes	up	48.12	35.12	55.49	0.15	0.18	0.28	46.2433	0.203333
TRINITY_DN2102_c0_g4	hypothetical protein GOP47_0006021 [Adiantum capillus-veneris])	126.849	6.98697	7.13972e-08	0.0062374	yes	up	11.23	30.21	33.7	0	0.34	0.06	25.0467	0.133333
TRINITY_DN2103_c0_g2	oxidoreductase [Selaginella moellendorffii])	0.013	-6.27595	3.13722e-18	2.74074e-13	yes	down	0.11	1.61	0.46	36.5	9.78	33.28	0.726667	26.52
TRINITY_DN21053_c0_g1		39.406	5.30035	7.25194e-21	6.33544e-16	yes	up	59.15	51.84	34.14	0.99	1.01	0.15	48.3767	0.716667
TRINITY_DN2116_c0_g1	hypothetical protein CY35_19G066300 [Sphagnum magellanicum])	0.052	-4.27073	1.05073e-19	9.17942e-15	yes	down	4.61	16.3	4.82	84.33	111.9	115.06	8.57667	103.763
TRINITY_DN2125_c0_g1	hypothetical protein GOP47_0022965 [Adiantum capillus-veneris])	31.508	4.97763	2.31135e-13	2.01924e-08	yes	up	9.18	19.43	11.81	0.02	0.54	0.2	13.4733	0.253333
TRINITY_DN21338_c0_g1	hypothetical protein BDL97_06G086400 [Sphagnum fallax])	30.958	4.95226	1.13157e-11	9.88562e-07	yes	up	4.97	6.14	4.17	0	0.2	0.12	5.09333	0.106667
TRINITY_DN21342_c0_g3		0	-11.2846	4.8881e-09	0.000427034	yes	down	0	0	0	117.73	80.32	9.55	0	69.2
TRINITY_DN21420_c0_g1		0.037	-4.77437	1.68251e-19	1.46988e-14	yes	down	10.84	17.92	6.1	298.93	116.59	129.79	11.62	181.77
TRINITY_DN2145_c0_g3	hypothetical protein GOP47_0027625 [Adiantum capillus-veneris])	13.364	3.74026	5.38588e-08	0.00470521	yes	up	7.85	6.05	2.12	0.3	0.08	0.33	5.34	0.236667
TRINITY_DN21472_c0_g1	hypothetical protein GOP47_0005219 [Adiantum capillus-veneris])	18.801	4.23271	6.09913e-19	5.32832e-14	yes	up	2.39	3.75	1.87	0.04	0.1	0.11	2.67	0.0833333
TRINITY_DN21522_c0_g1		29.11	4.86344	1.77726e-09	0.000155265	yes	up	3.79	2.01	2.67	0.02	0.06	0.09	2.82333	0.0566667
TRINITY_DN21603_c0_g1	hypothetical protein MARPO_0030s0008 [Marchantia polymorpha])	0.016	-5.99085	8.26195e-29	7.21781e-24	yes	down	0.15	0.49	0.16	5	11.55	17.59	0.266667	11.38
TRINITY_DN21607_c0_g1	hypothetical protein KP509_16G080400 [Ceratopteris richardii])	25.783	4.68836	8.2617e-09	0.000721758	yes	up	3.18	3.25	2.82	0.1	0.09	0.04	3.08333	0.0766667
TRINITY_DN21624_c0_g1	hypothetical protein GOP47_0005121 [Adiantum capillus-veneris])	0.004	-7.81134	1.78359e-39	1.55818e-34	yes	down	2.77	2.19	0.71	130.51	490.42	128.3	1.89	249.743
TRINITY_DN2163_c0_g1	hypothetical protein M758_6G187400 [Ceratodon purpureus])	33.066	5.04728	2.25673e-38	1.97153e-33	yes	up	44.41	95.17	73.73	1.42	1.46	1.22	71.1033	1.36667
TRINITY_DN21653_c0_g1	MADS-box gene 4 protein [Spinulum annotinum])	0.011	-6.51484	5.17202e-09	0.000451838	yes	down	0.21	0.43	0.06	0.31	18.43	22.49	0.233333	13.7433
TRINITY_DN21658_c0_g1		0	-14.3542	3.72596e-29	3.25507e-24	yes	down	0	0	0	1069.14	753.07	308.46	0	710.223
TRINITY_DN2167_c0_g1	pre-mRNA cleavage factor Im 25 kDa subunit 2-like [Selaginella moellendorffii])	0.018	-5.76843	2.73632e-27	2.3905e-22	yes	down	43.29	44.98	49.04	2698.88	782.46	1210.45	45.77	1563.93
TRINITY_DN21694_c0_g1	hypothetical protein KP509_13G098300 [Ceratopteris richardii])	15.353	3.94045	2.8414e-12	2.4823e-07	yes	up	17.11	13.06	12.32	0.36	0.33	1.09	14.1633	0.593333
TRINITY_DN2173_c0_g1	hypothetical protein KP509_38G054800 [Ceratopteris richardii])	0.012	-6.33019	4.34116e-21	3.79252e-16	yes	down	0.17	0.3	0.74	28.7	13.92	13.29	0.403333	18.6367
TRINITY_DN21765_c0_g1	hypothetical protein KC19_3G224100 [Ceratodon purpureus])	10.449	3.38526	1.79705e-23	1.56994e-18	yes	up	39.61	45.3	28.54	1.23	2.11	3.81	37.8167	2.38333
TRINITY_DN2179_c0_g1		17.46	4.12595	6.54508e-13	5.71791e-08	yes	up	32.83	32.42	21.19	1.73	0.16	1.48	28.8133	1.12333
TRINITY_DN21795_c0_g1	probable beta-D-xylosidase 2 isoform X2 [Selaginella moellendorffii])	18.31	4.19455	1.29182e-11	1.12856e-06	yes	up	11.59	8.76	9.75	0.33	0.38	0.88	10.0333	0.53
TRINITY_DN21803_c0_g1		0	-14.3001	2.99329e-14	2.615e-09	yes	down	0	0	0	685.66	414.15	80.5	0	393.437
TRINITY_DN21837_c0_g1	hypothetical protein GOP47_0023251 [Adiantum capillus-veneris])	11.117	3.47471	3.45827e-09	0.000302121	yes	up	4.29	3.87	5.25	0.31	0.17	0.28	4.47	0.253333
TRINITY_DN21855_c0_g2	hypothetical protein KP509_26G019400 [Ceratopteris richardii])	17.711	4.14657	1.70914e-08	0.00149314	yes	up	1.65	1.9	3	0.1	0.11	0.24	2.18333	0.15
TRINITY_DN21872_c0_g1	hypothetical protein AXG93_4461s1070 [Marchantia polymorpha subsp. ruderalis])	0.086	-3.53537	3.21666e-17	2.81014e-12	yes	down	6.59	10.66	12.4	62.96	121.33	66.44	9.88333	83.5767
TRINITY_DN2190_c0_g1		0.085	-3.56318	1.01333e-09	8.85266e-05	yes	down	5.65	11.71	11.03	57.6	27.41	27.06	9.46333	37.3567
TRINITY_DN21962_c0_g1	hypothetical protein Mapa_009021 [Marchantia paleacea])	0.048	-4.38134	7.93862e-10	6.93533e-05	yes	down	0.49	1.32	0.56	3.26	4	27.18	0.79	11.48
TRINITY_DN2202_c0_g2	subtilisin-like protease SBT1.5 [Selaginella moellendorffii])	17.636	4.14049	9.48279e-23	8.28436e-18	yes	up	98.05	187.75	145.23	6.54	4.46	3.96	143.677	4.98667
TRINITY_DN221_c0_g1	hypothetical protein KP509_31G069900 [Ceratopteris richardii])	0.069	-3.85557	1.16369e-49	1.01663e-44	yes	down	9.99	11.06	6.7	77.07	56.1	108.43	9.25	80.5333
TRINITY_DN22120_c0_g1	hypothetical protein KP509_36G050500 [Ceratopteris richardii])	10.903	3.44661	7.76274e-25	6.78168e-20	yes	up	64.44	44.43	66.57	2.77	3.38	4.24	58.48	3.46333
TRINITY_DN22150_c0_g2	hypothetical protein KP509_12G042400 [Ceratopteris richardii])	27.32	4.77189	4.14402e-09	0.00036203	yes	up	1.2	1.91	1.23	0.03	0.03	0.05	1.44667	0.0366667
TRINITY_DN22166_c0_g1	hypothetical protein GOP47_0027972 [Adiantum capillus-veneris])	0.012	-6.33038	1.17992e-10	1.0308e-05	yes	down	0.03	0.02	0.06	2.26	2.29	1.18	0.0366667	1.91
TRINITY_DN22173_c0_g3	hypothetical protein Mapa_015668 [Marchantia paleacea])	25.338	4.66324	2.72324e-11	2.37908e-06	yes	up	5.03	17.47	8.21	0.06	0.44	0.43	10.2367	0.31
TRINITY_DN22270_c0_g1		0.011	-6.49776	2.31374e-11	2.02133e-06	yes	down	0.74	0.82	0	43.84	13.19	4.71	0.52	20.58
TRINITY_DN22290_c0_g2		10.315	3.36668	1.01795e-08	0.0008893	yes	up	6.46	3.26	2.57	0.36	0.2	0.22	4.09667	0.26
TRINITY_DN22298_c0_g1	hypothetical protein KP509_37G057700 [Ceratopteris richardii])	0.082	-3.61017	4.60171e-08	0.00402014	yes	down	0.28	1.83	2.37	9.94	10.9	17.69	1.49333	12.8433
TRINITY_DN2233_c2_g1	hypothetical protein AXG93_2079s1090 [Marchantia polymorpha subsp. ruderalis])	0.044	-4.51671	7.4123e-29	6.47553e-24	yes	down	0.46	0.43	0.38	5.75	8.41	3.84	0.423333	6
TRINITY_DN22347_c0_g1	receptor-like kinase, partial [Marchantia polymorpha])	118.867	6.89321	5.924e-15	5.17533e-10	yes	up	1.87	3	2.17	0	0.02	0.02	2.34667	0.0133333
TRINITY_DN22383_c0_g1	hypothetical protein Mapa_017687 [Marchantia paleacea])	20.062	4.32639	1.17689e-12	1.02816e-07	yes	up	3.12	2.53	1.84	0.06	0.13	0.04	2.49667	0.0766667
TRINITY_DN22443_c0_g1	hypothetical protein GOP47_0013852 [Adiantum capillus-veneris])	0.041	-4.61135	1.79114e-36	1.56477e-31	yes	down	29.01	31.5	21.47	482.18	424.27	301.59	27.3267	402.68
TRINITY_DN22461_c0_g1		0.001	-10.5866	2.60487e-13	2.27567e-08	yes	down	0	0	0	22.59	4.04	5.77	0	10.8
TRINITY_DN22510_c0_g1	hypothetical protein KP509_21G047000 [Ceratopteris richardii])	0.045	-4.46371	1.27878e-25	1.11717e-20	yes	down	3.74	7.36	2.48	68.68	70.47	46.91	4.52667	62.02
TRINITY_DN22554_c0_g1	hypothetical protein, partial [Marchantia polymorpha])	0.003	-8.55656	8.55912e-09	0.000747742	yes	down	0	0	0	1.05	2.51	0.67	0	1.41
TRINITY_DN2256_c0_g1	hypothetical protein KP509_06G038300 [Ceratopteris richardii])	23.079	4.52851	9.40999e-10	8.22076e-05	yes	up	6.81	9.69	32.02	0.15	0.45	1.08	16.1733	0.56
TRINITY_DN2258_c0_g1	hypothetical protein GOP47_0009672 [Adiantum capillus-veneris])	0.044	-4.50641	5.48951e-24	4.79575e-19	yes	down	0.67	1.86	1.08	17.02	35.57	15.45	1.20333	22.68
TRINITY_DN2259_c0_g1		0	-16.4416	8.17362e-15	7.14064e-10	yes	down	0	0	0	2815.82	3095.33	235.61	0	2048.92
TRINITY_DN2259_c1_g1		0	-13.9517	5.45755e-24	4.76783e-19	yes	down	0	0.81	0.4	2011.06	1437.14	314.83	0.403333	1254.34
TRINITY_DN2259_c3_g1		0.001	-10.3914	1.57353e-12	1.37467e-07	yes	down	0	0	0	296.48	342.21	20.79	0	219.827
TRINITY_DN2269_c0_g1	hypothetical protein SELMODRAFT_43474, partial [Selaginella moellendorffii])	0.015	-6.01347	4.79885e-21	4.19237e-16	yes	down	0.8	3.72	1.39	61.05	145.32	30.63	1.97	79
TRINITY_DN22704_c0_g1	hypothetical protein BDL97_02G076600 [Sphagnum fallax])	10.384	3.37631	1.54207e-10	1.34718e-05	yes	up	5.91	3.42	4.16	0.32	0.63	0.26	4.49667	0.403333
TRINITY_DN22708_c0_g1		0	-12.014	1.54494e-10	1.34969e-05	yes	down	0	0	0	342.57	35.55	58.62	0	145.58
TRINITY_DN22737_c0_g1		0.002	-8.95515	1.32742e-23	1.15966e-18	yes	down	26.78	0.56	4.55	2733.46	2050.22	4657.81	10.63	3147.16
TRINITY_DN2274_c0_g2	probable LRR receptor-like serine/threonine-protein kinase At1g56140 [Selaginella moellendorffii])	10.843	3.43871	3.08565e-10	2.69568e-05	yes	up	5.3	3.16	4.67	0.31	0.29	0.26	4.37667	0.286667
TRINITY_DN22801_c0_g1	hypothetical protein Mapa_013282 [Marchantia paleacea])	31.041	4.95611	9.4165e-12	8.22645e-07	yes	up	1.58	1.75	1.48	0.01	0.06	0.06	1.60333	0.0433333
TRINITY_DN22807_c0_g1	subtilisin-like protease SBT1.5 [Physcomitrium patens])	28.541	4.83495	3.04261e-28	2.65808e-23	yes	up	95.55	72.12	80.96	1.58	0.8	3.34	82.8767	1.90667
TRINITY_DN2281_c0_g2	aldo-keto reductase family 4 member C10 [Selaginella moellendorffii])	0.076	-3.72194	2.85329e-16	2.49269e-11	yes	down	16	17.43	15.92	106.3	240.59	70.47	16.45	139.12
TRINITY_DN2286_c0_g1		74.626	6.2216	2.44684e-16	2.13761e-11	yes	up	5854.35	5843.4	13608.2	15.02	39.39	162.52	8435.31	72.31
TRINITY_DN22893_c0_g1		76.762	6.26233	1.37445e-20	1.20075e-15	yes	up	11148.5	11867.2	18144.9	28.79	74.46	232.67	13720.2	111.973
TRINITY_DN22898_c0_g1		12.695	3.66614	6.14828e-10	5.37126e-05	yes	up	9.77	17.09	18.97	0.27	0.94	1.14	15.2767	0.783333
TRINITY_DN2290_c0_g1	hypothetical protein CY35_09G021900 [Sphagnum magellanicum])	0.091	-3.45403	8.31413e-20	7.26339e-15	yes	down	96.71	48.83	56.35	480.32	327.36	510.52	67.2967	439.4
TRINITY_DN2297_c0_g2	hypothetical protein GOP47_0013432 [Adiantum capillus-veneris])	21.732	4.44174	1.34794e-10	1.17759e-05	yes	up	2.99	4.6	2.26	0.04	0.14	0.1	3.28333	0.0933333
TRINITY_DN22997_c0_g1	hypothetical protein GOP47_0027226 [Adiantum capillus-veneris])	12.486	3.6423	4.64347e-20	4.05663e-15	yes	up	17.89	18.61	14.8	0.51	1.46	0.64	17.1	0.87
TRINITY_DN2306_c0_g1	hypothetical protein CY35_15G031800 [Sphagnum magellanicum])	47.555	5.57151	5.40843e-19	4.72491e-14	yes	up	8.42	15.98	12.87	0.02	0.14	0.36	12.4233	0.173333
TRINITY_DN23133_c0_g1		0.038	-4.70922	5.24969e-19	4.58624e-14	yes	down	24.58	63.59	89.27	1043.57	745.98	1248.2	59.1467	1012.58
TRINITY_DN2320_c1_g1		0.023	-5.43008	1.07298e-11	9.37381e-07	yes	down	1.08	0.27	0.11	6.58	13.09	4.43	0.486667	8.03333
TRINITY_DN23267_c0_g1	hypothetical protein MARPO_0151s0044 [Marchantia polymorpha])	23.934	4.58098	4.7027e-13	4.10838e-08	yes	up	3.16	2.52	2.61	0.01	0.07	0.16	2.76333	0.08
TRINITY_DN23296_c0_g2		0.073	-3.77102	1.99719e-09	0.000174478	yes	down	1.18	2.41	1.05	21.1	6.93	7.26	1.54667	11.7633
TRINITY_DN23313_c0_g1	hypothetical protein SELMODRAFT_100869, partial [Selaginella moellendorffii])	0.051	-4.28001	1.30962e-15	1.14411e-10	yes	down	24.17	16.53	10.94	156.81	72.5	424.01	17.2133	217.773
TRINITY_DN23340_c0_g1	hypothetical protein KP509_26G041000 [Ceratopteris richardii])	23.409	4.549	4.96972e-18	4.34165e-13	yes	up	4.88	5.73	5.04	0.08	0.42	0.07	5.21667	0.19
TRINITY_DN23357_c0_g1	hypothetical protein KP509_24G020600 [Ceratopteris richardii])	232.853	7.86328	7.03256e-09	0.000614378	yes	up	3.32	1.5	2.83	0.02	0	0	2.55	0.00666667
TRINITY_DN23372_c0_g1	hypothetical protein SELMODRAFT_167797, partial [Selaginella moellendorffii])	13.143	3.71623	5.32804e-18	4.65468e-13	yes	up	9.35	9.04	9.61	0.26	0.65	0.47	9.33333	0.46
TRINITY_DN23373_c0_g1		0.021	-5.60792	9.29826e-12	8.12314e-07	yes	down	12.98	2.82	11.57	855.12	20.51	891.62	9.12333	589.083
TRINITY_DN234_c3_g2	hypothetical protein KC19_7G047800 [Ceratodon purpureus])	0.085	-3.56479	6.15066e-14	5.37334e-09	yes	down	7.94	2.28	3.09	18.8	36.53	43.26	4.43667	32.8633
TRINITY_DN23404_c0_g1	hypothetical protein SELMODRAFT_95740 [Selaginella moellendorffii])	191.266	7.57943	6.81857e-17	5.95684e-12	yes	up	4.88	8.57	10.68	0.02	0.06	0	8.04333	0.0266667
TRINITY_DN23408_c0_g2	hypothetical protein GOP47_0029518 [Adiantum capillus-veneris])	0.019	-5.68608	6.89047e-13	6.01965e-08	yes	down	0.03	0.03	0.04	0.96	1.76	0.77	0.0333333	1.16333
TRINITY_DN2341_c0_g2	hypothetical protein GOP47_0010624 [Adiantum capillus-veneris])	11.213	3.48708	1.08761e-09	9.50162e-05	yes	up	8.6	8.07	3.67	1.07	0.27	0.44	6.78	0.593333
TRINITY_DN2344_c0_g1	hypothetical protein AXG93_1333s1220 [Marchantia polymorpha subsp. ruderalis])	0.085	-3.55327	4.87211e-30	4.25637e-25	yes	down	5.69	4.12	5.15	36.13	27.16	50.87	4.98667	38.0533
TRINITY_DN2347_c0_g1	hypothetical protein CY35_19G043400 [Sphagnum magellanicum])	196.763	7.62032	1.80108e-08	0.00157346	yes	up	2.27	4.13	2.63	0	0	0.03	3.01	0.01
TRINITY_DN23477_c1_g1	hypothetical protein GOP47_0011199 [Adiantum capillus-veneris])	91.689	6.51868	4.61701e-24	4.03351e-19	yes	up	18.16	25.26	12.42	0.09	0.27	0	18.6133	0.12
TRINITY_DN2350_c0_g1	hypothetical protein KP509_06G060100 [Ceratopteris richardii])	0.002	-9.05761	9.00084e-11	7.86331e-06	yes	down	0.18	1.74	0.72	13.61	722.06	226.9	0.88	320.857
TRINITY_DN2356_c0_g1		2350.75	11.1989	9.23404e-20	8.06704e-15	yes	up	9.67	7.32	5.47	0	0	0	7.48667	0
TRINITY_DN23583_c0_g1	hypothetical protein KP509_25G018000 [Ceratopteris richardii])	30.379	4.92501	4.73327e-08	0.00413508	yes	up	2.44	2.44	2.62	0	0.01	0.16	2.5	0.0566667
TRINITY_DN23586_c0_g2		0.077	-3.6932	1.0054e-13	8.7834e-09	yes	down	106.99	79.92	79.39	952.55	742.51	319.9	88.7667	671.653
TRINITY_DN2369_c0_g2		0.056	-4.14853	1.85831e-15	1.62346e-10	yes	down	10.81	2.73	4.72	82.27	71.77	38.4	6.08667	64.1467
TRINITY_DN2375_c0_g1	hypothetical protein CY35_03G083600 [Sphagnum magellanicum])	0.098	-3.34402	2.07233e-14	1.81043e-09	yes	down	3.22	1.94	1.57	18.82	16.07	9.01	2.24333	14.6333
TRINITY_DN23822_c0_g1		0.002	-9.20881	3.34209e-11	2.91971e-06	yes	down	0	0	0	137.21	90.27	43.14	0	90.2067
TRINITY_DN23887_c0_g1	hypothetical protein KC19_1G041900 [Ceratodon purpureus])	31.618	4.98265	7.05551e-13	6.16383e-08	yes	up	27.8	34.89	50.33	0.38	1.81	0.16	37.6733	0.783333
TRINITY_DN23890_c0_g1		0.072	-3.78864	1.87099e-12	1.63454e-07	yes	down	0.37	0.2	0.14	1.51	1.89	2.79	0.236667	2.06333
TRINITY_DN23898_c0_g1	hypothetical protein KP509_09G050300 [Ceratopteris richardii])	20.469	4.35534	5.78259e-12	5.05179e-07	yes	up	9.34	6.99	12.82	0.14	0.33	0.49	9.71667	0.32
TRINITY_DN2393_c0_g2	hypothetical protein KP509_12G026600 [Ceratopteris richardii])	0.06	-4.04832	1.24729e-58	1.08966e-53	yes	down	28.23	27.52	24.21	230.26	314.92	244.05	26.6533	263.077
TRINITY_DN2399_c0_g1	hypothetical protein SELMODRAFT_26594, partial [Selaginella moellendorffii])	0.071	-3.8134	3.96733e-13	3.46594e-08	yes	down	13.93	5.36	8.02	109.67	64.34	32.47	9.10333	68.8267
TRINITY_DN24008_c0_g1	hypothetical protein CY35_01G120800 [Sphagnum magellanicum])	0.063	-3.99458	1.9176e-22	1.67525e-17	yes	down	5.11	5.23	8.07	58.04	38.49	97.34	6.13667	64.6233
TRINITY_DN241_c0_g1	hypothetical protein GOP47_0016698 [Adiantum capillus-veneris])	0.03	-5.06682	2.73294e-16	2.38755e-11	yes	down	34.16	19.24	11.95	488.24	450.47	121.81	21.7833	353.507
TRINITY_DN24130_c0_g3	hypothetical protein CY35_05G064000 [Sphagnum magellanicum])	31.676	4.98534	2.04612e-16	1.78753e-11	yes	up	11.21	12.71	13.41	0.22	0.41	0.1	12.4433	0.243333
TRINITY_DN2414_c0_g2	hypothetical protein KC19_4G107300 [Ceratodon purpureus])	10.389	3.377	3.65647e-11	3.19437e-06	yes	up	22.56	43.2	27.15	2.81	1.57	0.7	30.97	1.69333
TRINITY_DN24192_c0_g2	hypothetical protein Mp_3g07970 [Marchantia polymorpha subsp. ruderalis])	0.028	-5.1582	3.55102e-11	3.10224e-06	yes	down	0.14	0.07	0.03	0.94	3.8	0.52	0.08	1.75333
TRINITY_DN24205_c0_g1	hypothetical protein GOP47_0006678 [Adiantum capillus-veneris])	13.06	3.70707	4.92495e-14	4.30253e-09	yes	up	5.89	5.32	6.27	0.1	0.44	0.35	5.82667	0.296667
TRINITY_DN24280_c0_g1	cytochrome P450 71A1-like [Selaginella moellendorffii])	14.101	3.81775	7.41808e-10	6.48059e-05	yes	up	7.65	5.45	4.83	0.17	0.26	0.58	5.97667	0.336667
TRINITY_DN2431_c0_g3		0.085	-3.55863	7.7358e-09	0.000675815	yes	down	154.88	49.53	21.45	625.81	384.34	547.97	75.2867	519.373
TRINITY_DN2432_c2_g1	hypothetical protein MARPO_0056s0043 [Marchantia polymorpha])	0.034	-4.87195	6.45995e-21	5.64354e-16	yes	down	1.72	3.67	2.66	73.07	58.71	23.48	2.68333	51.7533
TRINITY_DN24366_c0_g1	hypothetical protein KP509_34G039800 [Ceratopteris richardii])	12.696	3.66631	1.95051e-12	1.70401e-07	yes	up	4.61	4.77	2.73	0.07	0.32	0.22	4.03667	0.203333
TRINITY_DN24458_c0_g1		0.034	-4.88979	3.05014e-09	0.000266467	yes	down	0.18	0.26	0.16	2.01	4.85	4.76	0.2	3.87333
TRINITY_DN24460_c0_g1		0.018	-5.8359	7.58467e-08	0.00662612	yes	down	0.03	0.03	0.16	2.2	6.31	0.54	0.0733333	3.01667
TRINITY_DN24460_c0_g2	calvin cycle protein CP12-1, chloroplastic [Selaginella moellendorffii])	0.038	-4.70902	1.52805e-23	1.33494e-18	yes	down	16.35	5.78	5.55	185.3	105.95	134.92	9.22667	142.057
TRINITY_DN2448_c0_g1	hypothetical protein BDL97_05G025100 [Sphagnum fallax])	0.092	-3.44363	7.21042e-10	6.29917e-05	yes	down	32.48	14.11	25.38	192.24	278.19	72.77	23.99	181.067
TRINITY_DN2464_c2_g2	hypothetical protein GOP47_0010104 [Adiantum capillus-veneris])	71.819	6.16629	4.86339e-32	4.24875e-27	yes	up	202.23	298.16	231.63	1.2	0.97	4.83	244.007	2.33333
TRINITY_DN24682_c0_g1	flavin-containing monooxygenase FMO GS-OX-like 4 isoform X2 [Physcomitrium patens])	18.659	4.2218	1.93493e-11	1.69039e-06	yes	up	12.84	19.65	67.02	0.61	1.43	1.85	33.17	1.29667
TRINITY_DN24691_c0_g1	hypothetical protein SELMODRAFT_269483 [Selaginella moellendorffii])	29.363	4.87593	2.18618e-10	1.90989e-05	yes	up	3.56	3	3.61	0.05	0.14	0.03	3.39	0.0733333
TRINITY_DN247_c0_g3	hypothetical protein MARPO_YA0041 [Marchantia polymorpha])	0.009	-6.84217	1.56282e-41	1.36531e-36	yes	down	0.2	0.37	0.14	13.91	22.5	15.86	0.236667	17.4233
TRINITY_DN24883_c0_g1	hypothetical protein GOP47_0030376 [Adiantum capillus-veneris])	0.004	-8.09217	8.44008e-32	7.37342e-27	yes	down	0.08	0.7	0.78	89.73	148.26	36.75	0.52	91.58
TRINITY_DN24908_c0_g1		0.032	-4.9603	4.98491e-13	4.35492e-08	yes	down	0.7	0.46	0.08	8.42	8.07	6.1	0.413333	7.53
TRINITY_DN2491_c0_g1	hypothetical protein CY35_17G025700 [Sphagnum magellanicum])	0.067	-3.90731	4.77565e-15	4.1721e-10	yes	down	4.64	3.98	2.61	27.66	65.69	16.4	3.74333	36.5833
TRINITY_DN24910_c0_g1	uncharacterized protein LOC9634296 [Selaginella moellendorffii])	0.019	-5.70587	2.44379e-18	2.13494e-13	yes	down	83.39	29.76	17.35	1826.89	413.95	1687.2	43.5	1309.35
TRINITY_DN25021_c0_g1		84.453	6.40007	1.30733e-09	0.000114211	yes	up	3.96	3.79	4.04	0	0	0.13	3.93	0.0433333
TRINITY_DN25083_c0_g1	hypothetical protein GOP47_0004870 [Adiantum capillus-veneris])	17.81	4.15464	2.68091e-11	2.3421e-06	yes	up	20.17	17.27	19.61	2.22	0.17	1.23	19.0167	1.20667
TRINITY_DN251_c0_g3	hypothetical protein GOP47_0024773 [Adiantum capillus-veneris])	806.807	9.65608	1.41914e-43	1.23979e-38	yes	up	48.55	48.37	44.22	0.07	0.02	0.02	47.0467	0.0366667
TRINITY_DN25204_c0_g1		0.06	-4.06739	4.14202e-36	3.61855e-31	yes	down	1112.36	1758.86	1078.02	10526	16315.8	12481	1316.41	13107.6
TRINITY_DN25238_c0_g1	hypothetical protein MARPO_0005s0106 [Marchantia polymorpha])	130.278	7.02545	6.47074e-43	5.65296e-38	yes	up	16.53	13.81	16.23	0.05	0.12	0.06	15.5233	0.0766667
TRINITY_DN25250_c0_g2		0.002	-9.25061	5.32518e-09	0.000465218	yes	down	0	0	0	52.33	41.04	2.86	0	32.0767
TRINITY_DN25305_c0_g3	hypothetical protein GOP47_0000439 [Adiantum capillus-veneris])	34.321	5.10103	9.74634e-09	0.00085146	yes	up	2.45	3.2	3.93	0.05	0.12	0	3.19333	0.0566667
TRINITY_DN2541_c0_g1	uncharacterized protein LOC112277644 isoform X1 [Physcomitrium patens])	74.675	6.22255	1.33501e-17	1.16629e-12	yes	up	25.83	14.92	12.31	0.06	0.06	0.39	17.6867	0.17
TRINITY_DN2552_c0_g1	hypothetical protein Mapa_015668 [Marchantia paleacea])	103.821	6.69795	1.18041e-19	1.03123e-14	yes	up	26.34	24.81	9.46	0.04	0.04	0.27	20.2033	0.116667
TRINITY_DN2565_c0_g1		47.074	5.55686	1.5166e-10	1.32493e-05	yes	up	13.71	24.89	7.41	0	0.33	0.27	15.3367	0.2
TRINITY_DN25761_c0_g1	hypothetical protein Mapa_004721 [Marchantia paleacea])	13.745	3.78088	1.53648e-09	0.00013423	yes	up	3.68	5.12	4.16	0.09	0.77	0.71	4.32	0.523333
TRINITY_DN25790_c0_g1		48.373	5.59612	2.23716e-16	1.95443e-11	yes	up	8.58	7.47	8.95	0.07	0.17	0.07	8.33333	0.103333
TRINITY_DN2587_c0_g1	hypothetical protein Mapa_002131 [Marchantia paleacea])	0.091	-3.45767	1.3615e-15	1.18944e-10	yes	down	2.29	4.57	1.77	21.58	21.02	14.93	2.87667	19.1767
TRINITY_DN2597_c0_g3		0.002	-8.95288	8.16167e-08	0.00713019	yes	down	0	0	0	5.48	7.7	0.48	0	4.55333
TRINITY_DN2598_c0_g1	hypothetical protein KP509_34G054400 [Ceratopteris richardii])	118.485	6.88856	1.224e-18	1.06931e-13	yes	up	15.53	11.66	6.07	0.06	0	0.11	11.0867	0.0566667
TRINITY_DN25987_c0_g1		0.039	-4.66921	1.36091e-17	1.18892e-12	yes	down	0.34	0.19	0.1	2.37	5.13	2.45	0.21	3.31667
TRINITY_DN25994_c0_g1		90.546	6.50057	8.06654e-13	7.04709e-08	yes	up	6.71	5.11	9.79	0.07	0.06	0	7.20333	0.0433333
TRINITY_DN26007_c0_g1	hypothetical protein SELMODRAFT_87683 [Selaginella moellendorffii])	10.641	3.41154	5.94317e-08	0.00519207	yes	up	3.59	5.94	2.9	0.23	0.39	0.16	4.14333	0.26
TRINITY_DN2612_c0_g1	hypothetical protein GOP47_0027376 [Adiantum capillus-veneris])	0.059	-4.09537	5.0639e-13	4.42392e-08	yes	down	50.93	70.9	11.65	374.31	566.02	256.33	44.4933	398.887
TRINITY_DN26176_c0_g1	hypothetical protein KP509_21G040700 [Ceratopteris richardii])	330.75	8.3696	9.8068e-11	8.56741e-06	yes	up	9.39	7.22	8.47	0	0	0.05	8.36	0.0166667
TRINITY_DN26222_c0_g1		0.001	-9.85488	1.39788e-11	1.22122e-06	yes	down	0	0	0	108.28	24.22	25.22	0	52.5733
TRINITY_DN26222_c0_g2		0.001	-10.0099	7.11577e-11	6.21648e-06	yes	down	0	0	0	181.81	163.2	8.27	0	117.76
TRINITY_DN26222_c0_g3		0.003	-8.59097	1.42846e-08	0.00124793	yes	down	0	0	0	48.17	95.02	10.51	0	51.2333
TRINITY_DN2624_c1_g1	hypothetical protein KP509_04G105800 [Ceratopteris richardii])	441.953	8.78775	3.52272e-10	3.07752e-05	yes	up	8.4	6.31	2.2	0	0	0	5.63667	0
TRINITY_DN2626_c0_g1	hypothetical protein SELMODRAFT_132475 [Selaginella moellendorffii])	0.084	-3.56572	2.13136e-16	1.862e-11	yes	down	1.12	1.29	2	13.49	18.68	9.87	1.47	14.0133
TRINITY_DN26453_c0_g1		0.076	-3.72506	7.5464e-09	0.000659268	yes	down	7.9	4.54	6.3	89.78	11.32	43.07	6.24667	48.0567
TRINITY_DN26461_c0_g1	hypothetical protein GOP47_0000190 [Adiantum capillus-veneris])	247.054	7.94868	6.24856e-17	5.45887e-12	yes	up	8.54	9.49	9.72	0	0.06	0	9.25	0.02
TRINITY_DN26521_c0_g1	hypothetical protein GOP47_0000190 [Adiantum capillus-veneris])	195.394	7.61024	1.09879e-19	9.59922e-15	yes	up	11.44	7.57	9.19	0	0.04	0.07	9.4	0.0366667
TRINITY_DN26537_c0_g1	hypothetical protein M758_3G240900 [Ceratodon purpureus])	23.791	4.57235	1.25551e-69	1.09684e-64	yes	up	49.65	72.45	50.22	0.99	1.68	1.81	57.44	1.49333
TRINITY_DN26582_c0_g2		0.003	-8.63455	1.06991e-08	0.000934697	yes	down	0	0	0	5.15	1.41	2.25	0	2.93667
TRINITY_DN2674_c0_g1	hypothetical protein BDL97_08G044800 [Sphagnum fallax])	0.098	-3.34591	6.97606e-18	6.09443e-13	yes	down	2.49	2.48	2.43	20.52	10.26	14.01	2.46667	14.93
TRINITY_DN26833_c0_g1	hypothetical protein KC19_3G071900 [Ceratodon purpureus])	0.071	-3.81876	8.75738e-13	7.65063e-08	yes	down	1.31	1.21	0.23	5.01	8.47	7.94	0.916667	7.14
TRINITY_DN26855_c0_g1	hypothetical protein BDL97_15G024800 [Sphagnum fallax])	620.208	9.27661	2.41516e-12	2.10994e-07	yes	up	5.62	6	8.19	0	0	0	6.60333	0
TRINITY_DN27031_c0_g1		0.053	-4.22811	1.74921e-08	0.00152814	yes	down	1.95	3.87	2.57	2.35	44.69	58.49	2.79667	35.1767
TRINITY_DN272_c0_g1	hypothetical protein KP509_04G057800 [Ceratopteris richardii])	0.049	-4.36572	3.3027e-12	2.88531e-07	yes	down	27.18	33.69	25.19	232.91	1051.28	146.95	28.6867	477.047
TRINITY_DN272_c0_g2	hypothetical protein GOP47_0005105 [Adiantum capillus-veneris])	0.014	-6.20372	4.5445e-17	3.97017e-12	yes	down	1.53	3.02	1.49	55.94	232.16	16.62	2.01333	101.573
TRINITY_DN2720_c0_g1	hypothetical protein SELMODRAFT_121181, partial [Selaginella moellendorffii])	0.062	-4.01001	9.16944e-09	0.000801061	yes	down	1.06	2.28	1.22	3.42	37.01	7.37	1.52	15.9333
TRINITY_DN2732_c3_g1		34.598	5.11262	4.08531e-23	3.56901e-18	yes	up	448.62	389.97	345.84	3.82	15.15	2.55	394.81	7.17333
TRINITY_DN2739_c1_g1	hypothetical protein KC19_2G210600 [Ceratodon purpureus])	14.142	3.82195	6.24345e-11	5.4544e-06	yes	up	137.06	210.4	210.43	4.69	17.62	3.11	185.963	8.47333
TRINITY_DN2742_c0_g1		0	-12.4104	8.49328e-39	7.4199e-34	yes	down	0.03	0.04	0	64.82	116.34	46.38	0.0233333	75.8467
TRINITY_DN27435_c0_g1		0.089	-3.48333	9.58707e-08	0.00837546	yes	down	2.14	1.85	0.26	5.99	14.21	8.42	1.41667	9.54
TRINITY_DN2746_c0_g1	protein SLE2 [Selaginella moellendorffii])	0.002	-8.81113	2.10485e-08	0.00183884	yes	down	0.08	0.12	0.29	43.08	118.81	1.16	0.163333	54.35
TRINITY_DN27473_c0_g1		0.069	-3.85226	1.55262e-08	0.0013564	yes	down	0.25	0.64	0.17	2.4	5.65	2.84	0.353333	3.63
TRINITY_DN2765_c1_g2		0.092	-3.44841	5.06005e-08	0.00442056	yes	down	0.42	0.25	0.48	2.78	2.14	2.93	0.383333	2.61667
TRINITY_DN27661_c0_g1		43.858	5.45478	2.35961e-24	2.0614e-19	yes	up	11.67	23.23	8.66	0.2	0.31	0.14	14.52	0.216667
TRINITY_DN27719_c0_g2	ethylene-responsive transcription factor RAP2-1-like [Physcomitrium patens])	17.654	4.14195	6.52065e-23	5.69657e-18	yes	up	47.13	39.59	47.39	0.76	1.32	3	44.7033	1.69333
TRINITY_DN2773_c0_g1	hypothetical protein PHYPA_016260 [Physcomitrium patens])	0.009	-6.72599	2.03761e-58	1.78009e-53	yes	down	1.13	1.55	0.79	135.69	46.48	159.71	1.15667	113.96
TRINITY_DN27755_c0_g1		0.001	-9.71791	1.47882e-10	1.29192e-05	yes	down	0	0	0	234.21	99.97	16.96	0	117.047
TRINITY_DN278_c0_g1	hypothetical protein Mapa_003560 [Marchantia paleacea])	18.417	4.20295	1.4489e-15	1.26579e-10	yes	up	31.25	27.47	8.1	0.96	0.76	0.63	22.2733	0.783333
TRINITY_DN2781_c0_g1	hypothetical protein SELMODRAFT_172478 [Selaginella moellendorffii])	23.137	4.53216	5.66834e-10	4.95197e-05	yes	up	6.67	5.9	6.57	0.07	0.01	0.39	6.38	0.156667
TRINITY_DN27882_c0_g1	hypothetical protein MARPO_0029s0129 [Marchantia polymorpha])	0.003	-8.57265	2.72021e-11	2.37643e-06	yes	down	0.08	3.5	0.52	267.88	477.62	214.32	1.36667	319.94
TRINITY_DN279_c0_g1	oxidoreductase [Selaginella moellendorffii])	0.073	-3.78163	4.23973e-16	3.70391e-11	yes	down	9.04	16.18	9.55	111.99	115.15	48.17	11.59	91.77
TRINITY_DN27959_c0_g1	hypothetical protein GOP47_0010734 [Adiantum capillus-veneris])	292.193	8.19078	3.25578e-09	0.000284431	yes	up	2.91	2.4	1.49	0	0	0	2.26667	0
TRINITY_DN2802_c0_g1		0.001	-10.2731	1.42228e-15	1.24253e-10	yes	down	0	0	0	43.68	44.01	27.67	0	38.4533
TRINITY_DN2802_c2_g2		0	-11.3527	1.41396e-08	0.00123526	yes	down	0	0	0	311.6	33.07	54.35	0	133.007
TRINITY_DN28055_c0_g1	auxin-responsive protein IAA16 [Selaginella moellendorffii])	0.032	-4.96262	2.08397e-12	1.8206e-07	yes	down	0.05	0.83	0.68	7.83	16.47	7.53	0.52	10.61
TRINITY_DN2812_c0_g1	hypothetical protein GOP47_0022391 [Adiantum capillus-veneris])	276.169	8.10941	1.33951e-23	1.17023e-18	yes	up	22.19	24.35	33.82	0	0	0.2	26.7867	0.0666667
TRINITY_DN28139_c0_g1		29.61	4.88799	1.39401e-08	0.00121784	yes	up	10.89	8.54	6.82	0	0.06	0.56	8.75	0.206667
TRINITY_DN28140_c0_g1	hypothetical protein GOP47_0022463 [Adiantum capillus-veneris])	12.743	3.6716	7.74145e-14	6.76308e-09	yes	up	2.93	3.7	3.2	0.08	0.16	0.28	3.27667	0.173333
TRINITY_DN2821_c0_g1	hypothetical protein KP509_29G065200 [Ceratopteris richardii])	14.942	3.9013	3.42657e-18	2.99352e-13	yes	up	13.18	10.51	5.81	0.22	0.64	0.38	9.83333	0.413333
TRINITY_DN2823_c0_g1	hypothetical protein Mapa_008118 [Marchantia paleacea])	0.042	-4.57342	7.21678e-32	6.30473e-27	yes	down	1.37	2.21	1.83	29.78	29.51	20.62	1.80333	26.6367
TRINITY_DN28334_c0_g1		0.018	-5.79253	6.3176e-10	5.51918e-05	yes	down	0.2	0.16	0	2.98	7.69	2.91	0.12	4.52667
TRINITY_DN2835_c0_g2	kinesin 14-VIa protein [Marsilea vestita])	55.734	5.80049	3.66462e-32	3.20148e-27	yes	up	43.31	40.4	11.13	0.21	0.37	0.5	31.6133	0.36
TRINITY_DN28369_c0_g1	hypothetical protein Mapa_014810 [Marchantia paleacea])	106.994	6.74139	6.3715e-14	5.56627e-09	yes	up	4.96	5.13	6.35	0.07	0.02	0	5.48	0.03
TRINITY_DN2838_c0_g1	cytochrome c oxidase, partial [Isoetes flaccida])	0.089	-3.48249	2.12888e-15	1.85983e-10	yes	down	7.78	6.44	2.45	37.86	48.7	24.76	5.55667	37.1067
TRINITY_DN2842_c0_g1		1334.92	10.3825	4.58451e-16	4.00512e-11	yes	up	132.61	116.47	40.68	0	0	0	96.5867	0
TRINITY_DN28558_c0_g4		0.004	-8.05575	1.07036e-07	0.00935091	yes	down	0	0	0	2.5	1.05	1.34	0	1.63
TRINITY_DN28559_c0_g1	hypothetical protein GOP47_0016782 [Adiantum capillus-veneris])	44.597	5.47888	2.17361e-12	1.89891e-07	yes	up	6.94	7.12	3	0.07	0.09	0.07	5.68667	0.0766667
TRINITY_DN28597_c0_g1		0.01	-6.57616	4.4371e-10	3.87634e-05	yes	down	0	0.08	0.66	8.54	5.98	24.26	0.246667	12.9267
TRINITY_DN28607_c0_g1	hypothetical protein GOP47_0024390 [Adiantum capillus-veneris])	0.005	-7.61398	7.03812e-34	6.14864e-29	yes	down	0.03	0.07	0.15	7.31	13.77	18.53	0.0833333	13.2033
TRINITY_DN2862_c0_g1	galactinol synthase 2 [Selaginella moellendorffii])	0.006	-7.48597	3.86173e-71	3.37368e-66	yes	down	8.77	11.59	5.09	1439.52	850.01	1499.16	8.48333	1262.9
TRINITY_DN28751_c0_g1	hypothetical protein CY35_14G083200 [Sphagnum magellanicum])	12.63	3.65883	8.01072e-14	6.99833e-09	yes	up	9.74	15.34	25.88	0.58	0.82	1.59	16.9867	0.996667
TRINITY_DN28779_c0_g3		0.001	-9.98231	1.90348e-11	1.66291e-06	yes	down	0	0	0	492.31	117.41	23.14	0	210.953
TRINITY_DN2885_c0_g1	hypothetical protein SELMODRAFT_133734 [Selaginella moellendorffii])	29.751	4.89486	2.70368e-08	0.00236199	yes	up	5.13	7.85	15.95	0.39	0.2	0	9.64333	0.196667
TRINITY_DN2886_c2_g1		361.362	8.4973	8.23264e-11	7.1922e-06	yes	up	14.54	12.49	6.55	0	0	0.04	11.1933	0.0133333
TRINITY_DN28898_c0_g1	cytochrome P450 71A1 [Selaginella moellendorffii])	0.062	-4.01915	9.52034e-09	0.000831716	yes	down	0.66	3.08	0.22	10.1	16.63	10.23	1.32	12.32
TRINITY_DN2891_c0_g1	hypothetical protein Mapa_000551 [Marchantia paleacea])	0.06	-4.06384	9.72631e-08	0.0084971	yes	down	0.8	2.63	0.28	9.77	5.86	2.22	1.23667	5.95
TRINITY_DN28989_c0_g1	CC type glutaredoxin [Selaginella moellendorffii])	0.007	-7.08981	5.29399e-08	0.00462494	yes	down	1.59	0.11	0.05	61.45	44.05	24.68	0.583333	43.3933
TRINITY_DN29_c0_g1	hypothetical protein KP509_29G058100, partial [Ceratopteris richardii])	0.059	-4.07472	2.08666e-17	1.82295e-12	yes	down	11.79	5.8	3.43	53.67	111.89	49.52	7.00667	71.6933
TRINITY_DN29048_c0_g1	hypothetical protein GOP47_0010812 [Adiantum capillus-veneris])	29.236	4.86968	5.31142e-16	4.64017e-11	yes	up	115.5	93.86	180.9	1.06	1.42	7.15	130.087	3.21
TRINITY_DN29135_c0_g1	hypothetical protein AXG93_3661s1130 [Marchantia polymorpha subsp. ruderalis])	15.124	3.91878	7.2423e-12	6.32702e-07	yes	up	22.88	27.95	16.96	0.17	1.77	1.03	22.5967	0.99
TRINITY_DN2916_c0_g1	hypothetical protein SELMODRAFT_130004, partial [Selaginella moellendorffii])	0.073	-3.76957	6.98774e-47	6.10463e-42	yes	down	10.86	9.33	5.46	55.36	52.61	69.32	8.55	59.0967
TRINITY_DN29189_c0_g1	hypothetical protein AXG93_4360s1210 [Marchantia polymorpha subsp. ruderalis])	12.842	3.68282	1.38919e-12	1.21363e-07	yes	up	9.13	12.32	4.97	0.17	0.52	0.63	8.80667	0.44
TRINITY_DN2919_c0_g1		61.588	5.94459	5.35849e-12	4.68128e-07	yes	up	31.86	11.43	6.25	0	0.04	0.34	16.5133	0.126667
TRINITY_DN29210_c0_g1		106.013	6.7281	4.73947e-13	4.14049e-08	yes	up	13.51	13.63	7.34	0.19	0	0	11.4933	0.0633333
TRINITY_DN2932_c0_g1	hypothetical protein KP509_39G026200 [Ceratopteris richardii])	0.011	-6.49224	2.13331e-103	1.8637e-98	yes	down	1.77	2.16	1.89	92.79	143.84	103.21	1.94	113.28
TRINITY_DN2936_c0_g1	hypothetical protein SELMODRAFT_81021 [Selaginella moellendorffii])	0.044	-4.49663	4.85728e-14	4.24341e-09	yes	down	0.66	1	0.5	20.53	9.87	5.29	0.72	11.8967
TRINITY_DN29364_c0_g1	hypothetical protein KP509_21G046500 [Ceratopteris richardii])	48.136	5.58905	3.1041e-09	0.000271181	yes	up	5.35	9.09	2.09	0.08	0	0.32	5.51	0.133333
TRINITY_DN29388_c0_g1	zinc finger protein CONSTANS-LIKE 10-like [Physcomitrium patens])	0.047	-4.41693	4.45233e-08	0.00388964	yes	down	1.08	2	5.35	77.87	15.83	14.25	2.81	35.9833
TRINITY_DN29486_c0_g1	hypothetical protein CY35_03G125100 [Sphagnum magellanicum])	84.077	6.39363	6.09452e-17	5.3243e-12	yes	up	6.91	5.09	12.82	0.04	0.12	0.02	8.27333	0.06
TRINITY_DN29524_c0_g1		0.014	-6.20731	1.1287e-10	9.86056e-06	yes	down	0	0.18	0.05	5.01	2.04	5.08	0.0766667	4.04333
TRINITY_DN29527_c0_g1	hypothetical protein Mapa_014314 [Marchantia paleacea])	12.41	3.63339	6.22258e-08	0.00543617	yes	up	23.14	17.68	18.37	2.04	1.62	3.86	19.73	2.50667
TRINITY_DN2962_c0_g2	hypothetical protein SELMODRAFT_85451 [Selaginella moellendorffii])	11.057	3.46695	8.58868e-10	7.50324e-05	yes	up	3.32	3.05	1.88	0.11	0.17	0.19	2.75	0.156667
TRINITY_DN2963_c0_g1	hypothetical protein SELMODRAFT_18216, partial [Selaginella moellendorffii])	0.084	-3.58012	6.02527e-15	5.2638e-10	yes	down	10.51	12.19	9.88	85.44	115.76	35.23	10.86	78.81
TRINITY_DN29638_c0_g1	hypothetical protein Mapa_016076 [Marchantia paleacea])	57.264	5.83955	4.48057e-12	3.91431e-07	yes	up	5.48	6.03	6	0	0.03	0.18	5.83667	0.07
TRINITY_DN2966_c0_g1		0.003	-8.48411	3.69491e-09	0.000322795	yes	down	0	0	0.16	4.86	20.83	3.61	0.0533333	9.76667
TRINITY_DN29694_c0_g1	hypothetical protein KC19_VG067000 [Ceratodon purpureus])	202.518	7.6619	9.67635e-09	0.000845345	yes	up	2.76	3.74	3.1	0	0.03	0	3.2	0.01
TRINITY_DN29770_c0_g1	hypothetical protein GOP47_0003356 [Adiantum capillus-veneris])	67.682	6.0807	5.78015e-22	5.04966e-17	yes	up	38.14	32.83	47.8	0.09	0.89	0.15	39.59	0.376667
TRINITY_DN29793_c0_g1	hypothetical protein CY35_06G076400 [Sphagnum magellanicum])	12.807	3.67881	3.61636e-08	0.00315932	yes	up	1.1	1.64	1.32	0.02	0.1	0.09	1.35333	0.07
TRINITY_DN2993_c0_g4	hypothetical protein Mapa_002821 [Marchantia paleacea])	0.049	-4.34607	2.62798e-61	2.29586e-56	yes	down	3.13	4.67	3.38	36.15	55.99	65.91	3.72667	52.6833
TRINITY_DN30009_c0_g1	hypothetical protein Mapa_012735 [Marchantia paleacea])	11.934	3.57696	3.87619e-09	0.000338631	yes	up	14.32	26.13	33.68	0.66	0.53	3.16	24.71	1.45
TRINITY_DN3005_c0_g2	C2 and GRAM domain-containing protein At1g03370 [Selaginella moellendorffii])	0.005	-7.66008	9.11515e-11	7.96318e-06	yes	down	0.04	1.22	0.1	44.02	61.37	41.23	0.453333	48.8733
TRINITY_DN3009_c1_g1	hypothetical protein KP509_07G060600 [Ceratopteris richardii])	0.013	-6.28529	4.34964e-69	3.79994e-64	yes	down	19.79	21.39	22.42	495.28	376.34	394.2	21.2	421.94
TRINITY_DN3010_c0_g1	hypothetical protein BDL97_02G148600 [Sphagnum fallax])	0.002	-8.77839	8.71295e-67	7.61181e-62	yes	down	7.39	33.06	12.29	3808.69	5346.27	5059.64	17.58	4738.2
TRINITY_DN30118_c0_g1	hypothetical protein BDL97_17G106500 [Sphagnum fallax])	576.217	9.17047	4.2988e-12	3.75552e-07	yes	up	1.2	2.13	1.33	0	0	0	1.55333	0
TRINITY_DN3019_c0_g2		0.022	-5.48622	5.0698e-19	4.42908e-14	yes	down	1.46	7.34	5.85	59.08	263.99	116.21	4.88333	146.427
TRINITY_DN30348_c0_g1		0.003	-8.45415	1.01272e-08	0.000884732	yes	down	0	0	0	0.94	3.72	4.11	0	2.92333
TRINITY_DN3035_c0_g1	hypothetical protein BDL97_08G129700 [Sphagnum fallax])	15.928	3.99353	3.81767e-09	0.000333519	yes	up	5.62	5.45	4.62	0.06	0.11	0.58	5.23	0.25
TRINITY_DN304_c0_g1		0.002	-9.20511	1.79012e-23	1.56388e-18	yes	down	0	0.19	0.13	43.15	32.18	53.1	0.106667	42.81
TRINITY_DN30548_c0_g1	hypothetical protein Mapa_015101 [Marchantia paleacea])	24.776	4.63088	2.64812e-17	2.31345e-12	yes	up	7.95	7.55	9.07	0.05	0.21	0.44	8.19	0.233333
TRINITY_DN30594_c0_g1	hypothetical protein KP509_26G007400 [Ceratopteris richardii])	736.474	9.52449	2.10758e-17	1.84122e-12	yes	up	13.56	35.7	23.22	0.06	0	0	24.16	0.02
TRINITY_DN306_c0_g1	UDP-glycosyltransferase 85A7 [Selaginella moellendorffii])	16.699	4.06173	9.97228e-15	8.71198e-10	yes	up	11.41	26.44	23.54	0.33	0.87	1.68	20.4633	0.96
TRINITY_DN3071_c0_g1	hypothetical protein M758_2G015000 [Ceratodon purpureus])	10.433	3.38308	1.45415e-12	1.27038e-07	yes	up	33.85	41.22	38.5	3.33	0.97	2.33	37.8567	2.21
TRINITY_DN30729_c0_g1	hypothetical protein KC19_VG335400 [Ceratodon purpureus])	16.545	4.04832	3.75037e-15	3.2764e-10	yes	up	15.34	9.46	7.63	0.38	0.28	0.57	10.81	0.41
TRINITY_DN30748_c0_g1	hypothetical protein KP509_17G022600 [Ceratopteris richardii])	17.145	4.09972	3.70196e-18	3.2341e-13	yes	up	12.02	10.3	5.57	0.2	0.37	0.43	9.29667	0.333333
TRINITY_DN30766_c0_g1	hypothetical protein KP509_07G086300 [Ceratopteris richardii])	272.322	8.08917	5.64919e-09	0.000493525	yes	up	2.16	1.94	2.16	0	0	0	2.08667	0
TRINITY_DN3077_c0_g1	hypothetical protein KP509_02G080700 [Ceratopteris richardii])	15.009	3.90774	1.48324e-22	1.29579e-17	yes	up	29.37	32.56	20.59	0.53	1.04	1.66	27.5067	1.07667
TRINITY_DN3080_c1_g2		0.047	-4.41072	2.45e-10	2.14037e-05	yes	down	0.2	0.13	0.07	1.09	3.15	1.12	0.133333	1.78667
TRINITY_DN3087_c0_g1	hypothetical protein GOP47_0026831 [Adiantum capillus-veneris])	35.281	5.14081	8.12259e-38	7.09605e-33	yes	up	162.62	163.23	196.24	2.15	5.33	2.34	174.03	3.27333
TRINITY_DN3090_c0_g1	hypothetical protein KP509_17G072500 [Ceratopteris richardii])	0.094	-3.41635	5.4466e-10	4.75826e-05	yes	down	72.95	73.95	71.2	103.72	32.91	121.83	72.7	86.1533
TRINITY_DN31072_c1_g1	hypothetical protein SELMODRAFT_88115 [Selaginella moellendorffii])	19.674	4.29822	1.62197e-15	1.41699e-10	yes	up	3.54	3.48	2.91	0.08	0.08	0.17	3.31	0.11
TRINITY_DN31139_c0_g2	peroxidase A2 [Selaginella moellendorffii])	857.651	9.74425	1.13683e-11	9.93153e-07	yes	up	13.55	1.95	11.2	0	0	0	8.9	0
TRINITY_DN3116_c0_g1	hypothetical protein SELMODRAFT_94216 [Selaginella moellendorffii])	0.087	-3.52102	2.21397e-24	1.93416e-19	yes	down	2.24	1.91	0.98	8.99	10.41	17.34	1.71	12.2467
TRINITY_DN312_c0_g1		0.021	-5.58467	9.36384e-31	8.18044e-26	yes	down	102	126.01	65.52	1904.1	5311.12	2275.42	97.8433	3163.55
TRINITY_DN31220_c0_g1	hypothetical protein GOP47_0012266 [Adiantum capillus-veneris])	0.022	-5.53917	6.38681e-22	5.57964e-17	yes	down	41.8	41.29	8.59	1029.15	335.18	841.84	30.56	735.39
TRINITY_DN3123_c0_g1	hypothetical protein Mapa_003927 [Marchantia paleacea])	36.7	5.19772	2.32596e-21	2.03201e-16	yes	up	40.58	28.3	28.72	0.08	0.74	0.98	32.5333	0.6
TRINITY_DN31262_c0_g1	hypothetical protein BDL97_08G102600 [Sphagnum fallax])	14.896	3.89682	5.17472e-11	4.52074e-06	yes	up	11.61	15.36	16.1	0.22	0.21	1.32	14.3567	0.583333
TRINITY_DN3131_c0_g2	tetraspanin-8 [Selaginella moellendorffii])	0.074	-3.75608	1.63194e-28	1.42569e-23	yes	down	13.14	23.09	13.05	102.83	108.09	66.2	16.4267	92.3733
TRINITY_DN31330_c0_g1	hypothetical protein SELMODRAFT_9360, partial [Selaginella moellendorffii])	17.127	4.09819	9.13832e-12	7.98342e-07	yes	up	73.87	43.54	21.51	1.04	0.59	3.39	46.3067	1.67333
TRINITY_DN3135_c0_g1		24.379	4.60759	4.84587e-14	4.23345e-09	yes	up	124.04	102.84	151.62	3.43	0.96	4.75	126.167	3.04667
TRINITY_DN31355_c0_g1	hypothetical protein KP509_23G031300 [Ceratopteris richardii])	14.672	3.875	7.23922e-14	6.32433e-09	yes	up	25.4	18.1	11.68	0.41	1.06	0.85	18.3933	0.773333
TRINITY_DN31378_c0_g3	hypothetical protein Mapa_012404 [Marchantia paleacea])	12.943	3.69411	9.22187e-15	8.05641e-10	yes	up	10.14	14.73	6.4	0.2	0.61	0.82	10.4233	0.543333
TRINITY_DN3141_c0_g1		0.006	-7.41024	4.21157e-37	3.67931e-32	yes	down	0.58	0.48	0.23	49.9	40.88	17.12	0.43	35.9667
TRINITY_DN3141_c0_g2		0.042	-4.55887	2.83337e-14	2.47529e-09	yes	down	18.09	6.33	2.51	80.37	121.05	26.23	8.97667	75.8833
TRINITY_DN31424_c0_g1	hypothetical protein Mapa_005225 [Marchantia paleacea])	178.034	7.47601	3.86325e-13	3.37501e-08	yes	up	8.33	18.22	7.78	0	0.11	0	11.4433	0.0366667
TRINITY_DN3148_c0_g3	hypothetical protein KP509_26G054000 [Ceratopteris richardii])	11.847	3.56639	2.58191e-19	2.25561e-14	yes	up	21.59	17.99	12.02	0.41	1.09	1.32	17.2	0.94
TRINITY_DN3153_c0_g2		47.375	5.56606	2.68197e-14	2.34303e-09	yes	up	3.62	4.23	5.08	0.03	0.09	0.06	4.31	0.06
TRINITY_DN31534_c0_g1	hypothetical protein CY35_01G160700 [Sphagnum magellanicum])	0.04	-4.63365	2.94553e-12	2.57327e-07	yes	down	0.94	3.3	0.48	13.56	40.79	11.26	1.57333	21.87
TRINITY_DN31613_c0_g1	hypothetical protein GOP47_0015709 [Adiantum capillus-veneris])	12.399	3.63211	4.25914e-15	3.72087e-10	yes	up	13.8	11.02	8.83	0.26	0.67	0.7	11.2167	0.543333
TRINITY_DN3167_c0_g2	hypothetical protein KC19_3G018100 [Ceratodon purpureus])	127.089	6.9897	6.94493e-09	0.000606723	yes	up	8.5	5.04	3.12	0.03	0	0.03	5.55333	0.02
TRINITY_DN3171_c0_g1	pathogenesis-related protein 2 [Selaginella moellendorffii])	0.045	-4.47081	1.83369e-48	1.60195e-43	yes	down	14.73	14.45	6.86	118.47	169.03	206.56	12.0133	164.687
TRINITY_DN3189_c0_g1		0.065	-3.94665	6.33205e-12	5.5318e-07	yes	down	2.59	47.67	13.73	20.72	12.26	49.27	21.33	27.4167
TRINITY_DN319_c0_g2	hypothetical protein SELMODRAFT_113487, partial [Selaginella moellendorffii])	18.715	4.2261	2.98798e-14	2.61036e-09	yes	up	33.93	19.52	23.85	4.87	1.98	7.17	25.7667	4.67333
TRINITY_DN320_c0_g1	hypothetical protein GOP47_0011179 [Adiantum capillus-veneris])	0.011	-6.44852	3.05609e-53	2.66986e-48	yes	down	2	3	1.32	106.31	125.98	75.6	2.10667	102.63
TRINITY_DN3201_c0_g1	hypothetical protein M758_6G168500 [Ceratodon purpureus])	0.055	-4.18761	1.65284e-12	1.44396e-07	yes	down	0.68	0.53	0.96	4.1	20.22	4.25	0.723333	9.52333
TRINITY_DN3208_c0_g1	hypothetical protein Mapa_016521 [Marchantia paleacea])	0.002	-8.88963	7.90872e-12	6.90921e-07	yes	down	0	0.05	0.06	2.06	17.17	2.62	0.0366667	7.28333
TRINITY_DN32090_c0_g1	hypothetical protein GOP47_0013983 [Adiantum capillus-veneris])	16.008	4.0007	3.90781e-10	3.41394e-05	yes	up	16.31	14.62	16.66	0.08	1.28	0.65	15.8633	0.67
TRINITY_DN321_c0_g1	hypothetical protein BDL97_18G039200 [Sphagnum fallax])	0	-11.4632	3.13864e-63	2.74198e-58	yes	down	0.35	0.23	0.12	670.22	224.37	197.05	0.233333	363.88
TRINITY_DN32109_c0_g1		282.054	8.13983	2.70796e-08	0.00236573	yes	up	7.36	2.48	2.08	0	0	0	3.97333	0
TRINITY_DN32153_c0_g1	MLO-like protein 14 [Selaginella moellendorffii])	24.516	4.61563	1.28716e-26	1.12449e-21	yes	up	10.71	13.1	7.35	0.1	0.32	0.43	10.3867	0.283333
TRINITY_DN3230_c0_g1	hypothetical protein KP509_37G057400 [Ceratopteris richardii])	0.055	-4.17517	9.25461e-18	8.08501e-13	yes	down	2.5	2.21	1.07	25.31	28.31	9.3	1.92667	20.9733
TRINITY_DN3235_c0_g1	stellacyanin [Selaginella moellendorffii])	0.049	-4.34488	5.8352e-14	5.09775e-09	yes	down	101.5	61.67	11.92	613.29	730.14	757.5	58.3633	700.31
TRINITY_DN32458_c0_g1		0.013	-6.28078	5.22406e-25	4.56384e-20	yes	down	0.82	3.85	5.1	206.64	200.65	109.08	3.25667	172.123
TRINITY_DN3249_c0_g1	alpha,alpha-trehalose-phosphate synthase [UDP-forming] 5-like [Selaginella moellendorffii])	0.098	-3.35063	5.78715e-17	5.05577e-12	yes	down	10.97	9.41	4.46	41.84	75.6	37.63	8.28	51.69
TRINITY_DN32546_c0_g1	hypothetical protein GOP47_0006013 [Adiantum capillus-veneris])	73.054	6.1909	8.15137e-11	7.1212e-06	yes	up	10.6	7.69	12.26	0	0	0.3	10.1833	0.1
TRINITY_DN3259_c0_g1	hypothetical protein GOP47_0027226 [Adiantum capillus-veneris])	16.89	4.07811	1.64684e-14	1.43872e-09	yes	up	44.9	9.45	24.63	4.39	0.69	1.1	26.3267	2.06
TRINITY_DN327_c0_g2	hypothetical protein SELMODRAFT_127173 [Selaginella moellendorffii])	214.374	7.74399	5.38775e-10	4.70684e-05	yes	up	3.42	8.77	2.43	0	0	0.04	4.87333	0.0133333
TRINITY_DN3273_c1_g1		0.085	-3.55011	1.17646e-09	0.000102778	yes	down	5.79	4.26	1.53	35.75	31.61	9.65	3.86	25.67
TRINITY_DN3282_c1_g1	hypothetical protein KC19_8G113900 [Ceratodon purpureus])	17.26	4.10934	2.67834e-16	2.33985e-11	yes	up	26.96	13.12	9.51	0.39	0.92	0.31	16.53	0.54
TRINITY_DN32873_c0_g1	hypothetical protein GOP47_0008914 [Adiantum capillus-veneris])	0.04	-4.63322	4.74265e-18	4.14327e-13	yes	down	4.97	1.28	3.7	38.53	25.39	88.5	3.31667	50.8067
TRINITY_DN3288_c0_g1	hypothetical protein MARPO_0014s0078 [Marchantia polymorpha])	0.083	-3.58584	6.81393e-17	5.95278e-12	yes	down	21.8	16.07	14.46	116.24	49.23	148.38	17.4433	104.617
TRINITY_DN3289_c0_g1	hypothetical protein MARPO_0065s0072 [Marchantia polymorpha])	0.081	-3.63265	2.94062e-16	2.56899e-11	yes	down	5.71	6.67	4.01	43.17	55.92	20.01	5.46333	39.7
TRINITY_DN3291_c0_g1	probable beta-D-xylosidase 5 isoform X2 [Selaginella moellendorffii])	62.805	5.9728	1.62901e-09	0.000142314	yes	up	4.22	2.21	0.92	0.01	0.05	0	2.45	0.02
TRINITY_DN32949_c0_g1	hypothetical protein BDL97_05G140000 [Sphagnum fallax])	179.922	7.49123	3.90168e-08	0.00340859	yes	up	3.38	2.81	4.22	0.03	0	0	3.47	0.01
TRINITY_DN3302_c0_g2	hypothetical protein GOP47_0000290 [Adiantum capillus-veneris])	0.086	-3.53341	4.36364e-10	3.81217e-05	yes	down	2.93	9.74	10.21	37.49	101.63	35.02	7.62667	58.0467
TRINITY_DN33027_c0_g2	hypothetical protein KP509_31G069200 [Ceratopteris richardii])	23.631	4.56262	3.22125e-12	2.81415e-07	yes	up	3.47	6.72	3.68	0.02	0.28	0.06	4.62333	0.12
TRINITY_DN331_c0_g1	probable inositol transporter 2 isoform X2 [Selaginella moellendorffii])	0.082	-3.60662	8.18233e-14	7.14825e-09	yes	down	16.43	9.39	4.03	78.94	104.46	47.23	9.95	76.8767
TRINITY_DN332_c0_g1	hypothetical protein KC19_10G165300 [Ceratodon purpureus])	21.731	4.44171	4.38769e-20	3.83317e-15	yes	up	8.83	8.26	9.06	0.26	0.42	0.19	8.71667	0.29
TRINITY_DN3324_c0_g1	hypothetical protein GOP47_0029883 [Adiantum capillus-veneris])	0.059	-4.09368	5.62341e-39	4.91272e-34	yes	down	24.1	19.84	19.67	239.53	251.71	185.03	21.2033	225.423
TRINITY_DN33299_c0_g1		70.538	6.14033	3.30217e-27	2.88484e-22	yes	up	22.71	32.46	45.57	0.14	0.25	0.59	33.58	0.326667
TRINITY_DN33341_c0_g1	hypothetical protein SELMODRAFT_14977, partial [Selaginella moellendorffii])	0.003	-8.47036	1.73017e-22	1.51151e-17	yes	down	0.19	0	0.21	19.29	8.3	14.04	0.133333	13.8767
TRINITY_DN3340_c0_g1	hypothetical protein KP509_01G038400 [Ceratopteris richardii])	0.006	-7.48537	5.74014e-36	5.0147e-31	yes	down	0.23	0.99	0.21	41.86	32.83	38.87	0.476667	37.8533
TRINITY_DN33451_c1_g1	hypothetical protein GOP47_0023410 [Adiantum capillus-veneris])	0.098	-3.34943	4.44819e-25	3.88602e-20	yes	down	5.68	5.29	7.6	32.22	42.57	48.64	6.19	41.1433
TRINITY_DN3352_c0_g1	hypothetical protein GOP47_0005318 [Adiantum capillus-veneris])	13.13	3.71482	9.18684e-12	8.02581e-07	yes	up	10.07	16.74	8.15	0.18	0.88	0.77	11.6533	0.61
TRINITY_DN33592_c0_g1		71.209	6.15399	6.46608e-23	5.6489e-18	yes	up	24.46	17.76	21.04	0.11	0.29	0.13	21.0867	0.176667
TRINITY_DN3380_c0_g1	hypothetical protein GOP47_0027379 [Adiantum capillus-veneris])	0.004	-8.15641	2.08623e-17	1.82257e-12	yes	down	0.23	0.08	0.09	4.32	44.7	15.73	0.133333	21.5833
TRINITY_DN33859_c0_g1	hypothetical protein Mapa_000226 [Marchantia paleacea])	21.768	4.44416	3.17832e-08	0.00277664	yes	up	3.63	4.72	1.64	0.09	0.11	0.07	3.33	0.09
TRINITY_DN3388_c0_g1	hypothetical protein GOP47_0008013 [Adiantum capillus-veneris])	0.003	-8.18075	2.16944e-21	1.89526e-16	yes	down	0	0.18	0	10.08	18.61	13.88	0.06	14.19
TRINITY_DN3397_c0_g1	hypothetical protein SELMODRAFT_116815 [Selaginella moellendorffii])	0.011	-6.50297	6.09787e-08	0.00532722	yes	down	0.5	0.31	0.61	8.86	71.79	3.5	0.473333	28.05
TRINITY_DN3399_c1_g1	hypothetical protein KP509_26G037600 [Ceratopteris richardii])	154.886	7.27506	1.30963e-48	1.14412e-43	yes	up	64.81	46.92	69.64	0.18	0.14	0.54	60.4567	0.286667
TRINITY_DN34079_c0_g1	hypothetical protein KP509_10G038100 [Ceratopteris richardii])	0.021	-5.58174	1.35389e-12	1.18278e-07	yes	down	0.55	0.23	0.43	5.07	32.54	2.62	0.403333	13.41
TRINITY_DN341_c1_g1	hypothetical protein AXG93_4085s1340 [Marchantia polymorpha subsp. ruderalis])	0.098	-3.34721	6.99241e-13	6.10871e-08	yes	down	9.24	21.87	7.92	76.42	38.44	99.57	13.01	71.4767
TRINITY_DN3411_c0_g2	hypothetical protein CY35_10G088600 [Sphagnum magellanicum])	17.419	4.12257	1.82125e-12	1.59108e-07	yes	up	20.69	19.91	20.34	0.31	0.28	1.85	20.3133	0.813333
TRINITY_DN34167_c0_g1	hypothetical protein KC19_VG184100 [Ceratodon purpureus])	0.019	-5.73982	9.565e-08	0.00835617	yes	down	0.27	0.1	0.13	5.21	7.85	2.01	0.166667	5.02333
TRINITY_DN34229_c0_g1		12.969	3.69695	2.33509e-17	2.03998e-12	yes	up	6.3	6.84	7.23	0.32	0.31	0.38	6.79	0.336667
TRINITY_DN3427_c0_g1		403.723	8.65722	3.78248e-27	3.30445e-22	yes	up	71.26	72.8	107.06	0	0.12	0.17	83.7067	0.0966667
TRINITY_DN34419_c0_g1	hypothetical protein M758_2G128900 [Ceratodon purpureus])	52.962	5.72689	2.52439e-20	2.20535e-15	yes	up	17.73	14.72	12.48	0	0.15	0.43	14.9767	0.193333
TRINITY_DN34459_c0_g1	hypothetical protein BDL97_12G101500 [Sphagnum fallax])	16.201	4.01804	1.59264e-08	0.00139136	yes	up	2.11	3.18	2.6	0.07	0.19	0.04	2.63	0.1
TRINITY_DN3447_c0_g1	hypothetical protein SELMODRAFT_146060 [Selaginella moellendorffii])	0.013	-6.31064	2.84033e-31	2.48137e-26	yes	down	1.2	0.51	0.85	25.8	80.74	22.23	0.853333	42.9233
TRINITY_DN34524_c0_g1	hypothetical protein KP509_34G045400 [Ceratopteris richardii])	0.001	-10.9399	1.58354e-09	0.000138342	yes	down	0	0	0.03	20.12	14.15	1.42	0.01	11.8967
TRINITY_DN3461_c0_g1	trihelix transcription factor GT-2 isoform X1 [Selaginella moellendorffii])	11.9	3.57292	5.97234e-09	0.000521755	yes	up	25.92	24.32	28.39	0.65	0.42	3.63	26.21	1.56667
TRINITY_DN3465_c0_g1	hypothetical protein KP509_16G042000 [Ceratopteris richardii])	0.021	-5.58223	8.01828e-66	7.00493e-61	yes	down	1.82	2.82	3.12	72.32	81.33	86.96	2.58667	80.2033
TRINITY_DN3471_c0_g1		0.063	-3.99327	3.42233e-08	0.00298982	yes	down	1.62	1.19	3.15	27.38	10.24	14.24	1.98667	17.2867
TRINITY_DN34806_c0_g1	hypothetical protein GOP47_0017464 [Adiantum capillus-veneris])	10.071	3.33214	2.81407e-08	0.00245843	yes	up	46.46	27.04	15.13	0.66	1.04	4.05	29.5433	1.91667
TRINITY_DN34921_c0_g1		782.668	9.61226	5.80945e-12	5.07525e-07	yes	up	57.2	191.51	187.18	0	0	0	145.297	0
TRINITY_DN3497_c1_g1	hypothetical protein Mapa_003126 [Marchantia paleacea])	0.015	-6.04621	4.31469e-22	3.7694e-17	yes	down	8.95	15.51	2.83	464.98	114.19	465.56	9.09667	348.243
TRINITY_DN34993_c0_g1	hypothetical protein BDL97_04G145800 [Sphagnum fallax])	12.685	3.66504	7.11772e-16	6.21818e-11	yes	up	47.55	23.58	26.65	1.34	0.9	2.65	32.5933	1.63
TRINITY_DN3515_c1_g1	hypothetical protein GOP47_0020501 [Adiantum capillus-veneris])	16.045	4.00409	4.28285e-09	0.000374159	yes	up	17.11	15.66	7.65	0.08	0.33	1.29	13.4733	0.566667
TRINITY_DN35154_c0_g1	hypothetical protein BDL97_03G025700 [Sphagnum fallax])	208.754	7.70566	1.06939e-07	0.00934244	yes	up	1.68	0.88	0.76	0	0	0	1.10667	0
TRINITY_DN35258_c0_g1		28.565	4.83615	4.40429e-22	3.84768e-17	yes	up	15.52	13.72	16.34	0.23	0.41	0.39	15.1933	0.343333
TRINITY_DN353_c0_g1	hypothetical protein SELMODRAFT_128378 [Selaginella moellendorffii])	11.031	3.46347	9.64166e-15	8.42315e-10	yes	up	37.45	43.16	34.96	2.87	2.25	1.04	38.5233	2.05333
TRINITY_DN353_c0_g2	hypothetical protein SELMODRAFT_57106, partial [Selaginella moellendorffii])	19.748	4.30366	2.24022e-08	0.0019571	yes	up	2.22	3.27	1.05	0.08	0.1	0.02	2.18	0.0666667
TRINITY_DN3532_c1_g1	hypothetical protein CY35_14G083200 [Sphagnum magellanicum])	39.074	5.28814	5.55106e-14	4.84952e-09	yes	up	35.45	5.45	5.37	0.05	0.35	0.24	15.4233	0.213333
TRINITY_DN3532_c1_g2	hypothetical protein KP509_03G013900 [Ceratopteris richardii])	0.01	-6.63713	1.20247e-80	1.0505e-75	yes	down	8.68	7.55	3.73	399.91	267.43	377.79	6.65333	348.377
TRINITY_DN35339_c0_g2	hypothetical protein BDL97_03G091300 [Sphagnum fallax])	10.847	3.43919	2.38037e-09	0.000207954	yes	up	7.99	8.28	3.94	0.16	0.31	0.75	6.73667	0.406667
TRINITY_DN3537_c0_g1	hypothetical protein Mapa_005403 [Marchantia paleacea])	0.04	-4.65933	3.15315e-23	2.75465e-18	yes	down	13.03	9.4	5.52	179.43	158.29	72.56	9.31667	136.76
TRINITY_DN3538_c0_g1		22.315	4.47992	9.06403e-14	7.91852e-09	yes	up	45.68	33.51	32.32	0.61	0.93	1.46	37.17	1
TRINITY_DN35422_c0_g2	hypothetical protein BDL97_05G070400 [Sphagnum fallax])	0.08	-3.63717	8.65257e-51	7.55905e-46	yes	down	2.82	3.04	2.22	16.55	25.12	21.81	2.69333	21.16
TRINITY_DN35429_c0_g1	hypothetical protein AXG93_509s1470 [Marchantia polymorpha subsp. ruderalis])	0.005	-7.74202	1.04264e-07	0.00910874	yes	down	0	0	0.02	0.3	1.32	1.49	0.00666667	1.03667
TRINITY_DN35429_c0_g3		11.088	3.47094	9.59072e-10	8.37864e-05	yes	up	3.27	3.97	2.9	0.05	0.31	0.25	3.38	0.203333
TRINITY_DN35446_c1_g1	hypothetical protein M758_5G075100 [Ceratodon purpureus])	13.21	3.72357	7.83225e-15	6.84241e-10	yes	up	26.42	22.53	9.99	0.54	0.66	1.65	19.6467	0.95
TRINITY_DN3549_c0_g1	hypothetical protein Mp_Vg00320 [Marchantia polymorpha subsp. ruderalis])	0.012	-6.38571	6.14022e-40	5.36422e-35	yes	down	22.08	12.76	6.87	839.74	784.26	476.54	13.9033	700.18
TRINITY_DN35492_c0_g2		0.004	-7.93557	3.37046e-08	0.0029445	yes	down	0.17	0	0	12.12	6.94	0.77	0.0566667	6.61
TRINITY_DN35493_c0_g1	hypothetical protein M758_1G233000 [Ceratodon purpureus])	10.644	3.412	1.11426e-09	9.7344e-05	yes	up	154.86	81.4	59.79	7.56	4.08	2.85	98.6833	4.83
TRINITY_DN35508_c0_g1		0.015	-6.06738	8.39164e-11	7.33111e-06	yes	down	0.2	0.38	0	3.67	7.78	2.49	0.193333	4.64667
TRINITY_DN3575_c1_g1		29.922	4.90315	9.00001e-10	7.86259e-05	yes	up	25.09	9.77	21.9	0.79	0.06	0.28	18.92	0.376667
TRINITY_DN35777_c0_g2	hypothetical protein Mapa_012125 [Marchantia paleacea])	224.201	7.80865	3.24104e-08	0.00283144	yes	up	3.23	2.46	2.47	0	0	0	2.72	0
TRINITY_DN3583_c0_g1	hypothetical protein GOP47_0008205 [Adiantum capillus-veneris])	24.355	4.60617	3.6522e-11	3.19064e-06	yes	up	204.93	208.93	118.23	1.22	1.19	12.19	177.363	4.86667
TRINITY_DN35986_c0_g1	uncharacterized protein LOC112346473 [Selaginella moellendorffii])	486.311	8.92574	2.46974e-12	2.15761e-07	yes	up	5.17	7.43	4.08	0	0	0.02	5.56	0.00666667
TRINITY_DN3605_c0_g2	hypothetical protein AXG93_2675s1110 [Marchantia polymorpha subsp. ruderalis])	0	-13.6815	5.45671e-08	0.00476709	yes	down	0	0	0	91.64	142.99	9.63	0	81.42
TRINITY_DN36111_c0_g1	hypothetical protein SELMODRAFT_53966, partial [Selaginella moellendorffii])	22.735	4.50684	2.605e-23	2.27578e-18	yes	up	53.09	54.25	63.2	1.93	2.97	0.74	56.8467	1.88
TRINITY_DN3633_c0_g1	hypothetical protein AXG93_1276s1050 [Marchantia polymorpha subsp. ruderalis])	0.068	-3.87477	1.43702e-15	1.25541e-10	yes	down	3.21	3.74	2.72	37.1	40.66	11.81	3.22333	29.8567
TRINITY_DN36351_c0_g1	PHANTASTICA-like protein [Selaginella kraussiana])	14.317	3.83967	4.80983e-20	4.20196e-15	yes	up	30.18	17.36	23.8	0.68	0.7	1.88	23.78	1.08667
TRINITY_DN364_c0_g3		0.001	-10.3202	2.03701e-13	1.77958e-08	yes	down	0	0	0	20.04	33.49	5.44	0	19.6567
TRINITY_DN3644_c0_g2	hypothetical protein BDL97_14G106400 [Sphagnum fallax])	81.953	6.35672	8.70181e-30	7.60208e-25	yes	up	20.84	29.94	25.13	0	0.16	0.42	25.3033	0.193333
TRINITY_DN36491_c0_g2	hypothetical protein KP509_20G041500 [Ceratopteris richardii])	0.038	-4.70721	1.81151e-11	1.58257e-06	yes	down	0.71	0.24	0.04	3.79	6.27	5.23	0.33	5.09667
TRINITY_DN36503_c0_g1	hypothetical protein SELMODRAFT_120748, partial [Selaginella moellendorffii])	32.818	5.03642	6.18716e-08	0.00540523	yes	up	3.49	1.66	5.7	0.06	0	0.17	3.61667	0.0766667
TRINITY_DN3653_c0_g1	hypothetical protein GOP47_0029883 [Adiantum capillus-veneris])	0	-12.5282	5.49672e-21	4.80205e-16	yes	down	0	0	0	31.7	52.62	9.25	0	31.19
TRINITY_DN36535_c0_g3	hypothetical protein MARPO_0064s0049 [Marchantia polymorpha])	69.469	6.1183	2.30764e-12	2.016e-07	yes	up	1.77	3.37	4	0	0.05	0.03	3.04667	0.0266667
TRINITY_DN36569_c0_g2		21.679	4.43823	1.19318e-15	1.04239e-10	yes	up	1.56	2.16	1.19	0.04	0.05	0.06	1.63667	0.05
TRINITY_DN367_c0_g2	hypothetical protein SELMODRAFT_174037 [Selaginella moellendorffii])	0.04	-4.64535	7.7294e-30	6.75256e-25	yes	down	1.85	1.09	0.85	13.98	16.18	29.34	1.26333	19.8333
TRINITY_DN36774_c0_g3	hypothetical protein AXG93_4776s1340 [Marchantia polymorpha subsp. ruderalis])	19.256	4.26723	5.22095e-17	4.56112e-12	yes	up	4.48	5.23	3.83	0.09	0.24	0.11	4.51333	0.146667
TRINITY_DN3678_c0_g1		98.5	6.62205	2.09403e-09	0.000182939	yes	up	440.62	287.13	123.71	0.1	3.89	1.55	283.82	1.84667
TRINITY_DN3682_c0_g1		15.008	3.90768	8.2279e-08	0.00718805	yes	up	9.66	3.36	17.07	0.3	1.23	1.45	10.03	0.993333
TRINITY_DN3693_c1_g2	hypothetical protein MARPO_0136s0015 [Marchantia polymorpha])	12.139	3.60154	7.41243e-11	6.47565e-06	yes	up	7.83	9.26	4.09	0.14	0.65	0.31	7.06	0.366667
TRINITY_DN36960_c0_g1	hypothetical protein SELMODRAFT_134889 [Selaginella moellendorffii])	0.064	-3.97401	6.7131e-42	5.8647e-37	yes	down	9.55	7.87	5.78	71.11	89.67	62.8	7.73333	74.5267
TRINITY_DN3706_c0_g1	hypothetical protein M758_1G033200 [Ceratodon purpureus])	0.051	-4.28067	3.90399e-09	0.00034106	yes	down	1.05	1.44	0.27	6.05	34.54	4.33	0.92	14.9733
TRINITY_DN3725_c0_g1		52.887	5.72483	2.01888e-11	1.76373e-06	yes	up	16.56	7.95	20.8	0.1	0	0.34	15.1033	0.146667
TRINITY_DN3729_c0_g1	hypothetical protein KP509_12G017100 [Ceratopteris richardii])	15.945	3.99503	1.93805e-21	1.69312e-16	yes	up	63.69	100.42	144.34	2.55	4.76	5.62	102.817	4.31
TRINITY_DN37309_c0_g1	hypothetical protein KC19_6G174500 [Ceratodon purpureus])	23.609	4.56125	1.51379e-08	0.00132247	yes	up	3.07	4.84	3.25	0.04	0.1	0.17	3.72	0.103333
TRINITY_DN37368_c0_g2	hypothetical protein GOP47_0009526 [Adiantum capillus-veneris])	0.002	-8.91179	1.66964e-54	1.45863e-49	yes	down	0.34	0.07	0.38	31.71	76.17	38.82	0.263333	48.9
TRINITY_DN3743_c0_g1		0.02	-5.62302	7.64267e-15	6.67679e-10	yes	down	0.22	2.49	0.42	26.68	14.97	4.72	1.04333	15.4567
TRINITY_DN3774_c0_g2	hypothetical protein SELMODRAFT_138678, partial [Selaginella moellendorffii])	0.01	-6.68287	4.94555e-21	4.32054e-16	yes	down	0.05	0.14	0.06	2.51	3.34	11.51	0.0833333	5.78667
TRINITY_DN3785_c0_g4	hypothetical protein SELMODRAFT_266756 [Selaginella moellendorffii])	39.034	5.28667	1.35619e-08	0.00118479	yes	up	4.94	3.2	4.22	0.12	0	0.08	4.12	0.0666667
TRINITY_DN37960_c0_g1	uncharacterized GPI-anchored protein At3g06035 [Selaginella moellendorffii])	14.082	3.8158	6.29805e-08	0.0055021	yes	up	10.89	7.04	9.08	0.64	0.39	0.11	9.00333	0.38
TRINITY_DN380_c0_g1	hypothetical protein GOP47_0021892 [Adiantum capillus-veneris])	0	-16.3008	3.43711e-11	3.00273e-06	yes	down	0	0	0	266.71	734.01	9.87	0	336.863
TRINITY_DN3825_c0_g1	hypothetical protein KP509_26G002300 [Ceratopteris richardii])	16.664	4.05865	3.63379e-14	3.17455e-09	yes	up	8	7.73	10.09	0.12	0.31	0.62	8.60667	0.35
TRINITY_DN3826_c0_g1	hypothetical protein GOP47_0018649 [Adiantum capillus-veneris])	0.02	-5.66886	1.48526e-20	1.29755e-15	yes	down	3.99	1.65	0.28	47.99	55.71	77.29	1.97333	60.33
TRINITY_DN3831_c0_g2	hypothetical protein Mapa_014327 [Marchantia paleacea])	43.775	5.45204	6.80803e-15	5.94763e-10	yes	up	9.31	12.85	2.21	0.15	0.23	0.05	8.12333	0.143333
TRINITY_DN3838_c0_g2		30.008	4.90729	1.53048e-08	0.00133705	yes	up	21.82	6.14	24.46	0.63	0.58	1.27	17.4733	0.826667
TRINITY_DN3846_c0_g1	hypothetical protein GOP47_0002836 [Adiantum capillus-veneris])	0.059	-4.08609	3.39744e-22	2.96807e-17	yes	down	1.01	1.5	1.74	15.78	8.98	23.4	1.41667	16.0533
TRINITY_DN3852_c0_g1		10.36	3.37296	3.59581e-14	3.14137e-09	yes	up	12.86	9.47	12.55	0.71	0.44	1.07	11.6267	0.74
TRINITY_DN3856_c2_g1	hypothetical protein KP509_19G076500 [Ceratopteris richardii])	0.009	-6.71944	4.29047e-09	0.000374824	yes	down	1.66	1.54	1.85	57.06	10.39	274.32	1.68333	113.923
TRINITY_DN38723_c0_g1	hypothetical protein SELMODRAFT_414958 [Selaginella moellendorffii])	666.327	9.38009	4.16739e-13	3.64072e-08	yes	up	12.37	8.77	8.15	0	0	0	9.76333	0
TRINITY_DN38767_c0_g1	hypothetical protein Mapa_009775 [Marchantia paleacea])	10.91	3.44755	4.95198e-15	4.32614e-10	yes	up	9.81	16.52	15.73	0.74	0.74	0.99	14.02	0.823333
TRINITY_DN38769_c0_g1	hypothetical protein GOP47_0026275 [Adiantum capillus-veneris])	52.135	5.70417	4.47251e-09	0.000390728	yes	up	3.2	2.13	2.26	0	0.02	0.08	2.53	0.0333333
TRINITY_DN38791_c0_g1	ATP-binding cassette transporter [Selaginella moellendorffii])	230.386	7.84791	4.15155e-15	3.62688e-10	yes	up	3.67	9.44	6.96	0.02	0.03	0	6.69	0.0166667
TRINITY_DN3883_c0_g1	hypothetical protein KP509_22G028300 [Ceratopteris richardii])	0.073	-3.77679	2.69489e-19	2.35431e-14	yes	down	0.7	0.81	0.58	3.46	8.38	6.71	0.696667	6.18333
TRINITY_DN3885_c0_g1		0.025	-5.3143	1.15678e-35	1.01059e-30	yes	down	1.04	1	0.48	19.94	16.72	21.48	0.84	19.38
TRINITY_DN38981_c0_g1	hypothetical protein Mapa_009248 [Marchantia paleacea])	20.77	4.37641	8.9677e-10	7.83436e-05	yes	up	1.7	2	1.77	0.06	0.08	0.01	1.82333	0.05
TRINITY_DN39_c0_g2	hypothetical protein KP509_16G002800 [Ceratopteris richardii])	46.312	5.53331	2.39135e-09	0.000208913	yes	up	5.79	8.52	1.74	0.12	0.08	0	5.35	0.0666667
TRINITY_DN3900_c0_g2		0.028	-5.14225	4.52129e-12	3.94989e-07	yes	down	1.35	0.59	0.86	70.33	5.18	20.98	0.933333	32.1633
TRINITY_DN3905_c0_g2	hypothetical protein Mapa_009853 [Marchantia paleacea])	0.026	-5.2718	3.01478e-39	2.63378e-34	yes	down	0.29	0.28	0.24	5.84	8.99	4.62	0.27	6.48333
TRINITY_DN3922_c0_g1	hypothetical protein KP509_16G016900 [Ceratopteris richardii])	0.043	-4.53732	3.80947e-15	3.32803e-10	yes	down	3.53	6.7	5.82	10.98	69.48	34.61	5.35	38.3567
TRINITY_DN3933_c0_g1	hypothetical protein KP509_04G087600 [Ceratopteris richardii])	28.616	4.83874	2.17706e-15	1.90193e-10	yes	up	28.02	32.78	50.59	0.15	0.68	1.87	37.13	0.9
TRINITY_DN39391_c0_g2	hypothetical protein KP509_04G106800 [Ceratopteris richardii])	12.073	3.59375	6.17552e-15	5.39506e-10	yes	up	38.71	11.78	12	0.67	1.52	0.77	20.83	0.986667
TRINITY_DN39548_c0_g1	hypothetical protein KP509_22G069100 [Ceratopteris richardii])	39.472	5.30275	4.56413e-13	3.98731e-08	yes	up	3.34	4.9	1.75	0.03	0.09	0.04	3.33	0.0533333
TRINITY_DN39567_c0_g1	RecName: Full=CASP-like protein 1U1;Short=MpCASPL1U1 [Marchantia polymorpha])	24.309	4.60339	3.99769e-10	3.49246e-05	yes	up	33.55	27.36	26.98	1.39	0.54	0.06	29.2967	0.663333
TRINITY_DN3959_c0_g1	hypothetical protein KP509_22G069100 [Ceratopteris richardii])	34.811	5.12147	4.22984e-13	3.69527e-08	yes	up	5.45	4.82	3.98	0	0.19	0.07	4.75	0.0866667
TRINITY_DN39616_c0_g1		0.059	-4.09239	4.86227e-22	4.24778e-17	yes	down	6.16	4.56	1.42	22.36	39.69	45.52	4.04667	35.8567
TRINITY_DN39616_c1_g1		0.021	-5.56977	6.3612e-11	5.55727e-06	yes	down	11.11	6.05	3.34	114.38	16.78	375.5	6.83333	168.887
TRINITY_DN3968_c4_g2		0.062	-4.00131	4.57442e-09	0.000399631	yes	down	0.33	0.4	0.45	3.51	2.78	5.54	0.393333	3.94333
TRINITY_DN39743_c0_g1	hypothetical protein Mapa_004665 [Marchantia paleacea])	0.027	-5.22013	1.23403e-12	1.07808e-07	yes	down	0.09	0.01	0.03	0.74	1.07	1.16	0.0433333	0.99
TRINITY_DN39828_c0_g1	hypothetical protein Mapa_005225 [Marchantia paleacea])	135.064	7.0775	7.31483e-09	0.000639038	yes	up	23.01	4.65	2.01	0	0.08	0.05	9.89	0.0433333
TRINITY_DN3983_c0_g1	hypothetical protein MARPO_0123s0003 [Marchantia polymorpha])	128.267	7.00301	5.53943e-10	4.83936e-05	yes	up	107.12	45.09	60.01	0.04	0.13	0.98	70.74	0.383333
TRINITY_DN3985_c0_g1	hypothetical protein PHYPA_013033 [Physcomitrium patens])	0.078	-3.68368	9.62113e-18	8.40522e-13	yes	down	5.37	1.49	1.98	18.71	21.85	31.11	2.94667	23.89
TRINITY_DN39890_c0_g1	hypothetical protein KP509_29G073700 [Ceratopteris richardii])	61.337	5.93869	3.97856e-10	3.47575e-05	yes	up	2.22	4.07	3.14	0	0.09	0	3.14333	0.03
TRINITY_DN3997_c1_g1		0	-13.633	1.05441e-10	9.21157e-06	yes	down	0	0	0	596.78	723.69	37.94	0	452.803
TRINITY_DN4_c0_g1	hypothetical protein BDL97_13G083000 [Sphagnum fallax])	39.733	5.31227	1.09138e-14	9.53455e-10	yes	up	341.42	73.65	157.69	0.95	7.5	3.32	190.92	3.92333
TRINITY_DN40043_c0_g1	hypothetical protein KP509_32G034500 [Ceratopteris richardii])	55.048	5.78262	8.85423e-11	7.73523e-06	yes	up	9.14	3.88	9.59	0.02	0	0.26	7.53667	0.0933333
TRINITY_DN4012_c0_g1	hypothetical protein GOP47_0030921, partial [Adiantum capillus-veneris])	0.073	-3.77006	4.71961e-11	4.12314e-06	yes	down	0.75	3.42	2.08	6.4	21.23	31.05	2.08333	19.56
TRINITY_DN40277_c0_g1	transcription factor bHLH25 [Selaginella moellendorffii])	265.581	8.05301	8.68815e-09	0.000759015	yes	up	2.4	3.39	2.96	0	0	0	2.91667	0
TRINITY_DN4030_c0_g3	hypothetical protein GOP47_0030481 [Adiantum capillus-veneris])	0.089	-3.48666	8.85602e-13	7.73679e-08	yes	down	3.78	4.18	3.49	29.9	42.11	10.4	3.81667	27.47
TRINITY_DN4070_c0_g1		0.034	-4.86999	3.71889e-12	3.2489e-07	yes	down	2.03	2.49	1.2	12.29	71.06	9.9	1.90667	31.0833
TRINITY_DN4084_c1_g1		0.044	-4.51001	2.58068e-13	2.25453e-08	yes	down	1.42	1.4	0.69	24.19	9.84	13.19	1.17	15.74
TRINITY_DN409_c0_g1		10.414	3.38049	9.10959e-17	7.95832e-12	yes	up	52.74	27.68	34.5	3.1	1.53	2.29	38.3067	2.30667
TRINITY_DN41030_c0_g3		328.591	8.36015	2.48551e-16	2.17139e-11	yes	up	8.7	17.05	3.45	0.02	0	0.04	9.73333	0.02
TRINITY_DN4104_c0_g1	hypothetical protein GOP47_0029168, partial [Adiantum capillus-veneris])	30.253	4.919	6.66782e-12	5.82514e-07	yes	up	6.01	4.44	2.33	0.02	0.08	0.17	4.26	0.09
TRINITY_DN41045_c0_g1	hypothetical protein GOP47_0007106 [Adiantum capillus-veneris])	241.255	7.91442	2.20704e-08	0.00192811	yes	up	16.39	5.27	3.35	0	0	0.06	8.33667	0.02
TRINITY_DN4110_c0_g1		0	-14.4134	2.37712e-17	2.0767e-12	yes	down	0	0	0	737.43	432.95	114.24	0	428.207
TRINITY_DN4110_c0_g2		0	-13.0789	7.90944e-16	6.90985e-11	yes	down	0	0	0	1639.64	634.8	261.31	0	845.25
TRINITY_DN41124_c0_g2	hypothetical protein KP509_08G071200 [Ceratopteris richardii])	77.161	6.26979	4.66928e-12	4.07917e-07	yes	up	2.77	4.66	2.74	0.03	0.03	0.08	3.39	0.0466667
TRINITY_DN4113_c0_g1	hypothetical protein GOP47_0026312 [Adiantum capillus-veneris])	0	-13.3373	4.2143e-26	3.6817e-21	yes	down	0	0	0	65.06	54.27	30.68	0	50.0033
TRINITY_DN4132_c0_g1	uncharacterized protein LOC9643633 [Selaginella moellendorffii])	50.283	5.65199	6.94952e-29	6.07124e-24	yes	up	13.17	19.71	28.57	0.11	0.38	0.34	20.4833	0.276667
TRINITY_DN414_c0_g1		29.989	4.90636	1.93399e-12	1.68957e-07	yes	up	313.22	810.47	909.11	15.23	24.95	2.79	677.6	14.3233
TRINITY_DN4142_c0_g1	hypothetical protein BDL97_11G041700 [Sphagnum fallax])	0.069	-3.85846	3.31051e-25	2.89213e-20	yes	down	16.52	10.26	6.47	100.48	69.57	123.29	11.0833	97.78
TRINITY_DN4163_c0_g1	hypothetical protein Mapa_014954 [Marchantia paleacea])	12.114	3.59865	2.81086e-13	2.45562e-08	yes	up	5.11	4.41	7.19	0.32	0.22	0.36	5.57	0.3
TRINITY_DN41637_c0_g1	hypothetical protein M758_2G166300 [Ceratodon purpureus])	0.043	-4.5521	4.01794e-13	3.51015e-08	yes	down	0.28	1.53	0.55	12.63	15.41	5.6	0.786667	11.2133
TRINITY_DN4177_c1_g1		0	-13.306	3.16043e-12	2.76102e-07	yes	down	0	0	0	1083.71	613.71	122.5	0	606.64
TRINITY_DN4181_c0_g1		0.008	-7.05531	5.31837e-10	4.64623e-05	yes	down	1.87	1.45	0.23	486.18	375.57	60.28	1.18333	307.343
TRINITY_DN41925_c0_g1	hypothetical protein CY35_15G029200 [Sphagnum magellanicum])	0.041	-4.61965	3.40404e-12	2.97383e-07	yes	down	0.74	0.41	0.78	3.07	19.5	8.5	0.643333	10.3567
TRINITY_DN4200_c0_g1	abscisic acid-insensitive 5 [Pohlia nutans])	0.071	-3.82545	5.15815e-08	0.00450626	yes	down	0.7	4.13	5.54	25.43	15.44	5.75	3.45667	15.54
TRINITY_DN4229_c0_g1		23.904	4.5792	4.31005e-10	3.76535e-05	yes	up	4.61	22.45	17.64	0.53	0.15	0.53	14.9	0.403333
TRINITY_DN42329_c0_g1	PHD finger protein ALFIN-LIKE 3-like isoform X4 [Physcomitrium patens])	31.122	4.95986	1.53559e-26	1.34152e-21	yes	up	15.06	17.52	12.6	0.38	0.22	0.3	15.06	0.3
TRINITY_DN4237_c0_g1	hypothetical protein Mp_Vg00320 [Marchantia polymorpha subsp. ruderalis])	0.089	-3.48652	1.11001e-10	9.69725e-06	yes	down	1.03	2.11	0.51	27.04	5.42	19.74	1.21667	17.4
TRINITY_DN4257_c0_g1	hypothetical protein GOP47_0010042 [Adiantum capillus-veneris])	0.002	-8.64403	2.99685e-34	2.6181e-29	yes	down	0.2	1.45	0.24	140.07	254.73	62.96	0.63	152.587
TRINITY_DN4259_c0_g1	hypothetical protein GOP47_0022726 [Adiantum capillus-veneris])	40.427	5.33724	1.67867e-38	1.46652e-33	yes	up	22.59	22.57	34.85	0.28	0.62	0.4	26.67	0.433333
TRINITY_DN4267_c0_g2		0.001	-9.69916	3.37682e-39	2.95006e-34	yes	down	0.27	0.88	1.07	458.01	623.91	75.85	0.74	385.923
TRINITY_DN42670_c0_g1	hypothetical protein GOP47_0029518 [Adiantum capillus-veneris])	0.017	-5.89082	3.66112e-13	3.19843e-08	yes	down	0.05	0	0.07	1.11	1.44	2.04	0.04	1.53
TRINITY_DN4270_c0_g1	hypothetical protein GOP47_0023186 [Adiantum capillus-veneris])	0.053	-4.23322	3.47652e-13	3.03716e-08	yes	down	1.04	3.03	1.82	9.26	14.07	50.88	1.96333	24.7367
TRINITY_DN4287_c1_g1		27.811	4.7976	1.40996e-11	1.23177e-06	yes	up	8.18	55.44	15.59	0.11	0.2	0.53	26.4033	0.28
TRINITY_DN431_c0_g1	hypothetical protein Mapa_009223 [Marchantia paleacea])	18.862	4.23737	2.80227e-23	2.44812e-18	yes	up	23.75	16.4	13.85	0.79	0.37	1.13	18	0.763333
TRINITY_DN43103_c0_g3		0.026	-5.23937	7.95356e-10	6.94839e-05	yes	down	0.09	0.16	0.03	3.29	1.2	1.63	0.0933333	2.04
TRINITY_DN432_c0_g2	probable 1-deoxy-D-xylulose-5-phosphate synthase, chloroplastic [Selaginella moellendorffii])	138.021	7.10874	1.41925e-09	0.000123988	yes	up	1.77	0.49	11.46	0	0.04	0.04	4.57333	0.0266667
TRINITY_DN43259_c0_g1	hypothetical protein Mapa_002759 [Marchantia paleacea])	51.061	5.67416	3.47602e-08	0.00303672	yes	up	3.81	3.08	6.07	0.06	0.15	0	4.32	0.07
TRINITY_DN433_c3_g1		0.034	-4.89363	1.26109e-12	1.10172e-07	yes	down	1.29	0.45	0.23	13.8	5.63	14.46	0.656667	11.2967
TRINITY_DN43380_c0_g1	zinc finger A20 and AN1 domain-containing stress-associated protein 8-like [Selaginella moellendorffii])	0.058	-4.11079	4.49864e-08	0.00393011	yes	down	0.74	9.93	1.79	21.24	7.34	34.34	4.15333	20.9733
TRINITY_DN4391_c0_g1		0	-14.2988	1.76569e-08	0.00154254	yes	down	0	0	0	359.17	126.15	4.2	0	163.173
TRINITY_DN440_c0_g2	hypothetical protein M758_9G094000 [Ceratodon purpureus])	0.02	-5.6323	2.32545e-12	2.03156e-07	yes	down	11.24	30.66	23.25	521.45	1427.81	83.88	21.7167	677.713
TRINITY_DN44128_c0_g1	hypothetical protein BDL97_05G103500 [Sphagnum fallax])	20.06	4.32627	1.2596e-16	1.10041e-11	yes	up	8.9	15.88	10.25	0.5	0.52	0.4	11.6767	0.473333
TRINITY_DN44243_c0_g2	hypothetical protein Mapa_013992 [Marchantia paleacea])	0.015	-6.08923	7.7555e-16	6.77536e-11	yes	down	3.03	33.01	5.56	595.83	789.94	297.12	13.8667	560.963
TRINITY_DN4435_c0_g1		0.009	-6.75317	1.37298e-12	1.19946e-07	yes	down	0.07	0.16	0.03	3.08	13.64	1.37	0.0866667	6.03
TRINITY_DN44359_c1_g1		18.745	4.22842	2.4359e-12	2.12805e-07	yes	up	135.46	155.75	104.74	1.01	2.52	11.09	131.983	4.87333
TRINITY_DN4436_c0_g1	protein DETOXIFICATION 16 [Selaginella moellendorffii])	0.059	-4.07596	9.34872e-22	8.16723e-17	yes	down	4.72	3.67	3.01	17.52	54.67	25.04	3.8	32.41
TRINITY_DN44360_c0_g1	hypothetical protein AXG93_3612s1140 [Marchantia polymorpha subsp. ruderalis])	0.051	-4.28359	1.79337e-13	1.56672e-08	yes	down	1.01	1.67	0.3	7.13	11.3	8.45	0.993333	8.96
TRINITY_DN4463_c0_g1	PIN-like protein, partial [Anemia tomentosa])	12.271	3.61723	3.01557e-15	2.63446e-10	yes	up	12.69	13.09	10.58	0.2	0.67	1.01	12.12	0.626667
TRINITY_DN4488_c1_g1	hypothetical protein SELMODRAFT_133734 [Selaginella moellendorffii])	17.475	4.12718	4.5101e-08	0.00394011	yes	up	8.3	5.9	14.42	0.04	0.37	0.85	9.54	0.42
TRINITY_DN4496_c0_g1		0.04	-4.62904	1.29678e-34	1.13289e-29	yes	down	6.13	6.93	4.75	82.83	57.11	89.38	5.93667	76.44
TRINITY_DN45165_c0_g1	pentatricopeptide repeat-containing protein At3g06920 [Selaginella moellendorffii])	24.222	4.59823	1.28013e-15	1.11835e-10	yes	up	38.8	13.51	8.36	0.59	0.22	0.63	20.2233	0.48
TRINITY_DN4517_c0_g1	hypothetical protein M758_6G047300 [Ceratodon purpureus])	45.729	5.51505	3.9813e-18	3.47815e-13	yes	up	11.21	22.82	16.69	0.05	0.13	0.62	16.9067	0.266667
TRINITY_DN45277_c0_g1		0.085	-3.55187	2.32554e-21	2.03164e-16	yes	down	6.6	8.88	3.84	48.78	50.27	37.15	6.44	45.4
TRINITY_DN45466_c0_g1		2277.1	11.153	1.81717e-18	1.58752e-13	yes	up	57.64	80.84	24.75	0	0	0	54.41	0
TRINITY_DN45486_c0_g1	magnesium protoporphyrin IX methyltransferase, chloroplastic [Selaginella moellendorffii])	18.505	4.20983	1.54443e-08	0.00134925	yes	up	4.91	3.62	4.09	0.13	0.25	0.04	4.20667	0.14
TRINITY_DN4556_c0_g1	hypothetical protein BDL97_12G049400 [Sphagnum fallax])	0.075	-3.73382	2.39182e-17	2.08954e-12	yes	down	6.7	4	2.28	39.65	17.56	32.25	4.32667	29.82
TRINITY_DN45720_c0_g1	hypothetical protein M758_12G033400 [Ceratodon purpureus])	27.051	4.75759	2.66584e-08	0.00232893	yes	up	7.19	5.91	3.93	0	0.34	0.06	5.67667	0.133333
TRINITY_DN4575_c0_g1		52.008	5.70067	1.44722e-13	1.26432e-08	yes	up	19589.8	16257.7	29903.1	63.89	99.9	593.11	21916.9	252.3
TRINITY_DN4584_c0_g1	germin-like protein subfamily 1 member 18 [Selaginella moellendorffii])	0.085	-3.55711	6.72279e-23	5.87316e-18	yes	down	90.44	96.97	75.54	794.95	472.92	603.88	87.65	623.917
TRINITY_DN4599_c0_g1	hypothetical protein PHYPA_001891, partial [Physcomitrium patens])	440.196	8.782	2.87898e-08	0.00251513	yes	up	1.2	0.66	10.08	0	0.02	0	3.98	0.00666667
TRINITY_DN4604_c1_g1		0.026	-5.29305	8.01605e-15	7.00298e-10	yes	down	0.12	0.05	0.17	1.21	4.71	4.38	0.113333	3.43333
TRINITY_DN4611_c0_g2	hypothetical protein Mapa_004665 [Marchantia paleacea])	17.946	4.16561	3.70227e-31	3.23438e-26	yes	up	22.31	16.91	12.54	0.69	0.48	0.44	17.2533	0.536667
TRINITY_DN4615_c0_g1	hypothetical protein MARPO_0030s0105 [Marchantia polymorpha])	72.374	6.17741	1.4577e-11	1.27348e-06	yes	up	8.55	7.14	19.38	0.19	0.04	0	11.69	0.0766667
TRINITY_DN46424_c0_g1		0.002	-8.7172	4.03719e-08	0.00352697	yes	down	0	0	0	8.04	4.47	0.9	0	4.47
TRINITY_DN4646_c0_g1	hypothetical protein GOP47_0029518 [Adiantum capillus-veneris])	73.001	6.18984	6.54703e-26	5.71962e-21	yes	up	5.96	5.17	4.23	0.06	0	0.08	5.12	0.0466667
TRINITY_DN46471_c0_g1		0.017	-5.9102	6.32457e-20	5.52527e-15	yes	down	0.31	2.26	0.06	9.66	3.97	15.69	0.876667	9.77333
TRINITY_DN46546_c0_g1		34.625	5.11374	9.00735e-20	7.869e-15	yes	up	21.54	12.82	17.67	0.18	0.6	0.16	17.3433	0.313333
TRINITY_DN46663_c0_g2	hypothetical protein GOP47_0007608 [Adiantum capillus-veneris])	19.862	4.31194	6.70797e-35	5.86021e-30	yes	up	15.81	20.51	13.88	0.44	0.51	0.64	16.7333	0.53
TRINITY_DN4676_c0_g1	hypothetical protein KP509_24G002100 [Ceratopteris richardii])	69.332	6.11544	2.83298e-15	2.47495e-10	yes	up	7.8	38.82	16.38	0.36	0.1	0.08	21	0.18
TRINITY_DN4690_c0_g1	hypothetical protein KC19_9G114500 [Ceratodon purpureus])	17.278	4.11083	1.08617e-12	9.48901e-08	yes	up	152.08	49.4	24.68	3.02	1.41	3.31	75.3867	2.58
TRINITY_DN4692_c0_g1	hypothetical protein CY35_03G097100 [Sphagnum magellanicum])	0.097	-3.36165	2.00654e-17	1.75295e-12	yes	down	3.6	4.3	2.86	30.55	31.43	15.47	3.58667	25.8167
TRINITY_DN4696_c0_g1		0.001	-9.97504	3.12983e-10	2.73428e-05	yes	down	2.41	0.12	0	627.78	153.07	524.48	0.843333	435.11
TRINITY_DN4704_c0_g1	hypothetical protein CY35_05G038300 [Sphagnum magellanicum])	22.026	4.46114	8.18339e-25	7.14918e-20	yes	up	178.56	227.54	405.85	9.42	1.82	3.38	270.65	4.87333
TRINITY_DN4712_c0_g1	hypothetical protein GOP47_0010449 [Adiantum capillus-veneris])	10.988	3.45791	5.10468e-10	4.45955e-05	yes	up	32.41	33.07	41.79	6.76	0.72	4.89	35.7567	4.12333
TRINITY_DN4714_c0_g1	hypothetical protein SELMODRAFT_86738 [Selaginella moellendorffii])	26.567	4.73155	1.26368e-17	1.10398e-12	yes	up	121.55	76.69	54.97	1.02	0.73	4.56	84.4033	2.10333
TRINITY_DN4722_c0_g1	hypothetical protein GOP47_0014561 [Adiantum capillus-veneris])	0.078	-3.68148	1.46827e-10	1.28271e-05	yes	down	2.36	1.95	1.13	21.86	7.89	11.48	1.81333	13.7433
TRINITY_DN4728_c0_g1	hypothetical protein GOP47_0005652 [Adiantum capillus-veneris])	60.809	5.92622	1.97476e-31	1.72519e-26	yes	up	26.62	20.17	27.27	0.3	0.29	0.19	24.6867	0.26
TRINITY_DN47320_c0_g1		0.002	-9.03651	2.09077e-10	1.82654e-05	yes	down	0	0	0	2.17	4.52	1.42	0	2.70333
TRINITY_DN4734_c0_g2	hypothetical protein KP509_21G046500 [Ceratopteris richardii])	13.838	3.79052	4.10277e-15	3.58426e-10	yes	up	10.54	5.73	4.82	0.3	0.27	0.38	7.03	0.316667
TRINITY_DN474_c0_g1		0.003	-8.45937	1.74319e-09	0.000152289	yes	down	0.31	0.69	0.36	188.31	334.45	5.8	0.453333	176.187
TRINITY_DN4777_c0_g2	hypothetical protein GOP47_0011698 [Adiantum capillus-veneris])	17.069	4.0933	7.85537e-20	6.86261e-15	yes	up	14.82	15.84	11.94	0.4	0.37	0.83	14.2	0.533333
TRINITY_DN4792_c0_g1	ubiquitin-protein ligase, PUB52 [Selaginella moellendorffii])	15.839	3.9854	1.50779e-16	1.31724e-11	yes	up	32.42	31.91	18.87	0.46	1.83	0.45	27.7333	0.913333
TRINITY_DN47922_c0_g1	hypothetical protein GOP47_0015191 [Adiantum capillus-veneris])	18.431	4.20408	1.92839e-08	0.00168468	yes	up	2.71	8.77	5.32	0.12	0.75	0.08	5.6	0.316667
TRINITY_DN4806_c0_g1	hypothetical protein GOP47_0026727 [Adiantum capillus-veneris])	0.085	-3.54901	6.81869e-11	5.95694e-06	yes	down	53	42.8	16.16	299.77	95.21	302.9	37.32	232.627
TRINITY_DN48078_c0_g1	serine/threonine-protein kinase RUNKEL-like [Physcomitrium patens])	18.493	4.20892	2.04567e-12	1.78714e-07	yes	up	1.34	1.6	1.4	0.02	0.04	0.09	1.44667	0.05
[truncated: 442 more rows]

## Sheet: AVSD-annotation
Gene ID	length	GO_id	GO_term	Go_description	KO_id	KO_name	Pathway_id	Pathway_definition	COG_id	COG_Functional Categories	NR_hit-name	NR_description	Swiss-Prot_hit-name	Swiss-Prot_description	Pfam_id	Domain	Domain description
[truncated: 1,395 more rows]

[truncated: 6 more sheets: BVSC-degs, BVSC-annotation, BVSD-degs, BVSD-annotation, CVSD-degs, CVSD-annotation]
