# Supplementary material for: Integrated phenotypic, transcriptomics and metabolomics: growth status and metabolite accumulation pattern of medicinal materials at different harvest periods of Astragalus Membranaceus Mongholicus
Source: BMC Plant Biol. 2024 May 3;24:358. doi: 10.1186/s12870-024-05030-7 (PMC11067282; doi:10.1186/s12870-024-05030-7)
Supplement: Supplementary file 5 — Additional file 5: Table S3. STEM profile information. [file 12870_2024_5030_MOESM5_ESM.xls]

## Sheet: Table.S3.STEM profile
Profile ID	members	Cluster Id
9	535	0
0	274	0
19	245	1
10	185	1
12	153	2
7	113	3
11	106	4
13	49	-1
1	15	-1
2	4	-1
3	3	-1
4	18	-1
5	18	-1
6	27	-1
8	31	-1
14	4	-1
15	17	-1
16	9	-1
17	30	-1
18	23	-1
