# Supplementary material for: Integrated phenotypic, transcriptomics and metabolomics: growth status and metabolite accumulation pattern of medicinal materials at different harvest periods of Astragalus Membranaceus Mongholicus
Source: BMC Plant Biol. 2024 May 3;24:358. doi: 10.1186/s12870-024-05030-7 (PMC11067282; doi:10.1186/s12870-024-05030-7)
Supplement: Supplementary file 6 — Additional file 6: Table S4. KEGG annotation information for CLUSTER0 and CLUSTER1. [file 12870_2024_5030_MOESM6_ESM.xlsx]

## Sheet: STEM_S_DEGS_CLUSTER0-KEGG
Num	Pathway id	Description	Database	Ratio_in_study	Ratio_in_pop	Pvalue_uncorrected	Pvalue_corrected	First Category	Second Category	Gene_ids
14	map00040	Pentose and glucuronate interconversions	KEGG PATHWAY	14/241	155/15090	1.89397e-07	1.40154e-05	Metabolism	Carbohydrate metabolism
6	map00511	Other glycan degradation	KEGG PATHWAY	6/241	28/15090	4.37588e-06	0.000161907	Metabolism	Glycan biosynthesis and metabolism
2	map00604	Glycosphingolipid biosynthesis - ganglio series	KEGG PATHWAY	2/241	4/15090	0.00149216	0.0368065	Metabolism	Glycan biosynthesis and metabolism
6	map00240	Pyrimidine metabolism	KEGG PATHWAY	6/241	91/15090	0.00335667	0.0413989	Metabolism	Nucleotide metabolism
4	map00591	Linoleic acid metabolism	KEGG PATHWAY	4/241	38/15090	0.00305869	0.0452687	Metabolism	Lipid metabolism
7	map01232	Nucleotide metabolism	KEGG PATHWAY	7/241	116/15090	0.00259261	0.0479632	Metabolism	Global and overview maps
3	map00073	Cutin, suberine and wax biosynthesis	KEGG PATHWAY	3/241	31/15090	0.0130061	0.120307	Metabolism	Lipid metabolism
3	map00780	Biotin metabolism	KEGG PATHWAY	3/241	30/15090	0.0118852	0.125643	Metabolism	Metabolism of cofactors and vitamins
10	map00500	Starch and sucrose metabolism	KEGG PATHWAY	10/241	284/15090	0.0161103	0.132463	Metabolism	Carbohydrate metabolism
5	map00900	Terpenoid backbone biosynthesis	KEGG PATHWAY	5/241	96/15090	0.0188242	0.139299	Metabolism	Metabolism of terpenoids and polyketides
7	map00940	Phenylpropanoid biosynthesis	KEGG PATHWAY	7/241	174/15090	0.0218232	0.146811	Metabolism	Biosynthesis of other secondary metabolites
6	map00230	Purine metabolism	KEGG PATHWAY	6/241	139/15090	0.0241759	0.149084	Metabolism	Nucleotide metabolism
4	map00061	Fatty acid biosynthesis	KEGG PATHWAY	4/241	79/15090	0.0376162	0.214123	Metabolism	Lipid metabolism
4	map04070	Phosphatidylinositol signaling system	KEGG PATHWAY	4/241	83/15090	0.0438282	0.231664	Environmental Information Processing	Signal transduction
2	map00531	Glycosaminoglycan degradation	KEGG PATHWAY	2/241	25/15090	0.0599082	0.295547	Metabolism	Glycan biosynthesis and metabolism
4	map00562	Inositol phosphate metabolism	KEGG PATHWAY	4/241	106/15090	0.0898684	0.415642	Metabolism	Carbohydrate metabolism
2	map00100	Steroid biosynthesis	KEGG PATHWAY	2/241	40/15090	0.133682	0.581908	Metabolism	Lipid metabolism
3	map00999	Biosynthesis of various plant secondary metabolites	KEGG PATHWAY	3/241	84/15090	0.150857	0.587549	Metabolism	Biosynthesis of other secondary metabolites
2	map00600	Sphingolipid metabolism	KEGG PATHWAY	2/241	45/15090	0.161363	0.597042	Metabolism	Lipid metabolism
1	map00196	Photosynthesis - antenna proteins	KEGG PATHWAY	1/241	10/15090	0.148747	0.611516	Metabolism	Energy metabolism
1	map00430	Taurine and hypotaurine metabolism	KEGG PATHWAY	1/241	12/15090	0.175739	0.619271	Metabolism	Metabolism of other amino acids
2	map00220	Arginine biosynthesis	KEGG PATHWAY	2/241	55/15090	0.219162	0.64872	Metabolism	Amino acid metabolism
3	map00460	Cyanoamino acid metabolism	KEGG PATHWAY	3/241	95/15090	0.194098	0.652874	Metabolism	Metabolism of other amino acids
1	map00905	Brassinosteroid biosynthesis	KEGG PATHWAY	1/241	15/15090	0.214637	0.661797	Metabolism	Metabolism of terpenoids and polyketides
2	map00640	Propanoate metabolism	KEGG PATHWAY	2/241	54/15090	0.213286	0.686224	Metabolism	Carbohydrate metabolism
2	map00410	beta-Alanine metabolism	KEGG PATHWAY	2/241	64/15090	0.272445	0.695206	Metabolism	Metabolism of other amino acids
1	map00603	Glycosphingolipid biosynthesis - globo and isoglobo series	KEGG PATHWAY	1/241	21/15090	0.287033	0.708016	Metabolism	Glycan biosynthesis and metabolism
1	map00300	Lysine biosynthesis	KEGG PATHWAY	1/241	19/15090	0.263672	0.722656	Metabolism	Amino acid metabolism
1	map00261	Monobactam biosynthesis	KEGG PATHWAY	1/241	19/15090	0.263672	0.722656	Metabolism	Biosynthesis of other secondary metabolites
8	map01240	Biosynthesis of cofactors	KEGG PATHWAY	8/241	378/15090	0.258298	0.735156	Metabolism	Global and overview maps
1	map00740	Riboflavin metabolism	KEGG PATHWAY	1/241	25/15090	0.331565	0.74351	Metabolism	Metabolism of cofactors and vitamins
1	map00062	Fatty acid elongation	KEGG PATHWAY	1/241	24/15090	0.320699	0.76554	Metabolism	Lipid metabolism
1	map00730	Thiamine metabolism	KEGG PATHWAY	1/241	24/15090	0.320699	0.76554	Metabolism	Metabolism of cofactors and vitamins
2	map00592	alpha-Linolenic acid metabolism	KEGG PATHWAY	2/241	80/15090	0.366287	0.797213	Metabolism	Lipid metabolism
2	map00250	Alanine, aspartate and glutamate metabolism	KEGG PATHWAY	2/241	84/15090	0.389108	0.799834	Metabolism	Amino acid metabolism
1	map00790	Folate biosynthesis	KEGG PATHWAY	1/241	38/15090	0.458032	0.807008	Metabolism	Metabolism of cofactors and vitamins
1	map01040	Biosynthesis of unsaturated fatty acids	KEGG PATHWAY	1/241	30/15090	0.383355	0.810521	Metabolism	Lipid metabolism
4	map00620	Pyruvate metabolism	KEGG PATHWAY	4/241	215/15090	0.450418	0.81295	Metabolism	Carbohydrate metabolism
1	map00908	Zeatin biosynthesis	KEGG PATHWAY	1/241	36/15090	0.440253	0.835351	Metabolism	Metabolism of terpenoids and polyketides
1	map00760	Nicotinate and nicotinamide metabolism	KEGG PATHWAY	1/241	36/15090	0.440253	0.835351	Metabolism	Metabolism of cofactors and vitamins
6	map04075	Plant hormone signal transduction	KEGG PATHWAY	6/241	331/15090	0.435073	0.847247	Environmental Information Processing	Signal transduction
2	map00260	Glycine, serine and threonine metabolism	KEGG PATHWAY	2/241	92/15090	0.433602	0.867205	Metabolism	Amino acid metabolism
1	map00310	Lysine degradation	KEGG PATHWAY	1/241	55/15090	0.588146	0.870457	Metabolism	Amino acid metabolism
4	map04626	Plant-pathogen interaction	KEGG PATHWAY	4/241	232/15090	0.509246	0.876377	Organismal Systems	Environmental adaptation
2	map00280	Valine, leucine and isoleucine degradation	KEGG PATHWAY	2/241	109/15090	0.521955	0.877834	Metabolism	Amino acid metabolism
3	map04016	MAPK signaling pathway - plant	KEGG PATHWAY	3/241	189/15090	0.584184	0.882238	Environmental Information Processing	Signal transduction
1	map00650	Butanoate metabolism	KEGG PATHWAY	1/241	51/15090	0.560651	0.882727	Metabolism	Carbohydrate metabolism
1	map00400	Phenylalanine, tyrosine and tryptophan biosynthesis	KEGG PATHWAY	1/241	53/15090	0.57462	0.885872	Metabolism	Amino acid metabolism
1	map00906	Carotenoid biosynthesis	KEGG PATHWAY	1/241	49/15090	0.546226	0.898238	Metabolism	Metabolism of terpenoids and polyketides
1	map00513	Various types of N-glycan biosynthesis	KEGG PATHWAY	1/241	49/15090	0.546226	0.898238	Metabolism	Glycan biosynthesis and metabolism
1	map00860	Porphyrin metabolism	KEGG PATHWAY	1/241	60/15090	0.620118	0.899779	Metabolism	Metabolism of cofactors and vitamins
1	map03022	Basal transcription factors	KEGG PATHWAY	1/241	66/15090	0.655237	0.914859	Genetic Information Processing	Transcription
1	map00920	Sulfur metabolism	KEGG PATHWAY	1/241	64/15090	0.643905	0.916327	Metabolism	Energy metabolism
1	map03030	DNA replication	KEGG PATHWAY	1/241	75/15090	0.701945	0.92757	Genetic Information Processing	Replication and repair
2	map00052	Galactose metabolism	KEGG PATHWAY	2/241	151/15090	0.698057	0.939203	Metabolism	Carbohydrate metabolism
1	map00380	Tryptophan metabolism	KEGG PATHWAY	1/241	80/15090	0.725112	0.941373	Metabolism	Amino acid metabolism
2	map00564	Glycerophospholipid metabolism	KEGG PATHWAY	2/241	149/15090	0.691047	0.946991	Metabolism	Lipid metabolism
1	map04145	Phagosome	KEGG PATHWAY	1/241	127/15090	0.871692	0.948606	Cellular Processes	Transport and catabolism
2	map04120	Ubiquitin mediated proteolysis	KEGG PATHWAY	2/241	217/15090	0.864493	0.954813	Genetic Information Processing	Folding, sorting and degradation
1	map04146	Peroxisome	KEGG PATHWAY	1/241	123/15090	0.863083	0.9677	Cellular Processes	Transport and catabolism
3	map02010	ABC transporters	KEGG PATHWAY	3/241	249/15090	0.763249	0.973801	Environmental Information Processing	Membrane transport
1	map03020	RNA polymerase	KEGG PATHWAY	1/241	148/15090	0.908785	0.974639	Genetic Information Processing	Transcription
3	map00520	Amino sugar and nucleotide sugar metabolism	KEGG PATHWAY	3/241	255/15090	0.777171	0.974757	Metabolism	Carbohydrate metabolism
1	map00561	Glycerolipid metabolism	KEGG PATHWAY	1/241	121/15090	0.858566	0.977444	Metabolism	Lipid metabolism
1	map00053	Ascorbate and aldarate metabolism	KEGG PATHWAY	1/241	116/15090	0.846612	0.978895	Metabolism	Carbohydrate metabolism
7	map04144	Endocytosis	KEGG PATHWAY	7/241	569/15090	0.808478	0.980777	Cellular Processes	Transport and catabolism
1	map00330	Arginine and proline metabolism	KEGG PATHWAY	1/241	113/15090	0.838962	0.985447	Metabolism	Amino acid metabolism
1	map00071	Fatty acid degradation	KEGG PATHWAY	1/241	100/15090	0.801173	0.988114	Metabolism	Lipid metabolism
2	map00270	Cysteine and methionine metabolism	KEGG PATHWAY	2/241	198/15090	0.828025	0.988288	Metabolism	Amino acid metabolism
1	map04141	Protein processing in endoplasmic reticulum	KEGG PATHWAY	1/241	369/15090	0.997558	0.997558	Genetic Information Processing	Folding, sorting and degradation
1	map01250	Biosynthesis of nucleotide sugars	KEGG PATHWAY	1/241	196/15090	0.95826	0.998749	Metabolism	Global and overview maps
1	map03008	Ribosome biogenesis in eukaryotes	KEGG PATHWAY	1/241	188/15090	0.952443	1	Genetic Information Processing	Translation
1	map00010	Glycolysis / Gluconeogenesis	KEGG PATHWAY	1/241	225/15090	0.974004	1	Metabolism	Carbohydrate metabolism
1	map03040	Spliceosome	KEGG PATHWAY	1/241	346/15090	0.996432	1	Genetic Information Processing	Transcription

## Sheet: STEM_S_DEGS_CLUSTER1-KEGG
Num	Pathway id	Description	Database	Ratio_in_study	Ratio_in_pop	Pvalue_uncorrected	Pvalue_corrected	First Category	Second Category	Gene_ids
10	map00480	Glutathione metabolism	KEGG PATHWAY	10/135	147/15090	7.89046e-07	4.18194e-05	Metabolism	Metabolism of other amino acids
5	map00906	Carotenoid biosynthesis	KEGG PATHWAY	5/135	49/15090	7.39665e-05	0.00196011	Metabolism	Metabolism of terpenoids and polyketides
3	map00943	Isoflavonoid biosynthesis	KEGG PATHWAY	3/135	30/15090	0.0023825	0.0315681	Metabolism	Biosynthesis of other secondary metabolites
6	map00052	Galactose metabolism	KEGG PATHWAY	6/135	151/15090	0.00236892	0.0418509	Metabolism	Carbohydrate metabolism
2	map00944	Flavone and flavonol biosynthesis	KEGG PATHWAY	2/135	22/15090	0.0163247	0.173042	Metabolism	Biosynthesis of other secondary metabolites
2	map00908	Zeatin biosynthesis	KEGG PATHWAY	2/135	36/15090	0.0410589	0.272015	Metabolism	Metabolism of terpenoids and polyketides
3	map00999	Biosynthesis of various plant secondary metabolites	KEGG PATHWAY	3/135	84/15090	0.039493	0.299018	Metabolism	Biosynthesis of other secondary metabolites
3	map00592	alpha-Linolenic acid metabolism	KEGG PATHWAY	3/135	80/15090	0.0349319	0.308565	Metabolism	Lipid metabolism
2	map00941	Flavonoid biosynthesis	KEGG PATHWAY	2/135	55/15090	0.086826	0.383482	Metabolism	Biosynthesis of other secondary metabolites
3	map00330	Arginine and proline metabolism	KEGG PATHWAY	3/135	113/15090	0.0807976	0.389298	Metabolism	Amino acid metabolism
6	map04075	Plant hormone signal transduction	KEGG PATHWAY	6/135	331/15090	0.0769367	0.407765	Environmental Information Processing	Signal transduction
4	map00270	Cysteine and methionine metabolism	KEGG PATHWAY	4/135	198/15090	0.101991	0.415808	Metabolism	Amino acid metabolism
2	map00960	Tropane, piperidine and pyridine alkaloid biosynthesis	KEGG PATHWAY	2/135	51/15090	0.0762609	0.449092	Metabolism	Biosynthesis of other secondary metabolites
1	map00590	Arachidonic acid metabolism	KEGG PATHWAY	1/135	15/15090	0.126163	0.477618	Metabolism	Lipid metabolism
3	map00940	Phenylpropanoid biosynthesis	KEGG PATHWAY	3/135	174/15090	0.204315	0.676794	Metabolism	Biosynthesis of other secondary metabolites
1	map00740	Riboflavin metabolism	KEGG PATHWAY	1/135	25/15090	0.201359	0.71147	Metabolism	Metabolism of cofactors and vitamins
2	map00040	Pentose and glucuronate interconversions	KEGG PATHWAY	2/135	155/15090	0.40484	0.715217	Metabolism	Carbohydrate metabolism
1	map00073	Cutin, suberine and wax biosynthesis	KEGG PATHWAY	1/135	31/15090	0.243356	0.716549	Metabolism	Lipid metabolism
4	map01240	Biosynthesis of cofactors	KEGG PATHWAY	4/135	378/15090	0.439052	0.72718	Metabolism	Global and overview maps
1	map00100	Steroid biosynthesis	KEGG PATHWAY	1/135	40/15090	0.302275	0.728209	Metabolism	Lipid metabolism
1	map00565	Ether lipid metabolism	KEGG PATHWAY	1/135	40/15090	0.302275	0.728209	Metabolism	Lipid metabolism
3	map00520	Amino sugar and nucleotide sugar metabolism	KEGG PATHWAY	3/135	255/15090	0.399951	0.730946	Metabolism	Carbohydrate metabolism
5	map04144	Endocytosis	KEGG PATHWAY	5/135	569/15090	0.57968	0.731501	Cellular Processes	Transport and catabolism
2	map01250	Biosynthesis of nucleotide sugars	KEGG PATHWAY	2/135	196/15090	0.525692	0.733202	Metabolism	Global and overview maps
1	map00195	Photosynthesis	KEGG PATHWAY	1/135	71/15090	0.472464	0.736488	Metabolism	Energy metabolism
1	map00780	Biotin metabolism	KEGG PATHWAY	1/135	30/15090	0.236512	0.737361	Metabolism	Metabolism of cofactors and vitamins
1	map03440	Homologous recombination	KEGG PATHWAY	1/135	81/15090	0.518023	0.742032	Genetic Information Processing	Replication and repair
1	map00450	Selenocompound metabolism	KEGG PATHWAY	1/135	39/15090	0.29596	0.746948	Metabolism	Metabolism of other amino acids
1	map00900	Terpenoid backbone biosynthesis	KEGG PATHWAY	1/135	96/15090	0.579138	0.748642	Metabolism	Metabolism of terpenoids and polyketides
1	map00920	Sulfur metabolism	KEGG PATHWAY	1/135	64/15090	0.438055	0.748932	Metabolism	Energy metabolism
1	map00360	Phenylalanine metabolism	KEGG PATHWAY	1/135	56/15090	0.395995	0.749561	Metabolism	Amino acid metabolism
1	map00030	Pentose phosphate pathway	KEGG PATHWAY	1/135	89/15090	0.551639	0.749664	Metabolism	Carbohydrate metabolism
2	map03015	mRNA surveillance pathway	KEGG PATHWAY	2/135	176/15090	0.468739	0.752823	Genetic Information Processing	Translation
1	map00280	Valine, leucine and isoleucine degradation	KEGG PATHWAY	1/135	109/15090	0.625841	0.753854	Metabolism	Amino acid metabolism
1	map00380	Tryptophan metabolism	KEGG PATHWAY	1/135	80/15090	0.513648	0.756205	Metabolism	Amino acid metabolism
2	map04626	Plant-pathogen interaction	KEGG PATHWAY	2/135	232/15090	0.617476	0.761075	Organismal Systems	Environmental adaptation
1	map00460	Cyanoamino acid metabolism	KEGG PATHWAY	1/135	95/15090	0.575315	0.762292	Metabolism	Metabolism of other amino acids
1	map00053	Ascorbate and aldarate metabolism	KEGG PATHWAY	1/135	116/15090	0.648819	0.764165	Metabolism	Carbohydrate metabolism
2	map04016	MAPK signaling pathway - plant	KEGG PATHWAY	2/135	189/15090	0.506223	0.766567	Environmental Information Processing	Signal transduction
1	map04712	Circadian rhythm - plant	KEGG PATHWAY	1/135	55/15090	0.390522	0.76658	Organismal Systems	Environmental adaptation
1	map04146	Peroxisome	KEGG PATHWAY	1/135	123/15090	0.670396	0.772412	Cellular Processes	Transport and catabolism
2	map00561	Glycerolipid metabolism	KEGG PATHWAY	2/135	121/15090	0.294801	0.781224	Metabolism	Lipid metabolism
2	map00190	Oxidative phosphorylation	KEGG PATHWAY	2/135	267/15090	0.693157	0.781645	Metabolism	Energy metabolism
2	map00500	Starch and sucrose metabolism	KEGG PATHWAY	2/135	284/15090	0.725268	0.784473	Metabolism	Carbohydrate metabolism
2	map00564	Glycerophospholipid metabolism	KEGG PATHWAY	2/135	149/15090	0.385916	0.786675	Metabolism	Lipid metabolism
1	map00910	Nitrogen metabolism	KEGG PATHWAY	1/135	49/15090	0.356638	0.787575	Metabolism	Energy metabolism
1	map00630	Glyoxylate and dicarboxylate metabolism	KEGG PATHWAY	1/135	142/15090	0.722552	0.797818	Metabolism	Carbohydrate metabolism
1	map00591	Linoleic acid metabolism	KEGG PATHWAY	1/135	38/15090	0.289589	0.8078	Metabolism	Lipid metabolism
1	map00640	Propanoate metabolism	KEGG PATHWAY	1/135	54/15090	0.385	0.816201	Metabolism	Carbohydrate metabolism
1	map00010	Glycolysis / Gluconeogenesis	KEGG PATHWAY	1/135	225/15090	0.869608	0.886331	Metabolism	Carbohydrate metabolism
1	map00620	Pyruvate metabolism	KEGG PATHWAY	1/135	215/15090	0.857157	0.890771	Metabolism	Carbohydrate metabolism
1	map02010	ABC transporters	KEGG PATHWAY	1/135	249/15090	0.895266	0.895266	Environmental Information Processing	Membrane transport
2	map04141	Protein processing in endoplasmic reticulum	KEGG PATHWAY	2/135	369/15090	0.846235	0.897009	Genetic Information Processing	Folding, sorting and degradation
