# Supplementary material for: Integrated phenotypic, transcriptomics and metabolomics: growth status and metabolite accumulation pattern of medicinal materials at different harvest periods of Astragalus Membranaceus Mongholicus
Source: BMC Plant Biol. 2024 May 3;24:358. doi: 10.1186/s12870-024-05030-7 (PMC11067282; doi:10.1186/s12870-024-05030-7)
Supplement: Supplementary file 7 — Additional file 7: Table S5. DEGs expression and annotation information on ipath. [file 12870_2024_5030_MOESM7_ESM.xlsx]

## Sheet: ipath
Gene_id	NR description	CS_A1	CS_A2	CS_A3	CS_B1	CS_B2	CS_B3	CS_C1	CS_C2	CS_C3	CS_D1	CS_D2	CS_D3	A	B	C	D	GO_id	GO_term	KO_id	KO_name	Pathway_id	Pathway_definition	COG_id	COG_Functional Categories	Swiss-Prot_hit-name	Swiss-Prot_description	Pfam_id	Domain	Domain description
TRINITY_DN12528_c0_g1	cytochrome P450 86A8-like [Physcomitrium patens])	18.8	15.89	17.65	8.91	0.69	11.42	0.12	0.16	6.58	0.24	0.08	0	17.4467	7.00667	2.28667	0.106667	GO:0016021;GO:0005506;GO:0016705;GO:0004497;GO:0020037	CC:integral component of membrane;MF:iron ion binding;MF:oxidoreductase activity, acting on paired donors, with incorporation or reduction of molecular oxygen;MF:monooxygenase activity;MF:heme binding;	K15401	CYP86A1	map00073;map00071	Cutin, suberine and wax biosynthesis);Fatty acid degradation)	COG2124	Q:Secondary metabolites biosynthesis, transport and catabolism)	sp|P48422|C86A1_ARATH;	Cytochrome P450 86A1 OS=Arabidopsis thaliana OX=3702 GN=CYP86A1 PE=1 SV=2;	PF00067	p450	Cytochrome P450
TRINITY_DN13542_c0_g1	peroxidase 2 [Selaginella moellendorffii])	3.83	4.3	7.75	4.02	5.94	8.61	2.69	2.06	7.96	0.36	0.16	0.14	5.29333	6.19	4.23667	0.22	GO:0042744;GO:0006979;GO:0009505;GO:0005576;GO:0020037;GO:0140825;GO:0004601;GO:0046872	BP:hydrogen peroxide catabolic process;BP:response to oxidative stress;CC:plant-type cell wall;CC:extracellular region;MF:heme binding;MF:old GO;MF:peroxidase activity;MF:metal ion binding;	K00430	E1.11.1.7	map00940	Phenylpropanoid biosynthesis)	ENOG410Y9ME	G:Carbohydrate transport and metabolism)	sp|O23044|PER3_ARATH;	Peroxidase 3 OS=Arabidopsis thaliana OX=3702 GN=PER3 PE=2 SV=1;	PF00141	peroxidase	Peroxidase
TRINITY_DN1440_c0_g2	hypothetical protein Mapa_009298 [Marchantia paleacea])	11.08	4.25	6.62	3.81	3.66	4.13	2.55	1.42	6.08	0.17	0.46	0	7.31667	3.86667	3.35	0.21	GO:0006084;GO:0016126;GO:0010142;GO:0004421	BP:acetyl-CoA metabolic process;BP:sterol biosynthetic process;BP:farnesyl diphosphate biosynthetic process, mevalonate pathway;MF:hydroxymethylglutaryl-CoA synthase activity;	K01641	HMGCS	map00900;map00280;map00650	Terpenoid backbone biosynthesis);Valine, leucine and isoleucine degradation);Butanoate metabolism)	COG3425	I:Lipid transport and metabolism)	sp|P54873|HMCS_ARATH;	Hydroxymethylglutaryl-CoA synthase OS=Arabidopsis thaliana OX=3702 GN=HMGS PE=1 SV=2;	PF08540;PF01154;PF08541	HMG_CoA_synt_C;HMG_CoA_synt_N;ACP_syn_III_C	Hydroxymethylglutaryl-coenzyme A synthase C terminal;Hydroxymethylglutaryl-coenzyme A synthase N terminal;3-Oxoacyl-[acyl-carrier-protein (ACP)] synthase III C terminal
TRINITY_DN16257_c1_g1	hypothetical protein GOP47_0022378 [Adiantum capillus-veneris])	28.24	27.79	14.64	5.76	14.14	27.17	3.76	3.21	15.41	0	0.78	1.38	23.5567	15.69	7.46	0.72	GO:0019438;GO:0032259;GO:0008757;GO:0047763;GO:0008171;GO:0046983	BP:aromatic compound biosynthetic process;BP:methylation;MF:S-adenosylmethionine-dependent methyltransferase activity;MF:caffeate O-methyltransferase activity;MF:O-methyltransferase activity;MF:protein dimerization activity;	K13066	COMT	map00940;map00380	Phenylpropanoid biosynthesis);Tryptophan metabolism)	ENOG410XS7T	S:Function unknown)	sp|Q43609|COMT1_PRUDU;	Caffeic acid 3-O-methyltransferase OS=Prunus dulcis OX=3755 GN=COMT1 PE=2 SV=1;	PF00891;PF05891	Methyltransf_2;Methyltransf_PK	O-methyltransferase domain;AdoMet dependent proline di-methyltransferase
TRINITY_DN17409_c0_g1	hypothetical protein KP509_33G030300 [Ceratopteris richardii])	11.01	9.53	9.82	4.7	3.63	5.83	0.74	0.45	3.94	0.18	0.18	0.86	10.12	4.72	1.71	0.406667	GO:0042744;GO:0006979;GO:0005576;GO:0020037;GO:0140825;GO:0046872	BP:hydrogen peroxide catabolic process;BP:response to oxidative stress;CC:extracellular region;MF:heme binding;MF:old GO;MF:metal ion binding;	K00430	E1.11.1.7	map00940	Phenylpropanoid biosynthesis)	ENOG410YDW3	G:Carbohydrate transport and metabolism)	sp|Q9SLH7|PER20_ARATH;	Peroxidase 20 OS=Arabidopsis thaliana OX=3702 GN=PER20 PE=2 SV=1;	PF00141	peroxidase	Peroxidase
TRINITY_DN1975_c0_g1	hypothetical protein M758_9G075100 [Ceratodon purpureus])	298.98	56.66	104.47	18.88	96.07	132.39	93.37	194.57	132.72	1.47	7.68	4.66	153.37	82.4467	140.22	4.60333	GO:0016126;GO:0015936;GO:0008299;GO:0005778;GO:0016021;GO:0005789;GO:0004420	BP:sterol biosynthetic process;BP:coenzyme A metabolic process;BP:isoprenoid biosynthetic process;CC:peroxisomal membrane;CC:integral component of membrane;CC:endoplasmic reticulum membrane;MF:hydroxymethylglutaryl-CoA reductas;	K00021	HMGCR	map00900	Terpenoid backbone biosynthesis)	COG1257	I:Lipid transport and metabolism)	sp|P29058|HMDH2_HEVBR;	3-hydroxy-3-methylglutaryl-coenzyme A reductase 2;	PF00368	HMG-CoA_red	Hydroxymethylglutaryl-coenzyme A reductase
TRINITY_DN2092_c0_g1	hypothetical protein GOP47_0014831 [Adiantum capillus-veneris])	11.65	3.04	4.69	7.99	4.12	12.25	23.57	26.34	9.22	47.48	62	35.45	6.46	8.12	19.71	48.31	GO:0016021;GO:0016020;GO:0016298	CC:integral component of membrane;CC:membrane;MF:lipase activity;	K18368	CSE	map00940	Phenylpropanoid biosynthesis)	COG2267	I:Lipid transport and metabolism)	sp|Q9C942|CSE_ARATH;	Caffeoylshikimate esterase OS=Arabidopsis thaliana OX=3702 GN=CSE PE=1 SV=1;	PF12146;PF12697;PF00561;PF00756;PF20408	Hydrolase_4;Abhydrolase_6;Abhydrolase_1;Esterase;Abhydrolase_11	Serine aminopeptidase, S33;Alpha/beta hydrolase family;alpha/beta hydrolase fold;Putative esterase;Alpha/beta hydrolase domain
TRINITY_DN28898_c0_g1	cytochrome P450 71A1 [Selaginella moellendorffii])	0.85	3.82	0.3	4.06	1.1	3.36	7.07	12.01	0.23	17.11	24.31	13.83	1.65667	2.84	6.43667	18.4167	GO:0005506;GO:0016705;GO:0004497;GO:0020037	MF:iron ion binding;MF:oxidoreductase activity, acting on paired donors, with incorporation or reduction of molecular oxygen;MF:monooxygenase activity;MF:heme binding;	K13260	CYP81E	map00943	Isoflavonoid biosynthesis)	COG2124	Q:Secondary metabolites biosynthesis, transport and catabolism)	sp|Q6WNQ8|C81E8_MEDTR;	Cytochrome P450 81E8 OS=Medicago truncatula OX=3880 GN=CYP81E8 PE=2 SV=1;	PF00067	p450	Cytochrome P450
TRINITY_DN3009_c1_g1	hypothetical protein KP509_07G060600 [Ceratopteris richardii])	25.34	26.57	30.4	21.21	25.96	23.35	34.77	31.47	32.94	839.51	550.25	532.71	27.4367	23.5067	33.06	640.823	GO:0016491	MF:oxidoreductase activity;	K00869	MVK, mvaK1	map04146;map00900	Peroxisome);Terpenoid backbone biosynthesis)	COG1577;COG1028	I:Lipid transport and metabolism);S:Function unknown)	sp|Q9FZ42|ADRC1_ARATH;	NADPH-dependent aldehyde reductase 1, chloroplastic OS=Arabidopsis thaliana OX=3702 GN=ChlADR1 PE=1 SV=1;	PF13561;PF00106	adh_short_C2;adh_short	Enoyl-(Acyl carrier protein) reductase;short chain dehydrogenase
TRINITY_DN31139_c0_g2	peroxidase A2 [Selaginella moellendorffii])	17.36	2.42	15.18	3.75	21.62	6.62	1.01	1.06	6.08	0	0	0	11.6533	10.6633	2.71667	0	GO:0042744;GO:0006979;GO:0005576;GO:0020037;GO:0140825;GO:0046872	BP:hydrogen peroxide catabolic process;BP:response to oxidative stress;CC:extracellular region;MF:heme binding;MF:old GO;MF:metal ion binding;	K00430	E1.11.1.7	map00940	Phenylpropanoid biosynthesis)	ENOG410YBAI	G:Carbohydrate transport and metabolism)	sp|Q42578|PER53_ARATH;	Peroxidase 53 OS=Arabidopsis thaliana OX=3702 GN=PER53 PE=1 SV=1;	PF00141	peroxidase	Peroxidase
TRINITY_DN31534_c0_g1	hypothetical protein CY35_01G160700 [Sphagnum magellanicum])	1.2	4.1	0.66	38.34	1.57	1.87	2.91	6.02	1.59	22.99	59.65	15.22	1.98667	13.9267	3.50667	32.62	GO:0016491	MF:oxidoreductase activity;	K13266	PTR	map00943	Isoflavonoid biosynthesis)	------	------	sp|O81355|PYRC5_PYRCO;	Phenylcoumaran benzylic ether reductase Pyrc5 OS=Pyrus communis OX=23211 GN=PYRC5 PE=1 SV=1;	PF05368;PF13460;PF16363;PF01370;PF01073;PF08659	NmrA;NAD_binding_10;GDP_Man_Dehyd;Epimerase;3Beta_HSD;KR	NmrA-like family;NAD(P)H-binding;GDP-mannose 4,6 dehydratase;NAD dependent epimerase/dehydratase family;3-beta hydroxysteroid dehydrogenase/isomerase family;KR domain
TRINITY_DN3411_c0_g2	hypothetical protein CY35_10G088600 [Sphagnum magellanicum])	26.49	24.73	27.57	14.1	12.92	17.67	22.03	21.04	8.96	0.52	0.41	2.5	26.2633	14.8967	17.3433	1.14333	GO:0008194	MF:UDP-glycosyltransferase activity;	K12356	UGT72E	map00940	Phenylpropanoid biosynthesis)	COG1819	S:Function unknown)	sp|Q40287|UFOG5_MANES;	Anthocyanidin 3-O-glucosyltransferase 5 OS=Manihot esculenta OX=3983 GN=GT5 PE=2 SV=1;	PF00201	UDPGT	UDP-glucoronosyl and UDP-glucosyl transferase
TRINITY_DN3532_c1_g2	hypothetical protein KP509_03G013900 [Ceratopteris richardii])	11.12	9.38	5.05	13.9	17.14	42.42	164.9	170.72	69.86	677.86	391.01	510.53	8.51667	24.4867	135.16	526.467	GO:0016021;GO:0004497;GO:0005509	CC:integral component of membrane;MF:monooxygenase activity;MF:calcium ion binding;	K17991	PXG	map00073	Cutin, suberine and wax biosynthesis)	ENOG410YGB5	S:Function unknown)	sp|Q9CAB8|PXG5_ARATH;	Probable peroxygenase 5 OS=Arabidopsis thaliana OX=3702 GN=PXG5 PE=2 SV=1;	PF05042	Caleosin	Caleosin related protein
TRINITY_DN39391_c0_g2	hypothetical protein KP509_04G106800 [Ceratopteris richardii])	49.58	14.64	16.27	21.04	15.22	15.74	6.86	5.19	8.47	1.13	2.23	1.04	26.83	17.3333	6.84	1.46667	GO:0044205;GO:0006541;GO:0016036;GO:0006807;GO:0005737;GO:0005951;GO:0004088;GO:0046872;GO:0005524	BP:'de novo' UMP biosynthetic process;BP:glutamine metabolic process;BP:cellular response to phosphate starvation;BP:nitrogen compound metabolic process;CC:cytoplasm;CC:carbamoyl-phosphate synthase complex;MF:carbamoyl-phosphate synthas;MF:metal ion binding;MF:ATP binding;	K01955	carB, CPA2	map00240;map00250	Pyrimidine metabolism);Alanine, aspartate and glutamate metabolism)	COG0458	F:Nucleotide transport and metabolism)	sp|Q42601|CARB_ARATH;	Carbamoyl-phosphate synthase large chain, chloroplastic OS=Arabidopsis thaliana OX=3702 GN=CARB PE=1 SV=1;	PF02786;PF02787;PF02142;PF07478;PF02222;PF13535;PF15632	CPSase_L_D2;CPSase_L_D3;MGS;Dala_Dala_lig_C;ATP-grasp;ATP-grasp_4;ATPgrasp_Ter	Carbamoyl-phosphate synthase L chain, ATP binding domain;Carbamoyl-phosphate synthetase large chain, oligomerisation domain;MGS-like domain;D-ala D-ala ligase C-terminus;ATP-grasp domain;ATP-grasp domain;ATP-grasp in the biosynthetic pathway with Ter operon
TRINITY_DN41637_c0_g1	hypothetical protein M758_2G166300 [Ceratodon purpureus])	0.36	1.9	0.75	4.99	5.7	0.73	16.93	12.23	2.38	21.4	22.54	7.57	1.00333	3.80667	10.5133	17.17	------	------	K12356	UGT72E	map00940	Phenylpropanoid biosynthesis)	COG1819	S:Function unknown)	sp|Q94A84|U72E1_ARATH;	UDP-glycosyltransferase 72E1 OS=Arabidopsis thaliana OX=3702 GN=UGT72E1 PE=1 SV=1;	PF00201	UDPGT	UDP-glucoronosyl and UDP-glucosyl transferase
TRINITY_DN432_c0_g2	probable 1-deoxy-D-xylulose-5-phosphate synthase, chloroplastic [Selaginella moellendorffii])	2.27	0.61	15.54	0.42	1.05	1.42	0.15	0.12	2.24	0	0.05	0.06	6.14	0.963333	0.836667	0.036667	GO:0052865;GO:0016114;GO:0009228;GO:0008661;GO:0016744;GO:0046872	BP:1-deoxy-D-xylulose 5-phosphate biosynthetic process;BP:terpenoid biosynthetic process;BP:thiamine biosynthetic process;MF:1-deoxy-D-xylulose-5-phosphate synthase activity;MF:transferase activity, transferring aldehyde or ketonic groups;MF:metal ion binding;	K01662	dxs	map00730;map00900	Thiamine metabolism);Terpenoid backbone biosynthesis)	COG1154	H:Coenzyme transport and metabolism)	sp|Q6YU51|DXS2_ORYSJ;	Probable 1-deoxy-D-xylulose-5-phosphate synthase 2, chloroplastic OS=Oryza sativa subsp. japonica OX=39947 GN=Os07g0190000 PE=2 SV=1;	PF13292;PF00676;PF02775	DXP_synthase_N;E1_dh;TPP_enzyme_C	1-deoxy-D-xylulose-5-phosphate synthase;Dehydrogenase E1 component;Thiamine pyrophosphate enzyme, C-terminal TPP binding domain
TRINITY_DN4806_c0_g1	hypothetical protein GOP47_0026727 [Adiantum capillus-veneris])	67.87	53.17	21.91	41.89	73.39	92.35	138.92	152.77	148.48	508.11	139.21	409.33	47.65	69.21	146.723	352.217	------	------	K00430;K00695	E1.11.1.7;SUS	map00500;map00940	Starch and sucrose metabolism);Phenylpropanoid biosynthesis)	COG0438	M:Cell wall/membrane/envelope biogenesis)	sp|Q42652|SUS_BETVU;	Sucrose synthase;	PF00862	Sucrose_synth	Sucrose synthase
TRINITY_DN4904_c0_g1	hypothetical protein CY35_14G063400 [Sphagnum magellanicum])	36.68	18.13	26.35	53.29	36.16	36.87	5.06	10.41	18.66	2.56	0.81	3.36	27.0533	42.1067	11.3767	2.24333	GO:0035336;GO:0010345;GO:0043231;GO:0102965;GO:0080019	BP:long-chain fatty-acyl-CoA metabolic process;BP:suberin biosynthetic process;CC:intracellular membrane-bounded organelle;MF:alcohol-forming fatty acyl-CoA reductase activity;MF:fatty-acyl-CoA reductas;	K13356	FAR	map04146;map00073	Peroxisome);Cutin, suberine and wax biosynthesis)	ENOG410XS7R	S:Function unknown)	sp|Q9XGY7|FAR_SIMCH;	Alcohol-forming fatty acyl-CoA reductase OS=Simmondsia chinensis OX=3999 PE=1 SV=1;	PF07993;PF01370;PF04321;PF16363;PF01073	NAD_binding_4;Epimerase;RmlD_sub_bind;GDP_Man_Dehyd;3Beta_HSD	Male sterility protein;NAD dependent epimerase/dehydratase family;RmlD substrate binding domain;GDP-mannose 4,6 dehydratase;3-beta hydroxysteroid dehydrogenase/isomerase family
TRINITY_DN4_c0_g1	hypothetical protein BDL97_13G083000 [Sphagnum fallax])	437.2	91.48	213.77	38.52	113.07	164.01	147.88	347.33	209.35	1.61	10.96	4.48	247.483	105.2	234.853	5.68333	GO:0008299;GO:0015936;GO:0016021;GO:0005789;GO:0004420	BP:isoprenoid biosynthetic process;BP:coenzyme A metabolic process;CC:integral component of membrane;CC:endoplasmic reticulum membrane;MF:hydroxymethylglutaryl-CoA reductas;	K00021	HMGCR	map00900	Terpenoid backbone biosynthesis)	COG1257	I:Lipid transport and metabolism)	sp|P29057|HMDH1_HEVBR;	3-hydroxy-3-methylglutaryl-coenzyme A reductase 1 OS=Hevea brasiliensis OX=3981 GN=HMGR1 PE=2 SV=1;	PF00368	HMG-CoA_red	Hydroxymethylglutaryl-coenzyme A reductase
TRINITY_DN5807_c0_g1	peroxidase A2 [Selaginella moellendorffii])	11.4	4.51	17.73	13.12	27.09	14.45	12.93	13.17	51.58	0	0.6	0.6	11.2133	18.22	25.8933	0.4	GO:0042744;GO:0006979;GO:0005576;GO:0020037;GO:0140825;GO:0046872	BP:hydrogen peroxide catabolic process;BP:response to oxidative stress;CC:extracellular region;MF:heme binding;MF:old GO;MF:metal ion binding;	K00430	E1.11.1.7	map00940	Phenylpropanoid biosynthesis)	ENOG410YAA5	S:Function unknown)	sp|Q9FLC0|PER52_ARATH;	Peroxidase 52 OS=Arabidopsis thaliana OX=3702 GN=PER52 PE=2 SV=1;	PF00141	peroxidase	Peroxidase
TRINITY_DN59250_c0_g1	hypothetical protein KP509_33G030100 [Ceratopteris richardii])	14.47	15.67	16.73	7.71	3.48	9.67	0	0.06	5.08	0.69	0.19	0.31	15.6233	6.95333	1.71333	0.396667	GO:0042744;GO:0006979;GO:0005576;GO:0020037;GO:0140825;GO:0046872	BP:hydrogen peroxide catabolic process;BP:response to oxidative stress;CC:extracellular region;MF:heme binding;MF:old GO;MF:metal ion binding;	K00430	E1.11.1.7	map00940	Phenylpropanoid biosynthesis)	ENOG410YA9R	G:Carbohydrate transport and metabolism)	sp|Q96519|PER11_ARATH;	Peroxidase 11 OS=Arabidopsis thaliana OX=3702 GN=PER11 PE=1 SV=1;	PF00141	peroxidase	Peroxidase
TRINITY_DN62730_c0_g1	fatty acid omega-hydroxylase [Selaginella moellendorffii])	3.47	3.34	3.51	2.46	0.66	1.61	0	0.06	2.1	0.06	0.05	0	3.44	1.57667	0.72	0.036667	GO:0005506;GO:0016705;GO:0004497;GO:0020037	MF:iron ion binding;MF:oxidoreductase activity, acting on paired donors, with incorporation or reduction of molecular oxygen;MF:monooxygenase activity;MF:heme binding;	K15402	CYP86B1	map00073	Cutin, suberine and wax biosynthesis)	COG2124	Q:Secondary metabolites biosynthesis, transport and catabolism)	sp|Q9FMY1|C86B1_ARATH;	Cytochrome P450 86B1 OS=Arabidopsis thaliana OX=3702 GN=CYP86B1 PE=2 SV=1;	PF00067	p450	Cytochrome P450
TRINITY_DN6874_c0_g1	hypothetical protein Mapa_004004 [Marchantia paleacea])	469.65	42.09	185.78	11.13	60.26	56.86	120.55	150.61	221.07	0	2.64	1.82	232.507	42.75	164.077	1.48667	GO:0016126;GO:0015936;GO:0008299;GO:0005778;GO:0016021;GO:0005789;GO:0004420	BP:sterol biosynthetic process;BP:coenzyme A metabolic process;BP:isoprenoid biosynthetic process;CC:peroxisomal membrane;CC:integral component of membrane;CC:endoplasmic reticulum membrane;MF:hydroxymethylglutaryl-CoA reductas;	K00021	HMGCR	map00900	Terpenoid backbone biosynthesis)	COG1257	I:Lipid transport and metabolism)	sp|P29057|HMDH1_HEVBR;	3-hydroxy-3-methylglutaryl-coenzyme A reductase 1 OS=Hevea brasiliensis OX=3981 GN=HMGR1 PE=2 SV=1;	------	------	------
TRINITY_DN757_c0_g1	aldehyde dehydrogenase family 2 member B7, mitochondrial [Selaginella moellendorffii])	899.32	545.28	475.48	730.81	422.04	362.38	127.93	122.65	465.98	20.13	19.37	23.86	640.027	505.077	238.853	21.12	------	------	K12355	REF1	map00940	Phenylpropanoid biosynthesis)	COG1012	C:Energy production and conversion)	sp|Q56YU0|AL2C4_ARATH;	Aldehyde dehydrogenase family 2 member C4 OS=Arabidopsis thaliana OX=3702 GN=ALDH2C4 PE=1 SV=2;	PF00171	Aldedh	Aldehyde dehydrogenase family
TRINITY_DN9550_c0_g2	hypothetical protein GOP47_0020955 [Adiantum capillus-veneris])	16.38	17.1	14.46	10.24	2.1	8.49	0.09	0	5.76	0.92	0.65	0	15.98	6.94333	1.95	0.523333	GO:0016747	MF:transferase activity, transferring acyl groups other than amino-acyl groups;	K15400	HHT1	map00073	Cutin, suberine and wax biosynthesis)	ENOG410XYY6	S:Function unknown)	sp|Q94CD1|HHT1_ARATH;	Omega-hydroxypalmitate O-feruloyl transferase OS=Arabidopsis thaliana OX=3702 GN=HHT1 PE=1 SV=1;	PF02458	Transferase	Transferase family
TRINITY_DN9698_c0_g1	hypothetical protein KP509_16G053400 [Ceratopteris richardii])	1072.82	688.67	828.26	257.32	508.48	290.32	129.6	88.47	456.1	3.41	3.95	9.35	863.25	352.04	224.723	5.57	GO:0000050;GO:0000053;GO:0006526;GO:0005737;GO:0004055;GO:0005524	BP:urea cycle;BP:argininosuccinate metabolic process;BP:arginine biosynthetic process;CC:cytoplasm;MF:argininosuccinate synthase activity;MF:ATP binding;	K01940	argG, ASS1	map00220;map00250	Arginine biosynthesis);Alanine, aspartate and glutamate metabolism)	COG0137	E:Amino acid transport and metabolism)	sp|Q9SZX3|ASSY_ARATH;	Argininosuccinate synthase, chloroplastic OS=Arabidopsis thaliana OX=3702 GN=At4g24830 PE=1 SV=3;	PF00764	Arginosuc_synth	Arginosuccinate synthase
