# Supplementary material for: Integrated phenotypic, transcriptomics and metabolomics: growth status and metabolite accumulation pattern of medicinal materials at different harvest periods of Astragalus Membranaceus Mongholicus
Source: BMC Plant Biol. 2024 May 3;24:358. doi: 10.1186/s12870-024-05030-7 (PMC11067282; doi:10.1186/s12870-024-05030-7)
Supplement: Supplementary file 8 — Additional file 8: Table S6. Annotated information on GO enrichment analysis of DEGs in periods A and D. [file 12870_2024_5030_MOESM8_ESM.xlsx]

## Sheet: AVSD-G-TOP10
Gene_id	GO term	GO ID	log2fc	KO_id	Gene symbol	Pathway_id	Pathway_definition	COG_id	COG_Functional Categories	NR_hit-name	NR_description	Swiss-Prot_hit-name	Swiss-Prot_description	Pfam_id	Domain	Domain description
TRINITY_DN1752_c1_g1	carbohydrate catabolic process	GO:0016052	11.5537	------	------	------	------	COG4677	G:Carbohydrate transport and metabolism)	XP_002974471.2	pectinesterase [Selaginella moellendorffii])	sp|O48711|PME12_ARATH;;	Probable pectinesterase/pectinesterase inhibitor 12 OS=Arabidopsis thaliana OX=3702 GN=PME12 PE=2 SV=1;;	PF01095;;PF04043	Pectinesterase;;PMEI	Pectinesterase;;Plant invertase/pectin methylesterase inhibitor
TRINITY_DN1752_c1_g1	pectin metabolic process	GO:0045488	11.5537
TRINITY_DN1752_c1_g1	galacturonan metabolic process	GO:0010393	11.5537
TRINITY_DN1752_c1_g1	polysaccharide catabolic process	GO:0000272	11.5537
TRINITY_DN1752_c1_g1	pectin catabolic process	GO:0045490	11.5537
TRINITY_DN1752_c1_g1	polysaccharide metabolic process	GO:0005976	11.5537
TRINITY_DN1752_c1_g1	carbohydrate metabolic process	GO:0005975	11.5537
TRINITY_DN30594_c0_g1	carbohydrate catabolic process	GO:0016052	9.52449	K01728	pel1	map00040	Pentose and glucuronate interconversions)	COG3866	G:Carbohydrate transport and metabolism)	KAH7296059.1	hypothetical protein KP509_26G007400 [Ceratopteris richardii])	sp|O24554|PLY_ZINVI;;	Pectate lyase OS=Zinnia violacea OX=34245 PE=1 SV=1;;	PF00544;;PF13229	Pectate_lyase_4;;Beta_helix	Pectate lyase;;Right handed beta helix region
TRINITY_DN30594_c0_g1	pectin metabolic process	GO:0045488	9.52449
TRINITY_DN30594_c0_g1	galacturonan metabolic process	GO:0010393	9.52449
TRINITY_DN30594_c0_g1	polysaccharide catabolic process	GO:0000272	9.52449
TRINITY_DN30594_c0_g1	pectin catabolic process	GO:0045490	9.52449
TRINITY_DN30594_c0_g1	polysaccharide metabolic process	GO:0005976	9.52449
TRINITY_DN30594_c0_g1	carbohydrate metabolic process	GO:0005975	9.52449
TRINITY_DN26461_c0_g1	carbohydrate catabolic process	GO:0016052	7.94868	K01728	pel2	map00040	Pentose and glucuronate interconversions)	COG3866	G:Carbohydrate transport and metabolism)	KAI5084021.1	hypothetical protein GOP47_0000190 [Adiantum capillus-veneris])	sp|Q9SCP2|PLY12_ARATH;;	Probable pectate lyase 12 OS=Arabidopsis thaliana OX=3702 GN=At3g53190 PE=2 SV=2;;	PF00544;;PF13229	Pectate_lyase_4;;Beta_helix	Pectate lyase;;Right handed beta helix region
TRINITY_DN26461_c0_g1	pectin metabolic process	GO:0045488	7.94868
TRINITY_DN26461_c0_g1	galacturonan metabolic process	GO:0010393	7.94868
TRINITY_DN26461_c0_g1	polysaccharide catabolic process	GO:0000272	7.94868
TRINITY_DN26461_c0_g1	pectin catabolic process	GO:0045490	7.94868
TRINITY_DN26461_c0_g1	polysaccharide metabolic process	GO:0005976	7.94868
TRINITY_DN26461_c0_g1	carbohydrate metabolic process	GO:0005975	7.94868
TRINITY_DN2102_c0_g1	carbohydrate catabolic process	GO:0016052	7.67757	K01728	pel3	map00040	Pentose and glucuronate interconversions)	COG3866	G:Carbohydrate transport and metabolism)	KAH7436804.1	hypothetical protein KP509_05G036500 [Ceratopteris richardii])	sp|Q944R1|PLY15_ARATH;;	Probable pectate lyase 15 OS=Arabidopsis thaliana OX=3702 GN=At4g13710 PE=2 SV=1;;	PF00544;;PF13229	Pectate_lyase_4;;Beta_helix	Pectate lyase;;Right handed beta helix region
TRINITY_DN2102_c0_g1	pectin metabolic process	GO:0045488	7.67757
TRINITY_DN2102_c0_g1	galacturonan metabolic process	GO:0010393	7.67757
TRINITY_DN2102_c0_g1	polysaccharide catabolic process	GO:0000272	7.67757
TRINITY_DN2102_c0_g1	pectin catabolic process	GO:0045490	7.67757
TRINITY_DN2102_c0_g1	polysaccharide metabolic process	GO:0005976	7.67757
TRINITY_DN2102_c0_g1	carbohydrate metabolic process	GO:0005975	7.67757
TRINITY_DN26521_c0_g1	carbohydrate catabolic process	GO:0016052	7.61024	K01728	pel4	map00040	Pentose and glucuronate interconversions)	COG3866	G:Carbohydrate transport and metabolism)	KAI5084021.1	hypothetical protein GOP47_0000190 [Adiantum capillus-veneris])	sp|Q9SCP2|PLY12_ARATH;;	Probable pectate lyase 12 OS=Arabidopsis thaliana OX=3702 GN=At3g53190 PE=2 SV=2;;	PF00544;;PF13229	Pectate_lyase_4;;Beta_helix	Pectate lyase;;Right handed beta helix region
TRINITY_DN26521_c0_g1	pectin metabolic process	GO:0045488	7.61024
TRINITY_DN26521_c0_g1	galacturonan metabolic process	GO:0010393	7.61024
TRINITY_DN26521_c0_g1	polysaccharide catabolic process	GO:0000272	7.61024
TRINITY_DN26521_c0_g1	pectin catabolic process	GO:0045490	7.61024
TRINITY_DN26521_c0_g1	polysaccharide metabolic process	GO:0005976	7.61024
TRINITY_DN26521_c0_g1	carbohydrate metabolic process	GO:0005975	7.61024
TRINITY_DN2102_c0_g2	carbohydrate catabolic process	GO:0016052	7.23067	K01728	pel5	map00040	Pentose and glucuronate interconversions)	COG3866	G:Carbohydrate transport and metabolism)	KAI5078350.1	hypothetical protein GOP47_0006021 [Adiantum capillus-veneris])	sp|Q93Z25|PLY22_ARATH;;	Probable pectate lyase 22 OS=Arabidopsis thaliana OX=3702 GN=At5g63180 PE=2 SV=1;;	PF00544;;PF13229	Pectate_lyase_4;;Beta_helix	Pectate lyase;;Right handed beta helix region
TRINITY_DN2102_c0_g2	pectin metabolic process	GO:0045488	7.23067
TRINITY_DN2102_c0_g2	galacturonan metabolic process	GO:0010393	7.23067
TRINITY_DN2102_c0_g2	polysaccharide catabolic process	GO:0000272	7.23067
TRINITY_DN2102_c0_g2	pectin catabolic process	GO:0045490	7.23067
TRINITY_DN2102_c0_g2	polysaccharide metabolic process	GO:0005976	7.23067
TRINITY_DN2102_c0_g2	carbohydrate metabolic process	GO:0005975	7.23067
TRINITY_DN20643_c0_g1	carbohydrate catabolic process	GO:0016052	6.98758	K01051	E3.1.1.11	map00040	Pentose and glucuronate interconversions)	COG4677	G:Carbohydrate transport and metabolism)	XP_002982529.2	pectinesterase [Selaginella moellendorffii])	sp|O81301|PME40_ARATH;;	Probable pectinesterase/pectinesterase inhibitor 40 OS=Arabidopsis thaliana OX=3702 GN=PME40 PE=2 SV=1;;	PF01095;;PF04043	Pectinesterase;;PMEI	Pectinesterase;;Plant invertase/pectin methylesterase inhibitor
TRINITY_DN20643_c0_g1	pectin metabolic process	GO:0045488	6.98758
TRINITY_DN20643_c0_g1	galacturonan metabolic process	GO:0010393	6.98758
TRINITY_DN20643_c0_g1	polysaccharide catabolic process	GO:0000272	6.98758
TRINITY_DN20643_c0_g1	pectin catabolic process	GO:0045490	6.98758
TRINITY_DN20643_c0_g1	polysaccharide metabolic process	GO:0005976	6.98758
TRINITY_DN20643_c0_g1	carbohydrate metabolic process	GO:0005975	6.98758
TRINITY_DN2102_c0_g4	carbohydrate catabolic process	GO:0016052	6.98697	K01728	pel6	map00040	Pentose and glucuronate interconversions)	COG3866	G:Carbohydrate transport and metabolism)	KAI5078350.1	hypothetical protein GOP47_0006021 [Adiantum capillus-veneris])	sp|Q93Z25|PLY22_ARATH;;	Probable pectate lyase 22 OS=Arabidopsis thaliana OX=3702 GN=At5g63180 PE=2 SV=1;;	PF00544;;PF13229	Pectate_lyase_4;;Beta_helix	Pectate lyase;;Right handed beta helix region
TRINITY_DN2102_c0_g4	pectin metabolic process	GO:0045488	6.98697
TRINITY_DN2102_c0_g4	galacturonan metabolic process	GO:0010393	6.98697
TRINITY_DN2102_c0_g4	polysaccharide catabolic process	GO:0000272	6.98697
TRINITY_DN2102_c0_g4	pectin catabolic process	GO:0045490	6.98697
TRINITY_DN2102_c0_g4	polysaccharide metabolic process	GO:0005976	6.98697
TRINITY_DN2102_c0_g4	carbohydrate metabolic process	GO:0005975	6.98697
TRINITY_DN13005_c0_g3	carbohydrate catabolic process	GO:0016052	6.69023	K01051	E3.1.1.11	map00040	Pentose and glucuronate interconversions)	COG4677	G:Carbohydrate transport and metabolism)	KAH7428109.1	hypothetical protein KP509_10G076400 [Ceratopteris richardii])	sp|Q8VYZ3|PME53_ARATH;;	Probable pectinesterase 53 OS=Arabidopsis thaliana OX=3702 GN=PME53 PE=2 SV=1;;	PF01095	Pectinesterase	Pectinesterase
TRINITY_DN13005_c0_g3	pectin metabolic process	GO:0045488	6.69023
TRINITY_DN13005_c0_g3	galacturonan metabolic process	GO:0010393	6.69023
TRINITY_DN13005_c0_g3	polysaccharide catabolic process	GO:0000272	6.69023
TRINITY_DN13005_c0_g3	pectin catabolic process	GO:0045490	6.69023
TRINITY_DN13005_c0_g3	polysaccharide metabolic process	GO:0005976	6.69023
TRINITY_DN13005_c0_g3	carbohydrate metabolic process	GO:0005975	6.69023
TRINITY_DN15114_c0_g1	carbohydrate catabolic process	GO:0016052	5.98012	------	------	------	------	COG1472	G:Carbohydrate transport and metabolism)	XP_024540641.1	beta-xylosidase/alpha-L-arabinofuranosidase 2 [Selaginella moellendorffii])	sp|Q9SGZ5|BXL7_ARATH;;	Probable beta-D-xylosidase 7 OS=Arabidopsis thaliana OX=3702 GN=BXL7 PE=2 SV=2;;	PF01915;;PF00933;;PF14310	Glyco_hydro_3_C;;Glyco_hydro_3;;Fn3-like	Glycosyl hydrolase family 3 C-terminal domain;;Glycosyl hydrolase family 3 N terminal domain;;Fibronectin type III-like domain
TRINITY_DN15114_c0_g1	polysaccharide catabolic process	GO:0000272	5.98012
TRINITY_DN15114_c0_g1	polysaccharide metabolic process	GO:0005976	5.98012
TRINITY_DN15114_c0_g1	carbohydrate metabolic process	GO:0005975	5.98012
TRINITY_DN15114_c0_g1	cell wall macromolecule catabolic process	GO:0016998	5.98012
TRINITY_DN15114_c0_g1	arabinan metabolic process	GO:0031221	5.98012
TRINITY_DN15114_c0_g1	arabinan catabolic process	GO:0031222	5.98012
TRINITY_DN3291_c0_g1	carbohydrate catabolic process	GO:0016052	5.9728	K15920	XYL4	map00520	Amino sugar and nucleotide sugar metabolism)	COG1472	G:Carbohydrate transport and metabolism)	XP_002980053.1	probable beta-D-xylosidase 5 isoform X2 [Selaginella moellendorffii])	sp|A5JTQ3|XYL2_MEDSV;;	Beta-xylosidase/alpha-L-arabinofuranosidase 2 OS=Medicago sativa subsp. varia OX=36902 GN=Xyl2 PE=2 SV=1;;	PF01915;;PF00933;;PF14310	Glyco_hydro_3_C;;Glyco_hydro_3;;Fn3-like	Glycosyl hydrolase family 3 C-terminal domain;;Glycosyl hydrolase family 3 N terminal domain;;Fibronectin type III-like domain
TRINITY_DN3291_c0_g1	polysaccharide catabolic process	GO:0000272	5.9728
TRINITY_DN3291_c0_g1	polysaccharide metabolic process	GO:0005976	5.9728
TRINITY_DN3291_c0_g1	carbohydrate metabolic process	GO:0005975	5.9728
TRINITY_DN3291_c0_g1	cell wall macromolecule catabolic process	GO:0016998	5.9728
TRINITY_DN3291_c0_g1	arabinan metabolic process	GO:0031221	5.9728
TRINITY_DN3291_c0_g1	arabinan catabolic process	GO:0031222	5.9728
TRINITY_DN7070_c1_g1	carbohydrate catabolic process	GO:0016052	5.86902	------	------	------	------	COG1472	G:Carbohydrate transport and metabolism)	XP_002980053.1	probable beta-D-xylosidase 5 isoform X2 [Selaginella moellendorffii])	sp|Q94KD8|BXL2_ARATH;;	Probable beta-D-xylosidase 2 OS=Arabidopsis thaliana OX=3702 GN=BXL2 PE=2 SV=1;;	PF01915;;PF00933;;PF14310	Glyco_hydro_3_C;;Glyco_hydro_3;;Fn3-like	Glycosyl hydrolase family 3 C-terminal domain;;Glycosyl hydrolase family 3 N terminal domain;;Fibronectin type III-like domain
TRINITY_DN7070_c1_g1	polysaccharide catabolic process	GO:0000272	5.86902
TRINITY_DN7070_c1_g1	polysaccharide metabolic process	GO:0005976	5.86902
TRINITY_DN7070_c1_g1	carbohydrate metabolic process	GO:0005975	5.86902
TRINITY_DN7070_c1_g1	cell wall macromolecule catabolic process	GO:0016998	5.86902
TRINITY_DN7070_c1_g1	arabinan metabolic process	GO:0031221	5.86902
TRINITY_DN7070_c1_g1	arabinan catabolic process	GO:0031222	5.86902
TRINITY_DN7209_c0_g2	carbohydrate catabolic process	GO:0016052	5.78764	------	------	------	------	ENOG410XPC9	G:Carbohydrate transport and metabolism)	XP_024534240.1	endoglucanase 6 [Selaginella moellendorffii])	sp|O48766|GUN11_ARATH;;	Endoglucanase 11 OS=Arabidopsis thaliana OX=3702 GN=At2g32990 PE=2 SV=1;;	PF00759	Glyco_hydro_9	Glycosyl hydrolase family 9
TRINITY_DN7209_c0_g2	polysaccharide catabolic process	GO:0000272	5.78764
TRINITY_DN7209_c0_g2	polysaccharide metabolic process	GO:0005976	5.78764
TRINITY_DN7209_c0_g2	carbohydrate metabolic process	GO:0005975	5.78764
TRINITY_DN7545_c0_g1	carbohydrate metabolic process	GO:0005975	5.64941	------	------	------	------	ENOG4111BI0	S:Function unknown)	XP_024379459.1	probable glucan endo-1,3-beta-glucosidase A6 isoform X2 [Physcomitrium patens])	sp|Q9M2K6|PDCB5_ARATH;;	PLASMODESMATA CALLOSE-BINDING PROTEIN 5 OS=Arabidopsis thaliana OX=3702 GN=PDCB5 PE=2 SV=2;;	PF07983	X8	X8 domain
TRINITY_DN17150_c0_g1	carbohydrate catabolic process	GO:0016052	5.63783	K01728	pel7	map00040	Pentose and glucuronate interconversions)	COG3866	G:Carbohydrate transport and metabolism)	KAH7296059.1	hypothetical protein KP509_26G007400 [Ceratopteris richardii])	sp|Q9SCP2|PLY12_ARATH;;	Probable pectate lyase 12 OS=Arabidopsis thaliana OX=3702 GN=At3g53190 PE=2 SV=2;;	PF00544;;PF15872	Pectate_lyase_4;;SRTM1	Pectate lyase;;Serine-rich and transmembrane domain-containing protein 1
TRINITY_DN17150_c0_g1	pectin metabolic process	GO:0045488	5.63783
TRINITY_DN17150_c0_g1	galacturonan metabolic process	GO:0010393	5.63783
TRINITY_DN17150_c0_g1	polysaccharide catabolic process	GO:0000272	5.63783
TRINITY_DN17150_c0_g1	pectin catabolic process	GO:0045490	5.63783
TRINITY_DN17150_c0_g1	polysaccharide metabolic process	GO:0005976	5.63783
TRINITY_DN17150_c0_g1	carbohydrate metabolic process	GO:0005975	5.63783
TRINITY_DN3785_c0_g4	carbohydrate metabolic process	GO:0005975	5.28667	K01191	MAN2C1	map00511	Other glycan degradation)	ENOG410XQMZ	G:Carbohydrate transport and metabolism)	EFJ34782.1	hypothetical protein SELMODRAFT_266756 [Selaginella moellendorffii])	sp|Q8LPJ3|MANA2_ARATH;;	Probable alpha-mannosidase At5g13980 OS=Arabidopsis thaliana OX=3702 GN=At5g13980 PE=2 SV=1;;	PF01074	Glyco_hydro_38N	Glycosyl hydrolases family 38 N-terminal domain
TRINITY_DN87_c0_g1	carbohydrate catabolic process	GO:0016052	5.20154	K01051	E3.1.1.11	map00040	Pentose and glucuronate interconversions)	COG4677	G:Carbohydrate transport and metabolism)	XP_002982529.2	pectinesterase [Selaginella moellendorffii])	sp|P09607|PME21_SOLLC;;	Pectinesterase 2.1 OS=Solanum lycopersicum OX=4081 GN=PME2.1 PE=2 SV=2;;	PF01095;;PF04043;;PF12708	Pectinesterase;;PMEI;;Pectate_lyase_3	Pectinesterase;;Plant invertase/pectin methylesterase inhibitor;;Pectate lyase superfamily protein
TRINITY_DN87_c0_g1	pectin metabolic process	GO:0045488	5.20154
TRINITY_DN87_c0_g1	galacturonan metabolic process	GO:0010393	5.20154
TRINITY_DN87_c0_g1	polysaccharide catabolic process	GO:0000272	5.20154
TRINITY_DN87_c0_g1	pectin catabolic process	GO:0045490	5.20154
TRINITY_DN87_c0_g1	polysaccharide metabolic process	GO:0005976	5.20154
TRINITY_DN87_c0_g1	carbohydrate metabolic process	GO:0005975	5.20154
TRINITY_DN107_c0_g2	carbohydrate metabolic process	GO:0005975	5.06472	------	------	------	------	ENOG410YAGI	G:Carbohydrate transport and metabolism)	KAI5077228.1	hypothetical protein GOP47_0007052 [Adiantum capillus-veneris])	sp|Q9M069|E137_ARATH;;	Glucan endo-1,3-beta-glucosidase 7 OS=Arabidopsis thaliana OX=3702 GN=At4g34480 PE=1 SV=2;;	PF00332;;PF07983	Glyco_hydro_17;;X8	Glycosyl hydrolases family 17;;X8 domain
TRINITY_DN7525_c0_g1	carbohydrate metabolic process	GO:0005975	4.98555	K19892	GN4	map00500	Starch and sucrose metabolism)	ENOG410YASF	G:Carbohydrate transport and metabolism)	XP_024527480.1	glucan endo-1,3-beta-glucosidase 3 [Selaginella moellendorffii])	sp|Q94CD8|E134_ARATH;;	Glucan endo-1,3-beta-glucosidase 4 OS=Arabidopsis thaliana OX=3702 GN=At3g13560 PE=2 SV=1;;	PF00332;;PF07983	Glyco_hydro_17;;X8	Glycosyl hydrolases family 17;;X8 domain
TRINITY_DN18899_c0_g1	carbohydrate catabolic process	GO:0016052	4.97701	K01179	E3.2.1.4	map00500	Starch and sucrose metabolism)	ENOG410YA4V	G:Carbohydrate transport and metabolism)	KAG0568289.1	hypothetical protein KC19_6G009800 [Ceratodon purpureus])	sp|Q9C9H5|GUN9_ARATH;;	Endoglucanase 9 OS=Arabidopsis thaliana OX=3702 GN=CEL3 PE=1 SV=1;;	PF00759	Glyco_hydro_9	Glycosyl hydrolase family 9
TRINITY_DN18899_c0_g1	polysaccharide catabolic process	GO:0000272	4.97701
TRINITY_DN18899_c0_g1	polysaccharide metabolic process	GO:0005976	4.97701
TRINITY_DN18899_c0_g1	carbohydrate metabolic process	GO:0005975	4.97701
TRINITY_DN10917_c0_g2	carbohydrate catabolic process	GO:0016052	4.8505	K01179	E3.2.1.4	map00500	Starch and sucrose metabolism)	ENOG410YBFA	G:Carbohydrate transport and metabolism)	KAH7292386.1	hypothetical protein KP509_29G065700 [Ceratopteris richardii])	sp|Q9CAC1|GUN8_ARATH;;	Endoglucanase 8 OS=Arabidopsis thaliana OX=3702 GN=CEL1 PE=2 SV=1;;	PF00759	Glyco_hydro_9	Glycosyl hydrolase family 9
TRINITY_DN10917_c0_g2	polysaccharide catabolic process	GO:0000272	4.8505
TRINITY_DN10917_c0_g2	polysaccharide metabolic process	GO:0005976	4.8505
TRINITY_DN10917_c0_g2	carbohydrate metabolic process	GO:0005975	4.8505
TRINITY_DN3933_c0_g1	carbohydrate metabolic process	GO:0005975	4.83874	------	------	------	------	ENOG410Y94B	G:Carbohydrate transport and metabolism)	KAH7440010.1	hypothetical protein KP509_04G087600 [Ceratopteris richardii])	sp|Q9FJU9|E1313_ARATH;;	Glucan endo-1,3-beta-glucosidase 13 OS=Arabidopsis thaliana OX=3702 GN=At5g56590 PE=2 SV=1;;	PF00332	Glyco_hydro_17	Glycosyl hydrolases family 17
TRINITY_DN21795_c0_g1	carbohydrate catabolic process	GO:0016052	4.19455	------	------	------	------	COG1472	G:Carbohydrate transport and metabolism)	XP_024535647.1	probable beta-D-xylosidase 2 isoform X2 [Selaginella moellendorffii])	sp|Q9LXA8|BXL6_ARATH;;	Probable beta-D-xylosidase 6 OS=Arabidopsis thaliana OX=3702 GN=BXL6 PE=2 SV=1;;	PF01915;;PF14310	Glyco_hydro_3_C;;Fn3-like	Glycosyl hydrolase family 3 C-terminal domain;;Fibronectin type III-like domain
TRINITY_DN21795_c0_g1	polysaccharide catabolic process	GO:0000272	4.19455
TRINITY_DN21795_c0_g1	polysaccharide metabolic process	GO:0005976	4.19455
TRINITY_DN21795_c0_g1	carbohydrate metabolic process	GO:0005975	4.19455
TRINITY_DN21795_c0_g1	cell wall macromolecule catabolic process	GO:0016998	4.19455
TRINITY_DN21795_c0_g1	arabinan metabolic process	GO:0031221	4.19455
TRINITY_DN21795_c0_g1	arabinan catabolic process	GO:0031222	4.19455
TRINITY_DN14595_c0_g1	carbohydrate catabolic process	GO:0016052	4.114	K01051	E3.1.1.11	map00040	Pentose and glucuronate interconversions)	COG4677	G:Carbohydrate transport and metabolism)	EFJ16282.1	hypothetical protein SELMODRAFT_116557 [Selaginella moellendorffii])	sp|O04886|PME1_CITSI;;	Pectinesterase 1 OS=Citrus sinensis OX=2711 GN=PECS-1.1 PE=2 SV=1;;	PF01095;;PF04043	Pectinesterase;;PMEI	Pectinesterase;;Plant invertase/pectin methylesterase inhibitor
TRINITY_DN14595_c0_g1	pectin metabolic process	GO:0045488	4.114
TRINITY_DN14595_c0_g1	galacturonan metabolic process	GO:0010393	4.114
TRINITY_DN14595_c0_g1	polysaccharide catabolic process	GO:0000272	4.114
TRINITY_DN14595_c0_g1	pectin catabolic process	GO:0045490	4.114
TRINITY_DN14595_c0_g1	polysaccharide metabolic process	GO:0005976	4.114
TRINITY_DN14595_c0_g1	carbohydrate metabolic process	GO:0005975	4.114
TRINITY_DN3259_c0_g1	carbohydrate metabolic process	GO:0005975	4.07811	K01191	MAN2C1	map00511	Other glycan degradation)	ENOG410XQMZ	G:Carbohydrate transport and metabolism)	KAI5057211.1	hypothetical protein GOP47_0027226 [Adiantum capillus-veneris])	sp|Q8LPJ3|MANA2_ARATH;;	Probable alpha-mannosidase At5g13980 OS=Arabidopsis thaliana OX=3702 GN=At5g13980 PE=2 SV=1;;	PF07748;;PF17677	Glyco_hydro_38C;;Glyco_hydro38C2	Glycosyl hydrolases family 38 C-terminal domain;;Glycosyl hydrolases family 38 C-terminal beta sandwich domain
TRINITY_DN32090_c0_g1	carbohydrate catabolic process	GO:0016052	4.0007	------	------	------	------	COG4677	G:Carbohydrate transport and metabolism)	KAI5071732.1	hypothetical protein GOP47_0013983 [Adiantum capillus-veneris])	sp|Q9LXD9|PME51_ARATH;;	Probable pectinesterase/pectinesterase inhibitor 51 OS=Arabidopsis thaliana OX=3702 GN=PME51 PE=2 SV=1;;	PF01095;;PF04043;;PF12708	Pectinesterase;;PMEI;;Pectate_lyase_3	Pectinesterase;;Plant invertase/pectin methylesterase inhibitor;;Pectate lyase superfamily protein
TRINITY_DN32090_c0_g1	pectin metabolic process	GO:0045488	4.0007
TRINITY_DN32090_c0_g1	galacturonan metabolic process	GO:0010393	4.0007
TRINITY_DN32090_c0_g1	polysaccharide catabolic process	GO:0000272	4.0007
TRINITY_DN32090_c0_g1	pectin catabolic process	GO:0045490	4.0007
TRINITY_DN32090_c0_g1	polysaccharide metabolic process	GO:0005976	4.0007
TRINITY_DN32090_c0_g1	carbohydrate metabolic process	GO:0005975	4.0007
TRINITY_DN14240_c0_g2	carbohydrate catabolic process	GO:0016052	3.90702	K01179	E3.2.1.4	map00500	Starch and sucrose metabolism)	ENOG410YC2H	G:Carbohydrate transport and metabolism)	KAH7292386.1	hypothetical protein KP509_29G065700 [Ceratopteris richardii])	sp|Q93YQ7|GUN24_ARATH;;	Endoglucanase 24 OS=Arabidopsis thaliana OX=3702 GN=At4g39010 PE=2 SV=1;;	PF00759	Glyco_hydro_9	Glycosyl hydrolase family 9
TRINITY_DN14240_c0_g2	polysaccharide catabolic process	GO:0000272	3.90702
TRINITY_DN14240_c0_g2	polysaccharide metabolic process	GO:0005976	3.90702
TRINITY_DN14240_c0_g2	carbohydrate metabolic process	GO:0005975	3.90702
TRINITY_DN14833_c0_g2	carbohydrate catabolic process	GO:0016052	3.82112	K01051	E3.1.1.11	map00040	Pentose and glucuronate interconversions)	COG4677	G:Carbohydrate transport and metabolism)	XP_002981054.2	pectinesterase [Selaginella moellendorffii])	sp|Q43062|PME_PRUPE;;	Pectinesterase/pectinesterase inhibitor PPE8B OS=Prunus persica OX=3760 PE=2 SV=1;;	PF01095;;PF04043	Pectinesterase;;PMEI	Pectinesterase;;Plant invertase/pectin methylesterase inhibitor
TRINITY_DN14833_c0_g2	pectin metabolic process	GO:0045488	3.82112
TRINITY_DN14833_c0_g2	galacturonan metabolic process	GO:0010393	3.82112
TRINITY_DN14833_c0_g2	polysaccharide catabolic process	GO:0000272	3.82112
TRINITY_DN14833_c0_g2	pectin catabolic process	GO:0045490	3.82112
TRINITY_DN14833_c0_g2	polysaccharide metabolic process	GO:0005976	3.82112
TRINITY_DN14833_c0_g2	carbohydrate metabolic process	GO:0005975	3.82112
TRINITY_DN22997_c0_g1	carbohydrate metabolic process	GO:0005975	3.6423	K01191	MAN2C1	map00511	Other glycan degradation)	ENOG410XQMZ	G:Carbohydrate transport and metabolism)	KAI5057211.1	hypothetical protein GOP47_0027226 [Adiantum capillus-veneris])	sp|Q8LPJ3|MANA2_ARATH;;	Probable alpha-mannosidase At5g13980 OS=Arabidopsis thaliana OX=3702 GN=At5g13980 PE=2 SV=1;;	PF01074;;PF07748;;PF09261;;PF17677	Glyco_hydro_38N;;Glyco_hydro_38C;;Alpha-mann_mid;;Glyco_hydro38C2	Glycosyl hydrolases family 38 N-terminal domain;;Glycosyl hydrolases family 38 C-terminal domain;;Alpha mannosidase middle domain;;Glycosyl hydrolases family 38 C-terminal beta sandwich domain
TRINITY_DN858_c0_g1	carbohydrate catabolic process	GO:0016052	-4.44997	K01177	E3.2.1.2	map00500	Starch and sucrose metabolism)	ENOG410XRH5	S:Function unknown)	KAI5066400.1	hypothetical protein GOP47_0019024 [Adiantum capillus-veneris])	sp|Q9LIR6|BAM1_ARATH;;	Beta-amylase 1, chloroplastic OS=Arabidopsis thaliana OX=3702 GN=BAM1 PE=1 SV=1;;	PF01373	Glyco_hydro_14	Glycosyl hydrolase family 14
TRINITY_DN858_c0_g1	polysaccharide catabolic process	GO:0000272	-4.44997
TRINITY_DN858_c0_g1	polysaccharide metabolic process	GO:0005976	-4.44997
TRINITY_DN858_c0_g1	carbohydrate metabolic process	GO:0005975	-4.44997
TRINITY_DN1754_c0_g1	carbohydrate catabolic process	GO:0016052	-4.86943	K01177	E3.2.1.2	map00500	Starch and sucrose metabolism)	ENOG410XRH5	S:Function unknown)	KAH7431112.1	hypothetical protein KP509_08G030100 [Ceratopteris richardii])	sp|O23553|BAM3_ARATH;;	Beta-amylase 3, chloroplastic OS=Arabidopsis thaliana OX=3702 GN=BAM3 PE=1 SV=3;;	PF01373	Glyco_hydro_14	Glycosyl hydrolase family 14
TRINITY_DN1754_c0_g1	polysaccharide catabolic process	GO:0000272	-4.86943
TRINITY_DN1754_c0_g1	polysaccharide metabolic process	GO:0005976	-4.86943
TRINITY_DN1754_c0_g1	carbohydrate metabolic process	GO:0005975	-4.86943
TRINITY_DN3774_c0_g2	carbohydrate catabolic process	GO:0016052	-6.68287	------	------	------	------	ENOG411126M	T:Signal transduction mechanisms)	EFJ04443.1	hypothetical protein SELMODRAFT_138678, partial [Selaginella moellendorffii])	sp|F4J117|LSF1_ARATH;;	Phosphoglucan phosphatase LSF1, chloroplastic OS=Arabidopsis thaliana OX=3702 GN=LSF1 PE=1 SV=1;;	PF16561	AMPK1_CBM	Glycogen recognition site of AMP-activated protein kinase
TRINITY_DN3774_c0_g2	polysaccharide catabolic process	GO:0000272	-6.68287
TRINITY_DN3774_c0_g2	polysaccharide metabolic process	GO:0005976	-6.68287
TRINITY_DN3774_c0_g2	carbohydrate metabolic process	GO:0005975	-6.68287
