# Supplementary material for: Integrated phenotypic, transcriptomics and metabolomics: growth status and metabolite accumulation pattern of medicinal materials at different harvest periods of Astragalus Membranaceus Mongholicus
Source: BMC Plant Biol. 2024 May 3;24:358. doi: 10.1186/s12870-024-05030-7 (PMC11067282; doi:10.1186/s12870-024-05030-7)
Supplement: Supplementary file 9 — Additional file 9: Table.S7. Annotated information on GO enrichment analysis of DEGs in periods B and D. [file 12870_2024_5030_MOESM9_ESM.xlsx]

## Sheet: BVSD-GO-TOP10
Gene_id	GO term	GO ID	log2fc	KO_id	Gene symbol	Pathway_id	Pathway_definition	COG_id	COG_Functional Categories	NR_hit-name	NR_description	Swiss-Prot_hit-name	Swiss-Prot_description	Pfam_id	Domain	Domain description
TRINITY_DN1752_c1_g1	polysaccharide catabolic process	GO:0000272	10.1459	------	------	------	------	COG4677	G:Carbohydrate transport and metabolism)	XP_002974471.2	pectinesterase [Selaginella moellendorffii])	sp|O48711|PME12_ARATH;;	Probable pectinesterase/pectinesterase inhibitor 12 OS=Arabidopsis thaliana OX=3702 GN=PME12 PE=2 SV=1;;	PF01095;;PF04043	Pectinesterase;;PMEI	Pectinesterase;;Plant invertase/pectin methylesterase inhibitor
TRINITY_DN1752_c1_g1	carbohydrate catabolic process	GO:0016052	10.1459
TRINITY_DN1752_c1_g1	pectin catabolic process	GO:0045490	10.1459
TRINITY_DN1752_c1_g1	carbohydrate metabolic process	GO:0005975	10.1459
TRINITY_DN55917_c0_g1	regulation of RNA biosynthetic process	GO:2001141	10.1393	K09264	K09264	------	------	COG5068	K:Transcription)	KAH9574580.1	hypothetical protein CY35_01G066000 [Sphagnum magellanicum])	sp|Q8LLR1|MADS3_VITVI;;	Agamous-like MADS-box protein MADS3 OS=Vitis vinifera OX=29760 GN=MADS3 PE=2 SV=1;;	PF00319;;PF01486	SRF-TF;;K-box	SRF-type transcription factor (DNA-binding and dimerisation domain);;K-box region
TRINITY_DN55917_c0_g1	regulation of RNA metabolic process	GO:0051252	10.1393
TRINITY_DN30594_c0_g1	polysaccharide catabolic process	GO:0000272	8.88855	K01728	pel1	map00040	Pentose and glucuronate interconversions)	COG3866	G:Carbohydrate transport and metabolism)	KAH7296059.1	hypothetical protein KP509_26G007400 [Ceratopteris richardii])	sp|O24554|PLY_ZINVI;;	Pectate lyase OS=Zinnia violacea OX=34245 PE=1 SV=1;;	PF00544;;PF13229	Pectate_lyase_4;;Beta_helix	Pectate lyase;;Right handed beta helix region
TRINITY_DN30594_c0_g1	carbohydrate catabolic process	GO:0016052	8.88855
TRINITY_DN30594_c0_g1	pectin catabolic process	GO:0045490	8.88855
TRINITY_DN30594_c0_g1	carbohydrate metabolic process	GO:0005975	8.88855
TRINITY_DN5907_c1_g2	protein phosphorylation	GO:0006468	8.57899	------	------	------	------	ENOG410Y9HF;;ENOG4111IV8	T:Signal transduction mechanisms);;S:Function unknown)	KAH7286578.1	hypothetical protein KP509_32G013600 [Ceratopteris richardii])	sp|Q9LP77|Y1848_ARATH;;	Probable inactive receptor kinase At1g48480 OS=Arabidopsis thaliana OX=3702 GN=RKL1 PE=1 SV=1;;	PF00069;;PF07714;;PF13855;;PF08263;;PF12799	Pkinase;;PK_Tyr_Ser-Thr;;LRR_8;;LRRNT_2;;LRR_4	Protein kinase domain;;Protein tyrosine and serine/threonine kinase;;Leucine rich repeat;;Leucine rich repeat N-terminal domain;;Leucine Rich repeats (2 copies)
TRINITY_DN5907_c1_g2	phosphorylation	GO:0016310	8.57899
TRINITY_DN19597_c0_g1	protein phosphorylation	GO:0006468	7.78652	------	------	------	------	ENOG410YF7E	S:Function unknown)	PTQ37216.1	hypothetical protein MARPO_0058s0008 [Marchantia polymorpha])	sp|Q9ZU46|ZAR1_ARATH;;	Receptor protein kinase-like protein ZAR1 OS=Arabidopsis thaliana OX=3702 GN=ZAR1 PE=1 SV=1;;	PF07714;;PF00069;;PF08263;;PF13855;;PF12799	PK_Tyr_Ser-Thr;;Pkinase;;LRRNT_2;;LRR_8;;LRR_4	Protein tyrosine and serine/threonine kinase;;Protein kinase domain;;Leucine rich repeat N-terminal domain;;Leucine rich repeat;;Leucine Rich repeats (2 copies)
TRINITY_DN19597_c0_g1	phosphorylation	GO:0016310	7.78652
TRINITY_DN2102_c0_g2	polysaccharide catabolic process	GO:0000272	7.65358	K01728	pel5	map00040	Pentose and glucuronate interconversions)	COG3866	G:Carbohydrate transport and metabolism)	KAI5078350.1	hypothetical protein GOP47_0006021 [Adiantum capillus-veneris])	sp|Q93Z25|PLY22_ARATH;;	Probable pectate lyase 22 OS=Arabidopsis thaliana OX=3702 GN=At5g63180 PE=2 SV=1;;	PF00544;;PF13229	Pectate_lyase_4;;Beta_helix	Pectate lyase;;Right handed beta helix region
TRINITY_DN2102_c0_g2	carbohydrate catabolic process	GO:0016052	7.65358
TRINITY_DN2102_c0_g2	pectin catabolic process	GO:0045490	7.65358
TRINITY_DN2102_c0_g2	carbohydrate metabolic process	GO:0005975	7.65358
TRINITY_DN11856_c0_g2	protein phosphorylation	GO:0006468	7.50729	------	------	------	------	COG4886	S:Function unknown)	EFJ30674.1	hypothetical protein SELMODRAFT_70068, partial [Selaginella moellendorffii])	sp|C0LGQ9|GHR1_ARATH;;	LRR receptor-like serine/threonine-protein kinase GHR1 OS=Arabidopsis thaliana OX=3702 GN=GHR1 PE=1 SV=2;;	PF13855;;PF12799;;PF07714;;PF00069;;PF08263	LRR_8;;LRR_4;;PK_Tyr_Ser-Thr;;Pkinase;;LRRNT_2	Leucine rich repeat;;Leucine Rich repeats (2 copies);;Protein tyrosine and serine/threonine kinase;;Protein kinase domain;;Leucine rich repeat N-terminal domain
TRINITY_DN11856_c0_g2	phosphorylation	GO:0016310	7.50729
TRINITY_DN2102_c0_g1	polysaccharide catabolic process	GO:0000272	7.39689	K01728	pel8	map00040	Pentose and glucuronate interconversions)	COG3866	G:Carbohydrate transport and metabolism)	KAH7436804.1	hypothetical protein KP509_05G036500 [Ceratopteris richardii])	sp|Q944R1|PLY15_ARATH;;	Probable pectate lyase 15 OS=Arabidopsis thaliana OX=3702 GN=At4g13710 PE=2 SV=1;;	PF00544;;PF13229	Pectate_lyase_4;;Beta_helix	Pectate lyase;;Right handed beta helix region
TRINITY_DN2102_c0_g1	carbohydrate catabolic process	GO:0016052	7.39689
TRINITY_DN2102_c0_g1	pectin catabolic process	GO:0045490	7.39689
TRINITY_DN2102_c0_g1	carbohydrate metabolic process	GO:0005975	7.39689
TRINITY_DN22347_c0_g1	protein phosphorylation	GO:0006468	7.05705	------	------	------	------	COG4886	S:Function unknown)	BAF79946.1	receptor-like kinase, partial [Marchantia polymorpha])	sp|C0LGS2|Y4361_ARATH;;	Probable LRR receptor-like serine/threonine-protein kinase At4g36180 OS=Arabidopsis thaliana OX=3702 GN=At4g36180 PE=1 SV=1;;	PF13855;;PF12799;;PF00069;;PF07714;;PF08263	LRR_8;;LRR_4;;Pkinase;;PK_Tyr_Ser-Thr;;LRRNT_2	Leucine rich repeat;;Leucine Rich repeats (2 copies);;Protein kinase domain;;Protein tyrosine and serine/threonine kinase;;Leucine rich repeat N-terminal domain
TRINITY_DN22347_c0_g1	phosphorylation	GO:0016310	7.05705
TRINITY_DN26461_c0_g1	polysaccharide catabolic process	GO:0000272	6.82289	K01728	pel2	map00040	Pentose and glucuronate interconversions)	COG3866	G:Carbohydrate transport and metabolism)	KAI5084021.1	hypothetical protein GOP47_0000190 [Adiantum capillus-veneris])	sp|Q9SCP2|PLY12_ARATH;;	Probable pectate lyase 12 OS=Arabidopsis thaliana OX=3702 GN=At3g53190 PE=2 SV=2;;	PF00544;;PF13229	Pectate_lyase_4;;Beta_helix	Pectate lyase;;Right handed beta helix region
TRINITY_DN26461_c0_g1	carbohydrate catabolic process	GO:0016052	6.82289
TRINITY_DN26461_c0_g1	pectin catabolic process	GO:0045490	6.82289
TRINITY_DN26461_c0_g1	carbohydrate metabolic process	GO:0005975	6.82289
TRINITY_DN576_c1_g1	protein phosphorylation	GO:0006468	6.76704	------	------	------	------	COG4886	S:Function unknown)	KAH8945185.1	hypothetical protein BDL97_12G027400 [Sphagnum fallax])	sp|O49545|BAME1_ARATH;;	Leucine-rich repeat receptor-like serine/threonine-protein kinase BAM1 OS=Arabidopsis thaliana OX=3702 GN=BAM1 PE=1 SV=1;;	PF13855;;PF12799;;PF00069;;PF07714;;PF08263	LRR_8;;LRR_4;;Pkinase;;PK_Tyr_Ser-Thr;;LRRNT_2	Leucine rich repeat;;Leucine Rich repeats (2 copies);;Protein kinase domain;;Protein tyrosine and serine/threonine kinase;;Leucine rich repeat N-terminal domain
TRINITY_DN576_c1_g1	phosphorylation	GO:0016310	6.76704
TRINITY_DN3831_c0_g2	phosphorelay signal transduction system	GO:0000160	6.7663	------	------	------	------	COG5641	K:Transcription)	KAG6544224.1	hypothetical protein Mapa_014327 [Marchantia paleacea])	sp|Q6LA43|APRR2_ARATH;;	Two-component response regulator-like APRR2 OS=Arabidopsis thaliana OX=3702 GN=APRR2 PE=2 SV=2;;	PF00249;;PF00072	Myb_DNA-binding;;Response_reg	Myb-like DNA-binding domain;;Response regulator receiver domain
TRINITY_DN3831_c0_g2	regulation of RNA biosynthetic process	GO:2001141	6.7663
TRINITY_DN3831_c0_g2	regulation of RNA metabolic process	GO:0051252	6.7663
TRINITY_DN2552_c0_g1	regulation of RNA biosynthetic process	GO:2001141	6.66855	------	------	------	------	ENOG410ZM5C	K:Transcription)	KAG6542976.1	hypothetical protein Mapa_015668 [Marchantia paleacea])	sp|Q9XEF0|BH051_ARATH;;	Transcription factor bHLH51 OS=Arabidopsis thaliana OX=3702 GN=BHLH51 PE=2 SV=1;;	PF00010	HLH	Helix-loop-helix DNA-binding domain
TRINITY_DN2552_c0_g1	regulation of RNA metabolic process	GO:0051252	6.66855
TRINITY_DN2102_c0_g4	polysaccharide catabolic process	GO:0000272	6.5818	K01728	pel6	map00040	Pentose and glucuronate interconversions)	COG3866	G:Carbohydrate transport and metabolism)	KAI5078350.1	hypothetical protein GOP47_0006021 [Adiantum capillus-veneris])	sp|Q93Z25|PLY22_ARATH;;	Probable pectate lyase 22 OS=Arabidopsis thaliana OX=3702 GN=At5g63180 PE=2 SV=1;;	PF00544;;PF13229	Pectate_lyase_4;;Beta_helix	Pectate lyase;;Right handed beta helix region
TRINITY_DN2102_c0_g4	carbohydrate catabolic process	GO:0016052	6.5818
TRINITY_DN2102_c0_g4	pectin catabolic process	GO:0045490	6.5818
TRINITY_DN2102_c0_g4	carbohydrate metabolic process	GO:0005975	6.5818
TRINITY_DN10429_c0_g1	protein phosphorylation	GO:0006468	6.46092	------	------	------	------	COG0515	T:Signal transduction mechanisms)	KAH8941932.1	hypothetical protein BDL97_14G071600 [Sphagnum fallax])	sp|Q9SCZ4|FERON_ARATH;;	Receptor-like protein kinase FERONIA OS=Arabidopsis thaliana OX=3702 GN=FER PE=1 SV=1;;	PF07714;;PF00069;;PF12819;;PF11721	PK_Tyr_Ser-Thr;;Pkinase;;Malectin_like;;Malectin	Protein tyrosine and serine/threonine kinase;;Protein kinase domain;;Malectin-like domain;;Malectin domain
TRINITY_DN10429_c0_g1	phosphorylation	GO:0016310	6.46092
TRINITY_DN576_c1_g3	protein phosphorylation	GO:0006468	6.22185	------	------	------	------	COG4886	S:Function unknown)	OAE19821.1	hypothetical protein AXG93_291s1020 [Marchantia polymorpha subsp. ruderalis])	sp|O49545|BAME1_ARATH;;	Leucine-rich repeat receptor-like serine/threonine-protein kinase BAM1 OS=Arabidopsis thaliana OX=3702 GN=BAM1 PE=1 SV=1;;	PF07714;;PF00069	PK_Tyr_Ser-Thr;;Pkinase	Protein tyrosine and serine/threonine kinase;;Protein kinase domain
TRINITY_DN576_c1_g3	phosphorylation	GO:0016310	6.22185
TRINITY_DN7545_c0_g1	carbohydrate metabolic process	GO:0005975	6.00507	------	------	------	------	ENOG4111BI0	S:Function unknown)	XP_024379459.1	probable glucan endo-1,3-beta-glucosidase A6 isoform X2 [Physcomitrium patens])	sp|Q9M2K6|PDCB5_ARATH;;	PLASMODESMATA CALLOSE-BINDING PROTEIN 5 OS=Arabidopsis thaliana OX=3702 GN=PDCB5 PE=2 SV=2;;	PF07983	X8	X8 domain
TRINITY_DN26521_c0_g1	polysaccharide catabolic process	GO:0000272	5.90317	K01728	pel4	map00040	Pentose and glucuronate interconversions)	COG3866	G:Carbohydrate transport and metabolism)	KAI5084021.1	hypothetical protein GOP47_0000190 [Adiantum capillus-veneris])	sp|Q9SCP2|PLY12_ARATH;;	Probable pectate lyase 12 OS=Arabidopsis thaliana OX=3702 GN=At3g53190 PE=2 SV=2;;	PF00544;;PF13229	Pectate_lyase_4;;Beta_helix	Pectate lyase;;Right handed beta helix region
TRINITY_DN26521_c0_g1	carbohydrate catabolic process	GO:0016052	5.90317
TRINITY_DN26521_c0_g1	pectin catabolic process	GO:0045490	5.90317
TRINITY_DN26521_c0_g1	carbohydrate metabolic process	GO:0005975	5.90317
TRINITY_DN10837_c0_g1	protein phosphorylation	GO:0006468	5.69459	------	------	------	------	ENOG4111API	T:Signal transduction mechanisms)	XP_002984179.2	probable leucine-rich repeat receptor-like protein kinase At1g68400 [Selaginella moellendorffii])	sp|Q9SJQ1|PXC1_ARATH;;	Leucine-rich repeat receptor-like protein kinase PXC1 OS=Arabidopsis thaliana OX=3702 GN=PXC1 PE=1 SV=1;;	PF00069;;PF07714;;PF13855;;PF12799;;PF08263;;PF03109	Pkinase;;PK_Tyr_Ser-Thr;;LRR_8;;LRR_4;;LRRNT_2;;ABC1	Protein kinase domain;;Protein tyrosine and serine/threonine kinase;;Leucine rich repeat;;Leucine Rich repeats (2 copies);;Leucine rich repeat N-terminal domain;;ABC1 atypical kinase-like domain
TRINITY_DN10837_c0_g1	phosphorylation	GO:0016310	5.69459
TRINITY_DN15114_c0_g1	polysaccharide catabolic process	GO:0000272	5.63143	------	------	------	------	COG1472	G:Carbohydrate transport and metabolism)	XP_024540641.1	beta-xylosidase/alpha-L-arabinofuranosidase 2 [Selaginella moellendorffii])	sp|Q9SGZ5|BXL7_ARATH;;	Probable beta-D-xylosidase 7 OS=Arabidopsis thaliana OX=3702 GN=BXL7 PE=2 SV=2;;	PF01915;;PF00933;;PF14310	Glyco_hydro_3_C;;Glyco_hydro_3;;Fn3-like	Glycosyl hydrolase family 3 C-terminal domain;;Glycosyl hydrolase family 3 N terminal domain;;Fibronectin type III-like domain
TRINITY_DN15114_c0_g1	carbohydrate catabolic process	GO:0016052	5.63143
TRINITY_DN15114_c0_g1	carbohydrate metabolic process	GO:0005975	5.63143
TRINITY_DN39548_c0_g1	protein phosphorylation	GO:0006468	5.58742	------	------	------	------	ENOG4111HDQ	S:Function unknown)	KAH7307621.1	hypothetical protein KP509_22G069100 [Ceratopteris richardii])	sp|C0LGG8|Y5343_ARATH;;	Probable LRR receptor-like serine/threonine-protein kinase At1g53430 OS=Arabidopsis thaliana OX=3702 GN=At1g53430 PE=1 SV=1;;	PF07714;;PF00069;;PF13855;;PF12799;;PF08263	PK_Tyr_Ser-Thr;;Pkinase;;LRR_8;;LRR_4;;LRRNT_2	Protein tyrosine and serine/threonine kinase;;Protein kinase domain;;Leucine rich repeat;;Leucine Rich repeats (2 copies);;Leucine rich repeat N-terminal domain
TRINITY_DN39548_c0_g1	phosphorylation	GO:0016310	5.58742
TRINITY_DN40043_c0_g1	regulation of RNA biosynthetic process	GO:2001141	5.5046	------	------	------	------	ENOG410YI9B	S:Function unknown)	KAH7287043.1	hypothetical protein KP509_32G034500 [Ceratopteris richardii])	sp|Q9SFZ3|BH110_ARATH;;	Transcription factor bHLH110 OS=Arabidopsis thaliana OX=3702 GN=BHLH110 PE=2 SV=2;;	------	------	------
TRINITY_DN40043_c0_g1	regulation of RNA metabolic process	GO:0051252	5.5046
TRINITY_DN11808_c0_g1	protein phosphorylation	GO:0006468	5.49348	------	------	------	------	ENOG410YDXU	S:Function unknown)	KAG0563773.1	hypothetical protein KC19_8G057800 [Ceratodon purpureus])	sp|Q9SUQ3|Y4374_ARATH;;	Probable inactive receptor kinase At4g23740 OS=Arabidopsis thaliana OX=3702 GN=At4g23740 PE=1 SV=1;;	PF07714;;PF00069;;PF13855;;PF08263;;PF12799	PK_Tyr_Ser-Thr;;Pkinase;;LRR_8;;LRRNT_2;;LRR_4	Protein tyrosine and serine/threonine kinase;;Protein kinase domain;;Leucine rich repeat;;Leucine rich repeat N-terminal domain;;Leucine Rich repeats (2 copies)
TRINITY_DN11808_c0_g1	phosphorylation	GO:0016310	5.49348
TRINITY_DN2306_c0_g1	regulation of RNA biosynthetic process	GO:2001141	5.4111	------	------	------	------	ENOG410YED8	K:Transcription)	KAH9538896.1	hypothetical protein CY35_15G031800 [Sphagnum magellanicum])	sp|Q9FY93|NAC83_ARATH;;	NAC domain-containing protein 83 OS=Arabidopsis thaliana OX=3702 GN=NAC083 PE=1 SV=1;;	PF02365	NAM	No apical meristem (NAM) protein
TRINITY_DN2306_c0_g1	regulation of RNA metabolic process	GO:0051252	5.4111
TRINITY_DN20987_c0_g1	carbohydrate metabolic process	GO:0005975	5.29146	------	------	------	------	ENOG410YBVE	G:Carbohydrate transport and metabolism)	XP_024379459.1	probable glucan endo-1,3-beta-glucosidase A6 isoform X2 [Physcomitrium patens])	sp|Q8VYE5|E1312_ARATH;;	Glucan endo-1,3-beta-glucosidase 12 OS=Arabidopsis thaliana OX=3702 GN=At4g29360 PE=2 SV=1;;	PF07983;;PF00332	X8;;Glyco_hydro_17	X8 domain;;Glycosyl hydrolases family 17
TRINITY_DN6886_c0_g1	regulation of RNA biosynthetic process	GO:2001141	5.26472	K09338	HD-ZIP	------	------	ENOG410Z2UE	K:Transcription)	BAA34244.1	CRHB10, partial [Ceratopteris richardii])	sp|P46604|HAT22_ARATH;;	Homeobox-leucine zipper protein HAT22 OS=Arabidopsis thaliana OX=3702 GN=HAT22 PE=1 SV=1;;	------	------
TRINITY_DN6886_c0_g1	regulation of RNA metabolic process	GO:0051252	5.26472
TRINITY_DN2163_c0_g1	regulation of RNA biosynthetic process	GO:2001141	5.25519	------	------	------	------	ENOG410YB4F	K:Transcription)	KAG0614573.1	hypothetical protein M758_6G187400 [Ceratodon purpureus])	sp|Q9LSL1|BH093_ARATH;;	Transcription factor bHLH93 OS=Arabidopsis thaliana OX=3702 GN=BHLH93 PE=1 SV=1;;	PF00010	HLH	Helix-loop-helix DNA-binding domain
TRINITY_DN2163_c0_g1	regulation of RNA metabolic process	GO:0051252	5.25519
TRINITY_DN29454_c0_g1	regulation of RNA biosynthetic process	GO:2001141	5.23017	------	------	------	------	ENOG410Y9QZ	S:Function unknown)	KAG0591787.1	hypothetical protein KC19_1G201800 [Ceratodon purpureus])	sp|Q9FLJ2|NC100_ARATH;;	NAC domain-containing protein 100 OS=Arabidopsis thaliana OX=3702 GN=NAC100 PE=2 SV=1;;	PF02365	NAM	No apical meristem (NAM) protein
TRINITY_DN29454_c0_g1	regulation of RNA metabolic process	GO:0051252	5.23017
TRINITY_DN12475_c0_g1	protein phosphorylation	GO:0006468	5.2168	------	------	------	------	COG0515;;COG4886	T:Signal transduction mechanisms);;S:Function unknown)	OAE33421.1	hypothetical protein AXG93_2852s1400 [Marchantia polymorpha subsp. ruderalis])	sp|C0LGP9|IMK3_ARATH;;	Probable leucine-rich repeat receptor-like protein kinase IMK3 OS=Arabidopsis thaliana OX=3702 GN=IMK3 PE=1 SV=1;;	PF07714;;PF00069;;PF13855;;PF12799;;PF08263	PK_Tyr_Ser-Thr;;Pkinase;;LRR_8;;LRR_4;;LRRNT_2	Protein tyrosine and serine/threonine kinase;;Protein kinase domain;;Leucine rich repeat;;Leucine Rich repeats (2 copies);;Leucine rich repeat N-terminal domain
TRINITY_DN12475_c0_g1	phosphorylation	GO:0016310	5.2168
TRINITY_DN54930_c2_g1	protein phosphorylation	GO:0006468	5.06052	------	------	------	------	COG4886	S:Function unknown)	XP_024379161.1	leucine-rich repeat receptor-like serine/threonine-protein kinase BAM1 [Physcomitrium patens])	sp|Q9FL51|Y5694_ARATH;;	Probably inactive leucine-rich repeat receptor-like protein kinase At5g06940 OS=Arabidopsis thaliana OX=3702 GN=At5g06940 PE=3 SV=1;;	PF00069;;PF07714;;PF13855;;PF12799;;PF08263	Pkinase;;PK_Tyr_Ser-Thr;;LRR_8;;LRR_4;;LRRNT_2	Protein kinase domain;;Protein tyrosine and serine/threonine kinase;;Leucine rich repeat;;Leucine Rich repeats (2 copies);;Leucine rich repeat N-terminal domain
TRINITY_DN54930_c2_g1	phosphorylation	GO:0016310	5.06052
TRINITY_DN3959_c0_g1	protein phosphorylation	GO:0006468	5.00776	------	------	------	------	ENOG4111HDQ	S:Function unknown)	KAH7307621.1	hypothetical protein KP509_22G069100 [Ceratopteris richardii])	sp|Q8RX80|CRK18_ARATH;;	Cysteine-rich receptor-like protein kinase 18 OS=Arabidopsis thaliana OX=3702 GN=CRK18 PE=2 SV=2;;	PF07714;;PF00069;;PF13855;;PF12799;;PF08263	PK_Tyr_Ser-Thr;;Pkinase;;LRR_8;;LRR_4;;LRRNT_2	Protein tyrosine and serine/threonine kinase;;Protein kinase domain;;Leucine rich repeat;;Leucine Rich repeats (2 copies);;Leucine rich repeat N-terminal domain
TRINITY_DN3959_c0_g1	phosphorylation	GO:0016310	5.00776
TRINITY_DN7525_c0_g1	carbohydrate metabolic process	GO:0005975	4.95256	K19892	GN4	map00500	Starch and sucrose metabolism)	ENOG410YASF	G:Carbohydrate transport and metabolism)	XP_024527480.1	glucan endo-1,3-beta-glucosidase 3 [Selaginella moellendorffii])	sp|Q94CD8|E134_ARATH;;	Glucan endo-1,3-beta-glucosidase 4 OS=Arabidopsis thaliana OX=3702 GN=At3g13560 PE=2 SV=1;;	PF00332;;PF07983	Glyco_hydro_17;;X8	Glycosyl hydrolases family 17;;X8 domain
TRINITY_DN17150_c0_g1	polysaccharide catabolic process	GO:0000272	4.89345	K01728	pel7	map00040	Pentose and glucuronate interconversions)	COG3866	G:Carbohydrate transport and metabolism)	KAH7296059.1	hypothetical protein KP509_26G007400 [Ceratopteris richardii])	sp|Q9SCP2|PLY12_ARATH;;	Probable pectate lyase 12 OS=Arabidopsis thaliana OX=3702 GN=At3g53190 PE=2 SV=2;;	PF00544;;PF15872	Pectate_lyase_4;;SRTM1	Pectate lyase;;Serine-rich and transmembrane domain-containing protein 1
TRINITY_DN17150_c0_g1	carbohydrate catabolic process	GO:0016052	4.89345
TRINITY_DN17150_c0_g1	pectin catabolic process	GO:0045490	4.89345
TRINITY_DN17150_c0_g1	carbohydrate metabolic process	GO:0005975	4.89345
TRINITY_DN52923_c0_g2	regulation of RNA biosynthetic process	GO:2001141	4.82822	K09338	HD-ZIP	------	------	ENOG410Z2UE	K:Transcription)	XP_024388198.1	homeobox-leucine zipper protein HAT5-like [Physcomitrium patens])	sp|Q940J1|ATB16_ARATH;;	Homeobox-leucine zipper protein ATHB-16 OS=Arabidopsis thaliana OX=3702 GN=ATHB-16 PE=2 SV=2;;	PF02183;;PF00046;;PF06156;;PF05920	HALZ;;Homeodomain;;YabA;;Homeobox_KN	Homeobox associated leucine zipper;;Homeodomain;;Initiation control protein YabA;;Homeobox KN domain
TRINITY_DN52923_c0_g2	regulation of RNA metabolic process	GO:0051252	4.82822
TRINITY_DN8060_c2_g1	protein phosphorylation	GO:0006468	4.69043	------	------	------	------	COG4886	S:Function unknown)	KAI5069595.1	hypothetical protein GOP47_0015896 [Adiantum capillus-veneris])	sp|O22938|PXC3_ARATH;;	Leucine-rich repeat receptor-like tyrosine-protein kinase PXC3 OS=Arabidopsis thaliana OX=3702 GN=PXC3 PE=2 SV=1;;	PF13855;;PF07714;;PF00069;;PF12799	LRR_8;;PK_Tyr_Ser-Thr;;Pkinase;;LRR_4	Leucine rich repeat;;Protein tyrosine and serine/threonine kinase;;Protein kinase domain;;Leucine Rich repeats (2 copies)
TRINITY_DN8060_c2_g1	phosphorylation	GO:0016310	4.69043
TRINITY_DN51608_c0_g1	regulation of RNA biosynthetic process	GO:2001141	4.57004	K09422	MYBP	------	------	COG5147	K:Transcription)	XP_024388422.1	uncharacterized protein LOC112288463 [Physcomitrium patens])	sp|Q5NBM8|CSA_ORYSJ;;	Transcription factor CSA OS=Oryza sativa subsp. japonica OX=39947 GN=CSA PE=2 SV=2;;	PF00249;;PF13921;;PF15963	Myb_DNA-binding;;Myb_DNA-bind_6;;Myb_DNA-bind_7	Myb-like DNA-binding domain;;Myb-like DNA-binding domain;;Myb DNA-binding like
TRINITY_DN51608_c0_g1	regulation of RNA metabolic process	GO:0051252	4.57004
TRINITY_DN4259_c0_g1	protein phosphorylation	GO:0006468	4.52177	------	------	------	------	ENOG4111API	T:Signal transduction mechanisms)	KAI5062187.1	hypothetical protein GOP47_0022726 [Adiantum capillus-veneris])	sp|Q9SJQ1|PXC1_ARATH;;	Leucine-rich repeat receptor-like protein kinase PXC1 OS=Arabidopsis thaliana OX=3702 GN=PXC1 PE=1 SV=1;;	PF00069;;PF07714;;PF12799;;PF13855;;PF08263;;PF03109	Pkinase;;PK_Tyr_Ser-Thr;;LRR_4;;LRR_8;;LRRNT_2;;ABC1	Protein kinase domain;;Protein tyrosine and serine/threonine kinase;;Leucine Rich repeats (2 copies);;Leucine rich repeat;;Leucine rich repeat N-terminal domain;;ABC1 atypical kinase-like domain
TRINITY_DN4259_c0_g1	phosphorylation	GO:0016310	4.52177
TRINITY_DN18095_c0_g1	regulation of RNA biosynthetic process	GO:2001141	4.4877	------	------	------	------	ENOG410XPMQ	K:Transcription)	EFJ35199.1	hypothetical protein SELMODRAFT_80869, partial [Selaginella moellendorffii])	sp|Q38897|BEL1_ARATH;;	Homeobox protein BEL1 homolog OS=Arabidopsis thaliana OX=3702 GN=BEL1 PE=1 SV=2;;	PF07526	POX	Associated with HOX
TRINITY_DN18095_c0_g1	regulation of RNA metabolic process	GO:0051252	4.4877
TRINITY_DN9978_c0_g1	protein phosphorylation	GO:0006468	4.48571	------	------	------	------	COG0515	T:Signal transduction mechanisms)	KAG0592033.1	hypothetical protein KC19_1G219500 [Ceratodon purpureus])	sp|O81832|Y4729_ARATH;;	G-type lectin S-receptor-like serine/threonine-protein kinase At4g27290 OS=Arabidopsis thaliana OX=3702 GN=At4g27290 PE=3 SV=4;;	PF01453;;PF00954;;PF08276	B_lectin;;S_locus_glycop;;PAN_2	D-mannose binding lectin;;S-locus glycoprotein domain;;PAN-like domain
TRINITY_DN9978_c0_g1	phosphorylation	GO:0016310	4.48571
TRINITY_DN23267_c0_g1	protein phosphorylation	GO:0006468	4.44322	------	------	------	------	COG0515	T:Signal transduction mechanisms)	PTQ28973.1	hypothetical protein MARPO_0151s0044 [Marchantia polymorpha])	sp|Q9S7I6|RPK2_ARATH;;	LRR receptor-like serine/threonine-protein kinase RPK2 OS=Arabidopsis thaliana OX=3702 GN=RPK2 PE=1 SV=1;;	PF00069;;PF07714;;PF13855;;PF12799;;PF08263	Pkinase;;PK_Tyr_Ser-Thr;;LRR_8;;LRR_4;;LRRNT_2	Protein kinase domain;;Protein tyrosine and serine/threonine kinase;;Leucine rich repeat;;Leucine Rich repeats (2 copies);;Leucine rich repeat N-terminal domain
TRINITY_DN23267_c0_g1	phosphorylation	GO:0016310	4.44322
TRINITY_DN6487_c0_g1	protein phosphorylation	GO:0006468	4.3753	------	------	------	------	ENOG410YEGZ	T:Signal transduction mechanisms)	KAH7440797.1	hypothetical protein KP509_03G010900 [Ceratopteris richardii])	sp|Q8VYT3|Y4052_ARATH;;	Probable LRR receptor-like serine/threonine-protein kinase At4g30520 OS=Arabidopsis thaliana OX=3702 GN=At4g30520 PE=1 SV=1;;	PF07714;;PF00069;;PF08263;;PF13855;;PF12799;;PF00560	PK_Tyr_Ser-Thr;;Pkinase;;LRRNT_2;;LRR_8;;LRR_4;;LRR_1	Protein tyrosine and serine/threonine kinase;;Protein kinase domain;;Leucine rich repeat N-terminal domain;;Leucine rich repeat;;Leucine Rich repeats (2 copies);;Leucine Rich Repeat
TRINITY_DN6487_c0_g1	phosphorylation	GO:0016310	4.3753
TRINITY_DN29189_c0_g1	regulation of RNA biosynthetic process	GO:2001141	4.27792	K14432	ABF	map04075	Plant hormone signal transduction)	ENOG410YFZJ	K:Transcription)	OAE26867.1	hypothetical protein AXG93_4360s1210 [Marchantia polymorpha subsp. ruderalis])	sp|Q9LES3|AI5L2_ARATH;;	ABSCISIC ACID-INSENSITIVE 5-like protein 2 OS=Arabidopsis thaliana OX=3702 GN=DPBF3 PE=1 SV=1;;	PF00170;;PF07716	bZIP_1;;bZIP_2	bZIP transcription factor;;Basic region leucine zipper
TRINITY_DN29189_c0_g1	regulation of RNA metabolic process	GO:0051252	4.27792
TRINITY_DN885_c0_g1	regulation of RNA biosynthetic process	GO:2001141	4.27199	K09419	HSFF	------	------	COG5169	K:Transcription)	KAG6556405.1	hypothetical protein Mapa_002348 [Marchantia paleacea])	sp|Q9C635|HSFB4_ARATH;;	Heat stress transcription factor B-4 OS=Arabidopsis thaliana OX=3702 GN=HSFB4 PE=2 SV=1;;	PF00447	HSF_DNA-bind	HSF-type DNA-binding
TRINITY_DN885_c0_g1	regulation of RNA metabolic process	GO:0051252	4.27199
TRINITY_DN8349_c0_g1	regulation of RNA biosynthetic process	GO:2001141	4.25476	------	------	------	------	ENOG410XPMQ	K:Transcription)	KAH7276772.1	hypothetical protein KP509_39G021300 [Ceratopteris richardii])	sp|Q9LZM8|BLH9_ARATH;;	BEL1-like homeodomain protein 9 OS=Arabidopsis thaliana OX=3702 GN=BLH9 PE=1 SV=1;;	PF07526;;PF05920;;PF00046	POX;;Homeobox_KN;;Homeodomain	Associated with HOX;;Homeobox KN domain;;Homeodomain
TRINITY_DN8349_c0_g1	regulation of RNA metabolic process	GO:0051252	4.25476
TRINITY_DN11603_c0_g1	protein phosphorylation	GO:0006468	4.24417	------	------	------	------	ENOG4111API	T:Signal transduction mechanisms)	KAH7442390.1	hypothetical protein KP509_03G086300 [Ceratopteris richardii])	sp|Q9M9C5|Y1680_ARATH;;	Probable leucine-rich repeat receptor-like protein kinase At1g68400 OS=Arabidopsis thaliana OX=3702 GN=At1g68400 PE=1 SV=1;;	PF00069;;PF07714;;PF08263;;PF12799;;PF13855	Pkinase;;PK_Tyr_Ser-Thr;;LRRNT_2;;LRR_4;;LRR_8	Protein kinase domain;;Protein tyrosine and serine/threonine kinase;;Leucine rich repeat N-terminal domain;;Leucine Rich repeats (2 copies);;Leucine rich repeat
TRINITY_DN11603_c0_g1	phosphorylation	GO:0016310	4.24417
TRINITY_DN107_c0_g2	carbohydrate metabolic process	GO:0005975	4.22823	------	------	------	------	ENOG410YAGI	G:Carbohydrate transport and metabolism)	KAI5077228.1	hypothetical protein GOP47_0007052 [Adiantum capillus-veneris])	sp|Q9M069|E137_ARATH;;	Glucan endo-1,3-beta-glucosidase 7 OS=Arabidopsis thaliana OX=3702 GN=At4g34480 PE=1 SV=2;;	PF00332;;PF07983	Glyco_hydro_17;;X8	Glycosyl hydrolases family 17;;X8 domain
TRINITY_DN576_c0_g1	protein phosphorylation	GO:0006468	3.9903
TRINITY_DN576_c0_g1	phosphorylation	GO:0016310	3.9903
TRINITY_DN13936_c1_g1	protein phosphorylation	GO:0006468	3.98129	------	------	------	------	COG4886	S:Function unknown)	OAE21088.1	hypothetical protein AXG93_3661s1130 [Marchantia polymorpha subsp. ruderalis])	sp|Q9FGL5|CEPR1_ARATH;;	Receptor protein-tyrosine kinase CEPR1 OS=Arabidopsis thaliana OX=3702 GN=CEPR1 PE=1 SV=1;;	PF00069;;PF07714;;PF13855;;PF12799;;PF08263	Pkinase;;PK_Tyr_Ser-Thr;;LRR_8;;LRR_4;;LRRNT_2	Protein kinase domain;;Protein tyrosine and serine/threonine kinase;;Leucine rich repeat;;Leucine Rich repeats (2 copies);;Leucine rich repeat N-terminal domain
TRINITY_DN13936_c1_g1	phosphorylation	GO:0016310	3.98129
TRINITY_DN7683_c0_g1	protein phosphorylation	GO:0006468	3.98078	------	------	------	------	ENOG410YDXU	S:Function unknown)	XP_024526745.1	probable inactive receptor kinase At2g26730 [Selaginella moellendorffii])	sp|Q9SUQ3|Y4374_ARATH;;	Probable inactive receptor kinase At4g23740 OS=Arabidopsis thaliana OX=3702 GN=At4g23740 PE=1 SV=1;;	PF07714;;PF00069;;PF13855;;PF12799;;PF08263	PK_Tyr_Ser-Thr;;Pkinase;;LRR_8;;LRR_4;;LRRNT_2	Protein tyrosine and serine/threonine kinase;;Protein kinase domain;;Leucine rich repeat;;Leucine Rich repeats (2 copies);;Leucine rich repeat N-terminal domain
TRINITY_DN7683_c0_g1	phosphorylation	GO:0016310	3.98078
TRINITY_DN12279_c0_g2	protein phosphorylation	GO:0006468	3.9505	------	------	------	------	ENOG410YEY6	T:Signal transduction mechanisms)	KAI5063761.1	hypothetical protein GOP47_0022308 [Adiantum capillus-veneris])	sp|C0LGH8|Y1634_ARATH;;	Probable LRR receptor-like serine/threonine-protein kinase At1g63430 OS=Arabidopsis thaliana OX=3702 GN=At1g63430 PE=1 SV=1;;	PF07714;;PF00069;;PF08263;;PF13855;;PF12799	PK_Tyr_Ser-Thr;;Pkinase;;LRRNT_2;;LRR_8;;LRR_4	Protein tyrosine and serine/threonine kinase;;Protein kinase domain;;Leucine rich repeat N-terminal domain;;Leucine rich repeat;;Leucine Rich repeats (2 copies)
TRINITY_DN12279_c0_g2	phosphorylation	GO:0016310	3.9505
TRINITY_DN3933_c0_g1	carbohydrate metabolic process	GO:0005975	3.83731	------	------	------	------	ENOG410Y94B	G:Carbohydrate transport and metabolism)	KAH7440010.1	hypothetical protein KP509_04G087600 [Ceratopteris richardii])	sp|Q9FJU9|E1313_ARATH;;	Glucan endo-1,3-beta-glucosidase 13 OS=Arabidopsis thaliana OX=3702 GN=At5g56590 PE=2 SV=1;;	PF00332	Glyco_hydro_17	Glycosyl hydrolases family 17
TRINITY_DN18845_c0_g1	protein phosphorylation	GO:0006468	3.82775	------	------	------	------	ENOG410YB0Y	S:Function unknown)	XP_024531047.1	probably inactive leucine-rich repeat receptor-like protein kinase At2g25790 isoform X1 [Selaginella moellendorffii])	sp|Q05091|PGIP_PYRCO;;	Polygalacturonase inhibitor OS=Pyrus communis OX=23211 GN=PGIP PE=1 SV=1;;	PF13855;;PF12799;;PF08263;;PF00560	LRR_8;;LRR_4;;LRRNT_2;;LRR_1	Leucine rich repeat;;Leucine Rich repeats (2 copies);;Leucine rich repeat N-terminal domain;;Leucine Rich Repeat
TRINITY_DN18845_c0_g1	phosphorylation	GO:0016310	3.82775
TRINITY_DN29135_c0_g1	protein phosphorylation	GO:0006468	3.77965	------	------	------	------	COG4886	S:Function unknown)	OAE21088.1	hypothetical protein AXG93_3661s1130 [Marchantia polymorpha subsp. ruderalis])	sp|Q9SGP2|HSL1_ARATH;;	Receptor-like protein kinase HSL1 OS=Arabidopsis thaliana OX=3702 GN=HSL1 PE=1 SV=1;;	PF00069;;PF07714;;PF13855;;PF12799;;PF08263	Pkinase;;PK_Tyr_Ser-Thr;;LRR_8;;LRR_4;;LRRNT_2	Protein kinase domain;;Protein tyrosine and serine/threonine kinase;;Leucine rich repeat;;Leucine Rich repeats (2 copies);;Leucine rich repeat N-terminal domain
TRINITY_DN29135_c0_g1	phosphorylation	GO:0016310	3.77965
TRINITY_DN2094_c2_g2	protein phosphorylation	GO:0006468	3.77625	------	------	------	------	COG4886	S:Function unknown)	XP_024516304.1	probable LRR receptor-like serine/threonine-protein kinase IRK [Selaginella moellendorffii])	sp|Q9LRT1|Y3804_ARATH;;	Probably inactive leucine-rich repeat receptor-like protein kinase At3g28040 OS=Arabidopsis thaliana OX=3702 GN=At3g28040 PE=1 SV=1;;	PF13855;;PF12799;;PF08263	LRR_8;;LRR_4;;LRRNT_2	Leucine rich repeat;;Leucine Rich repeats (2 copies);;Leucine rich repeat N-terminal domain
TRINITY_DN2094_c2_g2	phosphorylation	GO:0016310	3.77625
TRINITY_DN21795_c0_g1	polysaccharide catabolic process	GO:0000272	3.70614	------	------	------	------	COG1472	G:Carbohydrate transport and metabolism)	XP_024535647.1	probable beta-D-xylosidase 2 isoform X2 [Selaginella moellendorffii])	sp|Q9LXA8|BXL6_ARATH;;	Probable beta-D-xylosidase 6 OS=Arabidopsis thaliana OX=3702 GN=BXL6 PE=2 SV=1;;	PF01915;;PF14310	Glyco_hydro_3_C;;Fn3-like	Glycosyl hydrolase family 3 C-terminal domain;;Fibronectin type III-like domain
TRINITY_DN21795_c0_g1	carbohydrate catabolic process	GO:0016052	3.70614
TRINITY_DN21795_c0_g1	carbohydrate metabolic process	GO:0005975	3.70614
TRINITY_DN278_c0_g1	regulation of RNA biosynthetic process	GO:2001141	3.61468	------	------	------	------	ENOG410Y9QS	S:Function unknown)	KAG6554975.1	hypothetical protein Mapa_003560 [Marchantia paleacea])	sp|I1LPE9|NAC6_SOYBN;;	NAC domain-containing protein 6 OS=Glycine max OX=3847 GN=NAC6 PE=2 SV=1;;	PF02365	NAM	No apical meristem (NAM) protein
TRINITY_DN278_c0_g1	regulation of RNA metabolic process	GO:0051252	3.61468
TRINITY_DN17320_c0_g1	regulation of RNA biosynthetic process	GO:2001141	3.60378	K11644	SIN3A	------	------	COG5602	B:Chromatin structure and dynamics)	KAI5076461.1	hypothetical protein GOP47_0008526 [Adiantum capillus-veneris])	sp|O04539|SNL4_ARATH;;	Paired amphipathic helix protein Sin3-like 4 OS=Arabidopsis thaliana OX=3702 GN=SNL4 PE=3 SV=3;;	PF02671	PAH	Paired amphipathic helix repeat
TRINITY_DN17320_c0_g1	regulation of RNA metabolic process	GO:0051252	3.60378
TRINITY_DN4163_c0_g1	protein phosphorylation	GO:0006468	3.60337	------	------	------	------	COG0515	T:Signal transduction mechanisms)	KAG6543591.1	hypothetical protein Mapa_014954 [Marchantia paleacea])	sp|Q9LVM0|Y5830_ARATH;;	Probable inactive receptor kinase At5g58300 OS=Arabidopsis thaliana OX=3702 GN=At5g58300 PE=1 SV=1;;	PF00069;;PF07714;;PF13855;;PF12799;;PF08263	Pkinase;;PK_Tyr_Ser-Thr;;LRR_8;;LRR_4;;LRRNT_2	Protein kinase domain;;Protein tyrosine and serine/threonine kinase;;Leucine rich repeat;;Leucine Rich repeats (2 copies);;Leucine rich repeat N-terminal domain
TRINITY_DN4163_c0_g1	phosphorylation	GO:0016310	3.60337
TRINITY_DN5242_c0_g1	protein phosphorylation	GO:0006468	3.60024	------	------	------	------	COG0515	T:Signal transduction mechanisms)	KAH7420708.1	hypothetical protein KP509_13G018200 [Ceratopteris richardii])	sp|Q9FHG4|LRKS7_ARATH;;	Probable L-type lectin-domain containing receptor kinase S.7 OS=Arabidopsis thaliana OX=3702 GN=LECRKS7 PE=2 SV=1;;	PF00069;;PF07714	Pkinase;;PK_Tyr_Ser-Thr	Protein kinase domain;;Protein tyrosine and serine/threonine kinase
TRINITY_DN5242_c0_g1	phosphorylation	GO:0016310	3.60024
TRINITY_DN7662_c0_g2	regulation of RNA biosynthetic process	GO:2001141	3.59044	------	------	------	------	ENOG41125AS	S:Function unknown)	KAH7366564.1	hypothetical protein KP509_18G085500 [Ceratopteris richardii])	------	------	------	------	------
TRINITY_DN7662_c0_g2	regulation of RNA metabolic process	GO:0051252	3.59044
TRINITY_DN576_c0_g2	protein phosphorylation	GO:0006468	3.53031	------	------	------	------	------	------	------	------	------	------	------	------	------
TRINITY_DN576_c0_g2	phosphorylation	GO:0016310	3.53031
TRINITY_DN6560_c0_g1	protein phosphorylation	GO:0006468	3.50962	------	------	------	------	COG4886	S:Function unknown)	KAI5069595.1	hypothetical protein GOP47_0015896 [Adiantum capillus-veneris])	sp|O22938|PXC3_ARATH;;	Leucine-rich repeat receptor-like tyrosine-protein kinase PXC3 OS=Arabidopsis thaliana OX=3702 GN=PXC3 PE=2 SV=1;;	PF13855;;PF12799;;PF00069;;PF07714;;PF08263	LRR_8;;LRR_4;;Pkinase;;PK_Tyr_Ser-Thr;;LRRNT_2	Leucine rich repeat;;Leucine Rich repeats (2 copies);;Protein kinase domain;;Protein tyrosine and serine/threonine kinase;;Leucine rich repeat N-terminal domain
TRINITY_DN6560_c0_g1	phosphorylation	GO:0016310	3.50962
TRINITY_DN13939_c0_g1	protein phosphorylation	GO:0006468	3.50626	------	------	------	------	ENOG410XUCB	T:Signal transduction mechanisms)	PTQ35367.1	hypothetical protein MARPO_0072s0100 [Marchantia polymorpha])	sp|Q9FK63|CARLK_ARATH;;	Calmodulin-binding receptor kinase CaMRLK OS=Arabidopsis thaliana OX=3702 GN=CAMRLK PE=1 SV=1;;	PF07714;;PF13855;;PF12799;;PF00069	PK_Tyr_Ser-Thr;;LRR_8;;LRR_4;;Pkinase	Protein tyrosine and serine/threonine kinase;;Leucine rich repeat;;Leucine Rich repeats (2 copies);;Protein kinase domain
TRINITY_DN13939_c0_g1	phosphorylation	GO:0016310	3.50626
TRINITY_DN6719_c0_g1	regulation of RNA biosynthetic process	GO:2001141	3.48429	------	------	------	------	ENOG410YED8	K:Transcription)	KAI5054671.1	hypothetical protein GOP47_0029816 [Adiantum capillus-veneris])	sp|Q84TD6|NAC47_ARATH;;	NAC transcription factor 47 OS=Arabidopsis thaliana OX=3702 GN=NAC047 PE=2 SV=1;;	PF02365	NAM	No apical meristem (NAM) protein
TRINITY_DN6719_c0_g1	regulation of RNA metabolic process	GO:0051252	3.48429
TRINITY_DN20818_c0_g1	protein phosphorylation	GO:0006468	3.43651	------	------	------	------	ENOG410XT2C	T:Signal transduction mechanisms)	XP_024525899.1	probable LRR receptor-like serine/threonine-protein kinase At1g67720 isoform X1 [Selaginella moellendorffii])	sp|C0LGI2|Y1677_ARATH;;	Probable LRR receptor-like serine/threonine-protein kinase At1g67720 OS=Arabidopsis thaliana OX=3702 GN=At1g67720 PE=1 SV=1;;	PF12819;;PF07714;;PF00069;;PF12799;;PF13855	Malectin_like;;PK_Tyr_Ser-Thr;;Pkinase;;LRR_4;;LRR_8	Malectin-like domain;;Protein tyrosine and serine/threonine kinase;;Protein kinase domain;;Leucine Rich repeats (2 copies);;Leucine rich repeat
TRINITY_DN20818_c0_g1	phosphorylation	GO:0016310	3.43651
TRINITY_DN10546_c0_g1	regulation of RNA biosynthetic process	GO:2001141	3.42796	K14494	DELLA	map04075	Plant hormone signal transduction)	ENOG410YBFY	K:Transcription)	KAG6544562.1	hypothetical protein Mapa_013984 [Marchantia paleacea])	sp|A0A396IUP1|DELA1_MEDTR;;	DELLA protein 1 OS=Medicago truncatula OX=3880 GN=DELLA1 PE=1 SV=1;;	PF03514;;PF12041	GRAS;;DELLA	GRAS domain family;;Transcriptional regulator DELLA protein N terminal
TRINITY_DN10546_c0_g1	regulation of RNA metabolic process	GO:0051252	3.42796
TRINITY_DN13194_c0_g1	protein phosphorylation	GO:0006468	3.39215	------	------	------	------	COG0249	L:Replication, recombination and repair)	KAG6544388.1	hypothetical protein Mapa_014222 [Marchantia paleacea])	sp|Q84LK0|MSH1_ARATH;;	DNA mismatch repair protein MSH1, mitochondrial OS=Arabidopsis thaliana OX=3702 GN=MSH1 PE=1 SV=1;;	PF00488;;PF01624;;PF01541;;PF13476	MutS_V;;MutS_I;;GIY-YIG;;AAA_23	MutS domain V;;MutS domain I;;GIY-YIG catalytic domain;;AAA domain
TRINITY_DN13194_c0_g1	phosphorylation	GO:0016310	3.39215
TRINITY_DN6847_c0_g1	protein phosphorylation	GO:0006468	3.38055	------	------	------	------	COG0515	T:Signal transduction mechanisms)	KAH9535387.1	hypothetical protein CY35_17G049800 [Sphagnum magellanicum])	sp|Q9LXA5|LRK91_ARATH;;	L-type lectin-domain containing receptor kinase IX.1 OS=Arabidopsis thaliana OX=3702 GN=LECRK91 PE=1 SV=1;;	PF00139;;PF00069;;PF07714;;PF18483;;PF03388	Lectin_legB;;Pkinase;;PK_Tyr_Ser-Thr;;Bact_lectin;;Lectin_leg-like	Legume lectin domain;;Protein kinase domain;;Protein tyrosine and serine/threonine kinase;;Bacterial lectin;;Legume-like lectin family
TRINITY_DN6847_c0_g1	phosphorylation	GO:0016310	3.38055
TRINITY_DN231_c0_g2	regulation of RNA biosynthetic process	GO:2001141	3.33657	K09422	MYBP	------	------	COG5147	K:Transcription)	KAH7276666.1	hypothetical protein KP509_39G017100 [Ceratopteris richardii])	sp|F4IRB4|MYB88_ARATH;;	Transcription factor MYB88 OS=Arabidopsis thaliana OX=3702 GN=MYB88 PE=1 SV=1;;	PF00249;;PF13921	Myb_DNA-binding;;Myb_DNA-bind_6	Myb-like DNA-binding domain;;Myb-like DNA-binding domain
TRINITY_DN231_c0_g2	regulation of RNA metabolic process	GO:0051252	3.33657
TRINITY_DN3985_c0_g1	protein phosphorylation	GO:0006468	-3.38235	K08819	CDK12_13	------	------	ENOG410XPIR	T:Signal transduction mechanisms)	PNR48556.1	hypothetical protein PHYPA_013033 [Physcomitrium patens])	sp|Q9ZVM9|Y1461_ARATH;;	Probable serine/threonine-protein kinase At1g54610 OS=Arabidopsis thaliana OX=3702 GN=At1g54610 PE=1 SV=1;;	PF00069;;PF07714;;PF03109	Pkinase;;PK_Tyr_Ser-Thr;;ABC1	Protein kinase domain;;Protein tyrosine and serine/threonine kinase;;ABC1 atypical kinase-like domain
TRINITY_DN3985_c0_g1	regulation of RNA biosynthetic process	GO:2001141	-3.38235
TRINITY_DN3985_c0_g1	regulation of RNA metabolic process	GO:0051252	-3.38235
TRINITY_DN3985_c0_g1	phosphorylation	GO:0016310	-3.38235
TRINITY_DN985_c0_g1	regulation of RNA biosynthetic process	GO:2001141	-3.44053	K14432	ABF	map04075	Plant hormone signal transduction)	ENOG410YB2M	K:Transcription)	KAH8965931.1	hypothetical protein BDL97_04G141800 [Sphagnum fallax])	sp|Q9M7Q4|AI5L5_ARATH;;	ABSCISIC ACID-INSENSITIVE 5-like protein 5 OS=Arabidopsis thaliana OX=3702 GN=ABF2 PE=1 SV=1;;	PF00170	bZIP_1	bZIP transcription factor
TRINITY_DN985_c0_g1	regulation of RNA metabolic process	GO:0051252	-3.44053
TRINITY_DN15688_c0_g1	regulation of RNA biosynthetic process	GO:2001141	-3.4748	K09422	MYBP	------	------	COG5147	K:Transcription)	EFJ23406.1	hypothetical protein SELMODRAFT_103999, partial [Selaginella moellendorffii])	sp|Q9SN12|MYB77_ARATH;;	Transcription factor MYB77 OS=Arabidopsis thaliana OX=3702 GN=MYB77 PE=1 SV=1;;	PF00249;;PF13921	Myb_DNA-binding;;Myb_DNA-bind_6	Myb-like DNA-binding domain;;Myb-like DNA-binding domain
TRINITY_DN15688_c0_g1	regulation of RNA metabolic process	GO:0051252	-3.4748
TRINITY_DN2344_c0_g1	regulation of RNA biosynthetic process	GO:2001141	-3.49073	------	------	------	------	------	------	OAE34940.1	hypothetical protein AXG93_1333s1220 [Marchantia polymorpha subsp. ruderalis])	sp|Q6ZIK5|GRF4_ORYSJ;;	Growth-regulating factor 4 OS=Oryza sativa subsp. japonica OX=39947 GN=GRF4 PE=1 SV=1;;	PF08880	QLQ	QLQ
TRINITY_DN2344_c0_g1	regulation of RNA metabolic process	GO:0051252	-3.49073
TRINITY_DN23313_c0_g1	protein phosphorylation	GO:0006468	-3.53207	------	------	------	------	ENOG410YB0Y	S:Function unknown)	EFJ24448.1	hypothetical protein SELMODRAFT_100869, partial [Selaginella moellendorffii])	sp|A7PW81|PGIP_VITVI;;	Polygalacturonase inhibitor OS=Vitis vinifera OX=29760 GN=pgip PE=1 SV=1;;	PF13855;;PF12799;;PF08263	LRR_8;;LRR_4;;LRRNT_2	Leucine rich repeat;;Leucine Rich repeats (2 copies);;Leucine rich repeat N-terminal domain
TRINITY_DN23313_c0_g1	phosphorylation	GO:0016310	-3.53207
TRINITY_DN13146_c0_g1	regulation of RNA biosynthetic process	GO:2001141	-3.65687	------	------	------	------	ENOG410YGKS	S:Function unknown)	KAH8946783.1	hypothetical protein BDL97_11G004800 [Sphagnum fallax])	sp|Q9LMX5|AFP2_ARATH;;	Ninja-family protein AFP2 OS=Arabidopsis thaliana OX=3702 GN=AFP2 PE=1 SV=1;;	PF16136;;PF07897;;PF16135	NINJA_B;;EAR;;TDBD	Putative nuclear localisation signal;;Ethylene-responsive binding factor-associated repression;;Tify domain binding domain
TRINITY_DN13146_c0_g1	regulation of RNA metabolic process	GO:0051252	-3.65687
TRINITY_DN2197_c0_g1	regulation of RNA biosynthetic process	GO:2001141	-3.70564	------	------	------	------	ENOG4111821	K:Transcription)	KAG0558296.1	hypothetical protein KC19_10G017000 [Ceratodon purpureus])	sp|Q9FJB8|GRF7_ARATH;;	Growth-regulating factor 7 OS=Arabidopsis thaliana OX=3702 GN=GRF7 PE=2 SV=1;;	PF08879;;PF08880	WRC;;QLQ	WRC;;QLQ
TRINITY_DN2197_c0_g1	regulation of RNA metabolic process	GO:0051252	-3.70564
TRINITY_DN7895_c0_g1	protein phosphorylation	GO:0006468	-3.71187	------	------	------	------	COG4886	S:Function unknown)	KAH9538815.1	hypothetical protein CY35_15G026200 [Sphagnum magellanicum])	sp|Q6JN46|EIX2_SOLLC;;	Receptor-like protein EIX2 OS=Solanum lycopersicum OX=4081 GN=EIX2 PE=1 SV=2;;	PF13855;;PF12799;;PF08263	LRR_8;;LRR_4;;LRRNT_2	Leucine rich repeat;;Leucine Rich repeats (2 copies);;Leucine rich repeat N-terminal domain
TRINITY_DN7895_c0_g1	phosphorylation	GO:0016310	-3.71187
TRINITY_DN3264_c0_g1	regulation of RNA biosynthetic process	GO:2001141	-3.7648	------	------	------	------	ENOG410YE96	S:Function unknown)	EFJ20531.1	hypothetical protein SELMODRAFT_108667, partial [Selaginella moellendorffii])	sp|Q9C598|NAC81_ARATH;;	Protein ATAF2 OS=Arabidopsis thaliana OX=3702 GN=NAC081 PE=1 SV=1;;	PF02365	NAM	No apical meristem (NAM) protein
TRINITY_DN3264_c0_g1	regulation of RNA metabolic process	GO:0051252	-3.7648
TRINITY_DN1517_c0_g1	regulation of RNA biosynthetic process	GO:2001141	-3.84865	K21596	CAMTA	------	------	ENOG41128X0	K:Transcription)	XP_002971863.1	calmodulin-binding transcription activator 3 [Selaginella moellendorffii])	sp|Q8GSA7|CMTA3_ARATH;;	Calmodulin-binding transcription activator 3 OS=Arabidopsis thaliana OX=3702 GN=CAMTA3 PE=1 SV=1;;	PF03859;;PF12796;;PF00612;;PF01833	CG-1;;Ank_2;;IQ;;TIG	CG-1 domain;;Ankyrin repeats (3 copies);;IQ calmodulin-binding motif;;IPT/TIG domain
TRINITY_DN1517_c0_g1	regulation of RNA metabolic process	GO:0051252	-3.84865
TRINITY_DN4012_c0_g1	protein phosphorylation	GO:0006468	-3.9169	------	------	------	------	COG0515	T:Signal transduction mechanisms)	KAI5054186.1	hypothetical protein GOP47_0030921, partial [Adiantum capillus-veneris])	sp|O81905|SD18_ARATH;;	Receptor-like serine/threonine-protein kinase SD1-8 OS=Arabidopsis thaliana OX=3702 GN=SD18 PE=1 SV=1;;	PF00954;;PF01453;;PF08276;;PF12398	S_locus_glycop;;B_lectin;;PAN_2;;DUF3660	S-locus glycoprotein domain;;D-mannose binding lectin;;PAN-like domain;;Receptor serine/threonine kinase
TRINITY_DN4012_c0_g1	phosphorylation	GO:0016310	-3.9169
TRINITY_DN858_c0_g1	polysaccharide catabolic process	GO:0000272	-3.99396	K01177	E3.2.1.2	map00500	Starch and sucrose metabolism)	ENOG410XRH5	S:Function unknown)	KAI5066400.1	hypothetical protein GOP47_0019024 [Adiantum capillus-veneris])	sp|Q9LIR6|BAM1_ARATH;;	Beta-amylase 1, chloroplastic OS=Arabidopsis thaliana OX=3702 GN=BAM1 PE=1 SV=1;;	PF01373	Glyco_hydro_14	Glycosyl hydrolase family 14
TRINITY_DN858_c0_g1	carbohydrate catabolic process	GO:0016052	-3.99396
TRINITY_DN858_c0_g1	carbohydrate metabolic process	GO:0005975	-3.99396
TRINITY_DN2936_c0_g1	protein phosphorylation	GO:0006468	-4.01078	------	------	------	------	------	------	EFJ34419.1	hypothetical protein SELMODRAFT_81021 [Selaginella moellendorffii])	sp|Q8RWZ5|SD25_ARATH;;	G-type lectin S-receptor-like serine/threonine-protein kinase SD2-5 OS=Arabidopsis thaliana OX=3702 GN=SD25 PE=1 SV=1;;	PF00069;;PF07714	Pkinase;;PK_Tyr_Ser-Thr	Protein kinase domain;;Protein tyrosine and serine/threonine kinase
TRINITY_DN2936_c0_g1	phosphorylation	GO:0016310	-4.01078
TRINITY_DN5901_c0_g1	regulation of RNA biosynthetic process	GO:2001141	-4.04887	K09338	HD-ZIP	------	------	ENOG410Z2UE	K:Transcription)	EFJ09018.1	hypothetical protein SELMODRAFT_18216, partial [Selaginella moellendorffii])	sp|Q9M276|ATB12_ARATH;;	Homeobox-leucine zipper protein ATHB-12 OS=Arabidopsis thaliana OX=3702 GN=ATHB-12 PE=1 SV=1;;	PF00046;;PF02183;;PF05920	Homeodomain;;HALZ;;Homeobox_KN	Homeodomain;;Homeobox associated leucine zipper;;Homeobox KN domain
TRINITY_DN5901_c0_g1	regulation of RNA metabolic process	GO:0051252	-4.04887
TRINITY_DN1754_c0_g1	polysaccharide catabolic process	GO:0000272	-4.12853	K01177	E3.2.1.2	map00500	Starch and sucrose metabolism)	ENOG410XRH5	S:Function unknown)	KAH7431112.1	hypothetical protein KP509_08G030100 [Ceratopteris richardii])	sp|O23553|BAM3_ARATH;;	Beta-amylase 3, chloroplastic OS=Arabidopsis thaliana OX=3702 GN=BAM3 PE=1 SV=3;;	PF01373	Glyco_hydro_14	Glycosyl hydrolase family 14
TRINITY_DN1754_c0_g1	carbohydrate catabolic process	GO:0016052	-4.12853
TRINITY_DN1754_c0_g1	carbohydrate metabolic process	GO:0005975	-4.12853
TRINITY_DN9146_c0_g1	carbohydrate metabolic process	GO:0005975	-4.46185	K18819	GOLS	map00052	Galactose metabolism)	COG5597	O:Posttranslational modification, protein turnover, chaperones)	XP_002986570.1	galactinol synthase 3 [Selaginella moellendorffii])	sp|O22893|GOLS1_ARATH;;	Galactinol synthase 1 OS=Arabidopsis thaliana OX=3702 GN=GOLS1 PE=1 SV=1;;	PF01501	Glyco_transf_8	Glycosyl transferase family 8
TRINITY_DN9146_c0_g1	galactose metabolic process	GO:0006012	-4.46185
TRINITY_DN18106_c0_g1	regulation of RNA biosynthetic process	GO:2001141	-4.53361	------	------	------	------	ENOG410YBMW	S:Function unknown)	KAI5074532.1	hypothetical protein GOP47_0010493 [Adiantum capillus-veneris])	sp|Q96288|BBX24_ARATH;;	B-box zinc finger protein 24 OS=Arabidopsis thaliana OX=3702 GN=BBX24 PE=1 SV=1;;	PF00643;;PF16366	zf-B_box;;CEBP_ZZ	B-box zinc finger;;Cytoplasmic polyadenylation element-binding protein ZZ domain
TRINITY_DN18106_c0_g1	regulation of RNA metabolic process	GO:0051252	-4.53361
TRINITY_DN16986_c0_g1	regulation of RNA biosynthetic process	GO:2001141	-4.7344	------	------	------	------	ENOG410YB53	K:Transcription)	KAI5075663.1	hypothetical protein GOP47_0009739 [Adiantum capillus-veneris])	sp|Q84TD6|NAC47_ARATH;;	NAC transcription factor 47 OS=Arabidopsis thaliana OX=3702 GN=NAC047 PE=2 SV=1;;	PF02365	NAM	No apical meristem (NAM) protein
TRINITY_DN16986_c0_g1	regulation of RNA metabolic process	GO:0051252	-4.7344
TRINITY_DN27365_c0_g1	regulation of RNA biosynthetic process	GO:2001141	-4.98061	K09422	MYBP	------	------	COG5147	K:Transcription)	KAI5066589.1	hypothetical protein GOP47_0019213 [Adiantum capillus-veneris])	sp|Q9FDW1|MYB44_ARATH;;	Transcription factor MYB44 OS=Arabidopsis thaliana OX=3702 GN=MYB44 PE=1 SV=1;;	PF00249;;PF13921	Myb_DNA-binding;;Myb_DNA-bind_6	Myb-like DNA-binding domain;;Myb-like DNA-binding domain
TRINITY_DN27365_c0_g1	regulation of RNA metabolic process	GO:0051252	-4.98061
TRINITY_DN1783_c0_g1	regulation of RNA biosynthetic process	GO:2001141	-4.99461	------	------	------	------	ENOG410YB53	K:Transcription)	EFJ20531.1	hypothetical protein SELMODRAFT_108667, partial [Selaginella moellendorffii])	sp|K4BWV2|NAP1_SOLLC;;	NAC domain-containing protein 1 OS=Solanum lycopersicum OX=4081 GN=NAP1 PE=2 SV=1;;	PF02365	NAM	No apical meristem (NAM) protein
TRINITY_DN1783_c0_g1	regulation of RNA metabolic process	GO:0051252	-4.99461
TRINITY_DN17355_c0_g1	carbohydrate metabolic process	GO:0005975	-5.19874	K18819	GOLS	map00052	Galactose metabolism)	COG5597	O:Posttranslational modification, protein turnover, chaperones)	KAI5067202.1	hypothetical protein GOP47_0017730 [Adiantum capillus-veneris])	sp|O22893|GOLS1_ARATH;;	Galactinol synthase 1 OS=Arabidopsis thaliana OX=3702 GN=GOLS1 PE=1 SV=1;;	------
TRINITY_DN17355_c0_g1	galactose metabolic process	GO:0006012	-5.19874
TRINITY_DN993_c0_g1	carbohydrate catabolic process	GO:0016052	-5.26244	K00851	idnK, gntK	map00030	Pentose phosphate pathway)	COG3265	G:Carbohydrate transport and metabolism)	KAH7426675.1	hypothetical protein KP509_10G012000 [Ceratopteris richardii])	sp|Q9SLE0|GNTK_ARATH;;	Gluconokinase OS=Arabidopsis thaliana OX=3702 GN=At2g16790 PE=2 SV=2;;	------	------	------
TRINITY_DN993_c0_g1	carbohydrate metabolic process	GO:0005975	-5.26244
TRINITY_DN993_c0_g1	phosphorylation	GO:0016310	-5.26244
TRINITY_DN9891_c0_g1	regulation of RNA biosynthetic process	GO:2001141	-6.01979	------	------	------	------	ENOG4111DUH	S:Function unknown)	KAH8946783.1	hypothetical protein BDL97_11G004800 [Sphagnum fallax])	sp|Q94F39|AFP3_ARATH;;	Ninja-family protein AFP3 OS=Arabidopsis thaliana OX=3702 GN=AFP3 PE=1 SV=1;;	PF16135;;PF07897;;PF16136	TDBD;;EAR;;NINJA_B	Tify domain binding domain;;Ethylene-responsive binding factor-associated repression;;Putative nuclear localisation signal
TRINITY_DN9891_c0_g1	regulation of RNA metabolic process	GO:0051252	-6.01979
TRINITY_DN20721_c1_g1	protein phosphorylation	GO:0006468	-6.0604	------	------	------	------	COG4886	S:Function unknown)	KAH7299937.1	hypothetical protein KP509_24G036800 [Ceratopteris richardii])	sp|C0LGP4|Y3475_ARATH;;	Probable LRR receptor-like serine/threonine-protein kinase At3g47570 OS=Arabidopsis thaliana OX=3702 GN=At3g47570 PE=2 SV=1;;	PF00069;;PF07714;;PF13855;;PF12799;;PF08263	Pkinase;;PK_Tyr_Ser-Thr;;LRR_8;;LRR_4;;LRRNT_2	Protein kinase domain;;Protein tyrosine and serine/threonine kinase;;Leucine rich repeat;;Leucine Rich repeats (2 copies);;Leucine rich repeat N-terminal domain
TRINITY_DN20721_c1_g1	phosphorylation	GO:0016310	-6.0604
TRINITY_DN2862_c0_g1	carbohydrate metabolic process	GO:0005975	-6.66902	K18819	GOLS	map00052	Galactose metabolism)	COG5597	O:Posttranslational modification, protein turnover, chaperones)	XP_002965247.1	galactinol synthase 2 [Selaginella moellendorffii])	sp|C7G304|GOLS2_SOLLC;;	Galactinol synthase 2 OS=Solanum lycopersicum OX=4081 GN=GOLS2 PE=2 SV=1;;	PF01501	Glyco_transf_8	Glycosyl transferase family 8
TRINITY_DN2862_c0_g1	galactose metabolic process	GO:0006012	-6.66902
TRINITY_DN585_c0_g1	regulation of RNA biosynthetic process	GO:2001141	-6.78402	------	------	------	------	ENOG4111FG3	K:Transcription)	EFJ07841.1	hypothetical protein SELMODRAFT_47266, partial [Selaginella moellendorffii])	sp|Q9SQL0|JA2_SOLLC;;	NAC domain-containing protein JA2 OS=Solanum lycopersicum OX=4081 GN=JA2 PE=2 SV=1;;	PF02365	NAM	No apical meristem (NAM) protein
TRINITY_DN585_c0_g1	regulation of RNA metabolic process	GO:0051252	-6.78402
TRINITY_DN28607_c0_g1	protein phosphorylation	GO:0006468	-7.16608	------	------	------	------	COG0515	T:Signal transduction mechanisms)	KAI5059970.1	hypothetical protein GOP47_0024390 [Adiantum capillus-veneris])	sp|Q94C25|Y5005_ARATH;;	Probable receptor-like protein kinase At5g20050 OS=Arabidopsis thaliana OX=3702 GN=At5g20050 PE=2 SV=1;;	PF00069;;PF07714;;PF17667	Pkinase;;PK_Tyr_Ser-Thr;;Pkinase_fungal	Protein kinase domain;;Protein tyrosine and serine/threonine kinase;;Fungal protein kinase
TRINITY_DN28607_c0_g1	phosphorylation	GO:0016310	-7.16608
TRINITY_DN10797_c1_g1	regulation of RNA biosynthetic process	GO:2001141	-11.1022	------	------	------	------	ENOG410YHMV	S:Function unknown)	EFJ07841.1	hypothetical protein SELMODRAFT_47266, partial [Selaginella moellendorffii])	sp|Q8GWK6|NC104_ARATH;;	NAC domain-containing protein 104 OS=Arabidopsis thaliana OX=3702 GN=NAC104 PE=2 SV=1;;	PF02365	NAM	No apical meristem (NAM) protein
TRINITY_DN10797_c1_g1	regulation of RNA metabolic process	GO:0051252	-11.1022
TRINITY_DN65009_c0_g1	protein phosphorylation	GO:0006468	-20.9822	------	------	------	------	COG2801	L:Replication, recombination and repair)	KAI5055997.1	hypothetical protein GOP47_0029518 [Adiantum capillus-veneris])	sp|Q99315|YG31B_YEAST;;	Transposon Ty3-G Gag-Pol polyprotein OS=Saccharomyces cerevisiae;;	PF17919;;PF17917;;PF17921;;PF09337	RT_RNaseH_2;;RT_RNaseH;;Integrase_H2C2;;zf-H2C2	RNase H-like domain found in reverse transcriptase;;RNase H-like domain found in reverse transcriptase;;Integrase zinc binding domain;;H2C2 zinc finger
TRINITY_DN65009_c0_g1	phosphorylation	GO:0016310	-20.9822
