# Supplementary material for: Integrated phenotypic, transcriptomics and metabolomics: growth status and metabolite accumulation pattern of medicinal materials at different harvest periods of Astragalus Membranaceus Mongholicus
Source: BMC Plant Biol. 2024 May 3;24:358. doi: 10.1186/s12870-024-05030-7 (PMC11067282; doi:10.1186/s12870-024-05030-7)
Supplement: Supplementary file 10 — Additional file 10: Table S8. Annotated information on KEGG enrichment analysis of DEGs in periods A and D. [file 12870_2024_5030_MOESM10_ESM.xlsx]

## Sheet: AVSD-KEGG-enrich-TOP10
Gene_id	KEGG Pathway	Pathway ID	log2fc	KO_id	Gene symbol	Pathway_id	Pathway_definition	COG_id	COG_Functional Categories	NR_hit-name	NR_description	Swiss-Prot_hit-name	Swiss-Prot_description	Pfam_id	Domain	Domain description
TRINITY_DN31139_c0_g2	Phenylpropanoid biosynthesis	map00940	9.74425	K00430	E1.11.1.7	map00940	Phenylpropanoid biosynthesis)	ENOG410YBAI	G:Carbohydrate transport and metabolism)	XP_024529616.1	peroxidase A2 [Selaginella moellendorffii])	sp|Q42578|PER53_ARATH;;	Peroxidase 53 OS=Arabidopsis thaliana OX=3702 GN=PER53 PE=1 SV=1;;	PF00141	peroxidase	Peroxidase
TRINITY_DN30594_c0_g1	Pentose and glucuronate interconversions	map00040	9.52449	K01728	pel1	map00040	Pentose and glucuronate interconversions)	COG3866	G:Carbohydrate transport and metabolism)	KAH7296059.1	hypothetical protein KP509_26G007400 [Ceratopteris richardii])	sp|O24554|PLY_ZINVI;;	Pectate lyase OS=Zinnia violacea OX=34245 PE=1 SV=1;;	PF00544;;PF13229	Pectate_lyase_4;;Beta_helix	Pectate lyase;;Right handed beta helix region
TRINITY_DN16010_c0_g1	Zeatin biosynthesis	map00908	8.85163	K10760	IPT	map00908	Zeatin biosynthesis)	COG0324	J:Translation, ribosomal structure and biogenesis)	EFJ13695.1	hypothetical protein SELMODRAFT_424359 [Selaginella moellendorffii])	sp|Q94ID2|IPT5_ARATH;;	Adenylate isopentenyltransferase 5, chloroplastic OS=Arabidopsis thaliana OX=3702 GN=IPT5 PE=1 SV=2;;	PF01715;;PF01745;;PF13671	IPPT;;IPT;;AAA_33	IPP transferase;;Isopentenyl transferase;;AAA domain
TRINITY_DN26461_c0_g1	Pentose and glucuronate interconversions	map00040	7.94868	K01728	pel2	map00040	Pentose and glucuronate interconversions)	COG3866	G:Carbohydrate transport and metabolism)	KAI5084021.1	hypothetical protein GOP47_0000190 [Adiantum capillus-veneris])	sp|Q9SCP2|PLY12_ARATH;;	Probable pectate lyase 12 OS=Arabidopsis thaliana OX=3702 GN=At3g53190 PE=2 SV=2;;	PF00544;;PF13229	Pectate_lyase_4;;Beta_helix	Pectate lyase;;Right handed beta helix region
TRINITY_DN50484_c0_g1	Pentose and glucuronate interconversions	map00040	7.77431	K01184	E3.2.1.15	map00040	Pentose and glucuronate interconversions)	COG5434	M:Cell wall/membrane/envelope biogenesis)	EFJ36611.1	hypothetical protein SELMODRAFT_78038 [Selaginella moellendorffii])	sp|Q949Z1|PGLR4_ARATH;;	Polygalacturonase At1g48100 OS=Arabidopsis thaliana OX=3702 GN=At1g48100 PE=2 SV=1;;	PF00295;;PF12708;;PF13229	Glyco_hydro_28;;Pectate_lyase_3;;Beta_helix	Glycosyl hydrolases family 28;;Pectate lyase superfamily protein;;Right handed beta helix region
TRINITY_DN327_c0_g2	Zeatin biosynthesis	map00908	7.74399	K00279	CKX	map00908	Zeatin biosynthesis)	COG0277	C:Energy production and conversion)	EFJ10917.1	hypothetical protein SELMODRAFT_127173 [Selaginella moellendorffii])	sp|Q9LY71|CKX6_ARATH;;	Cytokinin dehydrogenase 6 OS=Arabidopsis thaliana OX=3702 GN=CKX6 PE=2 SV=2;;	PF09265;;PF01565	Cytokin-bind;;FAD_binding_4	Cytokinin dehydrogenase 1, FAD and cytokinin binding;;FAD binding domain
TRINITY_DN2102_c0_g1	Pentose and glucuronate interconversions	map00040	7.67757	K01728	pel3	map00040	Pentose and glucuronate interconversions)	COG3866	G:Carbohydrate transport and metabolism)	KAH7436804.1	hypothetical protein KP509_05G036500 [Ceratopteris richardii])	sp|Q944R1|PLY15_ARATH;;	Probable pectate lyase 15 OS=Arabidopsis thaliana OX=3702 GN=At4g13710 PE=2 SV=1;;	PF00544;;PF13229	Pectate_lyase_4;;Beta_helix	Pectate lyase;;Right handed beta helix region
TRINITY_DN26521_c0_g1	Pentose and glucuronate interconversions	map00040	7.61024	K01728	pel4	map00040	Pentose and glucuronate interconversions)	COG3866	G:Carbohydrate transport and metabolism)	KAI5084021.1	hypothetical protein GOP47_0000190 [Adiantum capillus-veneris])	sp|Q9SCP2|PLY12_ARATH;;	Probable pectate lyase 12 OS=Arabidopsis thaliana OX=3702 GN=At3g53190 PE=2 SV=2;;	PF00544;;PF13229	Pectate_lyase_4;;Beta_helix	Pectate lyase;;Right handed beta helix region
TRINITY_DN2102_c0_g2	Pentose and glucuronate interconversions	map00040	7.23067	K01728	pel5	map00040	Pentose and glucuronate interconversions)	COG3866	G:Carbohydrate transport and metabolism)	KAI5078350.1	hypothetical protein GOP47_0006021 [Adiantum capillus-veneris])	sp|Q93Z25|PLY22_ARATH;;	Probable pectate lyase 22 OS=Arabidopsis thaliana OX=3702 GN=At5g63180 PE=2 SV=1;;	PF00544;;PF13229	Pectate_lyase_4;;Beta_helix	Pectate lyase;;Right handed beta helix region
TRINITY_DN20643_c0_g1	Pentose and glucuronate interconversions	map00040	6.98758	K01051	E3.1.1.11	map00040	Pentose and glucuronate interconversions)	COG4677	G:Carbohydrate transport and metabolism)	XP_002982529.2	pectinesterase [Selaginella moellendorffii])	sp|O81301|PME40_ARATH;;	Probable pectinesterase/pectinesterase inhibitor 40 OS=Arabidopsis thaliana OX=3702 GN=PME40 PE=2 SV=1;;	PF01095;;PF04043	Pectinesterase;;PMEI	Pectinesterase;;Plant invertase/pectin methylesterase inhibitor
TRINITY_DN2102_c0_g4	Pentose and glucuronate interconversions	map00040	6.98697	K01728	pel6	map00040	Pentose and glucuronate interconversions)	COG3866	G:Carbohydrate transport and metabolism)	KAI5078350.1	hypothetical protein GOP47_0006021 [Adiantum capillus-veneris])	sp|Q93Z25|PLY22_ARATH;;	Probable pectate lyase 22 OS=Arabidopsis thaliana OX=3702 GN=At5g63180 PE=2 SV=1;;	PF00544;;PF13229	Pectate_lyase_4;;Beta_helix	Pectate lyase;;Right handed beta helix region
TRINITY_DN12528_c0_g1	Cutin, suberine and wax biosynthesis	map00073	6.95819	K15401	CYP86A1	map00073;;map00071	Cutin, suberine and wax biosynthesis);;Fatty acid degradation)	COG2124	Q:Secondary metabolites biosynthesis, transport and catabolism)	XP_024381429.1	cytochrome P450 86A8-like [Physcomitrium patens])	sp|P48422|C86A1_ARATH;;	Cytochrome P450 86A1 OS=Arabidopsis thaliana OX=3702 GN=CYP86A1 PE=1 SV=2;;	PF00067	p450	Cytochrome P450
TRINITY_DN8675_c0_g1	Pentose and glucuronate interconversions	map00040	6.9341	K01184	E3.2.1.15	map00040	Pentose and glucuronate interconversions)	COG5434	M:Cell wall/membrane/envelope biogenesis)	KAI5072137.1	hypothetical protein GOP47_0012243 [Adiantum capillus-veneris])	sp|P35336|PGLR_ACTDE;;	Polygalacturonase OS=Actinidia deliciosa OX=3627 PE=2 SV=1;;	PF00295;;PF12708	Glyco_hydro_28;;Pectate_lyase_3	Glycosyl hydrolases family 28;;Pectate lyase superfamily protein
TRINITY_DN13005_c0_g3	Pentose and glucuronate interconversions	map00040	6.69023	K01051	E3.1.1.11	map00040	Pentose and glucuronate interconversions)	COG4677	G:Carbohydrate transport and metabolism)	KAH7428109.1	hypothetical protein KP509_10G076400 [Ceratopteris richardii])	sp|Q8VYZ3|PME53_ARATH;;	Probable pectinesterase 53 OS=Arabidopsis thaliana OX=3702 GN=PME53 PE=2 SV=1;;	PF01095	Pectinesterase	Pectinesterase
TRINITY_DN62730_c0_g1	Cutin, suberine and wax biosynthesis	map00073	6.09613	K15402	CYP86B1	map00073	Cutin, suberine and wax biosynthesis)	COG2124	Q:Secondary metabolites biosynthesis, transport and catabolism)	EFJ12499.1	fatty acid omega-hydroxylase [Selaginella moellendorffii])	sp|Q9FMY1|C86B1_ARATH;;	Cytochrome P450 86B1 OS=Arabidopsis thaliana OX=3702 GN=CYP86B1 PE=2 SV=1;;	PF00067	p450	Cytochrome P450
TRINITY_DN17150_c0_g1	Pentose and glucuronate interconversions	map00040	5.63783	K01728	pel7	map00040	Pentose and glucuronate interconversions)	COG3866	G:Carbohydrate transport and metabolism)	KAH7296059.1	hypothetical protein KP509_26G007400 [Ceratopteris richardii])	sp|Q9SCP2|PLY12_ARATH;;	Probable pectate lyase 12 OS=Arabidopsis thaliana OX=3702 GN=At3g53190 PE=2 SV=2;;	PF00544;;PF15872	Pectate_lyase_4;;SRTM1	Pectate lyase;;Serine-rich and transmembrane domain-containing protein 1
TRINITY_DN7800_c0_g1	Linoleic acid metabolism	map00591	5.42986	K15718	LOX1_5	map00591	Linoleic acid metabolism)	ENOG410XT0Q;;ENOG410YN4N	O:Posttranslational modification, protein turnover, chaperones);;S:Function unknown)	XP_002981424.1	linoleate 9S-lipoxygenase [Selaginella moellendorffii])	sp|P09918|LOX3_PEA;;	Seed linoleate 9S-lipoxygenase-3 OS=Pisum sativum OX=3888 GN=LOX1.3 PE=2 SV=1;;	PF00305;;PF01477	Lipoxygenase;;PLAT	Lipoxygenase;;PLAT/LH2 domain
TRINITY_DN3785_c0_g4	Other glycan degradation	map00511	5.28667	K01191	MAN2C1	map00511	Other glycan degradation)	ENOG410XQMZ	G:Carbohydrate transport and metabolism)	EFJ34782.1	hypothetical protein SELMODRAFT_266756 [Selaginella moellendorffii])	sp|Q8LPJ3|MANA2_ARATH;;	Probable alpha-mannosidase At5g13980 OS=Arabidopsis thaliana OX=3702 GN=At5g13980 PE=2 SV=1;;	PF01074	Glyco_hydro_38N	Glycosyl hydrolases family 38 N-terminal domain
TRINITY_DN6682_c1_g2	Linoleic acid metabolism	map00591	5.27702	K15718	LOX1_5	map00591	Linoleic acid metabolism)	ENOG410YN4N;;ENOG410XT0Q	S:Function unknown);;O:Posttranslational modification, protein turnover, chaperones)	KAH7439973.1	hypothetical protein KP509_04G085300 [Ceratopteris richardii])	sp|P38414|LOX1_LENCU;;	Linoleate 9S-lipoxygenase OS=Lens culinaris OX=3864 GN=LOX1.1 PE=2 SV=1;;	PF00305;;PF01477	Lipoxygenase;;PLAT	Lipoxygenase;;PLAT/LH2 domain
TRINITY_DN87_c0_g1	Pentose and glucuronate interconversions	map00040	5.20154	K01051	E3.1.1.11	map00040	Pentose and glucuronate interconversions)	COG4677	G:Carbohydrate transport and metabolism)	XP_002982529.2	pectinesterase [Selaginella moellendorffii])	sp|P09607|PME21_SOLLC;;	Pectinesterase 2.1 OS=Solanum lycopersicum OX=4081 GN=PME2.1 PE=2 SV=2;;	PF01095;;PF04043;;PF12708	Pectinesterase;;PMEI;;Pectate_lyase_3	Pectinesterase;;Plant invertase/pectin methylesterase inhibitor;;Pectate lyase superfamily protein
TRINITY_DN12746_c0_g1	Pentose and glucuronate interconversions	map00040	5.04089	K12447	USP	map00520;;map00040;;map00053;;map00052	Amino sugar and nucleotide sugar metabolism);;Pentose and glucuronate interconversions);;Ascorbate and aldarate metabolism);;Galactose metabolism)	ENOG410XS4D	S:Function unknown)	BBN20486.1	hypothetical protein Mp_Vg00320 [Marchantia polymorpha subsp. ruderalis])	sp|Q94HW2|POLR1_ARATH;;	Retrovirus-related Pol polyprotein from transposon RE1 OS=Arabidopsis thaliana OX=3702 GN=RE1 PE=2 SV=1;;	PF07727;;PF00665;;PF13976	RVT_2;;rve;;gag_pre-integrs	Reverse transcriptase (RNA-dependent DNA polymerase);;Integrase core domain;;GAG-pre-integrase domain
TRINITY_DN59250_c0_g1	Phenylpropanoid biosynthesis	map00940	4.8545	K00430	E1.11.1.7	map00940	Phenylpropanoid biosynthesis)	ENOG410YA9R	G:Carbohydrate transport and metabolism)	KAH7285479.1	hypothetical protein KP509_33G030100 [Ceratopteris richardii])	sp|Q96519|PER11_ARATH;;	Peroxidase 11 OS=Arabidopsis thaliana OX=3702 GN=PER11 PE=1 SV=1;;	PF00141	peroxidase	Peroxidase
TRINITY_DN22150_c0_g2	Linoleic acid metabolism	map00591	4.77189	K00454	LOX2S	map00591;;map00592	Linoleic acid metabolism);;alpha-Linolenic acid metabolism)	ENOG410YN4N	S:Function unknown)	KAH7423169.1	hypothetical protein KP509_12G042400 [Ceratopteris richardii])	sp|O24370|LOX21_SOLTU;;	Linoleate 13S-lipoxygenase 2-1, chloroplastic OS=Solanum tuberosum OX=4113 GN=LOX2.1 PE=1 SV=1;;	PF00305;;PF01477	Lipoxygenase;;PLAT	Lipoxygenase;;PLAT/LH2 domain
TRINITY_DN22150_c0_g2	alpha-Linolenic acid metabolism	map00592	4.77189
TRINITY_DN757_c0_g1	Phenylpropanoid biosynthesis	map00940	4.57879	K12355	REF1	map00940	Phenylpropanoid biosynthesis)	COG1012	C:Energy production and conversion)	XP_024543980.1	aldehyde dehydrogenase family 2 member B7, mitochondrial [Selaginella moellendorffii])	sp|Q56YU0|AL2C4_ARATH;;	Aldehyde dehydrogenase family 2 member C4 OS=Arabidopsis thaliana OX=3702 GN=ALDH2C4 PE=1 SV=2;;	PF00171	Aldedh	Aldehyde dehydrogenase family
TRINITY_DN16257_c1_g1	Phenylpropanoid biosynthesis	map00940	4.56294	K13066	COMT	map00940;;map00380	Phenylpropanoid biosynthesis);;Tryptophan metabolism)	ENOG410XS7T	S:Function unknown)	KAI5061839.1	hypothetical protein GOP47_0022378 [Adiantum capillus-veneris])	sp|Q43609|COMT1_PRUDU;;	Caffeic acid 3-O-methyltransferase OS=Prunus dulcis OX=3755 GN=COMT1 PE=2 SV=1;;	PF00891;;PF05891	Methyltransf_2;;Methyltransf_PK	O-methyltransferase domain;;AdoMet dependent proline di-methyltransferase
TRINITY_DN9550_c0_g2	Cutin, suberine and wax biosynthesis	map00073	4.43343	K15400	HHT1	map00073	Cutin, suberine and wax biosynthesis)	ENOG410XYY6	S:Function unknown)	KAI5064285.1	hypothetical protein GOP47_0020955 [Adiantum capillus-veneris])	sp|Q94CD1|HHT1_ARATH;;	Omega-hydroxypalmitate O-feruloyl transferase OS=Arabidopsis thaliana OX=3702 GN=HHT1 PE=1 SV=1;;	PF02458	Transferase	Transferase family
TRINITY_DN17409_c0_g1	Phenylpropanoid biosynthesis	map00940	4.25664	K00430	E1.11.1.7	map00940	Phenylpropanoid biosynthesis)	ENOG410YDW3	G:Carbohydrate transport and metabolism)	KAH7285482.1	hypothetical protein KP509_33G030300 [Ceratopteris richardii])	sp|Q9SLH7|PER20_ARATH;;	Peroxidase 20 OS=Arabidopsis thaliana OX=3702 GN=PER20 PE=2 SV=1;;	PF00141	peroxidase	Peroxidase
TRINITY_DN20267_c0_g1	Other glycan degradation	map00511	4.22341	K01206	FUCA	map00511	Other glycan degradation)	COG3669	G:Carbohydrate transport and metabolism)	PTQ40936.1	hypothetical protein MARPO_0037s0106 [Marchantia polymorpha])	sp|Q8GW72|FUCO1_ARATH;;	Alpha-L-fucosidase 1 OS=Arabidopsis thaliana OX=3702 GN=FUC1 PE=1 SV=2;;	PF01120;;PF14871	Alpha_L_fucos;;GHL6	Alpha-L-fucosidase;;Hypothetical glycosyl hydrolase 6
TRINITY_DN13542_c0_g1	Phenylpropanoid biosynthesis	map00940	4.17216	K00430	E1.11.1.7	map00940	Phenylpropanoid biosynthesis)	ENOG410Y9ME	G:Carbohydrate transport and metabolism)	XP_002976254.2	peroxidase 2 [Selaginella moellendorffii])	sp|O23044|PER3_ARATH;;	Peroxidase 3 OS=Arabidopsis thaliana OX=3702 GN=PER3 PE=2 SV=1;;	PF00141	peroxidase	Peroxidase
TRINITY_DN1473_c0_g2	Other glycan degradation	map00511	4.1318	K12373	HEXA_B	map00600;;map00520;;map00603;;map00604;;map00511;;map00513;;map00531	Sphingolipid metabolism);;Amino sugar and nucleotide sugar metabolism);;Glycosphingolipid biosynthesis - globo and isoglobo series);;Glycosphingolipid biosynthesis - ganglio series);;Other glycan degradation);;Various types of N-glycan biosynthesis);;Glycosaminoglycan degradation)	COG3525	G:Carbohydrate transport and metabolism)	KAH7439643.1	hypothetical protein KP509_04G070400 [Ceratopteris richardii])	sp|A7WM73|HEXO1_ARATH;;	Beta-hexosaminidase 1 OS=Arabidopsis thaliana OX=3702 GN=HEXO1 PE=1 SV=1;;	PF00728	Glyco_hydro_20	Glycosyl hydrolase family 20, catalytic domain
TRINITY_DN1473_c0_g2	Glycosphingolipid biosynthesis - ganglio series	map00604	4.1318
TRINITY_DN3411_c0_g2	Phenylpropanoid biosynthesis	map00940	4.12257	K12356	UGT72E	map00940	Phenylpropanoid biosynthesis)	COG1819	S:Function unknown)	KAH9550756.1	hypothetical protein CY35_10G088600 [Sphagnum magellanicum])	sp|Q40287|UFOG5_MANES;;	Anthocyanidin 3-O-glucosyltransferase 5 OS=Manihot esculenta OX=3983 GN=GT5 PE=2 SV=1;;	PF00201	UDPGT	UDP-glucoronosyl and UDP-glucosyl transferase
TRINITY_DN14595_c0_g1	Pentose and glucuronate interconversions	map00040	4.114	K01051	E3.1.1.11	map00040	Pentose and glucuronate interconversions)	COG4677	G:Carbohydrate transport and metabolism)	EFJ16282.1	hypothetical protein SELMODRAFT_116557 [Selaginella moellendorffii])	sp|O04886|PME1_CITSI;;	Pectinesterase 1 OS=Citrus sinensis OX=2711 GN=PECS-1.1 PE=2 SV=1;;	PF01095;;PF04043	Pectinesterase;;PMEI	Pectinesterase;;Plant invertase/pectin methylesterase inhibitor
TRINITY_DN3259_c0_g1	Other glycan degradation	map00511	4.07811	K01191	MAN2C1	map00511	Other glycan degradation)	ENOG410XQMZ	G:Carbohydrate transport and metabolism)	KAI5057211.1	hypothetical protein GOP47_0027226 [Adiantum capillus-veneris])	sp|Q8LPJ3|MANA2_ARATH;;	Probable alpha-mannosidase At5g13980 OS=Arabidopsis thaliana OX=3702 GN=At5g13980 PE=2 SV=1;;	PF07748;;PF17677	Glyco_hydro_38C;;Glyco_hydro38C2	Glycosyl hydrolases family 38 C-terminal domain;;Glycosyl hydrolases family 38 C-terminal beta sandwich domain
TRINITY_DN10941_c0_g1	Pentose and glucuronate interconversions	map00040	4.05614	K00963	UGP2, galU, galF	map00520;;map00040;;map00052;;map00500	Amino sugar and nucleotide sugar metabolism);;Pentose and glucuronate interconversions);;Galactose metabolism);;Starch and sucrose metabolism)	COG4284	G:Carbohydrate transport and metabolism)	KAH7276926.1	hypothetical protein KP509_39G026800 [Ceratopteris richardii])	sp|Q9LKG7|UGPA_ASTPN;;	UTP--glucose-1-phosphate uridylyltransferase OS=Astragalus penduliflorus OX=158323 GN=UGP PE=2 SV=1;;	PF01704	UDPGP	UTP--glucose-1-phosphate uridylyltransferase
TRINITY_DN2821_c0_g1	Other glycan degradation	map00511	3.9013	K12309	GLB1, ELNR1	map00600;;map00511;;map00052;;map00604;;map00531	Sphingolipid metabolism);;Other glycan degradation);;Galactose metabolism);;Glycosphingolipid biosynthesis - ganglio series);;Glycosaminoglycan degradation)	COG1874	G:Carbohydrate transport and metabolism)	KAH7292374.1	hypothetical protein KP509_29G065200 [Ceratopteris richardii])	sp|Q93Z24|BGA17_ARATH;;	Beta-galactosidase 17 OS=Arabidopsis thaliana OX=3702 GN=BGAL17 PE=2 SV=1;;	PF01301;;PF02449	Glyco_hydro_35;;Glyco_hydro_42	Glycosyl hydrolases family 35;;Beta-galactosidase
TRINITY_DN2821_c0_g1	Glycosphingolipid biosynthesis - ganglio series	map00604	3.9013
TRINITY_DN14833_c0_g2	Pentose and glucuronate interconversions	map00040	3.82112	K01051	E3.1.1.11	map00040	Pentose and glucuronate interconversions)	COG4677	G:Carbohydrate transport and metabolism)	XP_002981054.2	pectinesterase [Selaginella moellendorffii])	sp|Q43062|PME_PRUPE;;	Pectinesterase/pectinesterase inhibitor PPE8B OS=Prunus persica OX=3760 PE=2 SV=1;;	PF01095;;PF04043	Pectinesterase;;PMEI	Pectinesterase;;Plant invertase/pectin methylesterase inhibitor
TRINITY_DN10361_c0_g1	Carotenoid biosynthesis	map00906	3.79387	K09840	NCED	map00906	Carotenoid biosynthesis)	COG3670	Q:Secondary metabolites biosynthesis, transport and catabolism)	KAG0576196.1	hypothetical protein KC19_5G062400 [Ceratodon purpureus])	sp|O49675|CCD4_ARATH;;	Probable carotenoid cleavage dioxygenase 4, chloroplastic OS=Arabidopsis thaliana OX=3702 GN=CCD4 PE=1 SV=1;;	PF03055	RPE65	Retinal pigment epithelial membrane protein
TRINITY_DN25761_c0_g1	Biotin metabolism	map00780	3.78088	K09458	fabF, OXSM, CEM1	map00780;;map00061	Biotin metabolism);;Fatty acid biosynthesis)	COG0304	I:Lipid transport and metabolism)	KAG6553804.1	hypothetical protein Mapa_004721 [Marchantia paleacea])	sp|P52410|KASC1_ARATH;;	3-oxoacyl-[acyl-carrier-protein] synthase I, chloroplastic OS=Arabidopsis thaliana OX=3702 GN=KAS1 PE=1 SV=2;;	PF00109	ketoacyl-synt	Beta-ketoacyl synthase, N-terminal domain
TRINITY_DN2041_c0_g2	Biotin metabolism	map00780	3.66143	K00208	fabI	map00780;;map00061	Biotin metabolism);;Fatty acid biosynthesis)	COG0623	I:Lipid transport and metabolism)	KAH7434856.1	hypothetical protein KP509_06G038100 [Ceratopteris richardii])	sp|Q9SLA8|FABI_ARATH;;	Enoyl-[acyl-carrier-protein] reductase [NADH], chloroplastic OS=Arabidopsis thaliana OX=3702 GN=MOD1 PE=1 SV=1;;	PF13561;;PF00106	adh_short_C2;;adh_short	Enoyl-(Acyl carrier protein) reductase;;short chain dehydrogenase
TRINITY_DN22997_c0_g1	Other glycan degradation	map00511	3.6423	K01191	MAN2C1	map00511	Other glycan degradation)	ENOG410XQMZ	G:Carbohydrate transport and metabolism)	KAI5057211.1	hypothetical protein GOP47_0027226 [Adiantum capillus-veneris])	sp|Q8LPJ3|MANA2_ARATH;;	Probable alpha-mannosidase At5g13980 OS=Arabidopsis thaliana OX=3702 GN=At5g13980 PE=2 SV=1;;	PF01074;;PF07748;;PF09261;;PF17677	Glyco_hydro_38N;;Glyco_hydro_38C;;Alpha-mann_mid;;Glyco_hydro38C2	Glycosyl hydrolases family 38 N-terminal domain;;Glycosyl hydrolases family 38 C-terminal domain;;Alpha mannosidase middle domain;;Glycosyl hydrolases family 38 C-terminal beta sandwich domain
TRINITY_DN2041_c0_g1	Biotin metabolism	map00780	3.61918	K00208	fabI	map00780;;map00061	Biotin metabolism);;Fatty acid biosynthesis)	COG0623	I:Lipid transport and metabolism)	KAH7434856.1	hypothetical protein KP509_06G038100 [Ceratopteris richardii])	sp|Q9SLA8|FABI_ARATH;;	Enoyl-[acyl-carrier-protein] reductase [NADH], chloroplastic OS=Arabidopsis thaliana OX=3702 GN=MOD1 PE=1 SV=1;;	PF13561;;PF00106	adh_short_C2;;adh_short	Enoyl-(Acyl carrier protein) reductase;;short chain dehydrogenase
TRINITY_DN8577_c0_g1	Linoleic acid metabolism	map00591	3.46904	K00454	LOX2S	map00591;;map00592	Linoleic acid metabolism);;alpha-Linolenic acid metabolism)	ENOG410YN4N	S:Function unknown)	KAI5076536.1	hypothetical protein GOP47_0008601 [Adiantum capillus-veneris])	sp|O24371|LOX31_SOLTU;;	Linoleate 13S-lipoxygenase 3-1, chloroplastic OS=Solanum tuberosum OX=4113 GN=LOX3.1 PE=1 SV=1;;	PF00305;;PF01477	Lipoxygenase;;PLAT	Lipoxygenase;;PLAT/LH2 domain
TRINITY_DN8577_c0_g1	alpha-Linolenic acid metabolism	map00592	3.46904
TRINITY_DN4806_c0_g1	Phenylpropanoid biosynthesis	map00940	-3.54901	K13448	CML	map04626	Plant-pathogen interaction)	COG5126;;COG5126;;COG5126	D:Cell cycle control, cell division, chromosome partitioning);;T:Signal transduction mechanisms);;Z:Cytoskeleton)	KAI5066936.1	hypothetical protein GOP47_0017464 [Adiantum capillus-veneris])	sp|Q9LI84|CML16_ARATH;;	Probable calcium-binding protein CML16 OS=Arabidopsis thaliana OX=3702 GN=CML16 PE=2 SV=2;;	PF00036;;PF13499;;PF13405;;PF13202;;PF13833;;PF14658	EF-hand_1;;EF-hand_7;;EF-hand_6;;EF-hand_5;;EF-hand_8;;EF-hand_9	EF hand;;EF-hand domain pair;;EF-hand domain;;EF hand;;EF-hand domain pair;;EF-hand domain
TRINITY_DN2092_c0_g1	Phenylpropanoid biosynthesis	map00940	-3.55411	K18368	CSE	map00940	Phenylpropanoid biosynthesis)	COG2267	I:Lipid transport and metabolism)	KAI5070488.1	hypothetical protein GOP47_0014831 [Adiantum capillus-veneris])	sp|Q9C942|CSE_ARATH;;	Caffeoylshikimate esterase OS=Arabidopsis thaliana OX=3702 GN=CSE PE=1 SV=1;;	PF12146;;PF12697;;PF00561;;PF00756;;PF20408	Hydrolase_4;;Abhydrolase_6;;Abhydrolase_1;;Esterase;;Abhydrolase_11	Serine aminopeptidase, S33;;Alpha/beta hydrolase family;;alpha/beta hydrolase fold;;Putative esterase;;Alpha/beta hydrolase domain
TRINITY_DN2281_c0_g2	Pentose and glucuronate interconversions	map00040	-3.72194	K00002	AKR1A1, adh	map00561;;map00040;;map00620;;map00010;;map00053	Glycerolipid metabolism);;Pentose and glucuronate interconversions);;Pyruvate metabolism);;Glycolysis / Gluconeogenesis);;Ascorbate and aldarate metabolism)	COG0656	S:Function unknown)	XP_002962356.1	aldo-keto reductase family 4 member C10 [Selaginella moellendorffii])	sp|Q0PGJ6|AKRC9_ARATH;;	NADPH-dependent aldo-keto reductase, chloroplastic OS=Arabidopsis thaliana OX=3702 GN=AKR4C9 PE=1 SV=1;;	PF00248	Aldo_ket_red	Aldo/keto reductase family
TRINITY_DN509_c0_g1	Zeatin biosynthesis	map00908	-3.80938	K22771;K13496	UGT73C6;UGT73C	map00908;;map00944	Zeatin biosynthesis);;Flavone and flavonol biosynthesis)	COG1819	S:Function unknown)	KAH9564418.1	hypothetical protein CY35_04G024700 [Sphagnum magellanicum])	sp|Q9ZQ98|U73C2_ARATH;;	UDP-glycosyltransferase 73C2 OS=Arabidopsis thaliana OX=3702 GN=UGT73C2 PE=3 SV=1;;	PF00201	UDPGT	UDP-glucoronosyl and UDP-glucosyl transferase
TRINITY_DN188_c0_g2	Linoleic acid metabolism	map00591	-3.91933	K14674	TGL4	map00565;;map00564;;map00561;;map00590;;map00591;;map00592;;map00100	Ether lipid metabolism);;Glycerophospholipid metabolism);;Glycerolipid metabolism);;Arachidonic acid metabolism);;Linoleic acid metabolism);;alpha-Linolenic acid metabolism);;Steroid biosynthesis)	COG1752	S:Function unknown)	KAI5071407.1	hypothetical protein GOP47_0013658 [Adiantum capillus-veneris])	sp|Q9LZA6|SDP1_ARATH;;	Triacylglycerol lipase SDP1 OS=Arabidopsis thaliana OX=3702 GN=SDP1 PE=1 SV=1;;	PF11815;;PF01734	DUF3336;;Patatin	Domain of unknown function (DUF3336);;Patatin-like phospholipase
TRINITY_DN188_c0_g2	alpha-Linolenic acid metabolism	map00592	-3.91933
TRINITY_DN272_c0_g1	alpha-Linolenic acid metabolism	map00592	-4.36572	K05894	OPR	map00592	alpha-Linolenic acid metabolism)	COG1902	C:Energy production and conversion)	KAH7439366.1	hypothetical protein KP509_04G057800 [Ceratopteris richardii])	sp|B9FSC8|OPR11_ORYSJ;;	Putative 12-oxophytodienoate reductase 11 OS=Oryza sativa subsp. japonica OX=39947 GN=OPR11 PE=2 SV=1;;	PF00724	Oxidored_FMN	NAD
TRINITY_DN41637_c0_g1	Phenylpropanoid biosynthesis	map00940	-4.5521	K12356	UGT72E	map00940	Phenylpropanoid biosynthesis)	COG1819	S:Function unknown)	KAG0626992.1	hypothetical protein M758_2G166300 [Ceratodon purpureus])	sp|Q94A84|U72E1_ARATH;;	UDP-glycosyltransferase 72E1 OS=Arabidopsis thaliana OX=3702 GN=UGT72E1 PE=1 SV=1;;	PF00201	UDPGT	UDP-glucoronosyl and UDP-glucosyl transferase
TRINITY_DN5068_c0_g2	Carotenoid biosynthesis	map00906	-5.12782
TRINITY_DN5068_c0_g1	Carotenoid biosynthesis	map00906	-5.13853	K15746	crtZ	map00906	Carotenoid biosynthesis)	ENOG4111G77	S:Function unknown)	XP_024545834.1	beta-carotene hydroxylase 2, chloroplastic [Selaginella moellendorffii])	sp|O49814|BCH2_CAPAN;;	Beta-carotene hydroxylase 2, chloroplastic OS=Capsicum annuum OX=4072 GN=CA2 PE=1 SV=2;;	PF04116	FA_hydroxylase	Fatty acid hydroxylase
TRINITY_DN3905_c0_g2	Biotin metabolism	map00780	-5.2718	K19562	BIO3-BIO1	map00780	Biotin metabolism)	COG0161	E:Amino acid transport and metabolism)	KAG6548698.1	hypothetical protein Mapa_009853 [Marchantia paleacea])	sp|B0F481|BIODA_ARATH;;	Bifunctional dethiobiotin synthetase/7,8-diamino-pelargonic acid aminotransferase, mitochondrial OS=Arabidopsis thaliana OX=3702 GN=BIO3-BIO1 PE=1 SV=1;;	PF13500	AAA_26	AAA domain
TRINITY_DN21603_c0_g1	Zeatin biosynthesis	map00908	-5.99085	K13495	CISZOG	map00908	Zeatin biosynthesis)	COG1819	S:Function unknown)	PTQ42254.1	hypothetical protein MARPO_0030s0008 [Marchantia polymorpha])	sp|Q9ZSK5|ZOG_PHALU;;	Zeatin O-glucosyltransferase OS=Phaseolus lunatus OX=3884 GN=ZOG1 PE=1 SV=1;;	PF00201	UDPGT	UDP-glucoronosyl and UDP-glucosyl transferase
TRINITY_DN272_c0_g2	alpha-Linolenic acid metabolism	map00592	-6.20372
TRINITY_DN22166_c0_g1	Carotenoid biosynthesis	map00906	-6.33038	K09843	CYP707A	map00906	Carotenoid biosynthesis)	COG2124	Q:Secondary metabolites biosynthesis, transport and catabolism)	KAI5057957.1	hypothetical protein GOP47_0027972 [Adiantum capillus-veneris])	sp|O81077|ABAH2_ARATH;;	Abscisic acid 8'-hydroxylase 2 OS=Arabidopsis thaliana OX=3702 GN=CYP707A2 PE=2 SV=1;;	PF00067	p450	Cytochrome P450
TRINITY_DN3532_c1_g2	Cutin, suberine and wax biosynthesis	map00073	-6.63713	K17991	PXG	map00073	Cutin, suberine and wax biosynthesis)	ENOG410YGB5	S:Function unknown)	KAH7440847.1	hypothetical protein KP509_03G013900 [Ceratopteris richardii])	sp|Q9CAB8|PXG5_ARATH;;	Probable peroxygenase 5 OS=Arabidopsis thaliana OX=3702 GN=PXG5 PE=2 SV=1;;	PF05042	Caleosin	Caleosin related protein
TRINITY_DN21624_c0_g1	alpha-Linolenic acid metabolism	map00592	-7.81134	K05894	OPR	map00592	alpha-Linolenic acid metabolism)	COG1902	C:Energy production and conversion)	KAI5079642.1	hypothetical protein GOP47_0005121 [Adiantum capillus-veneris])	sp|Q8GYB8|OPR2_ARATH;;	12-oxophytodienoate reductase 2 OS=Arabidopsis thaliana OX=3702 GN=OPR2 PE=1 SV=2;;	PF00724	Oxidored_FMN	NAD
TRINITY_DN33341_c0_g1	Carotenoid biosynthesis	map00906	-8.47036	K15746	crtZ	map00906	Carotenoid biosynthesis)	ENOG4111G77	S:Function unknown)	EFJ12773.1	hypothetical protein SELMODRAFT_14977, partial [Selaginella moellendorffii])	sp|O49814|BCH2_CAPAN;;	Beta-carotene hydroxylase 2, chloroplastic OS=Capsicum annuum OX=4072 GN=CA2 PE=1 SV=2;;	PF04116	FA_hydroxylase	Fatty acid hydroxylase
TRINITY_DN109_c0_g2	Carotenoid biosynthesis	map00906	-9.15411	K09843	CYP707A	map00906	Carotenoid biosynthesis)	COG2124	Q:Secondary metabolites biosynthesis, transport and catabolism)	KAI5057550.1	hypothetical protein GOP47_0027565 [Adiantum capillus-veneris])	sp|Q9LJK2|ABAH4_ARATH;;	Abscisic acid 8'-hydroxylase 4 OS=Arabidopsis thaliana OX=3702 GN=CYP707A4 PE=2 SV=2;;	PF00067	p450	Cytochrome P450
TRINITY_DN10783_c0_g1	Biotin metabolism	map00780	-10.032	K00059	fabG, OAR1	map00780;;map00061	Biotin metabolism);;Fatty acid biosynthesis)	COG1028	S:Function unknown)	KAH9564123.1	hypothetical protein CY35_04G007700 [Sphagnum magellanicum])	sp|Q9SQR4|ADRC3_ARATH;;	NADPH-dependent aldehyde reductase-like protein, chloroplastic OS=Arabidopsis thaliana OX=3702 GN=At3g03980 PE=3 SV=1;;	PF13561;;PF00106;;PF08659	adh_short_C2;;adh_short;;KR	Enoyl-(Acyl carrier protein) reductase;;short chain dehydrogenase;;KR domain
