# Supplementary material for: Integrated phenotypic, transcriptomics and metabolomics: growth status and metabolite accumulation pattern of medicinal materials at different harvest periods of Astragalus Membranaceus Mongholicus
Source: BMC Plant Biol. 2024 May 3;24:358. doi: 10.1186/s12870-024-05030-7 (PMC11067282; doi:10.1186/s12870-024-05030-7)
Supplement: Supplementary file 11 — Additional file 11: Table S9. Annotated information on KEGG enrichment analysis of DEGs in periods B and D. [file 12870_2024_5030_MOESM11_ESM.xlsx]

## Sheet: enrich-BVSD-TOP10-KEGG
Gene_id	KEGG Pathway	Pathway ID	log2fc	KO_id	Gene symbol	Pathway_id	Pathway_definition	COG_id	COG_Functional Categories	NR_hit-name	NR_description	Swiss-Prot_hit-name	Swiss-Prot_description	Pfam_id	Domain	Domain description
TRINITY_DN30594_c0_g1	Pentose and glucuronate interconversions	map00040	8.88855	K01728	pel1	map00040	Pentose and glucuronate interconversions)	COG3866	G:Carbohydrate transport and metabolism)	KAH7296059.1	hypothetical protein KP509_26G007400 [Ceratopteris richardii])	sp|O24554|PLY_ZINVI;;	Pectate lyase OS=Zinnia violacea OX=34245 PE=1 SV=1;;	PF00544;;PF13229	Pectate_lyase_4;;Beta_helix	Pectate lyase;;Right handed beta helix region
TRINITY_DN16010_c0_g1	Zeatin biosynthesis	map00908	8.81674	K10760	IPT	map00908	Zeatin biosynthesis)	COG0324	J:Translation, ribosomal structure and biogenesis)	EFJ13695.1	hypothetical protein SELMODRAFT_424359 [Selaginella moellendorffii])	sp|Q94ID2|IPT5_ARATH;;	Adenylate isopentenyltransferase 5, chloroplastic OS=Arabidopsis thaliana OX=3702 GN=IPT5 PE=1 SV=2;;	PF01715;;PF01745;;PF13671	IPPT;;IPT;;AAA_33	IPP transferase;;Isopentenyl transferase;;AAA domain
TRINITY_DN4902_c0_g1	Plant hormone signal transduction	map04075	8.23021	K13449	PR1	map04016;;map04626;;map04075	MAPK signaling pathway - plant);;Plant-pathogen interaction);;Plant hormone signal transduction)	COG2340	S:Function unknown)	KAG6552401.1	hypothetical protein Mapa_005962 [Marchantia paleacea])	sp|P11670|PRB1_TOBAC;;	Basic form of pathogenesis-related protein 1 OS=Nicotiana tabacum OX=4097 PE=3 SV=1;;	PF00188	CAP	Cysteine-rich secretory protein family
TRINITY_DN2102_c0_g2	Pentose and glucuronate interconversions	map00040	7.65358	map00040	pel5	map00040	Pentose and glucuronate interconversions)	COG3866	G:Carbohydrate transport and metabolism)	KAI5078350.1	hypothetical protein GOP47_0006021 [Adiantum capillus-veneris])	sp|Q93Z25|PLY22_ARATH;;	Probable pectate lyase 22 OS=Arabidopsis thaliana OX=3702 GN=At5g63180 PE=2 SV=1;;	PF00544;;PF13229	Pectate_lyase_4;;Beta_helix	Pectate lyase;;Right handed beta helix region
TRINITY_DN2102_c0_g1	Pentose and glucuronate interconversions	map00040	7.39689	K01728	pel8	map00040	Pentose and glucuronate interconversions)	COG3866	G:Carbohydrate transport and metabolism)	KAH7436804.1	hypothetical protein KP509_05G036500 [Ceratopteris richardii])	sp|Q944R1|PLY15_ARATH;;	Probable pectate lyase 15 OS=Arabidopsis thaliana OX=3702 GN=At4g13710 PE=2 SV=1;;	PF00544;;PF13229	Pectate_lyase_4;;Beta_helix	Pectate lyase;;Right handed beta helix region
TRINITY_DN5504_c0_g1	Steroid biosynthesis	map00100	7.35458	K01052	LIPA	map00100	Steroid biosynthesis)	COG0596	S:Function unknown)	KAH8972227.1	hypothetical protein BDL97_02G185000 [Sphagnum fallax])	sp|Q67ZU1|LIP2_ARATH;;	Triacylglycerol lipase 2 OS=Arabidopsis thaliana OX=3702 GN=LIP2 PE=2 SV=1;;	PF04083;;PF00561;;PF12146;;PF12697	Abhydro_lipase;;Abhydrolase_1;;Hydrolase_4;;Abhydrolase_6	Partial alpha/beta-hydrolase lipase region;;alpha/beta hydrolase fold;;Serine aminopeptidase, S33;;Alpha/beta hydrolase family
TRINITY_DN2598_c0_g1	Biosynthesis of various plant secondary metabolites	map00999	6.94473	K05350	bglB1	map00460;;map00500	Cyanoamino acid metabolism);;Starch and sucrose metabolism)	COG2723	G:Carbohydrate transport and metabolism)	KAH7284438.1	hypothetical protein KP509_34G054400 [Ceratopteris richardii])	sp|O80689|BGL45_ARATH;;	Beta-glucosidase 45 OS=Arabidopsis thaliana OX=3702 GN=BGLU45 PE=1 SV=1;;	PF00232	Glyco_hydro_1	Glycosyl hydrolase family 1
TRINITY_DN26461_c0_g1	Pentose and glucuronate interconversions	map00040	6.82289	K01728	pel2	map00040	Pentose and glucuronate interconversions)	COG3866	G:Carbohydrate transport and metabolism)	KAI5084021.1	hypothetical protein GOP47_0000190 [Adiantum capillus-veneris])	sp|Q9SCP2|PLY12_ARATH;;	Probable pectate lyase 12 OS=Arabidopsis thaliana OX=3702 GN=At3g53190 PE=2 SV=2;;	PF00544;;PF13229	Pectate_lyase_4;;Beta_helix	Pectate lyase;;Right handed beta helix region
TRINITY_DN2102_c0_g4	Pentose and glucuronate interconversions	map00040	6.5818	K01728	pel6	map00040	Pentose and glucuronate interconversions)	COG3866	G:Carbohydrate transport and metabolism)	KAI5078350.1	hypothetical protein GOP47_0006021 [Adiantum capillus-veneris])	sp|Q93Z25|PLY22_ARATH;;	Probable pectate lyase 22 OS=Arabidopsis thaliana OX=3702 GN=At5g63180 PE=2 SV=1;;	PF00544;;PF13229	Pectate_lyase_4;;Beta_helix	Pectate lyase;;Right handed beta helix region
TRINITY_DN8675_c0_g1	Pentose and glucuronate interconversions	map00040	6.06371	K01184	E3.2.1.15	map00040	Pentose and glucuronate interconversions)	COG5434	M:Cell wall/membrane/envelope biogenesis)	KAI5072137.1	hypothetical protein GOP47_0012243 [Adiantum capillus-veneris])	sp|P35336|PGLR_ACTDE;;	Polygalacturonase OS=Actinidia deliciosa OX=3627 PE=2 SV=1;;	PF00295;;PF12708	Glyco_hydro_28;;Pectate_lyase_3	Glycosyl hydrolases family 28;;Pectate lyase superfamily protein
TRINITY_DN26521_c0_g1	Pentose and glucuronate interconversions	map00040	5.90317	K01728	pel4	map00040	Pentose and glucuronate interconversions)	COG3866	G:Carbohydrate transport and metabolism)	KAI5084021.1	hypothetical protein GOP47_0000190 [Adiantum capillus-veneris])	sp|Q9SCP2|PLY12_ARATH;;	Probable pectate lyase 12 OS=Arabidopsis thaliana OX=3702 GN=At3g53190 PE=2 SV=2;;	PF00544;;PF13229	Pectate_lyase_4;;Beta_helix	Pectate lyase;;Right handed beta helix region
TRINITY_DN8787_c0_g1	Plant hormone signal transduction	map04075	5.51884	K14487	GH3	map04075	Plant hormone signal transduction)	ENOG410XT6V	S:Function unknown)	EFJ23432.1	hypothetical protein SELMODRAFT_103740 [Selaginella moellendorffii])	sp|Q9LSQ4|GH36_ARATH;;	Indole-3-acetic acid-amido synthetase GH3.6 OS=Arabidopsis thaliana OX=3702 GN=GH3.6 PE=1 SV=1;;	PF03321	GH3	GH3 auxin-responsive promoter
TRINITY_DN17150_c0_g1	Pentose and glucuronate interconversions	map00040	4.89345	K01728	pel7	map00040	Pentose and glucuronate interconversions)	COG3866	G:Carbohydrate transport and metabolism)	KAH7296059.1	hypothetical protein KP509_26G007400 [Ceratopteris richardii])	sp|Q9SCP2|PLY12_ARATH;;	Probable pectate lyase 12 OS=Arabidopsis thaliana OX=3702 GN=At3g53190 PE=2 SV=2;;	PF00544;;PF15872	Pectate_lyase_4;;SRTM1	Pectate lyase;;Serine-rich and transmembrane domain-containing protein 1
TRINITY_DN4287_c1_g1	Plant hormone signal transduction	map04075	4.38444	K14489	AHK2_3_4	map04075	Plant hormone signal transduction)	COG0642	T:Signal transduction mechanisms)	------	------	------	------	------	------	------
TRINITY_DN8869_c0_g1	Biosynthesis of various plant secondary metabolites	map00999	4.35141	K05350	bglB2	map00460;;map00500	Cyanoamino acid metabolism);;Starch and sucrose metabolism)	COG2723	G:Carbohydrate transport and metabolism)	XP_002990785.1	beta-glucosidase 44 [Selaginella moellendorffii])	sp|Q9LV33|BGL44_ARATH;;	Beta-glucosidase 44 OS=Arabidopsis thaliana OX=3702 GN=BGLU44 PE=2 SV=1;;	PF00232	Glyco_hydro_1	Glycosyl hydrolase family 1
TRINITY_DN29189_c0_g1	Plant hormone signal transduction	map04075	4.27792	K14432	ABF	map04075	Plant hormone signal transduction)	ENOG410YFZJ	K:Transcription)	OAE26867.1	hypothetical protein AXG93_4360s1210 [Marchantia polymorpha subsp. ruderalis])	sp|Q9LES3|AI5L2_ARATH;;	ABSCISIC ACID-INSENSITIVE 5-like protein 2 OS=Arabidopsis thaliana OX=3702 GN=DPBF3 PE=1 SV=1;;	PF00170;;PF07716	bZIP_1;;bZIP_2	bZIP transcription factor;;Basic region leucine zipper
TRINITY_DN10625_c0_g1	Plant hormone signal transduction	map04075	4.11644	K14488	SAUR	map04075	Plant hormone signal transduction)	ENOG410Z28U	S:Function unknown)	KAH8964842.1	hypothetical protein BDL97_04G086200 [Sphagnum fallax])	sp|P32295|ARG7_VIGRR;;	Indole-3-acetic acid-induced protein ARG7 OS=Vigna radiata var. radiata OX=3916 GN=ARG7 PE=2 SV=1;;	PF02519	Auxin_inducible	Auxin responsive protein
TRINITY_DN2821_c0_g1	Glycosphingolipid biosynthesis - ganglio series	map00604	4.00802	K12309	GLB1, ELNR1	map00600;;map00511;;map00052;;map00604;;map00531	Sphingolipid metabolism);;Other glycan degradation);;Galactose metabolism);;Glycosphingolipid biosynthesis - ganglio series);;Glycosaminoglycan degradation)	COG1874	G:Carbohydrate transport and metabolism)	KAH7292374.1	hypothetical protein KP509_29G065200 [Ceratopteris richardii])	sp|Q93Z24|BGA17_ARATH;;	Beta-galactosidase 17 OS=Arabidopsis thaliana OX=3702 GN=BGAL17 PE=2 SV=1;;	PF01301;;PF02449	Glyco_hydro_35;;Glyco_hydro_42	Glycosyl hydrolases family 35;;Beta-galactosidase
TRINITY_DN2821_c0_g1	Other glycan degradation	map00511	4.00802
TRINITY_DN1473_c0_g2	Glycosphingolipid biosynthesis - ganglio series	map00604	3.85822	K12373	HEXA_B	map00600;;map00520;;map00603;;map00604;;map00511;;map00513;;map00531	Sphingolipid metabolism);;Amino sugar and nucleotide sugar metabolism);;Glycosphingolipid biosynthesis - globo and isoglobo series);;Glycosphingolipid biosynthesis - ganglio series);;Other glycan degradation);;Various types of N-glycan biosynthesis);;Glycosaminoglycan degradation)	COG3525	G:Carbohydrate transport and metabolism)	KAH7439643.1	hypothetical protein KP509_04G070400 [Ceratopteris richardii])	sp|A7WM73|HEXO1_ARATH;;	Beta-hexosaminidase 1 OS=Arabidopsis thaliana OX=3702 GN=HEXO1 PE=1 SV=1;;	PF00728	Glyco_hydro_20	Glycosyl hydrolase family 20, catalytic domain
TRINITY_DN1473_c0_g2	Other glycan degradation	map00511	3.85822
TRINITY_DN1711_c0_g4	Plant hormone signal transduction	map04075	3.76179	K14491	ARR-B	map04075	Plant hormone signal transduction)	COG0745;;COG5641	T:Signal transduction mechanisms);;K:Transcription)	KAH7441954.1	hypothetical protein KP509_03G063700 [Ceratopteris richardii])	sp|Q5N6V8|ORR26_ORYSJ;;	Two-component response regulator ORR26 OS=Oryza sativa subsp. japonica OX=39947 GN=RR26 PE=3 SV=2;;	PF00072;;PF00249	Response_reg;;Myb_DNA-binding	Response regulator receiver domain;;Myb-like DNA-binding domain
TRINITY_DN3259_c0_g1	Other glycan degradation	map00511	3.75688	K01191	MAN2C1	map00511	Other glycan degradation)	ENOG410XQMZ	G:Carbohydrate transport and metabolism)	KAI5057211.1	hypothetical protein GOP47_0027226 [Adiantum capillus-veneris])	sp|Q8LPJ3|MANA2_ARATH;;	Probable alpha-mannosidase At5g13980 OS=Arabidopsis thaliana OX=3702 GN=At5g13980 PE=2 SV=1;;	PF07748;;PF17677	Glyco_hydro_38C;;Glyco_hydro38C2	Glycosyl hydrolases family 38 C-terminal domain;;Glycosyl hydrolases family 38 C-terminal beta sandwich domain
TRINITY_DN7280_c0_g2	Steroid biosynthesis	map00100	3.70572	K09828	DHCR24, DWF1	map00100	Steroid biosynthesis)	COG0277	C:Energy production and conversion)	KAH7296219.1	hypothetical protein KP509_26G014100 [Ceratopteris richardii])	sp|P93472|DIM_PEA;;	Delt;;	PF01565	FAD_binding_4	FAD binding domain
TRINITY_DN29048_c0_g1	Plant hormone signal transduction	map04075	3.63068	K13422	MYC2	map04016;;map04075	MAPK signaling pathway - plant);;Plant hormone signal transduction)	ENOG410YCJJ	K:Transcription)	KAI5074851.1	hypothetical protein GOP47_0010812 [Adiantum capillus-veneris])	sp|A0A3Q7HRZ6|MYC2_SOLLC;;	Transcription factor MYC2 OS=Solanum lycopersicum OX=4081 GN=MYC2 PE=1 SV=1;;	PF14215;;PF00010	bHLH-MYC_N;;HLH	bHLH-MYC and R2R3-MYB transcription factors N-terminal;;Helix-loop-helix DNA-binding domain
TRINITY_DN2041_c0_g2	Biotin metabolism	map00780	3.44736	K00208	fabI	map00780;;map00061	Biotin metabolism);;Fatty acid biosynthesis)	COG0623	I:Lipid transport and metabolism)	KAH7434856.1	hypothetical protein KP509_06G038100 [Ceratopteris richardii])	sp|Q9SLA8|FABI_ARATH;;	Enoyl-[acyl-carrier-protein] reductase [NADH], chloroplastic OS=Arabidopsis thaliana OX=3702 GN=MOD1 PE=1 SV=1;;	PF13561;;PF00106	adh_short_C2;;adh_short	Enoyl-(Acyl carrier protein) reductase;;short chain dehydrogenase
TRINITY_DN10546_c0_g1	Plant hormone signal transduction	map04075	3.42796	K14494	DELLA	map04075	Plant hormone signal transduction)	ENOG410YBFY	K:Transcription)	KAG6544562.1	hypothetical protein Mapa_013984 [Marchantia paleacea])	sp|A0A396IUP1|DELA1_MEDTR;;	DELLA protein 1 OS=Medicago truncatula OX=3880 GN=DELLA1 PE=1 SV=1;;	PF03514;;PF12041	GRAS;;DELLA	GRAS domain family;;Transcriptional regulator DELLA protein N terminal
TRINITY_DN2041_c0_g1	Biotin metabolism	map00780	3.42518
TRINITY_DN1039_c0_g2	Glutathione metabolism	map00480	-3.35595	K00799	GST, gst	map00480	Glutathione metabolism)	ENOG410XSIX	O:Posttranslational modification, protein turnover, chaperones)	QDM54632.1	glutathione S-transferase 2 [Pteris vittata])	sp|Q03662|GSTX1_TOBAC;;	Probable glutathione S-transferase OS=Nicotiana tabacum OX=4097 PE=2 SV=1;;	PF02798;;PF13417;;PF13409;;PF17172	GST_N;;GST_N_3;;GST_N_2;;GST_N_4	Glutathione S-transferase, N-terminal domain;;Glutathione S-transferase, N-terminal domain;;Glutathione S-transferase, N-terminal domain;;Glutathione S-transferase N-terminal domain
TRINITY_DN30442_c0_g3	Pentose and glucuronate interconversions	map00040	-3.42385	K01184	E3.2.1.15	map00040	Pentose and glucuronate interconversions)	------	------	------	------	------	------	------	------	------
TRINITY_DN985_c0_g1	Plant hormone signal transduction	map04075	-3.44053	K14432	ABF	map04075	Plant hormone signal transduction)	ENOG410YB2M	K:Transcription)	KAH8965931.1	hypothetical protein BDL97_04G141800 [Sphagnum fallax])	sp|Q9M7Q4|AI5L5_ARATH;;	ABSCISIC ACID-INSENSITIVE 5-like protein 5 OS=Arabidopsis thaliana OX=3702 GN=ABF2 PE=1 SV=1;;	PF00170	bZIP_1	bZIP transcription factor
TRINITY_DN149_c0_g1	Glutathione metabolism	map00480	-3.50821	K00799	GST, gst	map00480	Glutathione metabolism)	ENOG410XSIX	O:Posttranslational modification, protein turnover, chaperones)	KAG0630939.1	hypothetical protein M758_1G215100 [Ceratodon purpureus])	sp|Q9LZ06|GSTL3_ARATH;;	Glutathione S-transferase L3 OS=Arabidopsis thaliana OX=3702 GN=GSTL3 PE=2 SV=1;;	------	------	------
TRINITY_DN1464_c0_g1	Biosynthesis of various plant secondary metabolites	map00999	-3.54704	K01188	E3.2.1.21	map00460;;map00500	Cyanoamino acid metabolism);;Starch and sucrose metabolism)	COG2723	G:Carbohydrate transport and metabolism)	KAI5076466.1	hypothetical protein GOP47_0008531 [Adiantum capillus-veneris])	sp|Q0DA21|BGL25_ORYSJ;;	Beta-glucosidase 25 OS=Oryza sativa subsp. japonica OX=39947 GN=BGLU25 PE=2 SV=2;;	PF00232	Glyco_hydro_1	Glycosyl hydrolase family 1
TRINITY_DN2281_c0_g2	Pentose and glucuronate interconversions	map00040	-3.58245	K00002	AKR1A1, adh	map00561;;map00040;;map00620;;map00010;;map00053	Glycerolipid metabolism);;Pentose and glucuronate interconversions);;Pyruvate metabolism);;Glycolysis / Gluconeogenesis);;Ascorbate and aldarate metabolism)	COG0656	S:Function unknown)	XP_002962356.1	aldo-keto reductase family 4 member C10 [Selaginella moellendorffii])	sp|Q0PGJ6|AKRC9_ARATH;;	NADPH-dependent aldo-keto reductase, chloroplastic OS=Arabidopsis thaliana OX=3702 GN=AKR4C9 PE=1 SV=1;;	PF00248	Aldo_ket_red	Aldo/keto reductase family
TRINITY_DN188_c0_g2	Steroid biosynthesis	map00100	-3.61808	K14674	TGL4	map00565;;map00564;;map00561;;map00590;;map00591;;map00592;;map00100	Ether lipid metabolism);;Glycerophospholipid metabolism);;Glycerolipid metabolism);;Arachidonic acid metabolism);;Linoleic acid metabolism);;alpha-Linolenic acid metabolism);;Steroid biosynthesis)	COG1752	S:Function unknown)	KAI5071407.1	hypothetical protein GOP47_0013658 [Adiantum capillus-veneris])	sp|Q9LZA6|SDP1_ARATH;;	Triacylglycerol lipase SDP1 OS=Arabidopsis thaliana OX=3702 GN=SDP1 PE=1 SV=1;;	PF11815;;PF01734	DUF3336;;Patatin	Domain of unknown function (DUF3336);;Patatin-like phospholipase
TRINITY_DN509_c0_g1	Zeatin biosynthesis	map00908	-3.74424	K22771;K13496	UGT73C6;UGT73C	map00908;;map00944	Zeatin biosynthesis);;Flavone and flavonol biosynthesis)	COG1819	S:Function unknown)	KAH9564418.1	hypothetical protein CY35_04G024700 [Sphagnum magellanicum])	sp|Q9ZQ98|U73C2_ARATH;;	UDP-glycosyltransferase 73C2 OS=Arabidopsis thaliana OX=3702 GN=UGT73C2 PE=3 SV=1;;	PF00201	UDPGT	UDP-glucoronosyl and UDP-glucosyl transferase
TRINITY_DN3900_c0_g2	Biosynthesis of various plant secondary metabolites	map00999	-4.0251	K06892	F6H	------	------	COG3491	S:Function unknown)	------	------	sp|Q9LHN8|F6H1_ARATH;;	Feruloyl CoA ortho-hydroxylase 1 OS=Arabidopsis thaliana OX=3702 GN=F6'H1 PE=1 SV=1;;	------	------	------
TRINITY_DN2758_c0_g1	Plant hormone signal transduction	map04075	-4.11436	K14488	SAUR	map04075	Plant hormone signal transduction)	ENOG410YUUH;;ENOG410Z28U	S:Function unknown);;	EFJ08939.1	hypothetical protein SELMODRAFT_49260, partial [Selaginella moellendorffii])	sp|P32295|ARG7_VIGRR;;	Indole-3-acetic acid-induced protein ARG7 OS=Vigna radiata var. radiata OX=3916 GN=ARG7 PE=2 SV=1;;	PF02519	Auxin_inducible	Auxin responsive protein
TRINITY_DN31220_c1_g1	Glutathione metabolism	map00480	-4.1743	K00799	GST, gst	map00480	Glutathione metabolism)	ENOG410XSIX	O:Posttranslational modification, protein turnover, chaperones)	KAI5057353.1	hypothetical protein GOP47_0027368 [Adiantum capillus-veneris])	sp|Q9M9F1|GSTUN_ARATH;;	Glutathione S-transferase U23 OS=Arabidopsis thaliana OX=3702 GN=GSTU23 PE=1 SV=1;;	------	------	------
TRINITY_DN2612_c0_g1	Glutathione metabolism	map00480	-4.38885	K00799	GST, gst	map00480	Glutathione metabolism)	ENOG410XSIX	O:Posttranslational modification, protein turnover, chaperones)	KAI5057361.1	hypothetical protein GOP47_0027376 [Adiantum capillus-veneris])	sp|P32110|GSTX6_SOYBN;;	Probable glutathione S-transferase OS=Glycine max OX=3847 GN=HSP26-A PE=2 SV=1;;	PF02798;;PF13417;;PF13409;;PF00043;;PF13410;;PF17172	GST_N;;GST_N_3;;GST_N_2;;GST_C;;GST_C_2;;GST_N_4	Glutathione S-transferase, N-terminal domain;;Glutathione S-transferase, N-terminal domain;;Glutathione S-transferase, N-terminal domain;;Glutathione S-transferase, C-terminal domain;;Glutathione S-transferase, C-terminal domain;;Glutathione S-transferase N-terminal domain
TRINITY_DN17916_c0_g1	Biosynthesis of various plant secondary metabolites	map00999	-4.50779	K06892	F6H	------	------	COG3491	S:Function unknown)	XP_024525160.1	protein DMR6-LIKE OXYGENASE 2 [Selaginella moellendorffii])	sp|G9M9M2|F6H13_IPOBA;;	Feruloyl CoA ortho-hydroxylase F6H1-3 OS=Ipomoea batatas OX=4120 GN=F6H1-3 PE=1 SV=1;;	PF03171;;PF14226	2OG-FeII_Oxy;;DIOX_N	2OG-Fe(II) oxygenase superfamily;;non-haem dioxygenase in morphine synthesis N-terminal
TRINITY_DN5068_c0_g2	Carotenoid biosynthesis	map00906	-4.60154	K15746	crtZ	map00906	Carotenoid biosynthesis)	ENOG4111G77	S:Function unknown)	------	------	------	------	------	------	------
TRINITY_DN3905_c0_g2	Biotin metabolism	map00780	-4.85414	K19562	BIO3-BIO1	map00780	Biotin metabolism)	COG0161	E:Amino acid transport and metabolism)	KAG6548698.1	hypothetical protein Mapa_009853 [Marchantia paleacea])	sp|B0F481|BIODA_ARATH;;	Bifunctional dethiobiotin synthetase/7,8-diamino-pelargonic acid aminotransferase, mitochondrial OS=Arabidopsis thaliana OX=3702 GN=BIO3-BIO1 PE=1 SV=1;;	PF13500	AAA_26	AAA domain
TRINITY_DN5068_c0_g1	Carotenoid biosynthesis	map00906	-4.90532	K15746	crtZ	map00906	Carotenoid biosynthesis)	ENOG4111G77	S:Function unknown)	XP_024545834.1	beta-carotene hydroxylase 2, chloroplastic [Selaginella moellendorffii])	sp|O49814|BCH2_CAPAN;;	Beta-carotene hydroxylase 2, chloroplastic OS=Capsicum annuum OX=4072 GN=CA2 PE=1 SV=2;;	PF04116	FA_hydroxylase	Fatty acid hydroxylase
TRINITY_DN4850_c0_g1	Glutathione metabolism	map00480	-4.98073	K00799	GST, gst	map00480	Glutathione metabolism)	ENOG410XSIX	O:Posttranslational modification, protein turnover, chaperones)	KAH7330899.1	hypothetical protein KP509_20G007300 [Ceratopteris richardii])	sp|P46417|GSTX3_SOYBN;;	Glutathione S-transferase 3 OS=Glycine max OX=3847 GN=GST3 PE=1 SV=1;;	PF02798;;PF13417;;PF13409	GST_N;;GST_N_3;;GST_N_2	Glutathione S-transferase, N-terminal domain;;Glutathione S-transferase, N-terminal domain;;Glutathione S-transferase, N-terminal domain
TRINITY_DN5329_c0_g1	Glutathione metabolism	map00480	-5.04551	K00799	GST, gst	map00480	Glutathione metabolism)	ENOG410XSIX	O:Posttranslational modification, protein turnover, chaperones)	KAI5057364.1	hypothetical protein GOP47_0027379 [Adiantum capillus-veneris])	sp|P46417|GSTX3_SOYBN;;	Glutathione S-transferase 3 OS=Glycine max OX=3847 GN=GST3 PE=1 SV=1;;	PF02798;;PF13417;;PF13410;;PF13409;;PF00043;;PF17172;;PF16865	GST_N;;GST_N_3;;GST_C_2;;GST_N_2;;GST_C;;GST_N_4;;GST_C_5	Glutathione S-transferase, N-terminal domain;;Glutathione S-transferase, N-terminal domain;;Glutathione S-transferase, C-terminal domain;;Glutathione S-transferase, N-terminal domain;;Glutathione S-transferase, C-terminal domain;;Glutathione S-transferase N-terminal domain;;Glutathione S-transferase, C-terminal domain
TRINITY_DN21603_c0_g1	Zeatin biosynthesis	map00908	-5.34735	K13495	CISZOG	map00908	Zeatin biosynthesis)	COG1819	S:Function unknown)	PTQ42254.1	hypothetical protein MARPO_0030s0008 [Marchantia polymorpha])	sp|Q9ZSK5|ZOG_PHALU;;	Zeatin O-glucosyltransferase OS=Phaseolus lunatus OX=3884 GN=ZOG1 PE=1 SV=1;;	PF00201	UDPGT	UDP-glucoronosyl and UDP-glucosyl transferase
TRINITY_DN22166_c0_g1	Carotenoid biosynthesis	map00906	-5.46997	K09843	CYP707A	map00906	Carotenoid biosynthesis)	COG2124	Q:Secondary metabolites biosynthesis, transport and catabolism)	KAI5057957.1	hypothetical protein GOP47_0027972 [Adiantum capillus-veneris])	sp|O81077|ABAH2_ARATH;;	Abscisic acid 8'-hydroxylase 2 OS=Arabidopsis thaliana OX=3702 GN=CYP707A2 PE=2 SV=1;;	PF00067	p450	Cytochrome P450
TRINITY_DN1039_c0_g4	Glutathione metabolism	map00480	-5.65433	K00799	GST, gst	map00480	Glutathione metabolism)	ENOG410XSIX	O:Posttranslational modification, protein turnover, chaperones)	KAI5059354.1	hypothetical protein GOP47_0025673 [Adiantum capillus-veneris])	sp|Q9FQA3|GST23_MAIZE;;	Glutathione transferase GST 23 OS=Zea mays OX=4577 PE=2 SV=1;;	PF13410;;PF00043	GST_C_2;;GST_C	Glutathione S-transferase, C-terminal domain;;Glutathione S-transferase, C-terminal domain
TRINITY_DN3380_c0_g1	Glutathione metabolism	map00480	-5.70045	K00799	GST, gst	map00480	Glutathione metabolism)	ENOG410XSIX	O:Posttranslational modification, protein turnover, chaperones)	KAI5057364.1	hypothetical protein GOP47_0027379 [Adiantum capillus-veneris])	sp|P25317|GSTXA_TOBAC;;	Probable glutathione S-transferase parA OS=Nicotiana tabacum OX=4097 GN=PARA PE=2 SV=1;;	PF02798;;PF13410;;PF13417;;PF00043;;PF13409;;PF17171;;PF14497;;PF16865	GST_N;;GST_C_2;;GST_N_3;;GST_C;;GST_N_2;;GST_C_6;;GST_C_3;;GST_C_5	Glutathione S-transferase, N-terminal domain;;Glutathione S-transferase, C-terminal domain;;Glutathione S-transferase, N-terminal domain;;Glutathione S-transferase, C-terminal domain;;Glutathione S-transferase, N-terminal domain;;Glutathione S-transferase, C-terminal domain;;Glutathione S-transferase, C-terminal domain;;Glutathione S-transferase, C-terminal domain
TRINITY_DN31220_c0_g1	Glutathione metabolism	map00480	-5.93867	K00799	GST, gst	map00480	Glutathione metabolism)	ENOG410XSIX	O:Posttranslational modification, protein turnover, chaperones)	KAI5072160.1	hypothetical protein GOP47_0012266 [Adiantum capillus-veneris])	sp|Q03664|GSTX3_TOBAC;;	Probable glutathione S-transferase OS=Nicotiana tabacum OX=4097 PE=2 SV=1;;	PF02798;;PF13417;;PF13409	GST_N;;GST_N_3;;GST_N_2	Glutathione S-transferase, N-terminal domain;;Glutathione S-transferase, N-terminal domain;;Glutathione S-transferase, N-terminal domain
TRINITY_DN33341_c0_g1	Carotenoid biosynthesis	map00906	-5.98285	K15746	crtZ	map00906	Carotenoid biosynthesis)	ENOG4111G77	S:Function unknown)	EFJ12773.1	hypothetical protein SELMODRAFT_14977, partial [Selaginella moellendorffii])	sp|O49814|BCH2_CAPAN;;	Beta-carotene hydroxylase 2, chloroplastic OS=Capsicum annuum OX=4072 GN=CA2 PE=1 SV=2;;	PF04116	FA_hydroxylase	Fatty acid hydroxylase
TRINITY_DN2829_c0_g2	Glutathione metabolism	map00480	-6.01003	K00799	GST, gst	map00480	Glutathione metabolism)	ENOG410XSIX	O:Posttranslational modification, protein turnover, chaperones)	XP_002966444.1	glutathione S-transferase U19 [Selaginella moellendorffii])	sp|Q03663|GSTX2_TOBAC;;	Probable glutathione S-transferase OS=Nicotiana tabacum OX=4097 PE=2 SV=1;;	PF02798;;PF13417;;PF13409;;PF00043	GST_N;;GST_N_3;;GST_N_2;;GST_C	Glutathione S-transferase, N-terminal domain;;Glutathione S-transferase, N-terminal domain;;Glutathione S-transferase, N-terminal domain;;Glutathione S-transferase, C-terminal domain
TRINITY_DN3455_c0_g2	Carotenoid biosynthesis	map00906	-7.33719	K14595	AOG	map00906	Carotenoid biosynthesis)	COG1819	S:Function unknown)	KAG6548193.1	hypothetical protein Mapa_010244 [Marchantia paleacea])	sp|Q8W3P8|AOG_PHAAN;;	Abscisate beta-glucosyltransferase OS=Phaseolus angularis OX=3914 GN=AOG PE=1 SV=1;;	PF00201	UDPGT	UDP-glucoronosyl and UDP-glucosyl transferase
TRINITY_DN109_c0_g2	Carotenoid biosynthesis	map00906	-8.78457	K09843	CYP707A	map00906	Carotenoid biosynthesis)	COG2124	Q:Secondary metabolites biosynthesis, transport and catabolism)	KAI5057550.1	hypothetical protein GOP47_0027565 [Adiantum capillus-veneris])	sp|Q9LJK2|ABAH4_ARATH;;	Abscisic acid 8'-hydroxylase 4 OS=Arabidopsis thaliana OX=3702 GN=CYP707A4 PE=2 SV=2;;	PF00067	p450	Cytochrome P450
TRINITY_DN855_c0_g1	Plant hormone signal transduction	map04075	-9.43016	K08486	STX1B_2_3	map04130	SNARE interactions in vesicular transport)	COG5074	U:Intracellular trafficking, secretion, and vesicular transport)	KAH8939183.1	hypothetical protein BDL97_15G024800 [Sphagnum fallax])	sp|Q42374|SY111_ARATH;;	Syntaxin-related protein KNOLLE OS=Arabidopsis thaliana OX=3702 GN=KN PE=1 SV=1;;	PF00804;;PF05739	Syntaxin;;SNARE	Syntaxin;;SNARE domain
TRINITY_DN3532_c1_g4	Plant hormone signal transduction	map04075	-12.4048	K14488	SAUR	map04075	Plant hormone signal transduction)	ENOG410YXA2	S:Function unknown)	KAH7285739.1	hypothetical protein KP509_33G043500 [Ceratopteris richardii])	sp|Q9ZUZ3|SAU32_ARATH;;	Auxin-responsive protein SAUR32 OS=Arabidopsis thaliana OX=3702 GN=SAUR32 PE=2 SV=1;;	PF02519	Auxin_inducible	Auxin responsive protein
