# Supplementary material for: Integrated phenotypic, transcriptomics and metabolomics: growth status and metabolite accumulation pattern of medicinal materials at different harvest periods of Astragalus Membranaceus Mongholicus
Source: BMC Plant Biol. 2024 May 3;24:358. doi: 10.1186/s12870-024-05030-7 (PMC11067282; doi:10.1186/s12870-024-05030-7)
Supplement: Supplementary file 12 — Additional file 12: Table S10. Differential metabolite statistics. [file 12870_2024_5030_MOESM12_ESM.xls]

## Sheet: Table.S10.Differential metaboli
Differential metabolite statistics
Mode	Total number	A_vs_B	A_vs_C	A_vs_D	B_vs_C	B_vs_D	C_vs_D
pos	1716(472)	587(169)	369(80)	942(277)	584(149)	975(291)	680(165)
neg	2372(582)	931(261)	510(113)	1247(309)	929(243)	1248(321)	1036(216)
