# Supplementary material for: Integrated phenotypic, transcriptomics and metabolomics: growth status and metabolite accumulation pattern of medicinal materials at different harvest periods of Astragalus Membranaceus Mongholicus
Source: BMC Plant Biol. 2024 May 3;24:358. doi: 10.1186/s12870-024-05030-7 (PMC11067282; doi:10.1186/s12870-024-05030-7)
Supplement: Supplementary file 13 — Additional file 13: Table S11. TOP30 metabolite information and expression abundance at different time periods. [file 12870_2024_5030_MOESM13_ESM.xlsx]

## Sheet: meta-
ID	Metabolite	Metab ID	KEGG Pathway ID	KEGG Pathway Description	KEGG Compound ID	Library ID	Mode	KEGG Pathway First Category	KEGG Pathway Second Category	HMDB Superclass	HMDB Class	M/Z	Adducts	Formula	Retention time	RSD	Fragmentation Score	Theoretical Fragmentation Score	Mass Error	CAS ID	HMDB Subclass	A1	A2	A3	A4	A5	A6	B1	B2	B3	B4	B5	B6	C1	C2	C3	C4	C5	C6	D1	D2	D3	D4	D5	D6	QC01	QC02	QC03
pos_1243	Linalool oxide D 3-[apiosyl-(1->6)-glucoside]	metab_261	-	-	-	HMDB0031367	pos	-	-	Organic oxygen compounds	Organooxygen compounds	503.19	M+K	C21H36O11	4.0571	0.0105237	0	74.7	3.36574	-	Carbohydrates and carbohydrate conjugates	4.3614	4.2521	5.6665	5.4771	4.2373	5.6855	5.4455	5.0394	4.2398	5.2818	4.5352	4.2392	5.1899	5.1331	5.3237	4.9428	4.3751	5.3728	4.1607	5.2632	6.0359	4.157	5.0447	5.7139	5.2244	5.2298	5.2208
pos_2384	Fasoracetam	metab_1463	-	-	C13311	HMDB0252174	pos	-	-	Organic acids and derivatives	Carboxylic acids and derivatives	197.128	M+H	C10H16N2O2	6.6589	0.00530737	0	76.6	-0.467137	110958-19-5	Amino acids, peptides, and analogues	5.7615	6.0134	6.1964	5.9417	6.0243	6.1355	5.3753	6.3138	5.9944	5.4713	6.2043	6.0297	5.6677	6.4974	5.7527	5.4886	5.3213	5.7094	6.4943	6.3862	6.4443	6.5982	6.4291	6.553	6.2079	6.2112	6.2068
pos_2835	2-(3-Carboxy-3-(methylammonio)propyl)-L-histidine	metab_1938	-	-	C04692	HMDB0011654	pos	-	-	Organic acids and derivatives	Carboxylic acids and derivatives	289.175	M+NH4	C11H19N4O4+	4.9776	0.0058058	0	59.6	3.64242	-	Amino acids, peptides, and analogues	3.7877	4.8081	4.8967	4.1486	4.8965	4.6882	4.2562	4.4387	3.6543	4.1354	4.9319	4.1004	4.984	4.7839	4.727	5.0598	3.5584	5.0177	5.4602	5.9739	3.3483	5.8205	5.9703	3.3763	5.2349	5.2393	5.2349
pos_3032	Guanidoacetic acid	metab_2154	map01100;map00330;map00260	Metabolic pathways;Arginine and proline metabolism;Glycine, serine and threonine metabolism	C00581	PW_C000083;HMDB0000128	pos	Metabolism;Metabolism;Metabolism	Global and overview maps;Amino acid metabolism;Amino acid metabolism	Organic acids and derivatives	Carboxylic acids and derivatives	140.042	M+Na	C3H7N3O2	3.477	0.0435362	0	34.4	-7.64688	352-97-6	Amino acids, peptides, and analogues	4.6086	5.0676	1.9353	4.8297	4.9481	2.596	4.7609	4.693	2.4548	4.7924	4.8815	3.7773	3.8665	4.4511	2.5284	3.6363	3.1233	2.566	3.0809	3.0315	2.7626	3.5734	2.7233	2.7546	4.2884	4.2963	4.3241
pos_3096	[(2R,3R,4R)-3,4,5-Trihydroxy-1-oxopentan-2-yl] (2R)-2-amino-3-sulfanylpropanoate	metab_2222	-	-	-	HMDB0260216	pos	-	-	Organic acids and derivatives	Carboxylic acids and derivatives	236.058	M+H-H2O	C8H15NO6S	3.1997	0.0194991	0	40.4	-0.979273	-	Amino acids, peptides, and analogues	4.1352	4.4173	3.5764	3.8767	4.4505	3.1359	4.2388	4.6823	3.0635	4.3917	4.6352	3.0629	3.1303	5.0754	3.0553	3.0636	3.1988	3.8345	4.2035	4.5807	2.9888	4.2702	4.5886	3.0168	4.2934	4.2789	4.2939
pos_3158	N-Trifluoroacetyladriamycin	metab_2288	-	-	-	HMDB0061164	pos	-	-	Phenylpropanoids and polyketides	Anthracyclines	604.14	M+H-2H2O	C29H28F3NO12	2.9524	0.0381128	0	40.8	-3.6335	-	Not Available	5.3036	5.0022	5.1871	5.644	4.9632	5.2555	3.5705	3.5705	5.3024	5.1451	3.5783	4.1381	4.6043	5.7996	3.5542	4.4155	3.6978	4.368	3.7618	4.7397	6.2224	3.7414	5.1168	6.1193	5.2537	5.2327	5.2212
pos_3312	Monotropein	metab_2453	-	-	C09788	LMPR0102070012;HMDB0035608	pos	-	-	Lipids and lipid-like molecules	Prenol lipids	423.147	M+CH3OH+H	C16H22O11	2.6898	0.0238567	0	42.6	-7.49242	5945-50-6	Terpene glycosides	5.7504	5.8506	3.8766	5.6181	5.8408	4.1142	5.1666	5.1892	5.2666	5.1441	5.0281	5.1895	4.6461	5.8542	3.8683	4.2362	4.0119	3.8714	3.7975	3.8145	4.0983	3.7938	3.8058	4.6712	5.1701	5.1541	5.1509
pos_3492	2-Amino-2-methyl-1,3-propanediol	metab_2626	-	-	C11260	HMDB0244975	pos	-	-	Organic nitrogen compounds	Organonitrogen compounds	70.0657	M+H-2H2O	C4H11NO2	1.0072	0.0113088	0	69.4	5.00537	-	Amines	4.3351	3.89	3.977	4.7224	3.9919	4.3997	4.2668	5.5889	5.0261	4.1353	5.4725	4.962	5.3903	5.5431	5.9805	5.4416	4.3424	6.0166	6.3017	6.3484	5.736	6.2491	6.2926	5.6545	5.81	5.8017	5.8105
pos_622	Didymin	metab_3188	-	-	-	HMDB0029482;LMPK12140337	pos	-	-	Phenylpropanoids and polyketides	Flavonoids	617.183	M+NH4, M+Na	C28H34O14	5.4609	0.0489638	0	69.5	-1.04072	14259-47-3	Flavonoid glycosides	6.8853	6.2278	6.5103	6.7087	6.2491	6.4925	5.9161	5.9907	5.8938	6.0976	6.1859	5.7763	6.2575	6.8252	6.3092	5.927	5.7794	6.275	6.6292	6.3827	5.5693	6.7291	6.4236	5.8326	6.461	6.4262	6.4233
pos_866	Isowertin 2''-rhamnoside	metab_3442	map00944	Flavone and flavonol biosynthesis	C12629	HMDB0037417	pos	Metabolism	Biosynthesis of other secondary metabolites	Phenylpropanoids and polyketides	Flavonoids	606.192	2M+3H2O+2H	C28H32O14	1.1173	0.0533693	0	43.6	1.91302	64821-00-7	Flavonoid glycosides	5.9906	5.862	5.9901	5.9919	5.8894	6.0869	6.3033	4.9764	6.3819	6.2774	5.437	6.3413	4.6634	5.3837	5.0006	4.8613	4.7856	4.6451	5.223	5.8083	6.5731	5.7563	5.928	6.7834	6.1251	6.1229	6.0833
neg_1034	Demethylbatatasin IV	metab_3640	-	-	C10253	HMDB0039097;LMPK13090033	neg	-	-	Phenylpropanoids and polyketides	Stilbenes	275.093	M+FA-H	C14H14O3	3.3506	0.0254865	0	64.4	0.557152	113276-63-4	Not Available	5.2125	4.9774	4.5986	5.0092	4.7938	4.6674	5.257	4.7917	4.7768	5.4508	5.2334	4.673	5.2357	4.9341	4.6032	5.2621	5.0863	4.7002	5.0102	5.1474	5.0799	4.9822	5.112	5.0271	5.0319	5.0526	5.0357
neg_249	Chenodeoxycholylaspartic acid	metab_5168	-	-	-	HMDB0242402	neg	-	-	Lipids and lipid-like molecules	Steroids and steroid derivatives	544.266	M-H2O-H, M+K-2H	C28H45NO7	6.6638	0.064666	0	38.1	-3.7591	-	Bile acids, alcohols and derivatives	5.1696	5.3742	3.6535	5.0264	5.4245	4.1287	4.9453	4.9837	4.2179	4.9591	4.5288	4.2097	5.8905	5.7373	5.447	5.9832	4.1412	6.0054	6.403	5.9774	5.7114	5.8188	5.863	5.5738	5.6725	5.715	5.6631
neg_2649	4,4-Dimethylcholesta-8,14,24-trienol	metab_5327	map01100;map01110;map00100	Metabolic pathways;Biosynthesis of secondary metabolites;Steroid biosynthesis	C11455	PW_C000809;HMDB0001023	neg	Metabolism;Metabolism;Metabolism	Global and overview maps;Global and overview maps;Lipid metabolism	Lipids and lipid-like molecules	Steroids and steroid derivatives	455.353	M+FA-H	C29H46O	7.3135	0.0268651	0	62.6	0.664111	64284-64-6	Cholestane steroids	6.9887	7.0867	7.3172	6.8983	7.1677	6.9474	5.8963	6.0056	6.1514	6.6503	5.7586	5.5325	7.4198	7.0019	7.21	7.2653	6.2937	7.4215	6.9506	7.222	6.0673	7.1692	7.0258	6.8114	7.039	7.0543	7.0315
neg_2910	LysoPE(18:3(9Z,12Z,15Z)/0:0)	metab_5582	-	-	-	HMDB0011509	neg	-	-	Lipids and lipid-like molecules	Glycerophospholipids	474.263	M-H	C23H42NO7P	6.4993	0.0208979	0	81.5	0.558918	-	Glycerophosphoethanolamines	4.9175	5.0664	4.3192	4.9324	4.7718	4.2558	4.4909	4.8133	4.2543	4.8821	4.7896	4.325	5.6162	5.5771	5.8191	5.9689	4.7477	6.1915	6.4811	6.2109	6.1066	6.1187	6.2208	6.0019	5.8978	5.9007	5.8836
neg_2914	Gingerglycolipid A	metab_5586	-	-	-	HMDB0041093;LMGL04010019	neg	-	-	Lipids and lipid-like molecules	Glycerolipids	721.367	M+FA-H	C33H56O14	6.4914	0.0360722	0	93.3	2.4814	145937-22-0	Glycosylglycerols	6.8041	6.6343	6.9874	6.853	6.605	7.135	6.369	6.8403	6.565	6.4843	6.763	6.715	6.4774	6.247	7.3035	6.4931	6.6683	7.0894	6.5018	6.6336	6.2168	6.5425	6.4413	6.3947	6.7464	6.7622	6.7309
neg_2928	Cyclopassifloside X	metab_5601	-	-	-	HMDB0036365	neg	-	-	Phenylpropanoids and polyketides	2-arylbenzofuran flavonoids	697.418	M-H	C37H62O12	6.4758	0.0686362	0	72.3	2.34942	301540-82-9	Not Available	6.1518	6.7658	6.1408	6.0572	6.9374	5.6833	4.8756	4.7711	5.8804	6.2367	4.921	5.3005	6.3174	6.8051	5.9701	5.8841	4.0203	6.7419	5.7899	6.0758	5.6302	6.0217	5.8658	5.9632	6.2911	6.3067	6.2483
neg_3267	Pratenol A	metab_5955	-	-	-	HMDB0040630	neg	-	-	Organoheterocyclic compounds	Benzopyrans	241.05	M-H2O-H	C14H12O5	5.8237	0.0379772	0	66.2	-0.920182	147838-41-3	1-benzopyrans	4.2906	4.1265	3.1605	4.2928	3.7528	3.5361	4.6186	4.6511	4.1886	4.6134	5.0091	3.747	4.5992	4.6814	4.3717	4.5562	3.648	4.3677	3.8271	4.583	4.9473	4.1578	4.3332	4.9332	4.4759	4.5089	4.4917
neg_3468	Acanthoside B	metab_6169	-	-	C10890	-	neg	-	-	-	-	561.198	M-H2O-H	C28H36O13	5.1136	0.00783335	44.3	0	1.27557	7374-79-0	-	3.6913	3.6661	4.9001	4.4397	3.6827	5.1631	4.8589	4.3256	3.737	4.8187	4.4033	3.66	3.7588	3.9572	3.9402	3.7201	4.1551	4.4527	3.8053	4.7105	5.3111	4.2091	4.8945	5.0124	4.6507	4.6441	4.649
neg_3593	Clemaphenol A	metab_6302	-	-	C17808	-	neg	-	-	-	-	357.134	M-H	C20H22O6	4.7535	0.0243546	58.8	0	0.285352	-	-	5.1313	4.0014	6.0603	5.4692	3.6785	6.0871	4.7584	4.812	3.4637	4.7987	4.8991	3.6044	5.4327	5.0364	5.8029	5.0814	3.9735	5.886	5.1862	6.0861	5.9518	5.0124	6.0419	5.7238	5.6274	5.6467	5.6299
neg_3645	Verbasoside	metab_6357	-	-	-	HMDB0039233	neg	-	-	Organic oxygen compounds	Organooxygen compounds	443.156	M-H2O-H	C20H30O12	4.5331	0.0201967	0	59.1	0.447002	61548-34-3	Carbohydrates and carbohydrate conjugates	5.4886	5.6777	5.007	5.2232	5.6614	4.9623	5.7176	5.6836	4.9913	5.8049	5.6438	5.0016	5.507	5.6497	4.7168	5.3593	5.1863	5.6805	4.763	5.564	4.5995	4.9275	5.4604	4.5811	5.4162	5.4287	5.4119
neg_3652	N-Acetyl-D-phenylalanine	metab_6365	map01100;map00470	Metabolic pathways;D-Amino acid metabolism	C05620	-	neg	Metabolism;Metabolism	Global and overview maps;Metabolism of other amino acids	-	-	206.082	M-H	C11H13NO3	4.5174	0.0409606	86.9	0	-2.1987	10172-89-1	-	5.1501	5.5329	5.2058	5.2524	5.553	5.1947	5.4891	5.5471	4.962	5.6018	5.6597	4.9212	5.3561	5.5208	5.1044	5.2701	4.7549	5.2754	5.6795	5.6098	5.0503	5.7732	5.5339	5.0868	5.4002	5.4358	5.4185
neg_3679	Glycerol 1-propanoate diacetate	metab_6394	-	-	-	HMDB0031640	neg	-	-	Lipids and lipid-like molecules	Glycerolipids	463.182	2M-H	C10H16O6	4.4232	0.0179827	0	36.6	0.836665	36600-62-1	Triradylcglycerols	1.0307	1.0079	2.1327	1.0313	3.6571	3.2746	3.2155	1.085	0.9892	1.3491	1.0884	1.0024	1.0923	3.3504	4.8696	1.452	1.4672	5.4098	5.989	5.2224	0.8673	6.0257	5.2465	1.8916	5.0654	5.081	5.072
neg_3941	Cichorioside K	metab_6677	-	-	-	HMDB0302057	neg	-	-	Organic oxygen compounds	Organooxygen compounds	473.122	M+Cl	C21H26O10	3.3421	0.0197158	0	34.1	0.69677	-	Carbohydrates and carbohydrate conjugates	5.717	5.4907	5.0659	5.6013	5.354	5.1898	5.8581	5.4114	5.307	5.9745	5.8107	5.3525	5.7607	5.3681	5.014	5.7304	5.5062	5.0622	5.463	5.5249	5.6139	5.4159	5.4857	5.5076	5.4986	5.5097	5.4929
neg_4026	Hydromorphone-3-glucoside	metab_6770	-	-	-	HMDB0061144	neg	-	-	Alkaloids and derivatives	Morphinans	446.18	M-H	C23H29NO8	3.0725	0.0243103	0	39.6	-5.34856	-	Not Available	5.0002	5.2138	5.2883	5.0531	5.3101	5.0423	4.6176	5.0641	4.7382	4.8482	5.4033	4.5798	5.9116	5.2047	5.7074	5.7333	5.0725	5.7559	5.7908	5.5267	5.4639	5.8451	5.4255	5.6103	5.4629	5.4783	5.4582
neg_4035	Dethiobiotin	metab_6780	map01100;map00780;map01240	Metabolic pathways;Biotin metabolism;Biosynthesis of cofactors	C01909	HMDB0003581	neg	Metabolism;Metabolism;Metabolism	Global and overview maps;Metabolism of cofactors and vitamins;Global and overview maps	Lipids and lipid-like molecules	Fatty Acyls	259.13	M+FA-H	C10H18N2O3	3.0412	0.0251508	0	37	-0.104889	533-48-2	Fatty acids and conjugates	5.5879	5.2955	5.5021	5.6434	5.2437	5.5236	5.3285	5.6738	5.1143	5.3509	5.7337	5.1567	5.5598	5.3114	5.3459	5.4266	4.9416	5.3679	4.7801	4.5606	4.3773	4.6807	4.5358	4.3365	5.3162	5.3378	5.3244
neg_4099	4-Hydroxybenzoyl glucose	metab_6850	-	-	-	HMDB0303022	neg	-	-	Organic oxygen compounds	Organooxygen compounds	335.054	M+Cl	C13H16O8	2.8284	0.0322879	0	39.5	1.27289	-	Carbohydrates and carbohydrate conjugates	4.2148	4.2311	4.4169	4.4242	4.2353	4.4266	4.6992	4.9655	4.2215	4.6816	5.0336	4.2061	4.5653	4.493	5.1077	4.733	3.3532	4.9215	2.7907	4.0212	4.0326	2.7462	4.1127	4.0933	4.2395	4.261	4.235
neg_4220	Zanamivir	metab_6984	-	-	C08095	HMDB0014698	neg	-	-	Organic acids and derivatives	Carboxylic acids and derivatives	353.109	M+Na-2H	C12H20N4O7	2.4894	0.0233903	0	61.4	3.3408	139110-80-8	Carboxylic acid derivatives	4.5048	5.4371	4.2542	4.6946	5.4245	4.1866	5.2102	3.8113	4.6216	5.0724	3.8149	4.664	5.2053	5.0211	5.2808	5.0609	4.2156	5.3507	4.5123	5.1623	4.7816	4.7306	5.146	4.8003	5.0238	5.0392	5.0202
neg_518	1-Ipomeanol	metab_7439	-	-	-	HMDB0030473	neg	-	-	Organoheterocyclic compounds	Heteroaromatic compounds	149.06	M-H2O-H, M-H	C9H12O3	3.8904	0.0363108	0	41.4	-4.58946	34435-70-6	Not Available	5.0732	5.2583	5.4309	5.1043	5.3529	5.2453	4.9195	4.933	4.878	5.1822	5.122	4.8552	5.3449	5.3822	5.3719	5.3454	4.7454	5.5766	5.2293	5.4748	4.7736	5.2346	5.4663	5.0719	5.24	5.2714	5.2542
neg_961	INDOPHENOL	metab_7884	-	-	-	HMDB0253476	neg	-	-	Organic nitrogen compounds	Organonitrogen compounds	457.139	2M+Hac-H	C12H9NO2	3.0725	0.0429538	0	49	-3.97887	-	Quinonimines	5.3047	5.4316	4.975	5.2924	5.4191	4.9622	4.9854	4.9549	4.9335	4.9955	4.957	4.9369	4.964	5.0803	3.6772	4.8708	4.1693	3.8503	3.6064	4.3802	4.8509	3.5618	4.3479	4.8302	4.9664	4.9817	4.9444
neg_2876	Forskolin	metab_7938	-	-	C09076	HMDB0032064;LMPR0104030004;HMDB0252457;MJDBOTE0001052	neg	-	-	Organoheterocyclic compounds	Benzofurans	431.203	M+Na-2H	C22H34O7	6.6089	0.0529784	0	30.3	-4.49625	3413-15-8;66575-29-9	Benzofuranones	5.5915	5.3939	5.3711	5.6621	5.4546	5.3651	5.5837	5.5585	5.719	5.5431	5.5031	5.7362	5.261	5.1608	5.3659	5.3036	4.318	5.3472	5.1941	5.0181	4.795	4.8856	4.7778	4.7722	5.357	5.3697	5.3246
