# Supplementary material for: Integrated phenotypic, transcriptomics and metabolomics: growth status and metabolite accumulation pattern of medicinal materials at different harvest periods of Astragalus Membranaceus Mongholicus
Source: BMC Plant Biol. 2024 May 3;24:358. doi: 10.1186/s12870-024-05030-7 (PMC11067282; doi:10.1186/s12870-024-05030-7)
Supplement: Supplementary file 20 — Additional file 20: Supplementary data1. Functional annotations and TPM values of all transcripts. [file 12870_2024_5030_MOESM20_ESM.xls]

## Sheet: functional annotations and TPM
Functional annotations and TPM values of all transcripts
Gene_id	NR description	CS_A1	CS_A2	CS_A3	CS_B1	CS_B2	CS_B3	CS_C1	CS_C2	CS_C3	CS_D1	CS_D2	CS_D3	A	B	C	D	GO_id	GO_term	KO_id	KO_name	Pathway_id	Pathway_definition	EggNOG_id	EggNOG_Functional Categories	Swiss-Prot_hit-name	Swiss-Prot_description	Pfam_id	Domain	Domain description
TRINITY_DN10000_c0_g1		0.86	0.82	0.58	2.46	0.77	0.52	15.73	13.78	2.29	4.8	3.08	7.94	0.753333	1.25	10.6	5.27333	------	------	------	------	------	------	ENOG410ZEKY;ENOG410Z5JU	S:Function unknown);	------	------	------	------	------
TRINITY_DN10013_c0_g1	hypothetical protein KP509_12G041300 [Ceratopteris richardii])	5.19	5.63	4.42	0.24	0.56	2.64	1.1	1.04	1.76	0.35	0.45	0.14	5.08	1.14667	1.3	0.313333	GO:0000712;GO:0007131	BP:resolution of meiotic recombination intermediates;BP:reciprocal meiotic recombination;	------	------	------	------	ENOG4111RC1	S:Function unknown)	sp|F4KG50|SHOC1_ARATH;	Protein SHORTAGE IN CHIASMATA 1 OS=Arabidopsis thaliana OX=3702 GN=SHOC1 PE=1 SV=1;	------	------	------
TRINITY_DN10014_c0_g1	expansin-B16 isoform X2 [Selaginella moellendorffii])	3.08	8.33	8.23	7.25	2.35	6.07	0	0	0.7	0	0.03	0.04	6.54667	5.22333	0.233333	0.023333	GO:0009653;GO:0019953;GO:0005576	BP:anatomical structure morphogenesis;BP:sexual reproduction;CC:extracellular region;	K20628	exlX	------	------	ENOG410YA5Q	G:Carbohydrate transport and metabolism)	sp|Q9M0I2|EXPB3_ARATH;	Expansin-B3 OS=Arabidopsis thaliana OX=3702 GN=EXPB3 PE=2 SV=2;	PF01357;PF03330	Expansin_C;DPBB_1	Expansin C-terminal domain;Lytic transglycolase
TRINITY_DN10017_c0_g1		0.97	0.35	0	0.58	1.11	1.08	36.53	47.53	4.07	0	0.83	1.33	0.44	0.923333	29.3767	0.72	------	------	------	------	------	------	------	------	------	------	------	------	------
TRINITY_DN10042_c0_g1	hypothetical protein CY35_04G010100 [Sphagnum magellanicum])	10.25	5.75	16	8.79	4.33	6.56	7.71	5.7	13.61	0	0.04	0.05	10.6667	6.56	9.00667	0.03	GO:0005634;GO:0003700;GO:0003677	CC:nucleus;MF:transcription factor activity, sequence-specific DNA binding;MF:DNA binding;	------	------	------	------	ENOG4111RRZ	K:Transcription)	sp|P16146|PZ02_LUPPO;	Protein PPLZ02 OS=Lupinus polyphyllus OX=3874 GN=PPLZ02 PE=2 SV=1;	PF00847	AP2	AP2 domain
TRINITY_DN10049_c0_g1		3.52	0	0.07	12.77	1.11	26.53	2.06	3.96	1.31	0	0.16	0	1.19667	13.47	2.44333	0.053333	------	------	------	------	------	------	------	------	------	------	------	------	------
TRINITY_DN10057_c0_g1	hypothetical protein SELMODRAFT_184485 [Selaginella moellendorffii])	1.93	2.54	1.93	1.47	0.5	5.85	0.65	0.43	1.31	5.98	14.34	10.65	2.13333	2.60667	0.796667	10.3233	GO:0016125;GO:0005975;GO:0009813;GO:0009845;GO:0030259;GO:0016906;GO:0016758;GO:0008194	BP:sterol metabolic process;BP:carbohydrate metabolic process;BP:flavonoid biosynthetic process;BP:seed germination;BP:lipid glycosylation;MF:sterol 3-beta-glucosyltransferase activity;MF:transferase activity, transferring hexosyl groups;MF:UDP-glycosyltransferase activity;	K05841	E2.4.1.173	------	------	COG1819	S:Function unknown)	sp|Q9M8Z7|U80A2_ARATH;	Sterol 3-beta-glucosyltransferase UGT80A2 OS=Arabidopsis thaliana OX=3702 GN=UGT80A2 PE=1 SV=1;	PF03033	Glyco_transf_28	Glycosyltransferase family 28 N-terminal domain
TRINITY_DN10067_c0_g1	hypothetical protein KP509_29G013800 [Ceratopteris richardii])	0.34	0.32	0.28	0.41	0.22	0.42	4.47	3.92	1.28	0.91	6.01	0.98	0.313333	0.35	3.22333	2.63333	GO:0055085;GO:0050801;GO:0016021;GO:0005886;GO:0022857;GO:0005452	BP:transmembrane transport;BP:ion homeostasis;CC:integral component of membrane;CC:plasma membrane;MF:transmembrane transporter activity;MF:inorganic anion exchanger activity;	K24194	BOR	------	------	ENOG410XPHD	U:Intracellular trafficking, secretion, and vesicular transport)	sp|Q8VYR7|BOR1_ARATH;	Boron transporter 1 OS=Arabidopsis thaliana OX=3702 GN=BOR1 PE=1 SV=1;	PF00955	HCO3_cotransp	HCO3- transporter family
TRINITY_DN10083_c0_g1	hypothetical protein SELMODRAFT_95589 [Selaginella moellendorffii])	5.37	3.67	10.06	5.06	9.2	13.76	1.18	1.81	9.09	0.11	0.07	0.06	6.36667	9.34	4.02667	0.08	GO:0010274	BP:hydrotropism;	------	------	------	------	ENOG4111IZ9	S:Function unknown)	sp|O22227|MIZ1_ARATH;	Protein MIZU-KUSSEI 1 OS=Arabidopsis thaliana OX=3702 GN=MIZ1 PE=1 SV=1;	PF04759	DUF617	Protein of unknown function, DUF617
TRINITY_DN1008_c0_g1		0.27	0.45	0.14	0.15	0.07	0.55	15.04	7.54	14.24	66.72	307.78	7.27	0.286667	0.256667	12.2733	127.257	------	------	------	------	------	------	ENOG410Z9HT;ENOG410ZG4Y	S:Function unknown);	sp|Q04980|LTI65_ARATH;	Low-temperature-induced 65 kDa protein OS=Arabidopsis thaliana OX=3702 GN=LTI65 PE=2 SV=2;	PF07918	CAP160	CAP160 repeat
TRINITY_DN10100_c0_g1	hypothetical protein KP509_14G059700 [Ceratopteris richardii])	1.64	2.09	1.64	3	3.03	2.53	0.34	0.33	0.74	0.06	0.2	0.17	1.79	2.85333	0.47	0.143333	GO:0051258;GO:0005886	BP:protein polymerization;CC:plasma membrane;	------	------	------	------	ENOG410YW6D	S:Function unknown)	sp|Q8GYT8|SOK3_ARATH;	Protein SOSEKI 3 OS=Arabidopsis thaliana OX=3702 GN=SOK3 PE=1 SV=1;	PF06136	SOK	Protein SOSEKI, plant
TRINITY_DN10101_c0_g1	zinc finger CCCH domain-containing protein 35-like isoform X2 [Physcomitrium patens])	10.39	5.01	8.36	0	5.84	0	0	0	0	2.7	0.18	7.94	7.92	1.94667	0	3.60667	------	------	K23047	UNKL	------	------	ENOG410XR0Z	S:Function unknown)	sp|Q9ZWA1|C3H2_ARATH;	Zinc finger CCCH domain-containing protein 2 OS=Arabidopsis thaliana OX=3702 GN=TZF4 PE=1 SV=1;	PF00642	zf-CCCH	Zinc finger C-x8-C-x5-C-x3-H type (and similar)
TRINITY_DN10132_c0_g1		0	0	0	0	0	0	0.46	0	0	43.85	72.99	10.91	0	0	0.153333	42.5833	------	------	------	------	------	------	------	------	------	------	PF03732	Retrotrans_gag	Retrotransposon gag protein
TRINITY_DN10141_c0_g1		0	0	0	0	0	0	4.49	6.08	0	195.02	254.86	13.78	0	0	3.52333	154.553	------	------	------	------	------	------	------	------	------	------	------	------	------
TRINITY_DN10141_c0_g3		0	0	0	0	0	0	0	0.57	0.33	45.99	39.46	2.63	0	0	0.3	29.36	------	------	------	------	------	------	------	------	------	------	------	------	------
TRINITY_DN10155_c0_g1		342.16	209.35	340.07	78.92	97.94	226.1	271.56	181.93	190.69	2.3	4.44	25.74	297.193	134.32	214.727	10.8267	------	------	------	------	------	------	------	------	sp|P93013|AGP30_ARATH;	Non-classical arabinogalactan protein 30 OS=Arabidopsis thaliana OX=3702 GN=AGP30 PE=2 SV=1;	------	------	------
TRINITY_DN10176_c0_g1	uncharacterized protein LOC9630419 [Selaginella moellendorffii])	8.35	23.98	7.16	21.25	2.65	7.38	23.54	23.66	36.39	1534.45	271.64	399.09	13.1633	10.4267	27.8633	735.06	------	------	------	------	------	------	ENOG410XWNR	S:Function unknown)	------	------	------	------	------
TRINITY_DN10177_c0_g1		446.34	363.83	617.57	107.01	156.68	419.31	353.66	378.35	377.02	13.72	32.74	22.26	475.913	227.667	369.677	22.9067	------	------	------	------	------	------	------	------	------	------	------	------	------
TRINITY_DN1017_c1_g2		0	0	3.25	0.06	0.03	0	2.47	2.31	1.73	0.96	0	2.25	1.08333	0.03	2.17	1.07	------	------	------	------	------	------	------	------	------	------	------	------	------
TRINITY_DN10182_c0_g1	hypothetical protein GOP47_0011488 [Adiantum capillus-veneris])	1.05	1.38	3.94	1.21	5.82	3.49	5.13	7.56	8.55	0	0.38	0.11	2.12333	3.50667	7.08	0.163333	GO:0016021	CC:integral component of membrane;	------	------	------	------	ENOG410YGAR	S:Function unknown)	------	------	PF03168	LEA_2	Late embryogenesis abundant protein
TRINITY_DN10188_c1_g1	C3HDZ1, partial [Dawsonia superba])	36.45	17.62	8.85	27.85	16.5	15.22	6.07	5.25	6.23	0.76	0.79	0.85	20.9733	19.8567	5.85	0.8	GO:0005634;GO:0003700;GO:0008289;GO:0003677	CC:nucleus;MF:transcription factor activity, sequence-specific DNA binding;MF:lipid binding;MF:DNA binding;	K09338	HD-ZIP	------	------	ENOG410XQ3R	K:Transcription)	sp|O04291|ATB14_ARATH;	Homeobox-leucine zipper protein ATHB-14 OS=Arabidopsis thaliana OX=3702 GN=ATHB-14 PE=1 SV=1;	PF08670	MEKHLA	MEKHLA domain
TRINITY_DN1018_c0_g1	putative disease resistance protein RGA1 isoform X2 [Physcomitrium patens])	90.32	91.3	208.07	14.73	42.88	139.5	18.65	21.3	49.56	2.92	7.97	9.71	129.897	65.7033	29.8367	6.86667	------	------	------	------	------	------	COG4886	S:Function unknown)	sp|Q9STE7|R13L3_ARATH;	Putative disease resistance RPP13-like protein 3 OS=Arabidopsis thaliana OX=3702 GN=RPP13L3 PE=3 SV=1;	PF00931;PF18052;PF13191	NB-ARC;Rx_N;AAA_16	NB-ARC domain;Rx N-terminal domain;AAA ATPase domain
TRINITY_DN10198_c0_g1	hypothetical protein KP509_30G016200 [Ceratopteris richardii])	1.97	2.18	2.68	2.97	2.56	5.11	29.09	31.22	6.79	7.99	23.65	14.54	2.27667	3.54667	22.3667	15.3933	GO:0005634;GO:0003700;GO:0003680	CC:nucleus;MF:transcription factor activity, sequence-specific DNA binding;MF:AT DNA binding;	------	------	------	------	ENOG410YBAD	S:Function unknown)	sp|Q9M2S3|AHL15_ARATH;	AT-hook motif nuclear-localized protein 15 OS=Arabidopsis thaliana OX=3702 GN=AHL15 PE=2 SV=1;	PF03479	PCC	Plants and Prokaryotes Conserved (PCC) domain
TRINITY_DN10211_c0_g1	hypothetical protein SELMODRAFT_19475, partial [Selaginella moellendorffii])	4.43	2.91	1.67	9.28	13.46	6.63	217.84	181.28	203.53	80.16	101.35	134.95	3.00333	9.79	200.883	105.487	GO:0003677	MF:DNA binding;	K12133	LHY	map04712	Circadian rhythm - plant)	ENOG4111X77;COG5269	K:Transcription);	sp|A0A0G3VTN5|LHY_PETHY;	Protein LATE ELONGATED HYPOCOTYL OS=Petunia hybrida OX=4102 GN=LHY PE=2 SV=1;	PF00249	Myb_DNA-binding	Myb-like DNA-binding domain
TRINITY_DN10224_c0_g1		0.03	0.1	0.09	0.81	0.05	0.16	0.73	0.81	5.34	3.82	14.8	8.68	0.073333	0.34	2.29333	9.1	------	------	------	------	------	------	------	------	------	------	------	------	------
TRINITY_DN10227_c0_g1		0	0	0	0	0	0	3.99	7.44	0.73	277.63	254.6	76.42	0	0	4.05333	202.883	------	------	------	------	------	------	------	------	------	------	------	------	------
TRINITY_DN10238_c0_g1	hypothetical protein Mp_2g26190 [Marchantia polymorpha subsp. ruderalis])	4.93	0.04	0.02	0	0	0	0.96	0.61	0.58	0.02	0	0.02	1.66333	0	0.716667	0.013333	GO:0008270;GO:0003676	MF:zinc ion binding;MF:nucleic acid binding;	------	------	------	------	------	------	------	------	PF13976	gag_pre-integrs	GAG-pre-integrase domain
TRINITY_DN1024_c0_g1	hypothetical protein KP509_33G059700 [Ceratopteris richardii])	3.29	3.11	4.34	4.69	1.83	4.5	9	10.24	21.38	41.79	112.23	24.81	3.58	3.67333	13.54	59.61	GO:0015977;GO:0015979;GO:0110102;GO:0044183	BP:carbon fixation;BP:photosynthesis;BP:chloroplast ribulose bisphosphate carboxylase complex assembly;MF:protein binding involved in protein folding;	------	------	------	------	ENOG4111VPF	S:Function unknown)	sp|Q8L9X2|RBCX2_ARATH;	Chaperonin-like RbcX protein 2, chloroplastic OS=Arabidopsis thaliana OX=3702 GN=RBCX2 PE=1 SV=1;	------	------	------
TRINITY_DN10256_c0_g1	hypothetical protein KP509_21G069800 [Ceratopteris richardii])	8.33	7.24	3.83	2.61	6.42	10.34	15.39	17.9	13.98	0.29	0.58	3.29	6.46667	6.45667	15.7567	1.38667	GO:0006865;GO:0003333;GO:0016020;GO:0016021;GO:0015171	BP:amino acid transport;BP:amino acid transmembrane transport;CC:membrane;CC:integral component of membrane;MF:amino acid transmembrane transporter activity;	K13946	AUX1, LAX	map04075	Plant hormone signal transduction)	COG0814	E:Amino acid transport and metabolism)	sp|Q9FEL6|LAX3_MEDTR;	Auxin transporter-like protein 3 OS=Medicago truncatula OX=3880 GN=LAX3 PE=2 SV=1;	PF01490	Aa_trans	Transmembrane amino acid transporter protein
TRINITY_DN1025_c2_g1	DNA topoisomerase 2-like [Physcomitrium patens])	0.12	0	0	7.08	4.89	10.99	1.62	2.28	2.28	1.74	3.3	2.35	0.04	7.65333	2.06	2.46333	GO:0000819;GO:0000712;GO:0006265;GO:0005634;GO:0003677;GO:0046872;GO:0003918;GO:0005524	BP:sister chromatid segregation;BP:resolution of meiotic recombination intermediates;BP:DNA topological change;CC:nucleus;MF:DNA binding;MF:metal ion binding;MF:DNA topoisomerase type I;MF:ATP binding;	K03164	TOP2	------	------	COG0188	L:Replication, recombination and repair)	sp|O24308|TOP2_PEA;	DNA topoisomerase 2 OS=Pisum sativum OX=3888 GN=TOP2 PE=2 SV=1;	------	------	------
TRINITY_DN10261_c0_g1	hypothetical protein GOP47_0030102 [Adiantum capillus-veneris])	10.59	9.15	12.4	12.13	10.63	10.19	21.04	28.84	12.91	0.47	1.33	1.69	10.7133	10.9833	20.93	1.16333	GO:0006468;GO:0009631;GO:0016021;GO:0005886;GO:0010008;GO:0004674;GO:0004714;GO:0005516;GO:0004672;GO:0005524	BP:protein phosphorylation;BP:cold acclimation;CC:integral component of membrane;CC:plasma membrane;CC:endosome membrane;MF:protein serine/threonine kinase activity;MF:transmembrane receptor protein tyrosine kinase activity;MF:calmodulin binding;MF:protein kinase activity;MF:ATP binding;	------	------	------	------	COG0515	T:Signal transduction mechanisms)	sp|Q9FIU5|CRLK1_ARATH;	Calcium/calmodulin-regulated receptor-like kinase 1 OS=Arabidopsis thaliana OX=3702 GN=CRLK1 PE=1 SV=1;	PF07714;PF00069;PF03109	PK_Tyr_Ser-Thr;Pkinase;ABC1	Protein tyrosine and serine/threonine kinase;Protein kinase domain;ABC1 atypical kinase-like domain
TRINITY_DN1026_c1_g1	hypothetical protein GOP47_0004798 [Adiantum capillus-veneris])	22.63	18.89	10.29	31.78	31.94	29.49	7.23	5.31	6.75	1.6	0.66	2.07	17.27	31.07	6.43	1.44333	GO:0016021;GO:0005249	CC:integral component of membrane;MF:voltage-gated potassium channel activity;	K21867	AKT, KAT, GORK, SKOR	------	------	ENOG410XPSE	U:Intracellular trafficking, secretion, and vesicular transport)	sp|Q38898|AKT2_ARATH;	Potassium channel AKT2/3 OS=Arabidopsis thaliana OX=3702 GN=AKT2 PE=1 SV=1;	PF00520;PF07885;PF00027	Ion_trans;Ion_trans_2;cNMP_binding	Ion transport protein;Ion channel;Cyclic nucleotide-binding domain
TRINITY_DN10273_c0_g1		0.18	0.47	0.08	1.53	0.7	1.87	72.66	81.88	5.82	41.92	26.02	5.07	0.243333	1.36667	53.4533	24.3367	------	------	------	------	------	------	ENOG410ZCTQ	S:Function unknown)	sp|Q58FX0|BAP2_ARATH;	BON1-associated protein 2 OS=Arabidopsis thaliana OX=3702 GN=BAP2 PE=1 SV=1;	PF00168	C2	C2 domain
TRINITY_DN1027_c0_g1		0.35	0.91	1.02	0.13	2.25	1.21	9.16	9.29	26.31	3.49	8.97	1.11	0.76	1.19667	14.92	4.52333	------	------	------	------	------	------	------	------	------	------	------	------	------
TRINITY_DN10287_c0_g1	hypothetical protein KP509_1Z154500 [Ceratopteris richardii])	11.99	22.05	21.98	16	38.81	10.56	9.96	9.39	25.39	1.25	0.46	0.59	18.6733	21.79	14.9133	0.766667	GO:0016021;GO:0005886;GO:0022857	CC:integral component of membrane;CC:plasma membrane;MF:transmembrane transporter activity;	------	------	------	------	ENOG4111BCK	S:Function unknown)	sp|Q9FL08|WTR42_ARATH;	WAT1-related protein At5g40240 OS=Arabidopsis thaliana OX=3702 GN=At5g40240 PE=2 SV=1;	PF00892	EamA	EamA-like transporter family
TRINITY_DN10291_c0_g1		0	0	0	0	0	0	0.12	0.13	0	138.34	78.72	2.72	0	0	0.083333	73.26	------	------	------	------	------	------	------	------	------	------	------	------	------
TRINITY_DN10295_c0_g1	hypothetical protein GOP47_0002689 [Adiantum capillus-veneris])	2.19	17.16	0.13	50.2	4.39	1.02	3.2	5.49	2.06	67.79	17.76	185.53	6.49333	18.5367	3.58333	90.36	------	------	------	------	------	------	ENOG410ZR4Y	T:Signal transduction mechanisms)	sp|Q8VYN9|PHO32_ARATH;	Universal stress protein PHOS32 OS=Arabidopsis thaliana OX=3702 GN=PHOS32 PE=1 SV=1;	PF00582	Usp	Universal stress protein family
TRINITY_DN102_c0_g1	xyloglucan endo-transglycoylase/hydrolase I [Equisetum fluviatile])	20.66	11.09	19.6	5.93	7.2	10.29	366.03	356.55	46.82	0.99	10.9	111.96	17.1167	7.80667	256.467	41.2833	GO:0042546;GO:0071555;GO:0010411;GO:0048046;GO:0016762;GO:0004553	BP:cell wall biogenesis;BP:cell wall organization;BP:xyloglucan metabolic process;CC:apoplast;MF:xylogluca;MF:hydrolase activity, hydrolyzing O-glycosyl compounds;	K14504;K08235	TCH4;E2.4.1.207	map04075	Plant hormone signal transduction)	COG2273	G:Carbohydrate transport and metabolism)	sp|Q38910|XTH23_ARATH;	Probable xyloglucan endotransglucosylase/hydrolase protein 23 OS=Arabidopsis thaliana OX=3702 GN=XTH23 PE=2 SV=1;	PF00722;PF06955	Glyco_hydro_16;XET_C	Glycosyl hydrolases family 16;Xyloglucan endo-transglycosylase (XET) C-terminus
TRINITY_DN10300_c1_g1	hypothetical protein KP509_18G081000 [Ceratopteris richardii])	0.73	0.06	0.26	0.46	0.33	0.61	4.33	4.54	5.23	14.51	32.04	6.93	0.35	0.466667	4.7	17.8267	GO:0003700;GO:0003677	MF:transcription factor activity, sequence-specific DNA binding;MF:DNA binding;	------	------	------	------	ENOG410YN7N	S:Function unknown)	sp|Q8LFV3|CDF3_ARATH;	Cyclic dof factor 3 OS=Arabidopsis thaliana OX=3702 GN=CDF3 PE=1 SV=2;	PF02701	zf-Dof	Dof domain, zinc finger
TRINITY_DN10300_c1_g2	hypothetical protein KP509_18G081000 [Ceratopteris richardii])	2.8	2.37	1.25	7.96	3.7	2.1	10.91	13.07	9.88	19.29	23.27	20.05	2.14	4.58667	11.2867	20.87	------	------	------	------	------	------	ENOG410YN7N	S:Function unknown)	sp|Q8LFV3|CDF3_ARATH;	Cyclic dof factor 3 OS=Arabidopsis thaliana OX=3702 GN=CDF3 PE=1 SV=2;	PF02701	zf-Dof	Dof domain, zinc finger
TRINITY_DN10330_c0_g1	S-adenosylmethionine decarboxylase proenzyme-like [Physcomitrium patens])	35.47	29.98	22.53	17.74	25.94	33.32	151.02	148.83	73.39	182.3	956.37	106.86	29.3267	25.6667	124.413	415.177	GO:0008295;GO:0006597;GO:0004014	BP:spermidine biosynthetic process;BP:spermine biosynthetic process;MF:adenosylmethionine decarboxylase activity;	K01611	speD, AMD1	map00270;map00330	Cysteine and methionine metabolism);Arginine and proline metabolism)	ENOG410XRN0	E:Amino acid transport and metabolism)	sp|Q96471|DCAM_IPONI;	S-adenosylmethionine decarboxylase proenzyme OS=Ipomoea nil OX=35883 GN=SAMDC PE=3 SV=1;	PF01536	SAM_decarbox	Adenosylmethionine decarboxylase
TRINITY_DN1034_c0_g1		16.92	0	0.07	2.8	52.29	0.08	0.87	1.4	0.08	307.95	171.78	141.88	5.66333	18.39	0.783333	207.203	------	------	------	------	------	------	------	------	sp|Q9ZSJ6|GRP3S_ARATH;	Glycine-rich protein 3 short isoform OS=Arabidopsis thaliana OX=3702 GN=GRP3S PE=1 SV=2;	PF07172	GRP	Glycine rich protein family
TRINITY_DN10358_c0_g1	methylesterase 17 [Selaginella moellendorffii])	9.11	9.53	12.06	8.12	20.6	7.6	10.84	14.32	18.97	0.68	1.56	0.78	10.2333	12.1067	14.71	1.00667	GO:0009694;GO:0009696;GO:0080032;GO:0080031;GO:0080030	BP:jasmonic acid metabolic process;BP:salicylic acid metabolic process;MF:methyl jasmonate esterase activity;MF:methyl salicylate esterase activity;MF:methyl indole-3-acetate esterase activity;	------	------	------	------	ENOG4111SK5;ENOG410YEHV	S:Function unknown);	sp|Q9SG92|MES17_ARATH;	Methylesterase 17 OS=Arabidopsis thaliana OX=3702 GN=MES17 PE=1 SV=1;	PF00561;PF12697;PF12146;PF06821	Abhydrolase_1;Abhydrolase_6;Hydrolase_4;Ser_hydrolase	alpha/beta hydrolase fold;Alpha/beta hydrolase family;Serine aminopeptidase, S33;Serine hydrolase
TRINITY_DN10361_c0_g1	hypothetical protein KC19_5G062400 [Ceratodon purpureus])	11.71	34.5	35.5	14.52	21.21	10.72	11.13	7.43	29.87	1.16	1.11	1.62	27.2367	15.4833	16.1433	1.29667	GO:0046872;GO:0016702	MF:metal ion binding;MF:oxidoreductase activity, acting on single donors with incorporation of molecular oxygen, incorporation of two atoms of oxygen;	K09840	NCED	map00906	Carotenoid biosynthesis)	COG3670	Q:Secondary metabolites biosynthesis, transport and catabolism)	sp|O49675|CCD4_ARATH;	Probable carotenoid cleavage dioxygenase 4, chloroplastic OS=Arabidopsis thaliana OX=3702 GN=CCD4 PE=1 SV=1;	PF03055	RPE65	Retinal pigment epithelial membrane protein
TRINITY_DN10370_c0_g2	hypothetical protein KP509_20G050200 [Ceratopteris richardii])	18.57	13.87	10.8	12.65	12.03	13.34	37.47	30.45	17.79	0.61	1.98	2.94	14.4133	12.6733	28.57	1.84333	GO:0009617;GO:2000280;GO:0009723;GO:0007188;GO:0007186;GO:0005834;GO:0005634;GO:0031683;GO:0003924;GO:0019001;GO:0001664;GO:0005525	BP:response to bacterium;BP:regulation of root development;BP:response to ethylene;BP:adenylate cyclase-modulating G-protein coupled receptor signaling pathway;BP:G-protein coupled receptor signaling pathway;CC:heterotrimeric G-protein complex;CC:nucleus;MF:G-protein beta/gamma-subunit complex binding;MF:GTPase activity;MF:guanyl nucleotide binding;MF:G-protein coupled receptor binding;MF:GTP bin…	------	------	------	------	ENOG410XNVQ	S:Function unknown)	sp|Q9C516|XLG3_ARATH;	Extra-large guanine nucleotide-binding protein 3 OS=Arabidopsis thaliana OX=3702 GN=XLG3 PE=1 SV=1;	PF00503	G-alpha	G-protein alpha subunit
TRINITY_DN1039_c0_g2	glutathione S-transferase 2 [Pteris vittata])	1.26	7.11	0.48	13.35	3.59	1.63	5.23	10.21	6.37	37.08	38.91	26.06	2.95	6.19	7.27	34.0167	GO:0042221;GO:0006749;GO:0005737;GO:0004364;GO:0003676	BP:response to chemical;BP:glutathione metabolic process;CC:cytoplasm;MF:glutathione transferase activity;MF:nucleic acid binding;	K00799	GST, gst	map00480	Glutathione metabolism)	ENOG410XSIX	O:Posttranslational modification, protein turnover, chaperones)	sp|Q03662|GSTX1_TOBAC;	Probable glutathione S-transferase OS=Nicotiana tabacum OX=4097 PE=2 SV=1;	PF02798;PF13417;PF13409;PF17172	GST_N;GST_N_3;GST_N_2;GST_N_4	Glutathione S-transferase, N-terminal domain;Glutathione S-transferase, N-terminal domain;Glutathione S-transferase, N-terminal domain;Glutathione S-transferase N-terminal domain
TRINITY_DN1039_c0_g4	hypothetical protein GOP47_0025673 [Adiantum capillus-veneris])	6.6	16.62	3.33	12.91	9.34	2.78	43.24	59.91	2.11	320.28	138.25	248.17	8.85	8.34333	35.0867	235.567	GO:0042221;GO:0006749;GO:0005737;GO:0004364	BP:response to chemical;BP:glutathione metabolic process;CC:cytoplasm;MF:glutathione transferase activity;	K00799	GST, gst	map00480	Glutathione metabolism)	ENOG410XSIX	O:Posttranslational modification, protein turnover, chaperones)	sp|Q9FQA3|GST23_MAIZE;	Glutathione transferase GST 23 OS=Zea mays OX=4577 PE=2 SV=1;	PF13410;PF00043	GST_C_2;GST_C	Glutathione S-transferase, C-terminal domain;Glutathione S-transferase, C-terminal domain
TRINITY_DN10400_c1_g1	TPA_inf: DnaJ [Selaginella moellendorffii])	0.69	0.07	1.71	0.42	0.14	7.4	18.94	14.71	0.13	9.82	3.43	4.46	0.823333	2.65333	11.26	5.90333	GO:0009507	CC:chloroplast;	------	------	------	------	COG0484;COG2214	O:Posttranslational modification, protein turnover, chaperones);	sp|Q9FYB5|DNJ11_ARATH;	Chaperone protein dnaJ 11, chloroplastic OS=Arabidopsis thaliana OX=3702 GN=ATJ11 PE=1 SV=2;	PF00226	DnaJ	DnaJ domain
TRINITY_DN10401_c0_g1	hypothetical protein Mapa_012950 [Marchantia paleacea])	157.46	182.97	183.99	251.38	91.26	132.92	24.36	21.73	55.39	2.16	3.95	10.02	174.807	158.52	33.8267	5.37667	GO:0006508;GO:0004252	BP:proteolysis;MF:serine-type endopeptidase activity;	------	------	------	------	COG1404	O:Posttranslational modification, protein turnover, chaperones)	sp|Q9LUM3|SBT15_ARATH;	Subtilisin-like protease SBT1.5 OS=Arabidopsis thaliana OX=3702 GN=SBT1.5 PE=2 SV=1;	PF00082;PF17766;PF05922;PF02225	Peptidase_S8;fn3_6;Inhibitor_I9;PA	Subtilase family;Fibronectin type-III domain;Peptidase inhibitor I9;PA domain
TRINITY_DN10403_c0_g1	hypothetical protein Mapa_017417 [Marchantia paleacea])	5.25	3.28	7.81	1.08	0.83	2.69	0	0	0.93	0	0	0	5.44667	1.53333	0.31	0	------	------	------	------	------	------	ENOG410YESS	S:Function unknown)	sp|A1XWY7|CFAT_PETHY;	Coniferyl alcohol acyltransferase OS=Petunia hybrida OX=4102 GN=CFAT PE=1 SV=1;	PF02458	Transferase	Transferase family
TRINITY_DN10429_c0_g1	hypothetical protein BDL97_14G071600 [Sphagnum fallax])	2.33	0.71	0.22	1.48	8.46	1.86	1.15	3.87	0	0.04	0	0.07	1.08667	3.93333	1.67333	0.036667	GO:0046777;GO:0016021;GO:0005886;GO:0004674;GO:0004714;GO:0004672;GO:0005524	BP:protein autophosphorylation;CC:integral component of membrane;CC:plasma membrane;MF:protein serine/threonine kinase activity;MF:transmembrane receptor protein tyrosine kinase activity;MF:protein kinase activity;MF:ATP binding;	------	------	------	------	COG0515	T:Signal transduction mechanisms)	sp|Q9SCZ4|FERON_ARATH;	Receptor-like protein kinase FERONIA OS=Arabidopsis thaliana OX=3702 GN=FER PE=1 SV=1;	PF07714;PF00069;PF12819;PF11721	PK_Tyr_Ser-Thr;Pkinase;Malectin_like;Malectin	Protein tyrosine and serine/threonine kinase;Protein kinase domain;Malectin-like domain;Malectin domain
TRINITY_DN1044_c0_g1	uncharacterized protein LOC112293071 [Physcomitrium patens])	61.42	85.6	70.41	88.02	84.07	45.27	33.92	49.58	13.2	1.3	4.3	3.97	72.4767	72.4533	32.2333	3.19	GO:0006629;GO:0004806	BP:lipid metabolic process;MF:triglyceride lipase activity;	------	------	------	------	COG3675	S:Function unknown)	sp|F4JFU8|OBL1_ARATH;	Triacylglycerol lipase OBL1 OS=Arabidopsis thaliana OX=3702 GN=OBL1 PE=1 SV=1;	PF01764;PF11187	Lipase_3;Mbeg1-like	Lipase (class 3);Mbeg1-like
TRINITY_DN1046_c0_g2		3.71	0.16	0.39	11.31	11.99	33.43	6.33	6.43	1.8	0.18	0.41	0.09	1.42	18.91	4.85333	0.226667	------	------	------	------	------	------	------	------	------	------	------	------	------
TRINITY_DN1047_c1_g1	hypothetical protein CY35_11G059400 [Sphagnum magellanicum])	2.55	3.6	4.62	4.69	3.04	5.17	3.27	2.13	2.9	0.07	0.07	0.29	3.59	4.3	2.76667	0.143333	------	------	K23538	ELMOD	------	------	ENOG410XRXC	S:Function unknown)	sp|Q54YW1|ELMOA_DICDI;	ELMO domain-containing protein A OS=Dictyostelium discoideum OX=44689 GN=elmoA PE=1 SV=1;	PF04727	ELMO_CED12	ELMO/CED-12 family
TRINITY_DN10481_c0_g1		1.37	0.16	0.82	4.06	1.67	1.43	2.91	2.53	0.29	23.87	28.13	9.58	0.783333	2.38667	1.91	20.5267	------	------	------	------	------	------	------	------	------	------	------	------	------
TRINITY_DN10481_c0_g2		2.67	0.89	1.3	18.97	4.31	2.5	14.63	17.81	0.7	69.56	89.74	33.32	1.62	8.59333	11.0467	64.2067	------	------	------	------	------	------	------	------	------	------	------	------	------
TRINITY_DN10489_c0_g1	hypothetical protein GOP47_0005195 [Adiantum capillus-veneris])	4.29	3.82	3.67	5.6	3.72	4.32	12.98	12.58	15.03	33.7	26.78	42.08	3.92667	4.54667	13.53	34.1867	GO:0006869;GO:0016021;GO:0008289	BP:lipid transport;CC:integral component of membrane;MF:lipid binding;	------	------	------	------	ENOG410XS4J	S:Function unknown)	sp|B6ETT4|SYT2_ARATH;	Synaptotagmin-2 OS=Arabidopsis thaliana OX=3702 GN=SYT2 PE=2 SV=1;	PF00168	C2	C2 domain
TRINITY_DN10489_c0_g2	hypothetical protein KP509_11G083500 [Ceratopteris richardii])	0.04	0	0	0	0.03	0	0.14	0.51	0.32	2.75	2.23	0.92	0.013333	0.01	0.323333	1.96667	GO:0006869;GO:0016021;GO:0008289	BP:lipid transport;CC:integral component of membrane;MF:lipid binding;	------	------	------	------	ENOG410XS4J	S:Function unknown)	------	------	PF00168	C2	C2 domain
TRINITY_DN10506_c0_g1	hypothetical protein BDL97_05G079100 [Sphagnum fallax])	20.46	16.78	16.02	8.37	26.14	27.6	16.76	19.27	17.3	0.34	0.06	0.99	17.7533	20.7033	17.7767	0.463333	------	------	------	------	------	------	ENOG410YVCD	S:Function unknown)	sp|Q9FH22|FLZ15_ARATH;	FCS-Like Zinc finger 15 OS=Arabidopsis thaliana OX=3702 GN=FLZ15 PE=1 SV=1;	PF04570	zf-FLZ	zinc-finger of the FCS-type, C2-C2
TRINITY_DN10507_c0_g1	hypothetical protein MARPO_0049s0076 [Marchantia polymorpha])	1	1.1	3.4	1.08	1.53	0.77	46.37	41.57	3.8	1.93	0.71	0.59	1.83333	1.12667	30.58	1.07667	GO:0004540	MF:ribonuclease activity;	------	------	------	------	ENOG410YAG1	S:Function unknown)	------	------	PF01936	NYN	NYN domain
TRINITY_DN10511_c0_g2	hypothetical protein Mp_Vg00320 [Marchantia polymorpha subsp. ruderalis])	0.04	0.06	0	0.59	0	0	0	0	0	1.45	0.21	3.01	0.033333	0.196667	0	1.55667	GO:0015074;GO:0003676	BP:DNA integration;MF:nucleic acid binding;	K01528	DNM1_3	map04144	Endocytosis)	ENOG410ZK3M;COG2801;ENOG410XS4D	S:Function unknown);L:Replication, recombination and repair);S:Function unknown)	sp|Q94HW2|POLR1_ARATH;	Retrovirus-related Pol polyprotein from transposon RE1 OS=Arabidopsis thaliana OX=3702 GN=RE1 PE=2 SV=1;	PF07727	RVT_2	Reverse transcriptase (RNA-dependent DNA polymerase)
TRINITY_DN10519_c0_g1	hypothetical protein MARPO_0034s0039 [Marchantia polymorpha])	1.56	2.94	3.13	4.97	5.21	3.96	27.97	23.39	10.96	12.22	67.87	34.14	2.54333	4.71333	20.7733	38.0767	GO:0006857;GO:0016021;GO:0022857	BP:oligopeptide transport;CC:integral component of membrane;MF:transmembrane transporter activity;	K14638	SLC15A3_4, PHT	------	------	COG3104	E:Amino acid transport and metabolism)	sp|Q9M390|PTR1_ARATH;	Protein NRT1/ PTR FAMILY 8.1 OS=Arabidopsis thaliana OX=3702 GN=NPF8.1 PE=1 SV=1;	PF00854;PF07690	PTR2;MFS_1	POT family;Major Facilitator Superfamily
TRINITY_DN10546_c0_g1	hypothetical protein Mapa_013984 [Marchantia paleacea])	10.64	10.98	12.75	7.36	10.42	9.92	4.94	3.54	6.54	0.29	0.39	0.88	11.4567	9.23333	5.00667	0.52	GO:0006355;GO:0005634;GO:0003700;GO:0043565;GO:0016874	BP:regulation of transcription, DNA-templated;CC:nucleus;MF:transcription factor activity, sequence-specific DNA binding;MF:sequence-specific DNA binding;MF:ligase activity;	K14494	DELLA	map04075	Plant hormone signal transduction)	ENOG410YBFY	K:Transcription)	sp|A0A396IUP1|DELA1_MEDTR;	DELLA protein 1 OS=Medicago truncatula OX=3880 GN=DELLA1 PE=1 SV=1;	PF03514;PF12041	GRAS;DELLA	GRAS domain family;Transcriptional regulator DELLA protein N terminal
TRINITY_DN10555_c0_g1	hypothetical protein KP509_26G006900 [Ceratopteris richardii])	163.56	64.93	69.2	34.66	31.12	70.82	230.88	193.49	121.58	3.44	17.88	9.01	99.23	45.5333	181.983	10.11	------	------	------	------	------	------	ENOG410YKFM	S:Function unknown)	------	------	------	------	------
TRINITY_DN10560_c1_g2	hypothetical protein MARPO_0035s0106 [Marchantia polymorpha])	0.48	0.06	0	0.52	0.05	0.02	10.09	7.9	0.04	455.77	81.37	15.06	0.18	0.196667	6.01	184.067	GO:0009617;GO:0016021;GO:0005789	BP:response to bacterium;CC:integral component of membrane;CC:endoplasmic reticulum membrane;	K20721	RTN1	------	------	ENOG410XPKH	U:Intracellular trafficking, secretion, and vesicular transport)	sp|P15627|CAPSD_SOCMV;	Capsid protein OS=Soybean chlorotic mottle virus OX=10651 GN=ORF IV PE=3 SV=2;	PF02453	Reticulon	Reticulon
TRINITY_DN10581_c0_g1		17.91	17.11	13.86	21.29	16.57	12.81	2.41	2.91	7.6	2.95	0.91	1.9	16.2933	16.89	4.30667	1.92	------	------	------	------	------	------	------	------	------	------	------	------	------
TRINITY_DN10585_c0_g1	hypothetical protein KC19_9G097200 [Ceratodon purpureus])	10.19	14.31	14.31	20.28	22.64	25.22	5.38	3.58	3.54	1.06	0.49	0.87	12.9367	22.7133	4.16667	0.806667	GO:0005737;GO:0016020;GO:0005874;GO:0008017;GO:0003924;GO:0005525	CC:cytoplasm;CC:membrane;CC:microtubule;MF:microtubule binding;MF:GTPase activity;MF:GTP binding;	------	------	------	------	COG0699	S:Function unknown)	sp|Q9ZP55|DRP4C_ARATH;	Dynamin-related protein 4C OS=Arabidopsis thaliana OX=3702 GN=DRP4C PE=2 SV=1;	PF01031;PF00350;PF02212	Dynamin_M;Dynamin_N;GED	Dynamin central region;Dynamin family;Dynamin GTPase effector domain
TRINITY_DN10596_c0_g1		0	0	0	0	0	0.37	0.02	0.02	0	55.41	122.93	0.72	0	0.123333	0.013333	59.6867	------	------	------	------	------	------	------	------	------	------	------	------	------
TRINITY_DN10618_c0_g1	hypothetical protein GOP47_0019806 [Adiantum capillus-veneris])	6.19	2.1	1.94	0.48	1.72	0.78	0.36	0.12	0.36	0.1	0.18	0.04	3.41	0.993333	0.28	0.106667	------	------	------	------	------	------	ENOG410YK7R	K:Transcription)	sp|Q9FHB2|Y5828_ARATH;	Putative B3 domain-containing protein At5g58280 OS=Arabidopsis thaliana OX=3702 GN=At5g58280 PE=3 SV=1;	PF02362	B3	B3 DNA binding domain
TRINITY_DN10619_c0_g1	hypothetical protein KP509_11G026000 [Ceratopteris richardii])	87.29	65.37	60.46	32.93	53.97	101.89	3.67	3.05	71.75	0.7	0.64	0.38	71.04	62.93	26.1567	0.573333	GO:0009664;GO:0009653;GO:0016020;GO:0005576	BP:plant-type cell wall organization;BP:anatomical structure morphogenesis;CC:membrane;CC:extracellular region;	------	------	------	------	ENOG410YCRV	G:Carbohydrate transport and metabolism)	sp|O80622|EXP15_ARATH;	Expansin-A15 OS=Arabidopsis thaliana OX=3702 GN=EXPA15 PE=2 SV=2;	PF01357;PF03330	Expansin_C;DPBB_1	Expansin C-terminal domain;Lytic transglycolase
TRINITY_DN10625_c0_g1	hypothetical protein BDL97_04G086200 [Sphagnum fallax])	32.75	16.73	10.43	32	39.37	75.12	2.96	2.97	12.86	2.65	1	0.82	19.97	48.83	6.26333	1.49	GO:0009733	BP:response to auxin;	K14488	SAUR	map04075	Plant hormone signal transduction)	ENOG410Z28U	S:Function unknown)	sp|P32295|ARG7_VIGRR;	Indole-3-acetic acid-induced protein ARG7 OS=Vigna radiata var. radiata OX=3916 GN=ARG7 PE=2 SV=1;	PF02519	Auxin_inducible	Auxin responsive protein
TRINITY_DN10634_c0_g1	protein PIN-LIKES 3-like [Physcomitrium patens])	13.92	48.95	16.43	52.78	18.64	18.71	6.48	3.28	28.51	0.06	0.38	0.25	26.4333	30.0433	12.7567	0.23	GO:0080162;GO:0009734;GO:0016021	BP:intracellular auxin transport;BP:auxin-activated signaling pathway;CC:integral component of membrane;	K24139	PILS, ECM3	------	------	COG0679	S:Function unknown)	sp|Q9C9K5|PILS3_ARATH;	Protein PIN-LIKES 3 OS=Arabidopsis thaliana OX=3702 GN=PILS3 PE=2 SV=1;	PF03547	Mem_trans	Membrane transport protein
TRINITY_DN1063_c0_g1	hypothetical protein MARPO_0005s0208 [Marchantia polymorpha])	17.74	24.54	20.98	20	21.05	20.46	10.36	7.85	15.77	0.63	0.67	3.65	21.0867	20.5033	11.3267	1.65	GO:0007018;GO:0007052;GO:0051231;GO:0005875;GO:0008017;GO:0005524;GO:0003777	BP:microtubule-based movement;BP:mitotic spindle organization;BP:spindle elongation;CC:microtubule associated complex;MF:microtubule binding;MF:ATP binding;MF:microtubule motor activity;	------	------	------	------	COG5059	Z:Cytoskeleton)	sp|Q8GS71|KN4A_ARATH;	Kinesin-like protein KIN-4A OS=Arabidopsis thaliana OX=3702 GN=KIN4A PE=1 SV=1;	PF00225;PF16796	Kinesin;Microtub_bd	Kinesin motor domain;Microtubule binding
TRINITY_DN1063_c1_g3	biotin carboxyl carrier protein of acetyl-CoA carboxylase, chloroplastic-like [Physcomitrium patens])	29.59	34.6	40.55	14.11	27.32	27.44	4.98	4.77	19.57	2.09	1.3	2.49	34.9133	22.9567	9.77333	1.96	GO:0006633;GO:0009317;GO:0009507;GO:0003989	BP:fatty acid biosynthetic process;CC:acetyl-CoA carboxylase complex;CC:chloroplast;MF:acetyl-CoA carboxylase activity;	K02160	accB, bccP	map00640;map00061;map00620	Propanoate metabolism);Fatty acid biosynthesis);Pyruvate metabolism)	COG0511	I:Lipid transport and metabolism)	sp|Q42783|BCCP_SOYBN;	Biotin carboxyl carrier protein of acetyl-CoA carboxylase, chloroplastic OS=Glycine max OX=3847 GN=ACCB-1 PE=1 SV=1;	PF00364;PF13533;PF13375	Biotin_lipoyl;Biotin_lipoyl_2;RnfC_N	Biotin-requiring enzyme;Biotin-lipoyl like;RnfC Barrel sandwich hybrid domain
TRINITY_DN10655_c0_g1		25.04	24.58	11.67	16.11	34.78	29.75	198.3	153.84	48.96	181.86	119.89	281.75	20.43	26.88	133.7	194.5	------	------	------	------	------	------	ENOG410ZUCS	S:Function unknown)	------	------	------	------	------
TRINITY_DN10675_c0_g1		18.21	0.47	0.28	0	0	0	0	0.14	0	3.95	2.35	12.55	6.32	0	0.046667	6.28333	------	------	------	------	------	------	------	------	------	------	------	------	------
TRINITY_DN10692_c0_g1	SNF1-related protein kinase regulatory subunit gamma-1-like [Selaginella moellendorffii])	1.6	1.22	1.18	0.97	1.31	1.61	1.07	1.15	1.32	52.69	34.19	4.18	1.33333	1.29667	1.18	30.3533	------	------	------	------	------	------	ENOG4110MRX	T:Signal transduction mechanisms)	sp|Q9CAR3|KINGL_ARATH;	SNF1-related protein kinase regulatory subunit gamma-1-like OS=Arabidopsis thaliana OX=3702 GN=CBSCBS2 PE=1 SV=1;	------	------	------
TRINITY_DN10725_c0_g1		0	0	1.28	0	0	1.36	16.73	20.37	7.78	0	0.1	2.12	0.426667	0.453333	14.96	0.74	------	------	------	------	------	------	COG2211	G:Carbohydrate transport and metabolism)	------	------	------	------	------
TRINITY_DN1072_c0_g3		0.23	0.12	0	0	0.27	0.35	0.06	0	0	2.49	48.83	0.55	0.116667	0.206667	0.02	17.29	------	------	------	------	------	------	------	------	------	------	------	------	------
TRINITY_DN10745_c0_g3	hypothetical protein GOP47_0027048 [Adiantum capillus-veneris])	1.18	2.46	2.35	3.47	10.58	3.6	16.06	13.81	7.08	15.7	44.1	25.6	1.99667	5.88333	12.3167	28.4667	GO:0042128;GO:0006809;GO:0043546;GO:0050464;GO:0020037;GO:0009703;GO:0030151;GO:0071949	BP:nitrate assimilation;BP:nitric oxide biosynthetic process;MF:molybdopterin cofactor binding;MF:nitrate reductas;MF:heme binding;MF:nitrate reductas;MF:molybdenum ion binding;MF:FAD binding;	K10534	NR	map00910	Nitrogen metabolism)	COG5274;COG5274	C:Energy production and conversion);I:Lipid transport and metabolism)	sp|P39869|NIA_LOTJA;	Nitrate reductase [NADH] OS=Lotus japonicus OX=34305 GN=NIA PE=3 SV=1;	PF00174;PF03404;PF00175;PF00970;PF00173	Oxidored_molyb;Mo-co_dimer;NAD_binding_1;FAD_binding_6;Cyt-b5	Oxidoreductase molybdopterin binding domain;Mo-co oxidoreductase dimerisation domain;Oxidoreductase NAD-binding domain;Oxidoreductase FAD-binding domain;Cytochrome b5-like Heme/Steroid binding domain
TRINITY_DN10760_c0_g1	hypothetical protein KP509_04G105800 [Ceratopteris richardii])	11.82	9.01	8.03	3.78	5.36	5.4	4.19	5.38	6.5	0.32	0.85	0.5	9.62	4.84667	5.35667	0.556667	------	------	------	------	------	------	ENOG410YXFU	S:Function unknown)	sp|Q9M7N6|MAF1_SOLLC;	MFP1 attachment factor 1 OS=Solanum lycopersicum OX=4081 GN=MAF1 PE=1 SV=1;	PF13943	WPP	WPP domain
TRINITY_DN1076_c0_g2	hypothetical protein GOP47_0015572 [Adiantum capillus-veneris])	37.9	22.16	6.53	2.91	39.34	2.89	2.59	2.42	5.68	0.09	0.05	0.06	22.1967	15.0467	3.56333	0.066667	------	------	------	------	------	------	ENOG410YNSU	S:Function unknown)	sp|Q9FK81|Y5258_ARATH;	Stress-response A/B barrel domain-containing protein At5g22580 OS=Arabidopsis thaliana OX=3702 GN=At5g22580 PE=1 SV=1;	PF07876	Dabb	Stress responsive A/B Barrel Domain
TRINITY_DN10774_c0_g2	hypothetical protein GOP47_0005039 [Adiantum capillus-veneris])	0.88	0.54	1.9	0.37	0.54	0.5	18.9	26.25	5.87	0.03	0.88	0.09	1.10667	0.47	17.0067	0.333333	GO:0005634	CC:nucleus;	------	------	------	------	ENOG4111I0K;ENOG410XYNX	S:Function unknown);	sp|Q9M2G8|IQM6_ARATH;	IQ domain-containing protein IQM6 OS=Arabidopsis thaliana OX=3702 GN=IQM6 PE=2 SV=1;	------	------	------
TRINITY_DN10783_c0_g1	hypothetical protein CY35_04G007700 [Sphagnum magellanicum])	0	0	0	0	0	7.6	0	0	13.5	9.58	1.35	5.76	0	2.53333	4.5	5.56333	GO:0016491	MF:oxidoreductase activity;	K00059	fabG, OAR1	map00780;map00061	Biotin metabolism);Fatty acid biosynthesis)	COG1028	S:Function unknown)	sp|Q9SQR4|ADRC3_ARATH;	NADPH-dependent aldehyde reductase-like protein, chloroplastic OS=Arabidopsis thaliana OX=3702 GN=At3g03980 PE=3 SV=1;	PF13561;PF00106;PF08659	adh_short_C2;adh_short;KR	Enoyl-(Acyl carrier protein) reductase;short chain dehydrogenase;KR domain
TRINITY_DN10797_c1_g1	hypothetical protein SELMODRAFT_47266, partial [Selaginella moellendorffii])	0	0	0	0	0	0	5.06	1.97	1.91	18.06	17.76	17.29	0	0	2.98	17.7033	GO:0006355;GO:0003677	BP:regulation of transcription, DNA-templated;MF:DNA binding;	------	------	------	------	ENOG410YHMV	S:Function unknown)	sp|Q8GWK6|NC104_ARATH;	NAC domain-containing protein 104 OS=Arabidopsis thaliana OX=3702 GN=NAC104 PE=2 SV=1;	PF02365	NAM	No apical meristem (NAM) protein
TRINITY_DN107_c0_g2	hypothetical protein GOP47_0007052 [Adiantum capillus-veneris])	18.31	20.73	24.96	9.03	14.14	17.04	2.81	2.92	6.66	0.15	0.38	0.79	21.3333	13.4033	4.13	0.44	GO:0005975;GO:0046658;GO:0042973	BP:carbohydrate metabolic process;CC:anchored component of plasma membrane;MF:glucan endo-1,3-beta-D-glucosidase activity;	------	------	------	------	ENOG410YAGI	G:Carbohydrate transport and metabolism)	sp|Q9M069|E137_ARATH;	Glucan endo-1,3-beta-glucosidase 7 OS=Arabidopsis thaliana OX=3702 GN=At4g34480 PE=1 SV=2;	PF00332;PF07983	Glyco_hydro_17;X8	Glycosyl hydrolases family 17;X8 domain
TRINITY_DN10801_c0_g1	hypothetical protein MARPO_0060s0052 [Marchantia polymorpha])	26.72	18.02	5.94	0	5.76	48.49	90.26	97.73	63.54	0	0.7	0.17	16.8933	18.0833	83.8433	0.29	GO:0005634;GO:0003700;GO:0003677	CC:nucleus;MF:transcription factor activity, sequence-specific DNA binding;MF:DNA binding;	------	------	------	------	ENOG41108HV	K:Transcription)	sp|Q9LN86|DRE1F_ARATH;	Dehydration-responsive element-binding protein 1F OS=Arabidopsis thaliana OX=3702 GN=DREB1F PE=2 SV=1;	PF00847	AP2	AP2 domain
TRINITY_DN10811_c0_g2	hypothetical protein SELMODRAFT_28634, partial [Selaginella moellendorffii])	108.7	144.29	72.9	43.38	217.84	96.75	64.36	63.77	94	4.33	4.69	2.98	108.63	119.323	74.0433	4	GO:0005634;GO:0046872;GO:0003677	CC:nucleus;MF:metal ion binding;MF:DNA binding;	------	------	------	------	ENOG410ZM8F;ENOG4111DUE	K:Transcription);S:Function unknown)	sp|Q6Z461|SPL13_ORYSJ;	Squamosa promoter-binding-like protein 13 OS=Oryza sativa subsp. japonica OX=39947 GN=SPL13 PE=2 SV=1;	------	------	------
TRINITY_DN10813_c0_g1		11416.2	11783.5	23823.4	11253.2	12873	11883.5	2448.88	1927.44	8561.88	42.94	70.02	340.54	15674.4	12003.2	4312.73	151.167	------	------	------	------	------	------	------	------	------	------	PF04554	Extensin_2	Extensin-like region
TRINITY_DN10815_c0_g1	bidirectional sugar transporter SWEET5 [Selaginella moellendorffii])	0.73	0	0	0.17	0	0.37	9.78	9.1	2.42	46.04	56.94	213.39	0.243333	0.18	7.1	105.457	GO:0008643;GO:0016021;GO:0005886;GO:0051119	BP:carbohydrate transport;CC:integral component of membrane;CC:plasma membrane;MF:sugar transmembrane transporter activity;	K15382	SLC50A, SWEET	------	------	ENOG4111M4R	U:Intracellular trafficking, secretion, and vesicular transport)	sp|Q8L9J7|SWET1_ARATH;	Bidirectional sugar transporter SWEET1 OS=Arabidopsis thaliana OX=3702 GN=SWEET1 PE=1 SV=1;	PF03083	MtN3_slv	Sugar efflux transporter for intercellular exchange
TRINITY_DN10821_c0_g1		0	0	2.66	3.18	0	4.11	12.32	20.05	0	93.62	222.52	35.26	0.886667	2.43	10.79	117.133	------	------	------	------	------	------	------	------	------	------	------	------	------
TRINITY_DN10825_c0_g1		5.07	1.08	0	0	1	0	17.43	12.72	8.74	0.19	0.11	0	2.05	0.333333	12.9633	0.1	------	------	------	------	------	------	------	------	------	------	------	------	------
TRINITY_DN10837_c0_g1	probable leucine-rich repeat receptor-like protein kinase At1g68400 [Selaginella moellendorffii])	8.38	9.77	22.7	6.03	5.56	15.47	3	2.33	3.82	0.03	0.19	0.09	13.6167	9.02	3.05	0.103333	GO:0006468;GO:0016021;GO:0005524;GO:0004672	BP:protein phosphorylation;CC:integral component of membrane;MF:ATP binding;MF:protein kinase activity;	------	------	------	------	ENOG4111API	T:Signal transduction mechanisms)	sp|Q9SJQ1|PXC1_ARATH;	Leucine-rich repeat receptor-like protein kinase PXC1 OS=Arabidopsis thaliana OX=3702 GN=PXC1 PE=1 SV=1;	PF00069;PF07714;PF13855;PF12799;PF08263;PF03109	Pkinase;PK_Tyr_Ser-Thr;LRR_8;LRR_4;LRRNT_2;ABC1	Protein kinase domain;Protein tyrosine and serine/threonine kinase;Leucine rich repeat;Leucine Rich repeats (2 copies);Leucine rich repeat N-terminal domain;ABC1 atypical kinase-like domain
TRINITY_DN10858_c0_g1	hypothetical protein KP509_38G039100 [Ceratopteris richardii])	36.7	9.28	8.69	0.07	5.98	3.05	12.16	9.06	4.2	0.21	0.74	1.26	18.2233	3.03333	8.47333	0.736667	GO:0016021;GO:0005886;GO:0022857	CC:integral component of membrane;CC:plasma membrane;MF:transmembrane transporter activity;	------	------	------	------	ENOG410YBPN	S:Function unknown)	sp|Q9LPF1|WTR8_ARATH;	WAT1-related protein At1g44800 OS=Arabidopsis thaliana OX=3702 GN=At1g44800 PE=1 SV=1;	PF00892	EamA	EamA-like transporter family
TRINITY_DN10869_c0_g1		9.86	7.75	6.17	0.62	6.14	2.89	3.06	2.58	2.56	0	0	0	7.92667	3.21667	2.73333	0	------	------	------	------	------	------	------	------	------	------	PF13855	LRR_8	Leucine rich repeat
TRINITY_DN1086_c0_g1		3107.91	2968.05	6829.55	3617.93	2798.64	3006.62	812.53	579.79	2617	54.55	38.66	221.11	4301.84	3141.06	1336.44	104.773	------	------	------	------	------	------	------	------	------	------	PF04554	Extensin_2	Extensin-like region
TRINITY_DN10881_c0_g1	hypothetical protein GOP47_0017880 [Adiantum capillus-veneris])	0.99	4.21	1.48	0.19	0.78	0.11	0.32	0.03	1.09	25.6	7.97	66.35	2.22667	0.36	0.48	33.3067	GO:0006857;GO:0016021;GO:0005886;GO:0022857	BP:oligopeptide transport;CC:integral component of membrane;CC:plasma membrane;MF:transmembrane transporter activity;	K14638	SLC15A3_4, PHT	------	------	COG3104	E:Amino acid transport and metabolism)	sp|Q9SX20|PTR18_ARATH;	Protein NRT1/ PTR FAMILY 3.1 OS=Arabidopsis thaliana OX=3702 GN=NPF3.1 PE=2 SV=1;	PF00854	PTR2	POT family
TRINITY_DN10887_c0_g1		8.53	3.66	3.98	14.06	7.38	11.55	0.8	0	0.55	7.8	2.11	30.2	5.39	10.9967	0.45	13.37	------	------	------	------	------	------	------	------	------	------	------	------	------
TRINITY_DN1090_c0_g2		2.15	136.29	0.7	65.01	62.92	183.75	358.19	367.03	569.89	2555.57	2540.64	889.32	46.38	103.893	431.703	1995.18	------	------	------	------	------	------	------	------	sp|P18646|DEF_VIGUN;	Defensin-like protein OS=Vigna unguiculata OX=3917 PE=3 SV=1;	PF00304	Gamma-thionin	Gamma-thionin family
TRINITY_DN10916_c0_g1	hypothetical protein GOP47_0014348 [Adiantum capillus-veneris])	22.59	19.94	15.79	17.66	27.46	14.14	4.34	3.28	19.34	0.77	1.58	1.14	19.44	19.7533	8.98667	1.16333	GO:0009058;GO:0006520;GO:0008483;GO:0030170;GO:0003824	BP:biosynthetic process;BP:cellular amino acid metabolic process;MF:transaminase activity;MF:pyridoxal phosphate binding;MF:catalytic activity;	K14270	ACS10_12	------	------	COG0436	E:Amino acid transport and metabolism)	sp|Q8GYY0|1A112_ARATH;	Probable aminotransferase ACS12 OS=Arabidopsis thaliana OX=3702 GN=ACS12 PE=2 SV=2;	PF00155	Aminotran_1_2	Aminotransferase class I and II
TRINITY_DN10917_c0_g2	hypothetical protein KP509_29G065700 [Ceratopteris richardii])	12.67	9.79	11.55	3.89	1.96	14.8	1.57	2.09	3.29	0.14	0.57	0.03	11.3367	6.88333	2.31667	0.246667	GO:0030245;GO:0008810	BP:cellulose catabolic process;MF:cellulase activity;	K01179	E3.2.1.4	map00500	Starch and sucrose metabolism)	ENOG410YBFA	G:Carbohydrate transport and metabolism)	sp|Q9CAC1|GUN8_ARATH;	Endoglucanase 8 OS=Arabidopsis thaliana OX=3702 GN=CEL1 PE=2 SV=1;	PF00759	Glyco_hydro_9	Glycosyl hydrolase family 9
TRINITY_DN10922_c0_g1	hypothetical protein KP509_23G012100 [Ceratopteris richardii])	8.93	5.85	17.05	27.81	16.57	19.86	138.93	138.19	119.89	103.92	156.09	230.56	10.61	21.4133	132.337	163.523	GO:0019853;GO:0019310;GO:0005737;GO:0050113;GO:0005506	BP:L-ascorbic acid biosynthetic process;BP:inositol catabolic process;CC:cytoplasm;MF:inositol oxygenase activity;MF:iron ion binding;	K00469	MIOX	map00053;map00562	Ascorbate and aldarate metabolism);Inositol phosphate metabolism)	ENOG410XQ4J	S:Function unknown)	sp|O82200|MIOX2_ARATH;	Inositol oxygenase 2 OS=Arabidopsis thaliana OX=3702 GN=MIOX2 PE=1 SV=2;	PF05153	MIOX	Myo-inositol oxygenase
TRINITY_DN10934_c0_g2	hypothetical protein KP509_27G037900 [Ceratopteris richardii])	42.29	67.65	127.26	51.26	82.62	87.11	109.4	76.97	107.71	2.48	1.87	10.68	79.0667	73.6633	98.0267	5.01	------	------	------	------	------	------	ENOG41117UE;ENOG410YKTH	U:Intracellular trafficking, secretion, and vesicular transport);S:Function unknown)	sp|Q00451|PRF1_SOLLC;	36.4 kDa proline-rich protein OS=Solanum lycopersicum OX=4081 GN=TPRP-F1 PE=2 SV=1;	PF14547;PF14368;PF00234	Hydrophob_seed;LTP_2;Tryp_alpha_amyl	Hydrophobic seed protein;Probable lipid transfer;Protease inhibitor/seed storage/LTP family
TRINITY_DN10941_c0_g1	hypothetical protein KP509_39G026800 [Ceratopteris richardii])	17.92	9.73	8.11	3.39	0.05	6.65	4.19	3.53	1.92	0.51	0.04	0.62	11.92	3.36333	3.21333	0.39	GO:0006011;GO:0005977;GO:0005737;GO:0003983	BP:UDP-glucose metabolic process;BP:glycogen metabolic process;CC:cytoplasm;MF:UT;	K00963	UGP2, galU, galF	map00520;map00040;map00052;map00500	Amino sugar and nucleotide sugar metabolism);Pentose and glucuronate interconversions);Galactose metabolism);Starch and sucrose metabolism)	COG4284	G:Carbohydrate transport and metabolism)	sp|Q9LKG7|UGPA_ASTPN;	UTP--glucose-1-phosphate uridylyltransferase OS=Astragalus penduliflorus OX=158323 GN=UGP PE=2 SV=1;	PF01704	UDPGP	UTP--glucose-1-phosphate uridylyltransferase
TRINITY_DN10945_c0_g1	hypothetical protein SELMODRAFT_81112, partial [Selaginella moellendorffii])	9.96	15.57	22.66	23.62	47.5	5.94	3.74	2.37	2.12	0	0.97	0.22	16.0633	25.6867	2.74333	0.396667	------	------	K09422	MYBP	------	------	COG5147	K:Transcription)	sp|Q9LX82|MYB48_ARATH;	Transcription factor MYB48 OS=Arabidopsis thaliana OX=3702 GN=MYB48 PE=2 SV=1;	PF00249;PF13921	Myb_DNA-binding;Myb_DNA-bind_6	Myb-like DNA-binding domain;Myb-like DNA-binding domain
TRINITY_DN109_c0_g2	hypothetical protein GOP47_0027565 [Adiantum capillus-veneris])	0.43	0.84	0.29	1.26	0.5	0.4	10.63	10.68	4.84	141.78	364.46	36.84	0.52	0.72	8.71667	181.027	GO:0016125;GO:0004497;GO:0020037;GO:0016705;GO:0005506;GO:0016491	BP:sterol metabolic process;MF:monooxygenase activity;MF:heme binding;MF:oxidoreductase activity, acting on paired donors, with incorporation or reduction of molecular oxygen;MF:iron ion binding;MF:oxidoreductase activity;	K09843	CYP707A	map00906	Carotenoid biosynthesis)	COG2124	Q:Secondary metabolites biosynthesis, transport and catabolism)	sp|Q9LJK2|ABAH4_ARATH;	Abscisic acid 8'-hydroxylase 4 OS=Arabidopsis thaliana OX=3702 GN=CYP707A4 PE=2 SV=2;	PF00067	p450	Cytochrome P450
TRINITY_DN11008_c0_g1	hypothetical protein KP509_36G001200 [Ceratopteris richardii])	15.46	13.66	15.86	8.73	2.19	11.57	0.33	0.38	4.83	0.64	0.05	0	14.9933	7.49667	1.84667	0.23	GO:0006465;GO:0016021;GO:0005743;GO:0004252	BP:signal peptide processing;CC:integral component of membrane;CC:mitochondrial inner membrane;MF:serine-type endopeptidase activity;	------	------	------	------	ENOG410YQB3	S:Function unknown)	------	------	------	------	------
TRINITY_DN1101_c1_g3	importin-5 [Selaginella moellendorffii])	8.91	0.02	6.8	0.04	0.02	0	2.63	1.99	3.6	0	0.02	1.92	5.24333	0.02	2.74	0.646667	GO:0006606;GO:0005737;GO:0005634;GO:0061608;GO:0008139	BP:protein import into nucleus;CC:cytoplasm;CC:nucleus;MF:nuclear import signal receptor activity;MF:nuclear localization sequence binding;	K20222	IPO5, KPNB3, RANBP5	map03013	RNA transport)	ENOG410XQAJ	U:Intracellular trafficking, secretion, and vesicular transport)	------	------	PF02985	HEAT	HEAT repeat
TRINITY_DN1102_c0_g1		1.17	0.26	0.15	0.05	0.17	0.4	2.43	2.85	2.54	1565.8	799.28	277.76	0.526667	0.206667	2.60667	880.947	------	------	------	------	------	------	------	------	------	------	PF03732	Retrotrans_gag	Retrotransposon gag protein
TRINITY_DN11042_c0_g1	uncharacterized protein LOC112276734 [Physcomitrium patens])	48.32	26.32	35.18	37.13	15.04	18.12	7.72	8.03	6.18	0.55	0.23	1.5	36.6067	23.43	7.31	0.76	GO:0016021	CC:integral component of membrane;	------	------	------	------	ENOG410YUXP	S:Function unknown)	------	------	PF04520	Senescence_reg	Senescence regulator
TRINITY_DN11067_c0_g1		0.25	0.87	0.67	0.72	2.9	1.55	1.27	1.34	1.01	1.75	1.72	3.13	0.596667	1.72333	1.20667	2.2	------	------	------	------	------	------	------	------	------	------	------	------	------
TRINITY_DN11072_c0_g2		0.09	0.11	0.06	0.17	0.05	0.06	0.1	0.09	0.25	1.77	2.81	11.79	0.086667	0.093333	0.146667	5.45667	------	------	------	------	------	------	------	------	------	------	------	------	------
TRINITY_DN11072_c0_g3	hypothetical protein AXG93_4012s1040 [Marchantia polymorpha subsp. ruderalis])	0.28	0.2	0.17	0.07	0.13	0.17	1.56	1.06	0.3	3.51	2.74	5.5	0.216667	0.123333	0.973333	3.91667	GO:0003676	MF:nucleic acid binding;	------	------	------	------	COG1181;ENOG410XR76	M:Cell wall/membrane/envelope biogenesis);S:Function unknown)	------	------	------	------	------
TRINITY_DN11073_c0_g1	hypothetical protein AXG93_2145s1550 [Marchantia polymorpha subsp. ruderalis])	13.12	1.37	0.41	6.68	5.3	5.92	3.19	2.69	0	0.31	1.09	0.26	4.96667	5.96667	1.96	0.553333	------	------	------	------	------	------	------	------	sp|P0C2F6|RNHX1_ARATH;	Putative ribonuclease H protein At1g65750 OS=Arabidopsis thaliana OX=3702 GN=At1g65750 PE=3 SV=1;	PF13456	RVT_3	Reverse transcriptase-like
TRINITY_DN11103_c0_g1		0	0	0	0	0.58	0	4.51	8.74	4.12	0	0.57	0.92	0	0.193333	5.79	0.496667	------	------	------	------	------	------	COG2801	L:Replication, recombination and repair)	------	------	PF14244;PF03732;PF14223	Retrotran_gag_3;Retrotrans_gag;Retrotran_gag_2	gag-polypeptide of LTR copia-type;Retrotransposon gag protein;gag-polypeptide of LTR copia-type
TRINITY_DN11111_c0_g2	hypothetical protein KP509_01G117100 [Ceratopteris richardii])	25.08	24.07	28.63	23.41	27.76	34.57	22.21	16.86	31.29	0.62	1.55	1.87	25.9267	28.58	23.4533	1.34667	GO:0032259;GO:0005737;GO:0016021;GO:0008168	BP:methylation;CC:cytoplasm;CC:integral component of membrane;MF:methyltransferase activity;	------	------	------	------	ENOG410YG49;ENOG410Y2C5	U:Intracellular trafficking, secretion, and vesicular transport);S:Function unknown)	sp|Q0WT31|PMTP_ARATH;	Probable methyltransferase PMT25 OS=Arabidopsis thaliana OX=3702 GN=At2g34300 PE=2 SV=2;	PF03141;PF08241;PF13649	Methyltransf_29;Methyltransf_11;Methyltransf_25	Putative S-adenosyl-L-methionine-dependent methyltransferase;Methyltransferase domain;Methyltransferase domain
TRINITY_DN11189_c0_g1		90.56	27.01	14.49	91.25	16.58	58.91	3.52	1.51	9.04	0	0	0.47	44.02	55.58	4.69	0.156667	------	------	------	------	------	------	------	------	------	------	------	------	------
TRINITY_DN11195_c0_g1	hypothetical protein KC19_VG069400 [Ceratodon purpureus])	13.39	8.18	7.69	2.61	5.36	8.24	2.94	3.02	3.92	0.51	0.77	0.26	9.75333	5.40333	3.29333	0.513333	GO:0006629;GO:0016021;GO:0016627	BP:lipid metabolic process;CC:integral component of membrane;MF:oxidoreductase activity, acting on the CH-CH group of donors;	------	------	------	------	COG3752	S:Function unknown)	sp|O74507|YJD4_SCHPO;	Uncharacterized protein C594.04c OS=Schizosaccharomyces pombe;	PF06966;PF02544	DUF1295;Steroid_dh	Protein of unknown function (DUF1295);3-oxo-5-alpha-steroid 4-dehydrogenase
TRINITY_DN111_c0_g1	calcium uniporter protein 6, mitochondrial-like [Physcomitrium patens])	2.16	2.04	3.44	0.59	1.92	3.81	58.39	76.44	11.02	4.93	3.87	1.49	2.54667	2.10667	48.6167	3.43	GO:0036444;GO:0051560;GO:1990246;GO:0016021;GO:0031305;GO:0005743;GO:0015292;GO:0005262	BP:calcium ion transmembrane import into mitochondrion;BP:mitochondrial calcium ion homeostasis;CC:uniplex complex;CC:integral component of membrane;CC:integral component of mitochondrial inner membrane;CC:mitochondrial inner membrane;MF:uniporter activity;MF:calcium channel activity;	K20858	MCU	------	------	ENOG410Y3YU	S:Function unknown)	sp|Q8VYR0|MCU5_ARATH;	Calcium uniporter protein 5, mitochondrial OS=Arabidopsis thaliana OX=3702 GN=At1g57610 PE=2 SV=1;	PF04678	MCU	Mitochondrial calcium uniporter
TRINITY_DN11208_c0_g1	hypothetical protein GOP47_0027833 [Adiantum capillus-veneris])	3.26	0.49	2.3	2.39	9.02	8.94	0.48	0.42	0.47	0.2	0.05	0.03	2.01667	6.78333	0.456667	0.093333	------	------	K08900	BCS1	------	------	COG0465	O:Posttranslational modification, protein turnover, chaperones)	sp|Q147F9|AATPC_ARATH;	AAA-ATPase At3g50940 OS=Arabidopsis thaliana OX=3702 GN=At3g50940 PE=2 SV=1;	PF14363;PF00004;PF13191;PF13238	AAA_assoc;AAA;AAA_16;AAA_18	Domain associated at C-terminal with AAA;ATPase family associated with various cellular activities (AAA);AAA ATPase domain;AAA domain
TRINITY_DN11244_c0_g3	hypothetical protein KP509_05G054900 [Ceratopteris richardii])	6.26	2.56	1.36	0	0	0	0	0	0	0.06	2.57	0	3.39333	0	0	0.876667	GO:0001732;GO:0002191;GO:0006413;GO:0005852;GO:0016282;GO:0033290;GO:0098808;GO:0003743	BP:formation of cytoplasmic translation initiation complex;BP:cap-dependent translational initiation;BP:translational initiation;CC:eukaryotic translation initiation factor 3 complex;CC:eukaryotic 43S preinitiation complex;CC:eukaryotic 48S preinitiation complex;MF:mRNA cap binding;MF:translation initiation factor activity;	K03251	EIF3D	------	------	ENOG410XP1E	J:Translation, ribosomal structure and biogenesis)	sp|P56820|EIF3D_ARATH;	Eukaryotic translation initiation factor 3 subunit D OS=Arabidopsis thaliana OX=3702 GN=TIF3D1 PE=1 SV=1;	PF05091	eIF-3_zeta	Eukaryotic translation initiation factor 3 subunit 7 (eIF-3)
TRINITY_DN11254_c0_g1	hypothetical protein PHYPA_014724 [Physcomitrium patens])	1.93	4.25	1.88	2.34	1.62	2.76	5.53	6.29	7.43	135.02	205.52	50.43	2.68667	2.24	6.41667	130.323	GO:0009451;GO:0043231;GO:0003723;GO:0008270	BP:RNA modification;CC:intracellular membrane-bounded organelle;MF:RNA binding;MF:zinc ion binding;	------	------	------	------	ENOG410Z7Z7	S:Function unknown)	sp|Q9SI53|PP147_ARATH;	Pentatricopeptide repeat-containing protein At2g03880, mitochondrial OS=Arabidopsis thaliana OX=3702 GN=PCMP-H44 PE=2 SV=1;	PF01535;PF13041;PF12854	PPR;PPR_2;PPR_1	PPR repeat;PPR repeat family;PPR repeat
TRINITY_DN11255_c0_g1	hypothetical protein Mapa_014323 [Marchantia paleacea])	1.44	6.74	1.52	0.68	3.66	0.55	0	0.06	0	0	0	0	3.23333	1.63	0.02	0	GO:0005634;GO:0008289;GO:0000981;GO:0003677	CC:nucleus;MF:lipid binding;MF:RNA polymerase II transcription factor activity, sequence-specific DNA binding;MF:DNA binding;	K09338	HD-ZIP	------	------	ENOG411107H	K:Transcription)	sp|Q93V99|PDF2_ARATH;	Homeobox-leucine zipper protein PROTODERMAL FACTOR 2 OS=Arabidopsis thaliana OX=3702 GN=PDF2 PE=1 SV=1;	PF01852;PF00046	START;Homeodomain	START domain;Homeodomain
TRINITY_DN11262_c0_g1	hypothetical protein Mapa_015101 [Marchantia paleacea])	29.41	33.25	26.81	26.17	22.09	24.11	7.57	6.22	13.55	0.32	0.71	2.46	29.8233	24.1233	9.11333	1.16333	------	------	------	------	------	------	ENOG4110UCC	S:Function unknown)	------	------	------	------	------
TRINITY_DN11272_c0_g2		0	0	0	0	0.2	0	0.04	0	0.04	1.98	3.22	0.4	0	0.066667	0.026667	1.86667	------	------	------	------	------	------	------	------	------	------	------	------	------
TRINITY_DN11274_c0_g1		0	0.05	0	15.19	4.99	2.84	5.13	5.19	0	2.12	0.56	0.31	0.016667	7.67333	3.44	0.996667	------	------	------	------	------	------	------	------	------	------	------	------	------
TRINITY_DN11277_c1_g1		0	1.92	0.49	136.54	27.86	89.74	2	2.47	0	0	0	0	0.803333	84.7133	1.49	0	------	------	------	------	------	------	------	------	------	------	------	------	------
TRINITY_DN11279_c0_g1		14.87	11.54	9.34	24.68	23.49	15.21	144.95	90.74	71.38	39.54	97.46	89.48	11.9167	21.1267	102.357	75.4933	------	------	------	------	------	------	ENOG411167R	S:Function unknown)	------	------	------	------	------
TRINITY_DN11280_c0_g1	hypothetical protein KP509_33G017800 [Ceratopteris richardii])	14.18	8.76	12.44	5.89	9.55	13.26	19.79	14.61	12.66	0.08	0.36	0.23	11.7933	9.56667	15.6867	0.223333	------	------	------	------	------	------	ENOG410YEDQ	S:Function unknown)	------	------	PF14383	VARLMGL	DUF761-associated sequence motif
TRINITY_DN11337_c0_g2	hypothetical protein BDL97_02G109300 [Sphagnum fallax])	0	0	93.26	0.62	0	0	5.82	5.51	7.54	9.13	0	0	31.0867	0.206667	6.29	3.04333	GO:0034620;GO:0051085;GO:0042026;GO:0005737;GO:0031072;GO:0044183;GO:0051082;GO:0140662;GO:0051787;GO:0016887;GO:0005524	BP:cellular response to unfolded protein;BP:chaperone mediated protein folding requiring cofactor;BP:protein refolding;CC:cytoplasm;MF:heat shock protein binding;MF:protein binding involved in protein folding;MF:unfolded protein binding;MF:old GO;MF:misfolded protein binding;MF:ATPase activity;MF:ATP binding;	K03283	HSPA1s	map04144;map04141;map03040	Endocytosis);Protein processing in endoplasmic reticulum);Spliceosome)	COG0443	O:Posttranslational modification, protein turnover, chaperones)	sp|P27322|HSP72_SOLLC;	Heat shock cognate 70 kDa protein 2 OS=Solanum lycopersicum OX=4081 GN=HSC-2 PE=2 SV=1;	------	------	------
TRINITY_DN11339_c0_g1	transcription factor MYB34 isoform X1 [Selaginella moellendorffii])	16.84	4.79	2.56	1.87	7.82	8.41	99.07	119.05	44.76	7.13	59.27	26.07	8.06333	6.03333	87.6267	30.8233	------	------	K09422	MYBP	------	------	COG5147	K:Transcription)	sp|Q9LTC4|MYB15_ARATH;	Transcription factor MYB15 OS=Arabidopsis thaliana OX=3702 GN=MYB15 PE=1 SV=1;	PF00249;PF13921	Myb_DNA-binding;Myb_DNA-bind_6	Myb-like DNA-binding domain;Myb-like DNA-binding domain
TRINITY_DN11342_c0_g1	hypothetical protein GOP47_0007901 [Adiantum capillus-veneris])	9.05	5.35	5.93	1.52	7.93	15.47	9.64	19.04	6.03	0.52	0.95	1.15	6.77667	8.30667	11.57	0.873333	GO:0006468;GO:0016021;GO:0004674;GO:0005524	BP:protein phosphorylation;CC:integral component of membrane;MF:protein serine/threonine kinase activity;MF:ATP binding;	------	------	------	------	COG0515	T:Signal transduction mechanisms)	sp|Q9LY50|ACCR3_ARATH;	Putative serine/threonine-protein kinase-like protein CCR3 OS=Arabidopsis thaliana OX=3702 GN=CCR3 PE=2 SV=1;	PF00069;PF07714;PF13540;PF03109	Pkinase;PK_Tyr_Ser-Thr;RCC1_2;ABC1	Protein kinase domain;Protein tyrosine and serine/threonine kinase;Regulator of chromosome condensation (RCC1) repeat;ABC1 atypical kinase-like domain
TRINITY_DN11353_c0_g2		0	0.27	0.82	8.85	7.59	3.61	3.42	1.73	14.14	11.3	16.81	23.7	0.363333	6.68333	6.43	17.27	------	------	------	------	------	------	------	------	------	------	------	------	------
TRINITY_DN11405_c0_g1	hypothetical protein Mapa_002462 [Marchantia paleacea])	0.42	1.31	1.67	1.96	2.13	3.12	0.2	0.22	1.91	0.01	0.05	0.03	1.13333	2.40333	0.776667	0.03	GO:0006468;GO:0005524;GO:0004672	BP:protein phosphorylation;MF:ATP binding;MF:protein kinase activity;	K08857	NEK1_4_5	------	------	ENOG410Y7JF	T:Signal transduction mechanisms)	sp|Q0WPH8|NEK5_ARATH;	Serine/threonine-protein kinase Nek5 OS=Arabidopsis thaliana OX=3702 GN=NEK5 PE=1 SV=1;	PF00069;PF07714;PF14531	Pkinase;PK_Tyr_Ser-Thr;Kinase-like	Protein kinase domain;Protein tyrosine and serine/threonine kinase;Kinase-like
TRINITY_DN1140_c0_g1	hypothetical protein KP509_38G010700 [Ceratopteris richardii])	18.85	12.83	11.44	16.3	18.19	18.88	3.27	3.19	3.1	0.28	0.68	0.52	14.3733	17.79	3.18667	0.493333	------	------	------	------	------	------	ENOG410YZ3E	K:Transcription)	sp|Q8L3W1|VRN1_ARATH;	B3 domain-containing transcription factor VRN1 OS=Arabidopsis thaliana OX=3702 GN=VRN1 PE=1 SV=1;	PF02362	B3	B3 DNA binding domain
TRINITY_DN11411_c0_g2		0.28	0.17	0.05	0	0.35	0.17	1.18	1.18	0.32	2.13	3.96	1.33	0.166667	0.173333	0.893333	2.47333	------	------	------	------	------	------	------	------	------	------	------	------	------
TRINITY_DN11428_c0_g1	hypothetical protein KP509_06G022000 [Ceratopteris richardii])	0	0.23	1.62	2.07	3.39	2.28	0	0	0.04	0	0	0	0.616667	2.58	0.013333	0	------	------	------	------	------	------	COG2801	L:Replication, recombination and repair)	sp|Q9UR07|TF211_SCHPO;	Transposon Tf2-11 polyprotein OS=Schizosaccharomyces pombe;	PF17921;PF00665	Integrase_H2C2;rve	Integrase zinc binding domain;Integrase core domain
TRINITY_DN11467_c0_g1		0.46	0.75	0.54	7.29	2.47	3.67	0.23	1.07	1.7	7.74	5.18	4.41	0.583333	4.47667	1	5.77667	------	------	------	------	------	------	------	------	------	------	------	------	------
TRINITY_DN11479_c0_g1	hypothetical protein GOP47_0007166 [Adiantum capillus-veneris])	8.39	4.91	10.29	7.62	8.89	4.46	1.88	2.1	5.9	0.27	0.05	0.16	7.86333	6.99	3.29333	0.16	------	------	------	------	------	------	------	------	------	------	PF12214	TPX2_importin	Cell cycle regulated microtubule associated protein
TRINITY_DN11485_c0_g1		75.76	242.22	287.2	70.92	91.3	42.41	18.98	21.43	50.83	0	0.9	0.27	201.727	68.21	30.4133	0.39	------	------	------	------	------	------	------	------	------	------	------	------	------
TRINITY_DN11501_c0_g1		0.81	1.31	0.86	0.8	1.01	0.75	0.42	1.37	2.68	13.92	9.75	1.96	0.993333	0.853333	1.49	8.54333	------	------	------	------	------	------	ENOG410ZR6V	S:Function unknown)	------	------	------	------	------
TRINITY_DN11505_c1_g1	hypothetical protein KC19_1G086000 [Ceratodon purpureus])	0.56	2.57	1.95	0	0.86	1.31	19.8	37.24	0.44	0	0.04	0.12	1.69333	0.723333	19.16	0.053333	------	------	------	------	------	------	ENOG410YNX4;ENOG410YZF0	K:Transcription);	sp|Q9C591|ERF16_ARATH;	Ethylene-responsive transcription factor ERF016 OS=Arabidopsis thaliana OX=3702 GN=ERF016 PE=2 SV=1;	PF00847	AP2	AP2 domain
TRINITY_DN11514_c0_g1	hypothetical protein Mapa_005225 [Marchantia paleacea])	22.9	17.76	24.58	0.48	9.05	8.47	1.13	0.51	0.74	0.35	0.39	0.13	21.7467	6	0.793333	0.29	GO:0046658;GO:0016021	CC:anchored component of plasma membrane;CC:integral component of membrane;	------	------	------	------	------	------	sp|Q8LEE9|FLA12_ARATH;	Fasciclin-like arabinogalactan protein 12 OS=Arabidopsis thaliana OX=3702 GN=FLA12 PE=2 SV=2;	PF02469	Fasciclin	Fasciclin domain
TRINITY_DN11518_c0_g1		12.39	0	0	0	0	0	8.45	8.27	11.5	0.05	0	9.17	4.13	0	9.40667	3.07333	------	------	------	------	------	------	------	------	------	------	------	------	------
TRINITY_DN11530_c0_g1		16.95	16.68	17.56	9.13	2.2	7.72	0	0.07	3.68	0.36	0	0	17.0633	6.35	1.25	0.12	------	------	------	------	------	------	ENOG410YQE6	S:Function unknown)	sp|Q94AX3|LTG16_ARATH;	Non-specific lipid transfer protein GPI-anchored 16 OS=Arabidopsis thaliana OX=3702 GN=LTPG16 PE=2 SV=1;	PF14368;PF00234	LTP_2;Tryp_alpha_amyl	Probable lipid transfer;Protease inhibitor/seed storage/LTP family
TRINITY_DN11602_c0_g1	hypothetical protein KP509_14G032200 [Ceratopteris richardii])	1.32	2.84	2.38	1.1	2.19	2.27	6.21	5.05	1.37	18.53	8.36	25.07	2.18	1.85333	4.21	17.32	------	------	K14709	SLC39A1_2_3, ZIP1_2_3	------	------	ENOG4111GP2	P:Inorganic ion transport and metabolism)	sp|O81123|ZIP1_ARATH;	Zinc transporter 1 OS=Arabidopsis thaliana OX=3702 GN=ZIP1 PE=2 SV=1;	PF02535	Zip	ZIP Zinc transporter
TRINITY_DN11603_c0_g1	hypothetical protein KP509_03G086300 [Ceratopteris richardii])	6.27	7.64	3.93	3.34	2.58	5.02	3.04	2.51	4.19	0	0.21	0.13	5.94667	3.64667	3.24667	0.113333	GO:0006468;GO:0016021;GO:0005524;GO:0004672	BP:protein phosphorylation;CC:integral component of membrane;MF:ATP binding;MF:protein kinase activity;	------	------	------	------	ENOG4111API	T:Signal transduction mechanisms)	sp|Q9M9C5|Y1680_ARATH;	Probable leucine-rich repeat receptor-like protein kinase At1g68400 OS=Arabidopsis thaliana OX=3702 GN=At1g68400 PE=1 SV=1;	PF00069;PF07714;PF08263;PF12799;PF13855	Pkinase;PK_Tyr_Ser-Thr;LRRNT_2;LRR_4;LRR_8	Protein kinase domain;Protein tyrosine and serine/threonine kinase;Leucine rich repeat N-terminal domain;Leucine Rich repeats (2 copies);Leucine rich repeat
TRINITY_DN11624_c0_g1		23.53	7.72	10.62	0.12	0.78	0.27	0	0	0.06	0	2.09	0.04	13.9567	0.39	0.02	0.71	------	------	------	------	------	------	------	------	------	------	------	------	------
TRINITY_DN11627_c0_g1	hypothetical protein KP509_07G064700 [Ceratopteris richardii])	140.75	139.06	115.39	100.09	148.13	223.36	29.46	20.62	248.52	0	0	0.28	131.733	157.193	99.5333	0.093333	GO:0009627;GO:0006869;GO:0005504	BP:systemic acquired resistance;BP:lipid transport;MF:fatty acid binding;	------	------	------	------	ENOG41107F2	S:Function unknown)	sp|Q8W453|DIRL1_ARATH;	Putative lipid-transfer protein DIR1 OS=Arabidopsis thaliana OX=3702 GN=DIR1 PE=1 SV=1;	PF14368;PF00234	LTP_2;Tryp_alpha_amyl	Probable lipid transfer;Protease inhibitor/seed storage/LTP family
TRINITY_DN11637_c0_g1	hypothetical protein MARPO_0012s0034 [Marchantia polymorpha])	5.31	9.74	7.78	6.52	8.61	7.83	3.27	2.1	3.05	0.15	0.18	0.16	7.61	7.65333	2.80667	0.163333	GO:0016021	CC:integral component of membrane;	------	------	------	------	ENOG410Y00J	S:Function unknown)	------	------	------	------	------
TRINITY_DN11638_c0_g1		2.08	1.12	0.92	12.85	2.76	4.16	6.86	10.26	3.4	130.88	139.26	45.37	1.37333	6.59	6.84	105.17	------	------	------	------	------	------	------	------	------	------	------	------	------
TRINITY_DN1163_c0_g1	hypothetical protein BDL97_11G041700 [Sphagnum fallax])	2.47	2.01	2.8	0.19	1.63	5.29	93.64	71.68	34.93	2.42	8	4.42	2.42667	2.37	66.75	4.94667	------	------	------	------	------	------	ENOG41114HF	S:Function unknown)	sp|Q1G3Q4|RITF1_ARATH;	Protein RGF1 INDUCIBLE TRANSCRIPTION FACTOR 1 OS=Arabidopsis thaliana OX=3702 GN=RITF1 PE=1 SV=1;	PF00643	zf-B_box	B-box zinc finger
TRINITY_DN11642_c2_g1		0	0	0	13.85	5.1	0	6.47	5.84	8.1	2.65	1.35	0	0	6.31667	6.80333	1.33333	------	------	------	------	------	------	------	------	------	------	------	------	------
TRINITY_DN11645_c0_g1		23.42	12.52	8.04	16.28	8.4	18.6	0.99	2.44	1.43	0.12	0	1.51	14.66	14.4267	1.62	0.543333	------	------	------	------	------	------	------	------	------	------	------	------	------
TRINITY_DN11665_c0_g1	AT-hook motif nuclear-localized protein 23-like [Physcomitrium patens])	8.54	14.79	5.12	5.33	11.28	7.65	1.51	1.09	0.95	0	0	0.21	9.48333	8.08667	1.18333	0.07	------	------	------	------	------	------	ENOG410YGVK	S:Function unknown)	sp|Q9LTA2|AHL17_ARATH;	AT-hook motif nuclear-localized protein 17 OS=Arabidopsis thaliana OX=3702 GN=AHL17 PE=2 SV=1;	PF03479	PCC	Plants and Prokaryotes Conserved (PCC) domain
TRINITY_DN11679_c0_g1		5.68	9.72	11.61	7.97	9.73	2.84	1.42	1.32	2.49	0.07	0.13	0	9.00333	6.84667	1.74333	0.066667	------	------	------	------	------	------	ENOG411154Q;COG0553	S:Function unknown);L:Replication, recombination and repair)	sp|Q6NN02|Y4445_ARATH;	Uncharacterized protein At4g14450, chloroplastic OS=Arabidopsis thaliana OX=3702 GN=At4g14450 PE=2 SV=1;	------	------	------
TRINITY_DN11689_c0_g1	hypothetical protein KC19_4G060100 [Ceratodon purpureus])	2.25	4.21	2.56	2.23	5.25	3.28	10.33	11.23	4.42	17.81	32.1	32.22	3.00667	3.58667	8.66	27.3767	GO:0006508;GO:0005576;GO:0004190	BP:proteolysis;CC:extracellular region;MF:aspartic-type endopeptidase activity;	------	------	------	------	ENOG410XNV7	O:Posttranslational modification, protein turnover, chaperones)	sp|Q9LZL3|PCS1L_ARATH;	Aspartic proteinase PCS1 OS=Arabidopsis thaliana OX=3702 GN=PCS1 PE=2 SV=1;	PF14543;PF14541;PF00026	TAXi_N;TAXi_C;Asp	Xylanase inhibitor N-terminal;Xylanase inhibitor C-terminal;Eukaryotic aspartyl protease
TRINITY_DN1168_c0_g2	hypothetical protein GOP47_0013855 [Adiantum capillus-veneris])	22.17	18.02	9.75	3.49	5.63	8.48	4.73	4.3	6.92	0.04	0.03	0.14	16.6467	5.86667	5.31667	0.07	GO:0050896;GO:0046872	BP:response to stimulus;MF:metal ion binding;	------	------	------	------	COG2608	S:Function unknown)	sp|Q9M8K5|HIP32_ARATH;	Heavy metal-associated isoprenylated plant protein 32 OS=Arabidopsis thaliana OX=3702 GN=HIPP32 PE=2 SV=1;	PF00403;PF03153;PF13093	HMA;TFIIA;FTA4	Heavy-metal-associated domain;Transcription factor IIA, alpha/beta subunit;Kinetochore complex Fta4 of Sim4 subunit, or CENP-50
TRINITY_DN11706_c0_g1	protein SMAX1-LIKE 2-like [Selaginella moellendorffii])	81.84	65.69	77.12	72.41	74.15	74.63	38.89	26.04	18.22	0.27	5.27	2.71	74.8833	73.73	27.7167	2.75	GO:0016887;GO:0005524	MF:ATPase activity;MF:ATP binding;	------	------	------	------	COG0542	O:Posttranslational modification, protein turnover, chaperones)	sp|F4IGZ2|SMXL8_ARATH;	Protein SMAX1-LIKE 8 OS=Arabidopsis thaliana OX=3702 GN=SMXL8 PE=1 SV=1;	PF02861	Clp_N	Clp amino terminal domain, pathogenicity island component
TRINITY_DN1170_c0_g1		7.51	8.34	5.77	4.72	7.6	9.17	1.75	1.49	32.03	0.13	0.33	0.07	7.20667	7.16333	11.7567	0.176667	------	------	------	------	------	------	------	------	------	------	------	------	------
TRINITY_DN11722_c0_g1	hypothetical protein KP509_19G030100 [Ceratopteris richardii])	7.46	7.55	8.9	6.71	8.07	8.28	3.32	2.55	5.51	0.09	0.22	0.89	7.97	7.68667	3.79333	0.4	------	------	------	------	------	------	ENOG410Z7Z7	S:Function unknown)	------	------	------	------	------
TRINITY_DN11726_c0_g7	hypothetical protein Mp_3g07970 [Marchantia polymorpha subsp. ruderalis])	0.03	0.56	0	1.32	0.82	0.44	0	0	0	0.24	0.43	0.75	0.196667	0.86	0	0.473333	GO:0015074;GO:0003676	BP:DNA integration;MF:nucleic acid binding;	------	------	------	------	------	------	sp|P03360|POL_AVIRE;	Gag-Pol polyprotein;	PF00665	rve	Integrase core domain
TRINITY_DN11755_c0_g2	hypothetical protein GOP47_0005009 [Adiantum capillus-veneris])	6.67	7.65	8.3	2.23	4.64	9.26	3.24	2.49	2.87	0.27	0.23	0.09	7.54	5.37667	2.86667	0.196667	GO:0007015;GO:0010119;GO:0003779	BP:actin filament organization;BP:regulation of stomatal movement;MF:actin binding;	------	------	------	------	ENOG410XTBS	S:Function unknown)	sp|F4IIZ9|SCAB2_ARATH;	Stomatal closure-related actin-binding protein 2 OS=Arabidopsis thaliana OX=3702 GN=SCAB2 PE=2 SV=1;	PF16712;PF17684;PF16709;PF16711;PF03299	SCAB_CC;SCAB-PH;SCAB-Ig;SCAB-ABD;TF_AP-2	Coiled-coil regions of plant-specific actin-binding protein;PH domain of plant-specific actin-binding protein;Ig domain of plant-specific actin-binding protein;Actin-binding domain of plant-specific actin-binding protein;Transcription factor AP-2
TRINITY_DN11780_c2_g1		0	0	0	0	0	0	0	0	0	43.12	27.18	0.57	0	0	0	23.6233	------	------	------	------	------	------	------	------	------	------	------	------	------
TRINITY_DN1178_c0_g1	hypothetical protein KP509_07G002800 [Ceratopteris richardii])	20.77	12.79	51.11	7.94	30.54	10.14	0.58	0.94	2.8	0.43	9.89	1.24	28.2233	16.2067	1.44	3.85333	GO:0006260;GO:0009116;GO:0000731;GO:0003824	BP:DNA replication;BP:nucleoside metabolic process;BP:DNA synthesis involved in DNA repair;MF:catalytic activity;	------	------	------	------	COG0775	F:Nucleotide transport and metabolism)	sp|Q07469|BSPA_POPDE;	Bark storage protein A OS=Populus deltoides OX=3696 GN=BSPA PE=2 SV=1;	PF01048	PNP_UDP_1	Phosphorylase superfamily
TRINITY_DN11802_c0_g1		0	0.19	0	0	0.07	0	6.74	7.58	4.02	0.67	0	0	0.063333	0.023333	6.11333	0.223333	------	------	------	------	------	------	------	------	------	------	------	------	------
TRINITY_DN11808_c0_g1	hypothetical protein KC19_8G057800 [Ceratodon purpureus])	5.37	6.22	5.31	5.6	5.68	5.51	0.97	0.71	1.91	0.07	0.11	0.04	5.63333	5.59667	1.19667	0.073333	GO:0006468;GO:0016021;GO:0005524;GO:0004672	BP:protein phosphorylation;CC:integral component of membrane;MF:ATP binding;MF:protein kinase activity;	------	------	------	------	ENOG410YDXU	S:Function unknown)	sp|Q9SUQ3|Y4374_ARATH;	Probable inactive receptor kinase At4g23740 OS=Arabidopsis thaliana OX=3702 GN=At4g23740 PE=1 SV=1;	PF07714;PF00069;PF13855;PF08263;PF12799	PK_Tyr_Ser-Thr;Pkinase;LRR_8;LRRNT_2;LRR_4	Protein tyrosine and serine/threonine kinase;Protein kinase domain;Leucine rich repeat;Leucine rich repeat N-terminal domain;Leucine Rich repeats (2 copies)
TRINITY_DN11817_c0_g1	hypothetical protein CY35_13G017300 [Sphagnum magellanicum])	7.78	9.97	4.79	14.63	11.31	13.66	14.09	10.67	5.06	0.36	0.34	1.33	7.51333	13.2	9.94	0.676667	------	------	------	------	------	------	ENOG410Y934	S:Function unknown)	sp|Q9FJ80|P2A14_ARATH;	F-box protein PP2-A14 OS=Arabidopsis thaliana OX=3702 GN=PP2A14 PE=1 SV=1;	PF14299;PF12937	PP2;F-box-like	Phloem protein 2;F-box-like
TRINITY_DN11824_c0_g1	hypothetical protein Mapa_005225 [Marchantia paleacea])	31.78	17.97	15.88	2.65	12.3	30.8	1.92	1.98	1.22	0	0.91	0.04	21.8767	15.25	1.70667	0.316667	GO:0009834;GO:0046658;GO:0016021;GO:0005886	BP:plant-type secondary cell wall biogenesis;CC:anchored component of plasma membrane;CC:integral component of membrane;CC:plasma membrane;	------	------	------	------	------	------	sp|Q8LEJ6|FLA11_ARATH;	Fasciclin-like arabinogalactan protein 11 OS=Arabidopsis thaliana OX=3702 GN=FLA11 PE=2 SV=2;	PF02469	Fasciclin	Fasciclin domain
TRINITY_DN11837_c0_g1	transcription factor TCP22-like isoform X3 [Physcomitrium patens])	9.5	16.52	23.78	7.68	14.96	20.1	54.98	37.5	18.09	1.82	1.1	1.45	16.6	14.2467	36.8567	1.45667	GO:0005634;GO:0003700;GO:0043565	CC:nucleus;MF:transcription factor activity, sequence-specific DNA binding;MF:sequence-specific DNA binding;	------	------	------	------	ENOG410YJS2	K:Transcription)	sp|O64647|TCP9_ARATH;	Transcription factor TCP9 OS=Arabidopsis thaliana OX=3702 GN=TCP9 PE=1 SV=1;	PF03634	TCP	TCP family transcription factor
TRINITY_DN11853_c0_g1	hypothetical protein CY35_01G043700 [Sphagnum magellanicum])	6.86	8.74	10.11	8.96	9.63	9.08	3.46	3.17	6.98	0.7	0.33	0.34	8.57	9.22333	4.53667	0.456667	GO:0000373;GO:0009507;GO:0003729	BP:Group II intron splicing;CC:chloroplast;MF:mRNA binding;	------	------	------	------	ENOG410XS9D	S:Function unknown)	sp|A7XN92|CFM3_MAIZE;	CRM-domain containing factor CFM3, chloroplastic/mitochondrial OS=Zea mays OX=4577 GN=CFM3 PE=1 SV=1;	PF01985	CRS1_YhbY	CRS1 / YhbY (CRM) domain
TRINITY_DN11854_c1_g1		0.38	0.1	0.04	0.2	0.16	0.15	0.26	0.33	0.3	2.35	2.43	1.49	0.173333	0.17	0.296667	2.09	------	------	K01147	rnb	------	------	COG0557;ENOG410Y9AC	K:Transcription);S:Function unknown)	------	------	PF13346	ABC2_membrane_5	ABC-2 family transporter protein
TRINITY_DN11856_c0_g2	hypothetical protein SELMODRAFT_70068, partial [Selaginella moellendorffii])	3.32	3.48	5.07	2.46	2.43	3.86	0.14	0.3	0.94	0	0.02	0.01	3.95667	2.91667	0.46	0.01	GO:0006468;GO:0016021;GO:0005524;GO:0004672	BP:protein phosphorylation;CC:integral component of membrane;MF:ATP binding;MF:protein kinase activity;	------	------	------	------	COG4886	S:Function unknown)	sp|C0LGQ9|GHR1_ARATH;	LRR receptor-like serine/threonine-protein kinase GHR1 OS=Arabidopsis thaliana OX=3702 GN=GHR1 PE=1 SV=2;	PF13855;PF12799;PF07714;PF00069;PF08263	LRR_8;LRR_4;PK_Tyr_Ser-Thr;Pkinase;LRRNT_2	Leucine rich repeat;Leucine Rich repeats (2 copies);Protein tyrosine and serine/threonine kinase;Protein kinase domain;Leucine rich repeat N-terminal domain
TRINITY_DN11887_c0_g3		2.98	3.14	4.68	14.71	4.72	6.62	2.39	1.69	0.58	0.15	0.2	0.12	3.6	8.68333	1.55333	0.156667	------	------	------	------	------	------	------	------	------	------	------	------	------
TRINITY_DN11898_c0_g1	hypothetical protein GOP47_0016722 [Adiantum capillus-veneris])	1.73	4.72	7.94	0.75	6.74	9.16	65.44	48.67	61.47	61.36	80.88	16.34	4.79667	5.55	58.5267	52.86	------	------	K14484	IAA	map04075	Plant hormone signal transduction)	ENOG410YIDV	K:Transcription)	sp|O24543|AX22E_VIGRR;	Auxin-induced protein 22E OS=Vigna radiata var. radiata OX=3916 GN=AUX22E PE=2 SV=1;	PF02309	AUX_IAA	AUX/IAA family
TRINITY_DN118_c0_g1	hypothetical protein KC19_8G113000 [Ceratodon purpureus])	0.5	0.44	0.69	1.12	0.88	2.41	0.15	0.44	0.08	2.74	9.06	3.49	0.543333	1.47	0.223333	5.09667	------	------	------	------	------	------	COG1028	S:Function unknown)	sp|Q5KTS5|GRDH_DAUCA;	Glucose and ribitol dehydrogenase OS=Daucus carota OX=4039 GN=CAISE5 PE=2 SV=1;	PF13561;PF00106;PF08659	adh_short_C2;adh_short;KR	Enoyl-(Acyl carrier protein) reductase;short chain dehydrogenase;KR domain
TRINITY_DN11900_c0_g1	GTP cyclohydrolase 1 [Selaginella moellendorffii])	8.78	6.1	10.07	0.63	3.91	12.77	1.11	2.88	2.3	0.18	0.23	0.02	8.31667	5.77	2.09667	0.143333	GO:0006729;GO:0035998;GO:0046654;GO:0005737;GO:0003934;GO:0008270;GO:0005525	BP:tetrahydrobiopterin biosynthetic process;BP:7,8-dihydroneopterin 3'-triphosphate biosynthetic process;BP:tetrahydrofolate biosynthetic process;CC:cytoplasm;MF:GTP cyclohydrolase I activity;MF:zinc ion binding;MF:GTP binding;	K01495	GCH1, folE	map00790	Folate biosynthesis)	COG0302	H:Coenzyme transport and metabolism)	sp|Q9SFV7|GCH1_ARATH;	GTP cyclohydrolase 1 OS=Arabidopsis thaliana OX=3702 GN=GCH1 PE=1 SV=1;	PF01227	GTP_cyclohydroI	GTP cyclohydrolase I
TRINITY_DN11909_c0_g2	cyclin-dependent kinase inhibitor 6 isoform X2 [Selaginella moellendorffii])	0.46	0.04	0.26	0	0.1	0	5.43	3.84	2.93	3.33	0.16	1.16	0.253333	0.033333	4.06667	1.55	GO:0005634;GO:0004861	CC:nucleus;MF:cyclin-dependent protein serine/threonine kinase inhibitor activity;	------	------	------	------	ENOG410Y3ZZ	T:Signal transduction mechanisms)	sp|Q94CL9|KRP7_ARATH;	Cyclin-dependent kinase inhibitor 7 OS=Arabidopsis thaliana OX=3702 GN=KRP7 PE=1 SV=2;	PF02234	CDI	Cyclin-dependent kinase inhibitor
TRINITY_DN11916_c0_g2	hypothetical protein GOP47_0013793 [Adiantum capillus-veneris])	6.21	3.84	1.92	0.54	1.81	4.59	0.86	0.45	0.3	0.02	0.05	0.09	3.99	2.31333	0.536667	0.053333	GO:0046274;GO:0048046;GO:0052716;GO:0005507;GO:0016491	BP:lignin catabolic process;CC:apoplast;MF:hydroquinon;MF:copper ion binding;MF:oxidoreductase activity;	K05909	E1.10.3.2	------	------	COG2132	Q:Secondary metabolites biosynthesis, transport and catabolism)	sp|Q9FJD5|LAC17_ARATH;	Laccase-17 OS=Arabidopsis thaliana OX=3702 GN=LAC17 PE=2 SV=1;	PF07732;PF00394;PF07731	Cu-oxidase_3;Cu-oxidase;Cu-oxidase_2	Multicopper oxidase;Multicopper oxidase;Multicopper oxidase
TRINITY_DN11946_c0_g1	hypothetical protein CY35_01G052700 [Sphagnum magellanicum])	12.55	20.32	18.64	17.9	28.72	10.75	3.3	4.03	2.45	72.11	39.43	13.76	17.17	19.1233	3.26	41.7667	------	------	------	------	------	------	ENOG410YPF7;ENOG410Y1Y5	S:Function unknown);	sp|Q8GRN0|FLZ13_ARATH;	FCS-Like Zinc finger 13 OS=Arabidopsis thaliana OX=3702 GN=FLZ13 PE=1 SV=1;	PF04570	zf-FLZ	zinc-finger of the FCS-type, C2-C2
TRINITY_DN11949_c0_g1	levopimaradiene synthase [Phylloglossum drummondii])	0	0	0	0	0	0	3.94	7.78	0.07	0	0	0	0	0	3.93	0	GO:0016102;GO:0102305;GO:0010333;GO:0000287	BP:diterpenoid biosynthetic process;MF:;MF:terpene synthase activity;MF:magnesium ion binding;	------	------	------	------	ENOG410YF98	O:Posttranslational modification, protein turnover, chaperones)	sp|Q93X23|MYRS_QUEIL;	Myrcene synthase, chloroplastic OS=Quercus ilex OX=58334 PE=1 SV=1;	PF01397;PF03936;PF19086	Terpene_synth;Terpene_synth_C;Terpene_syn_C_2	Terpene synthase, N-terminal domain;Terpene synthase family, metal binding domain;Terpene synthase family 2, C-terminal metal binding
TRINITY_DN11954_c0_g1	hypothetical protein KP509_37G062800 [Ceratopteris richardii])	1.04	1.42	0.27	0.44	0.3	0.87	4.15	3.56	5.7	0.96	2.01	0.63	0.91	0.536667	4.47	1.2	GO:0016021;GO:0009706	CC:integral component of membrane;CC:chloroplast inner membrane;	------	------	------	------	ENOG4111JTZ	S:Function unknown)	------	------	PF13301	DUF4079	Protein of unknown function (DUF4079)
TRINITY_DN1195_c0_g2	hypothetical protein SELMODRAFT_108317 [Selaginella moellendorffii])	7.59	8.14	7.69	8.78	7.36	8.6	3.2	2.86	8.58	0.27	0.29	0.9	7.80667	8.24667	4.88	0.486667	GO:0006468;GO:0004674;GO:0005524	BP:protein phosphorylation;MF:protein serine/threonine kinase activity;MF:ATP binding;	K08857	NEK1_4_5	------	------	ENOG410Y7JF	T:Signal transduction mechanisms)	sp|Q9SLI2|NEK1_ARATH;	Serine/threonine-protein kinase Nek1 OS=Arabidopsis thaliana OX=3702 GN=NEK1 PE=2 SV=2;	PF00069;PF07714;PF17667;PF14531	Pkinase;PK_Tyr_Ser-Thr;Pkinase_fungal;Kinase-like	Protein kinase domain;Protein tyrosine and serine/threonine kinase;Fungal protein kinase;Kinase-like
TRINITY_DN12000_c0_g1	uncharacterized protein LOC112295979 [Physcomitrium patens])	0	0	0.12	0	2.84	0	0.23	0.24	0.37	18.44	43.88	2.01	0.04	0.946667	0.28	21.4433	------	------	------	------	------	------	------	------	sp|Q9SRN4|GIR2_ARATH;	Protein GL2-INTERACTING REPRESSOR 2 OS=Arabidopsis thaliana OX=3702 GN=GIR2 PE=1 SV=1;	------	------	------
TRINITY_DN12070_c0_g1	hypothetical protein KP509_17G068300 [Ceratopteris richardii])	106.87	208.09	153.79	145.89	61.39	188.54	460.34	293.85	500.59	469.3	1366.73	839.43	156.25	131.94	418.26	891.82	------	------	K03283	HSPA1s	map04144;map04141;map03040	Endocytosis);Protein processing in endoplasmic reticulum);Spliceosome)	COG0443	O:Posttranslational modification, protein turnover, chaperones)	sp|P27322|HSP72_SOLLC;	Heat shock cognate 70 kDa protein 2 OS=Solanum lycopersicum OX=4081 GN=HSC-2 PE=2 SV=1;	PF00012;PF02782	HSP70;FGGY_C	Hsp70 protein;FGGY family of carbohydrate kinases, C-terminal domain
TRINITY_DN12074_c0_g1	hypothetical protein GOP47_0027187 [Adiantum capillus-veneris])	1.46	1.66	2.57	0.87	1.41	2.07	2.19	2.34	4.59	0.16	0.14	0.08	1.89667	1.45	3.04	0.126667	GO:0016021;GO:0016757	CC:integral component of membrane;MF:transferase activity, transferring glycosyl groups;	------	------	------	------	ENOG41106K3	O:Posttranslational modification, protein turnover, chaperones)	sp|Q8VYF4|GATL7_ARATH;	Probable galacturonosyltransferase-like 7 OS=Arabidopsis thaliana OX=3702 GN=GATL7 PE=2 SV=1;	PF01501;PF18404	Glyco_transf_8;Glyco_transf_24	Glycosyl transferase family 8;Glucosyltransferase 24
TRINITY_DN12090_c0_g3	hypothetical protein GOP47_0013998 [Adiantum capillus-veneris])	193.84	101.14	169.63	49.24	78.94	98.3	18.12	16.62	43.43	0.57	0.68	1.42	154.87	75.4933	26.0567	0.89	GO:0007017;GO:0000278;GO:0000226;GO:0005737;GO:0005874;GO:0003924;GO:0005200;GO:0005525	BP:microtubule-based process;BP:mitotic cell cycle;BP:microtubule cytoskeleton organization;CC:cytoplasm;CC:microtubule;MF:GTPase activity;MF:structural constituent of cytoskeleton;MF:GTP binding;	K07375	TUBB	map04145	Phagosome)	COG5023	Z:Cytoskeleton)	sp|P29514|TBB6_ARATH;	Tubulin beta-6 chain OS=Arabidopsis thaliana OX=3702 GN=TUBB6 PE=2 SV=1;	PF00091;PF03953	Tubulin;Tubulin_C	Tubulin/FtsZ family, GTPase domain;Tubulin C-terminal domain
TRINITY_DN12095_c0_g2	hypothetical protein SELMODRAFT_439187 [Selaginella moellendorffii])	9.11	4.86	4.04	3.95	3.11	7.5	0.9	0.6	0.9	0.27	0.12	0.24	6.00333	4.85333	0.8	0.21	GO:0016021;GO:0005886;GO:0005267;GO:0080115	CC:integral component of membrane;CC:plasma membrane;MF:potassium channel activity;MF:myosin XI tail binding;	------	------	------	------	ENOG410YA8U	S:Function unknown)	sp|Q0WNW4|MYOB3_ARATH;	Myosin-binding protein 3 OS=Arabidopsis thaliana OX=3702 GN=MYOB3 PE=1 SV=1;	PF04576	Zein-binding	Zein-binding
TRINITY_DN120_c0_g3	uncharacterized protein LOC112346725 [Selaginella moellendorffii])	25.4	25.1	15.8	9.14	13.96	13.05	3.58	2.7	5.08	0.21	1.11	0.13	22.1	12.05	3.78667	0.483333	------	------	------	------	------	------	ENOG410YA8F	S:Function unknown)	sp|Q0WQX9|WAVH2_ARATH;	Probable E3 ubiquitin-protein ligase WAVH2 OS=Arabidopsis thaliana OX=3702 GN=WAVH2 PE=1 SV=1;	PF13639;PF00097;PF17123;PF12678;PF13519;PF13445;PF14634;PF00092;PF13923	zf-RING_2;zf-C3HC4;zf-RING_11;zf-rbx1;VWA_2;zf-RING_UBOX;zf-RING_5;VWA;zf-C3HC4_2	Ring finger domain;Zinc finger, C3HC4 type (RING finger);RING-like zinc finger;RING-H2 zinc finger domain;von Willebrand factor type A domain;RING-type zinc-finger;zinc-RING finger domain;von Willebrand factor type A domain;Zinc finger, C3HC4 type (RING finger)
TRINITY_DN12115_c0_g1		8.1	7.08	2.18	4.19	4.1	1.84	0.67	1.01	4.13	0.05	0.44	0.05	5.78667	3.37667	1.93667	0.18	------	------	------	------	------	------	ENOG410YKHT	S:Function unknown)	------	------	------	------	------
TRINITY_DN12133_c0_g1	hypothetical protein AXG93_4510s1170 [Marchantia polymorpha subsp. ruderalis])	2.27	6.08	1.75	0.77	1.45	2.24	7.1	10.79	5.24	0.12	0.62	0.31	3.36667	1.48667	7.71	0.35	GO:0008270;GO:0003676	MF:zinc ion binding;MF:nucleic acid binding;	------	------	------	------	COG2801;ENOG410XS4D	L:Replication, recombination and repair);S:Function unknown)	------	------	PF14223	Retrotran_gag_2	gag-polypeptide of LTR copia-type
TRINITY_DN12150_c0_g1	hypothetical protein GOP47_0018830 [Adiantum capillus-veneris])	6.44	14.96	10.48	8.65	5.19	12.94	11.24	8.49	13.91	0.04	0.37	0.25	10.6267	8.92667	11.2133	0.22	------	------	K25870	IDD3S	------	------	COG5048	S:Function unknown)	sp|Q700D2|IDD10_ARATH;	Zinc finger protein JACKDAW OS=Arabidopsis thaliana OX=3702 GN=JKD PE=1 SV=1;	PF12171;PF00096	zf-C2H2_jaz;zf-C2H2	Zinc-finger double-stranded RNA-binding;Zinc finger, C2H2 type
TRINITY_DN12158_c0_g1		0	0	0.37	0	0	0	22.26	16.64	0	4.63	2.73	3.6	0.123333	0	12.9667	3.65333	------	------	------	------	------	------	------	------	------	------	------	------	------
TRINITY_DN12161_c0_g1		0	0	0	0	0	0	5.64	5.14	0.66	0	0	0	0	0	3.81333	0	------	------	------	------	------	------	------	------	------	------	------	------	------
TRINITY_DN12166_c0_g1	hypothetical protein GOP47_0002001 [Adiantum capillus-veneris])	21.8	32.29	41.13	17.68	44.97	36.32	17.99	15.99	5.57	0.58	0.98	2.64	31.74	32.99	13.1833	1.4	GO:0046872;GO:0004842	MF:metal ion binding;MF:ubiquitin-protein transferase activity;	K19042	BOI	------	------	ENOG410YBKW	S:Function unknown)	sp|Q9LDD1|BRG3_ARATH;	Probable BOI-related E3 ubiquitin-protein ligase 3 OS=Arabidopsis thaliana OX=3702 GN=BRG3 PE=1 SV=1;	PF13920	zf-C3HC4_3	Zinc finger, C3HC4 type (RING finger)
TRINITY_DN12173_c0_g1		25.32	17.33	9.37	0	0	5.27	0	0	0	5	2.13	3.12	17.34	1.75667	0	3.41667	------	------	------	------	------	------	------	------	------	------	------	------	------
TRINITY_DN12173_c0_g2	hypothetical protein M758_11G047500 [Ceratodon purpureus])	4.37	4.65	2.18	0	0	1.99	0	0	0	1.64	1.07	1.38	3.73333	0.663333	0	1.36333	------	------	------	------	------	------	------	------	sp|P04146|COPIA_DROME;	Copia protein OS=Drosophila melanogaster OX=7227 GN=GIP PE=1 SV=3;	------	------	------
TRINITY_DN12175_c0_g1	hypothetical protein SELMODRAFT_103293 [Selaginella moellendorffii])	14.94	4.66	8.06	13	20.92	6.58	2.5	1.58	1.21	0	0	0.05	9.22	13.5	1.76333	0.016667	GO:0031225	CC:anchored component of membrane;	------	------	------	------	ENOG410YNCG	S:Function unknown)	sp|Q9SD84|PDCB2_ARATH;	PLASMODESMATA CALLOSE-BINDING PROTEIN 2 OS=Arabidopsis thaliana OX=3702 GN=PDCB2 PE=1 SV=1;	PF07983	X8	X8 domain
TRINITY_DN12179_c0_g1		1.57	0	3.29	3.82	1.43	1.28	0	0	0	0	0.15	0	1.62	2.17667	0	0.05	------	------	------	------	------	------	------	------	------	------	------	------	------
TRINITY_DN12179_c0_g3		1.23	0.72	1.01	0.02	0.75	0.78	0	0	0	0	0	0.25	0.986667	0.516667	0	0.083333	------	------	------	------	------	------	------	------	------	------	------	------	------
TRINITY_DN12182_c0_g1	hypothetical protein BDL97_14G044300 [Sphagnum fallax])	33.08	34.55	32.6	5.09	17.02	40.41	46.54	57.95	25.37	1.92	3.95	2.92	33.41	20.84	43.2867	2.93	GO:0005794;GO:0016021;GO:0016757	CC:Golgi apparatus;CC:integral component of membrane;MF:transferase activity, transferring glycosyl groups;	------	------	------	------	ENOG41106K3	O:Posttranslational modification, protein turnover, chaperones)	sp|Q9LHD2|GATLA_ARATH;	Probable galacturonosyltransferase-like 10 OS=Arabidopsis thaliana OX=3702 GN=GATL10 PE=2 SV=1;	PF01501;PF18404	Glyco_transf_8;Glyco_transf_24	Glycosyl transferase family 8;Glucosyltransferase 24
TRINITY_DN1218_c0_g1	hypothetical protein KC19_5G127500 [Ceratodon purpureus])	26.18	22.47	23.43	14.02	11.76	21.08	6.31	3.34	14.99	0.39	2.89	1.73	24.0267	15.62	8.21333	1.67	GO:0034728;GO:0006139;GO:0006368;GO:0042789;GO:0032968;GO:0005634;GO:0008023;GO:0042393;GO:0031491;GO:0003676;GO:0003677	BP:nucleosome organization;BP:nucleobase-containing compound metabolic process;BP:transcription elongation from RNA polymerase II promoter;BP:mRNA transcription from RNA polymerase II promoter;BP:positive regulation of transcription elongation from RNA polymerase II promoter;CC:nucleus;CC:transcription elongation factor complex;MF:histone binding;MF:nucleosome binding;MF:nucleic acid binding;MF:D…	K11292	SUPT6H, SPT6	------	------	COG2183	K:Transcription)	sp|A8MS85|SPT61_ARATH;	Transcription elongation factor SPT6 homolog OS=Arabidopsis thaliana OX=3702 GN=SPT6 PE=1 SV=1;	PF00098;PF14633;PF14635;PF14639;PF14632;PF17674;PF14641	zf-CCHC;SH2_2;HHH_7;YqgF;SPT6_acidic;HHH_9;HTH_44	Zinc knuckle;SH2 domain;Helix-hairpin-helix motif;Holliday-junction resolvase-like of SPT6;Acidic N-terminal SPT6;HHH domain;Helix-turn-helix DNA-binding domain of SPT6
TRINITY_DN12210_c0_g1	hypothetical protein GOP47_0010995 [Adiantum capillus-veneris])	3.77	3.54	3.76	2.77	3.06	1.7	222.89	275.87	30.73	75.52	171.43	73.33	3.69	2.51	176.497	106.76	GO:0006646;GO:0006656;GO:0005737;GO:0004103;GO:0004305	BP:phosphatidylethanolamine biosynthetic process;BP:phosphatidylcholine biosynthetic process;CC:cytoplasm;MF:choline kinase activity;MF:ethanolamine kinase activity;	K14156	CHK	map00564	Glycerophospholipid metabolism)	COG0510	M:Cell wall/membrane/envelope biogenesis)	sp|Q9M9H6|CK1_ARATH;	Probable choline kinase 1 OS=Arabidopsis thaliana OX=3702 GN=CK1 PE=2 SV=1;	PF01633	Choline_kinase	Choline/ethanolamine kinase
TRINITY_DN12210_c0_g2	hypothetical protein KP509_1Z327400 [Ceratopteris richardii])	1.71	1.37	1.7	0.54	0.99	1.03	51.79	63.76	6.93	18	37.94	20.85	1.59333	0.853333	40.8267	25.5967	GO:0006646;GO:0006656;GO:0005737;GO:0004103;GO:0004305	BP:phosphatidylethanolamine biosynthetic process;BP:phosphatidylcholine biosynthetic process;CC:cytoplasm;MF:choline kinase activity;MF:ethanolamine kinase activity;	K14156	CHK	map00564	Glycerophospholipid metabolism)	COG0510	M:Cell wall/membrane/envelope biogenesis)	sp|Q9SZ92|CK3_ARATH;	Probable choline kinase 3 OS=Arabidopsis thaliana OX=3702 GN=At4g09760 PE=2 SV=1;	PF01633	Choline_kinase	Choline/ethanolamine kinase
TRINITY_DN12211_c0_g1	hypothetical protein GOP47_0005547 [Adiantum capillus-veneris])	7.76	5.49	7.42	5.02	5.63	6.97	29.55	32.96	20.39	45.79	62.12	26.54	6.89	5.87333	27.6333	44.8167	GO:0016021	CC:integral component of membrane;	------	------	------	------	ENOG41110A4	S:Function unknown)	sp|Q402F4|TOM1_TOBAC;	Tobamovirus multiplication protein 1 OS=Nicotiana tabacum OX=4097 GN=TOM1 PE=1 SV=1;	PF06454	THH1_TOM1-3_dom	THH1/TOM1/TOM3 domain
TRINITY_DN12217_c0_g1		0.19	0.51	0	0.08	0.32	0	40.57	28.87	12.5	0	0	0.59	0.233333	0.133333	27.3133	0.196667	------	------	------	------	------	------	ENOG410ZH4A	S:Function unknown)	------	------	------	------	------
TRINITY_DN12228_c0_g1	hypothetical protein KP509_12G067800 [Ceratopteris richardii])	0.08	0.15	0	2.59	0.08	0.69	1.19	1.07	0.19	2.32	1.67	3.92	0.076667	1.12	0.816667	2.63667	GO:0003700;GO:0003677	MF:transcription factor activity, sequence-specific DNA binding;MF:DNA binding;	------	------	------	------	ENOG410YN7N	S:Function unknown)	sp|Q8LFV3|CDF3_ARATH;	Cyclic dof factor 3 OS=Arabidopsis thaliana OX=3702 GN=CDF3 PE=1 SV=2;	PF02701	zf-Dof	Dof domain, zinc finger
TRINITY_DN12231_c0_g1	hypothetical protein KP509_33G011200 [Ceratopteris richardii])	7.04	12.48	3.53	0.71	6.03	7.34	3.18	4.83	3.52	0.04	0.45	0.42	7.68333	4.69333	3.84333	0.303333	GO:0006468;GO:0016021;GO:0004674;GO:0005524	BP:protein phosphorylation;CC:integral component of membrane;MF:protein serine/threonine kinase activity;MF:ATP binding;	------	------	------	------	COG0515	T:Signal transduction mechanisms)	sp|Q9FIJ6|ACCR4_ARATH;	Serine/threonine-protein kinase-like protein CCR4 OS=Arabidopsis thaliana OX=3702 GN=CCR4 PE=1 SV=1;	PF00069;PF07714;PF13540;PF03109	Pkinase;PK_Tyr_Ser-Thr;RCC1_2;ABC1	Protein kinase domain;Protein tyrosine and serine/threonine kinase;Regulator of chromosome condensation (RCC1) repeat;ABC1 atypical kinase-like domain
TRINITY_DN12234_c0_g1	hypothetical protein BDL97_17G065600 [Sphagnum fallax])	2.52	2.78	1.85	3.15	3.31	2.61	11.89	11.16	11.57	12.75	21.26	12.11	2.38333	3.02333	11.54	15.3733	------	------	------	------	------	------	ENOG4111F9N	S:Function unknown)	------	------	------	------	------
TRINITY_DN12253_c0_g1	hypothetical protein SELMODRAFT_125385 [Selaginella moellendorffii])	3.31	9.76	1.44	12.82	17.27	11.59	8.95	10.48	13.97	22.68	32.72	34.66	4.83667	13.8933	11.1333	30.02	GO:0005634;GO:0003700;GO:0003677	CC:nucleus;MF:transcription factor activity, sequence-specific DNA binding;MF:DNA binding;	K09286	EREBP	------	------	ENOG410ZM0H;ENOG410YM26	S:Function unknown);K:Transcription)	sp|Q9LYD3|DREB3_ARATH;	Dehydration-responsive element-binding protein 3 OS=Arabidopsis thaliana OX=3702 GN=DREB3 PE=2 SV=1;	PF00847	AP2	AP2 domain
TRINITY_DN1226_c0_g1	probable protein phosphatase 2C 33 [Physcomitrium patens])	11.42	11.62	10.91	15.42	11.43	23.56	21.92	26.94	27.76	71.82	68.48	59.36	11.3167	16.8033	25.54	66.5533	GO:0035970;GO:0004722	BP:peptidyl-threonine dephosphorylation;MF:protein serine/threonine phosphatase activity;	------	------	------	------	COG0631	T:Signal transduction mechanisms)	sp|Q9M8R7|P2C33_ARATH;	Probable protein phosphatase 2C 33 OS=Arabidopsis thaliana OX=3702 GN=PPC6-1 PE=1 SV=1;	------	------	------
TRINITY_DN1226_c0_g2	hypothetical protein KP509_11G055400 [Ceratopteris richardii])	0.36	0.04	0.19	0.53	0.2	0.52	0.77	0.76	1.37	4.55	5.09	2.44	0.196667	0.416667	0.966667	4.02667	------	------	------	------	------	------	COG0631	T:Signal transduction mechanisms)	sp|Q9FG61|P2C74_ARATH;	Probable protein phosphatase 2C 74 OS=Arabidopsis thaliana OX=3702 GN=At5g36250 PE=1 SV=1;	------	------	------
TRINITY_DN12275_c0_g1		0.03	0.19	0.21	0.14	0.14	0.22	1.11	1.65	2.57	0.18	0.02	0.53	0.143333	0.166667	1.77667	0.243333	------	------	------	------	------	------	------	------	------	------	------	------	------
TRINITY_DN12279_c0_g2	hypothetical protein GOP47_0022308 [Adiantum capillus-veneris])	12.53	6.58	8.89	5.91	7.08	20.97	5.52	5.4	5.44	0.42	0.27	0.58	9.33333	11.32	5.45333	0.423333	GO:0006468;GO:0016021;GO:0005524;GO:0004672	BP:protein phosphorylation;CC:integral component of membrane;MF:ATP binding;MF:protein kinase activity;	------	------	------	------	ENOG410YEY6	T:Signal transduction mechanisms)	sp|C0LGH8|Y1634_ARATH;	Probable LRR receptor-like serine/threonine-protein kinase At1g63430 OS=Arabidopsis thaliana OX=3702 GN=At1g63430 PE=1 SV=1;	PF07714;PF00069;PF08263;PF13855;PF12799	PK_Tyr_Ser-Thr;Pkinase;LRRNT_2;LRR_8;LRR_4	Protein tyrosine and serine/threonine kinase;Protein kinase domain;Leucine rich repeat N-terminal domain;Leucine rich repeat;Leucine Rich repeats (2 copies)
TRINITY_DN12308_c0_g2	hypothetical protein M758_UG115900 [Ceratodon purpureus])	0.38	0.92	0.28	1.6	2.79	1.07	3.45	5.57	1.22	14.6	31.78	12.85	0.526667	1.82	3.41333	19.7433	GO:0009873;GO:0005634;GO:0003700;GO:0003677	BP:ethylene-activated signaling pathway;CC:nucleus;MF:transcription factor activity, sequence-specific DNA binding;MF:DNA binding;	------	------	------	------	ENOG411198J	K:Transcription)	sp|Q70II3|EF110_ARATH;	Ethylene-responsive transcription factor ERF110 OS=Arabidopsis thaliana OX=3702 GN=ERF110 PE=2 SV=2;	------	------	------
TRINITY_DN12317_c0_g1	protein DMR6-LIKE OXYGENASE 1 [Selaginella moellendorffii])	2.26	0.47	5.53	1.82	9.05	12.39	9.52	7.52	3.14	0.03	0.1	0.03	2.75333	7.75333	6.72667	0.053333	GO:0046872;GO:0051213;GO:0016491	MF:metal ion binding;MF:dioxygenase activity;MF:oxidoreductase activity;	------	------	------	------	COG3491	S:Function unknown)	sp|Q6YYX9|SLC1_ORYSJ;	Probable 2-oxoglutarate-dependent dioxygenase SLC1 OS=Oryza sativa subsp. japonica OX=39947 GN=SLC1 PE=2 SV=1;	PF03171;PF14226	2OG-FeII_Oxy;DIOX_N	2OG-Fe(II) oxygenase superfamily;non-haem dioxygenase in morphine synthesis N-terminal
TRINITY_DN12322_c0_g1		5.95	12.13	10.09	8.59	18.15	23.35	3.05	3.6	4.47	0.13	0.12	0.05	9.39	16.6967	3.70667	0.1	------	------	------	------	------	------	ENOG410YCCR	S:Function unknown)	sp|A7P756|CSPLD_VITVI;	CASP-like protein 3A1 OS=Vitis vinifera OX=29760 GN=VIT_09s0002g03780 PE=2 SV=1;	PF04535	CASP_dom	Casparian strip membrane protein domain
TRINITY_DN12356_c0_g1	hypothetical protein MARPO_0003s0114 [Marchantia polymorpha])	24.53	36.16	17.75	1.46	17.54	28.1	80.94	130.35	37.49	1.09	4.34	6.43	26.1467	15.7	82.9267	3.95333	GO:0061630	MF:ubiquitin protein ligase activity;	------	------	------	------	ENOG410Y3P9	O:Posttranslational modification, protein turnover, chaperones)	sp|Q9C8D1|PUB20_ARATH;	U-box domain-containing protein 20 OS=Arabidopsis thaliana OX=3702 GN=PUB20 PE=1 SV=1;	PF04564;PF11789	U-box;zf-Nse	U-box domain;Zinc-finger of the MIZ type in Nse subunit
TRINITY_DN12363_c0_g1	hypothetical protein KP509_31G070000 [Ceratopteris richardii])	0	0	0	0	0	0	0.98	0.66	0.67	96.23	31.52	41.31	0	0	0.77	56.3533	------	------	------	------	------	------	ENOG410ZUI1	S:Function unknown)	------	------	------	------	------
TRINITY_DN12374_c0_g1		0	0.25	0	0	0	0	0.2	0.1	0.55	4.72	0.93	3.88	0.083333	0	0.283333	3.17667	------	------	------	------	------	------	------	------	------	------	------	------	------
TRINITY_DN12379_c0_g1	hypothetical protein KC19_8G088600 [Ceratodon purpureus])	0.95	1.16	1.05	0.84	0.69	0.94	23.7	26.75	5.46	0.5	1.23	0.33	1.05333	0.823333	18.6367	0.686667	GO:0016021;GO:0005351;GO:0015144;GO:0015293	CC:integral component of membrane;MF:suga;MF:carbohydrate transmembrane transporter activity;MF:symporter activity;	------	------	------	------	ENOG410XNQK	G:Carbohydrate transport and metabolism)	sp|Q8VZ80|PLT5_ARATH;	Polyol transporter 5 OS=Arabidopsis thaliana OX=3702 GN=PLT5 PE=1 SV=2;	PF00083;PF07690	Sugar_tr;MFS_1	Sugar (and other) transporter;Major Facilitator Superfamily
TRINITY_DN12407_c0_g1		0.88	1.03	1.51	1.31	0.53	0.83	0	0	0	2.94	0.83	2.6	1.14	0.89	0	2.12333	------	------	------	------	------	------	------	------	sp|Q9SU30|CPR1_ARATH;	F-box protein CPR1 OS=Arabidopsis thaliana OX=3702 GN=CPR1 PE=1 SV=2;	------	------	------
TRINITY_DN12408_c0_g1	hypothetical protein GOP47_0010104 [Adiantum capillus-veneris])	5.56	10.86	4.82	0.71	5.86	0.39	0.2	0.27	0.14	0.02	0.12	1.91	7.08	2.32	0.203333	0.683333	GO:0140662;GO:0005524	old GO;MF:ATP binding;	K03283	HSPA1s	map04144;map04141;map03040	Endocytosis);Protein processing in endoplasmic reticulum);Spliceosome)	COG0443	O:Posttranslational modification, protein turnover, chaperones)	sp|P09189|HSP7C_PETHY;	Heat shock cognate 70 kDa protein OS=Petunia hybrida OX=4102 GN=HSP70 PE=2 SV=1;	PF00012;PF06723	HSP70;MreB_Mbl	Hsp70 protein;MreB/Mbl protein
TRINITY_DN12413_c0_g1	hypothetical protein CY35_01G124000 [Sphagnum magellanicum])	0.91	4.6	0.39	2.01	1.48	0.91	17.26	30.71	3.42	8.75	20.15	6.6	1.96667	1.46667	17.13	11.8333	------	------	------	------	------	------	COG2124	Q:Secondary metabolites biosynthesis, transport and catabolism)	sp|Q43068|C82A1_PEA;	Cytochrome P450 82A1;	PF00067	p450	Cytochrome P450
TRINITY_DN1241_c0_g1	hypothetical protein CY35_10G006000 [Sphagnum magellanicum])	11.57	19.44	9.34	14.3	21.46	16.45	13.78	13.17	3.15	28.35	200.81	102.45	13.45	17.4033	10.0333	110.537	------	------	------	------	------	------	ENOG410Y65V	S:Function unknown)	sp|P14381|YTX2_XENLA;	Transposon TX1 uncharacterized 149 kDa protein OS=Xenopus laevis OX=8355 PE=4 SV=1;	PF00078	RVT_1	Reverse transcriptase (RNA-dependent DNA polymerase)
TRINITY_DN12423_c0_g1		0.42	1.16	0.35	1.5	1.5	0.79	8.01	10.83	0.73	44.21	28.64	6.56	0.643333	1.26333	6.52333	26.47	------	------	------	------	------	------	ENOG41107NE;ENOG41113YT	S:Function unknown);	------	------	------	------	------
TRINITY_DN12440_c0_g1	hypothetical protein CY35_05G007400 [Sphagnum magellanicum])	0.21	0.24	0.1	0.89	0.18	1.54	30.68	34.87	2.17	0.16	0.07	12.57	0.183333	0.87	22.5733	4.26667	GO:0097573	MF:glutathione oxidoreductase activity;	K03676	grxC, GLRX, GLRX2	------	------	COG0695	O:Posttranslational modification, protein turnover, chaperones)	sp|Q9LYC6|GRC11_ARATH;	Glutaredoxin-C11 OS=Arabidopsis thaliana OX=3702 GN=GRXC11 PE=3 SV=1;	PF00462	Glutaredoxin	Glutaredoxin
TRINITY_DN12447_c0_g2	hypothetical protein KP509_37G014900 [Ceratopteris richardii])	6.75	9.01	10.81	9.97	9.37	7.45	9.73	7.14	12.37	0.27	0.6	1.18	8.85667	8.93	9.74667	0.683333	------	------	------	------	------	------	COG2304	S:Function unknown)	sp|Q9LTA6|WAV3_ARATH;	E3 ubiquitin-protein ligase WAV3 OS=Arabidopsis thaliana OX=3702 GN=WAV3 PE=1 SV=1;	PF00092;PF14624;PF13768;PF13519;PF05762;PF17123;PF13639;PF00097;PF12678;PF13923;PF12861;PF13445;PF14570	VWA;Vwaint;VWA_3;VWA_2;VWA_CoxE;zf-RING_11;zf-RING_2;zf-C3HC4;zf-rbx1;zf-C3HC4_2;zf-ANAPC11;zf-RING_UBOX;zf-RING_4	von Willebrand factor type A domain;VWA / Hh protein intein-like;von Willebrand factor type A domain;von Willebrand factor type A domain;VWA domain containing CoxE-like protein;RING-like zinc finger;Ring finger domain;Zinc finger, C3HC4 type (RING finger);RING-H2 zinc finger domain;Zinc finger, C3HC4 type (RING finger);Anaphase-promoting complex subunit 11 RING-H2 finger;RING-type zinc-finger;RIN…
TRINITY_DN12461_c1_g3	hypothetical protein Mapa_017404 [Marchantia paleacea])	2.63	0.51	1.31	0.36	7.95	1.43	13.27	9.34	16.8	0.04	1.89	1.94	1.48333	3.24667	13.1367	1.29	GO:0042546;GO:0071555;GO:0010411;GO:0048046;GO:0016762;GO:0004553	BP:cell wall biogenesis;BP:cell wall organization;BP:xyloglucan metabolic process;CC:apoplast;MF:xylogluca;MF:hydrolase activity, hydrolyzing O-glycosyl compounds;	K08235	E2.4.1.207	------	------	COG2273	G:Carbohydrate transport and metabolism)	sp|Q8LC45|XTH33_ARATH;	Probable xyloglucan endotransglucosylase/hydrolase protein 33 OS=Arabidopsis thaliana OX=3702 GN=XTH33 PE=1 SV=2;	PF00722;PF06955	Glyco_hydro_16;XET_C	Glycosyl hydrolases family 16;Xyloglucan endo-transglycosylase (XET) C-terminus
TRINITY_DN12469_c0_g1		350.65	305.92	351	295.05	113.83	578.57	3145.65	2878.92	2187.44	5258.98	9623.32	6445.35	335.857	329.15	2737.34	7109.22	------	------	------	------	------	------	------	------	------	------	PF00257	Dehydrin	Dehydrin
TRINITY_DN1246_c0_g2		4.22	1.88	3.66	2.71	4.9	5.06	8.82	12.31	4.02	40.82	31.71	28.4	3.25333	4.22333	8.38333	33.6433	------	------	K03164	TOP2	------	------	------	------	------	------	------	------	------
TRINITY_DN12475_c0_g1	hypothetical protein AXG93_2852s1400 [Marchantia polymorpha subsp. ruderalis])	3.31	2.97	2.86	1.62	1.25	2.6	0.44	0.57	0.55	0	0.07	0.02	3.04667	1.82333	0.52	0.03	GO:0006468;GO:0016021;GO:0005524;GO:0004672	BP:protein phosphorylation;CC:integral component of membrane;MF:ATP binding;MF:protein kinase activity;	------	------	------	------	COG0515;COG4886	T:Signal transduction mechanisms);S:Function unknown)	sp|C0LGP9|IMK3_ARATH;	Probable leucine-rich repeat receptor-like protein kinase IMK3 OS=Arabidopsis thaliana OX=3702 GN=IMK3 PE=1 SV=1;	PF07714;PF00069;PF13855;PF12799;PF08263	PK_Tyr_Ser-Thr;Pkinase;LRR_8;LRR_4;LRRNT_2	Protein tyrosine and serine/threonine kinase;Protein kinase domain;Leucine rich repeat;Leucine Rich repeats (2 copies);Leucine rich repeat N-terminal domain
TRINITY_DN12510_c0_g1		0	0.59	0	0.63	0	3.68	1.43	3.67	0	24.86	59.74	16.31	0.196667	1.43667	1.7	33.6367	------	------	------	------	------	------	------	------	------	------	------	------	------
TRINITY_DN12517_c0_g1	hypothetical protein KP509_02G011500 [Ceratopteris richardii])	10.77	1.85	3.17	4.85	1.6	36.2	2.24	4.56	21.99	185.22	80.07	46.78	5.26333	14.2167	9.59667	104.023	GO:0005743	CC:mitochondrial inner membrane;	K17081	PHB2	------	------	COG0330	O:Posttranslational modification, protein turnover, chaperones)	sp|Q9ZNT7|PHB2_ARATH;	Prohibitin-2, mitochondrial OS=Arabidopsis thaliana OX=3702 GN=PHB2 PE=1 SV=1;	------	------	------
TRINITY_DN12526_c0_g1	hypothetical protein KP509_08G065500 [Ceratopteris richardii])	5.6	10.72	8.97	14.04	8.91	11.4	5.92	10.89	12.72	0.5	0.37	0.35	8.43	11.45	9.84333	0.406667	GO:0061630;GO:0016874	MF:ubiquitin protein ligase activity;MF:ligase activity;	------	------	------	------	ENOG410YB5U	O:Posttranslational modification, protein turnover, chaperones)	sp|Q9FXA4|PUB26_ARATH;	U-box domain-containing protein 26 OS=Arabidopsis thaliana OX=3702 GN=PUB26 PE=2 SV=1;	PF04564;PF11789	U-box;zf-Nse	U-box domain;Zinc-finger of the MIZ type in Nse subunit
TRINITY_DN12528_c0_g1	cytochrome P450 86A8-like [Physcomitrium patens])	14.68	12.79	13.02	6.93	0.55	9.14	0.09	0.12	5.14	0.14	0.06	0	13.4967	5.54	1.78333	0.066667	GO:0016021;GO:0005506;GO:0016705;GO:0004497;GO:0020037	CC:integral component of membrane;MF:iron ion binding;MF:oxidoreductase activity, acting on paired donors, with incorporation or reduction of molecular oxygen;MF:monooxygenase activity;MF:heme binding;	K15401	CYP86A1	map00073;map00071	Cutin, suberine and wax biosynthesis);Fatty acid degradation)	COG2124	Q:Secondary metabolites biosynthesis, transport and catabolism)	sp|P48422|C86A1_ARATH;	Cytochrome P450 86A1 OS=Arabidopsis thaliana OX=3702 GN=CYP86A1 PE=1 SV=2;	PF00067	p450	Cytochrome P450
TRINITY_DN12553_c0_g2	hypothetical protein SELMODRAFT_92035, partial [Selaginella moellendorffii])	7.45	3.68	2.75	20.91	7.91	30.2	0.51	0.66	0.33	1.93	3.39	2.85	4.62667	19.6733	0.5	2.72333	------	------	------	------	------	------	COG0607	P:Inorganic ion transport and metabolism)	sp|Q38853|STR15_ARATH;	Rhodanese-like domain-containing protein 15, chloroplastic OS=Arabidopsis thaliana OX=3702 GN=STR15 PE=2 SV=1;	PF00581	Rhodanese	Rhodanese-like domain
TRINITY_DN12591_c1_g1		11.17	5.88	3.97	0	0.04	0	0	0	0	0	3.68	0.04	7.00667	0.013333	0	1.24	------	------	------	------	------	------	------	------	------	------	------	------	------
TRINITY_DN12627_c0_g3	hypothetical protein BDL97_15G068300 [Sphagnum fallax])	5.69	55.07	2.54	0.25	0.85	2.07	24.03	35.53	5.93	9.57	0.55	27.98	21.1	1.05667	21.83	12.7	------	------	------	------	------	------	ENOG410YW3V	S:Function unknown)	------	------	------	------	------
TRINITY_DN1265_c0_g1	hypothetical protein SELMODRAFT_34848, partial [Selaginella moellendorffii])	17.58	15.57	17.02	13.63	11.65	22.4	10.64	22.81	8.7	0.1	0.76	0.47	16.7233	15.8933	14.05	0.443333	GO:0046983	MF:protein dimerization activity;	------	------	------	------	ENOG41118GE	K:Transcription)	sp|Q1PF17|BH018_ARATH;	Transcription factor bHLH18 OS=Arabidopsis thaliana OX=3702 GN=BHLH18 PE=1 SV=1;	PF00010	HLH	Helix-loop-helix DNA-binding domain
TRINITY_DN1265_c1_g1	hypothetical protein BDL97_05G065200 [Sphagnum fallax])	8.83	7.25	2.76	4.75	4.23	8.15	4.6	6.14	2.35	55.76	11.02	34.21	6.28	5.71	4.36333	33.6633	GO:0016021	CC:integral component of membrane;	------	------	------	------	ENOG41121N2	O:Posttranslational modification, protein turnover, chaperones)	sp|Q9LN71|RING1_ARATH;	E3 ubiquitin-protein ligase At1g12760 OS=Arabidopsis thaliana OX=3702 GN=At1g12760 PE=1 SV=1;	PF17123;PF13639;PF12678;PF00097;PF13923;PF13445;PF14634	zf-RING_11;zf-RING_2;zf-rbx1;zf-C3HC4;zf-C3HC4_2;zf-RING_UBOX;zf-RING_5	RING-like zinc finger;Ring finger domain;RING-H2 zinc finger domain;Zinc finger, C3HC4 type (RING finger);Zinc finger, C3HC4 type (RING finger);RING-type zinc-finger;zinc-RING finger domain
TRINITY_DN12669_c0_g1	hypothetical protein CY35_14G071800 [Sphagnum magellanicum])	0.28	0.69	0.56	1.21	1.66	1.6	8.01	9.87	5.41	0.01	0.43	0.95	0.51	1.49	7.76333	0.463333	------	------	------	------	------	------	COG0515	T:Signal transduction mechanisms)	sp|Q9SCZ4|FERON_ARATH;	Receptor-like protein kinase FERONIA OS=Arabidopsis thaliana OX=3702 GN=FER PE=1 SV=1;	PF00069;PF07714;PF12819;PF11721	Pkinase;PK_Tyr_Ser-Thr;Malectin_like;Malectin	Protein kinase domain;Protein tyrosine and serine/threonine kinase;Malectin-like domain;Malectin domain
TRINITY_DN12673_c0_g2	hypothetical protein KP509_01G104400 [Ceratopteris richardii])	6.79	5.34	3.39	5.74	4.79	4.04	1.84	1.37	2.66	0.27	0.21	0.11	5.17333	4.85667	1.95667	0.196667	GO:0016021;GO:0016413	CC:integral component of membrane;MF:O-acetyltransferase activity;	------	------	------	------	ENOG410YE5E	S:Function unknown)	sp|Q8VYR3|TBL2_ARATH;	Protein trichome birefringence-like 2 OS=Arabidopsis thaliana OX=3702 GN=TBL2 PE=2 SV=1;	PF13839;PF14416	PC-Esterase;PMR5N	GDSL/SGNH-like Acyl-Esterase family found in Pmr5 and Cas1p;PMR5 N terminal Domain
TRINITY_DN12689_c0_g1	hypothetical protein KC19_11G138600 [Ceratodon purpureus])	7.48	5.76	3.66	2.59	2.25	3.4	0.11	0.27	0.41	0.03	0.44	0	5.63333	2.74667	0.263333	0.156667	GO:0016567;GO:0016021	BP:protein ubiquitination;CC:integral component of membrane;	------	------	------	------	ENOG41121N2	O:Posttranslational modification, protein turnover, chaperones)	sp|Q8LFY8|ATL54_ARATH;	RING-H2 finger protein ATL54 OS=Arabidopsis thaliana OX=3702 GN=ATL54 PE=2 SV=2;	PF13639;PF17123;PF13923;PF12678;PF00097;PF13445;PF14634;PF13920;PF12861	zf-RING_2;zf-RING_11;zf-C3HC4_2;zf-rbx1;zf-C3HC4;zf-RING_UBOX;zf-RING_5;zf-C3HC4_3;zf-ANAPC11	Ring finger domain;RING-like zinc finger;Zinc finger, C3HC4 type (RING finger);RING-H2 zinc finger domain;Zinc finger, C3HC4 type (RING finger);RING-type zinc-finger;zinc-RING finger domain;Zinc finger, C3HC4 type (RING finger);Anaphase-promoting complex subunit 11 RING-H2 finger
TRINITY_DN1268_c0_g1	hypothetical protein SELMODRAFT_234862 [Selaginella moellendorffii])	20.48	12.18	23.4	21.65	25.79	21.26	14.71	13.04	6.33	0.72	0.34	0.84	18.6867	22.9	11.36	0.633333	GO:0036297;GO:0005634;GO:0045145	BP:interstrand cross-link repair;CC:nucleus;MF:single-stranded DNA 5'-3' exodeoxyribonuclease activity;	K17815	EXO5	------	------	ENOG4111IID	S:Function unknown)	sp|Q9FKK6|EXO5_ARATH;	Exonuclease V, chloroplastic OS=Arabidopsis thaliana OX=3702 GN=At5g60370 PE=2 SV=1;	PF09810;PF12705	Exo5;PDDEXK_1	Exonuclease V - a 5' deoxyribonuclease;PD-(D/E)XK nuclease superfamily
TRINITY_DN1272_c0_g1		3.71	2.42	0	5.09	4.16	4.7	0	0	0.68	0.03	0.12	0	2.04333	4.65	0.226667	0.05	------	------	------	------	------	------	ENOG410YRAU;ENOG410Z2X5	S:Function unknown);	------	------	------	------	------
TRINITY_DN12746_c0_g1	hypothetical protein Mp_Vg00320 [Marchantia polymorpha subsp. ruderalis])	6.75	0.65	2.01	4.15	0.21	0.2	0.02	0.03	0.05	0.1	0.03	0.03	3.13667	1.52	0.033333	0.053333	GO:0015074;GO:0003676	BP:DNA integration;MF:nucleic acid binding;	K12447	USP	map00520;map00040;map00053;map00052	Amino sugar and nucleotide sugar metabolism);Pentose and glucuronate interconversions);Ascorbate and aldarate metabolism);Galactose metabolism)	ENOG410XS4D	S:Function unknown)	sp|Q94HW2|POLR1_ARATH;	Retrovirus-related Pol polyprotein from transposon RE1 OS=Arabidopsis thaliana OX=3702 GN=RE1 PE=2 SV=1;	PF07727;PF00665;PF13976	RVT_2;rve;gag_pre-integrs	Reverse transcriptase (RNA-dependent DNA polymerase);Integrase core domain;GAG-pre-integrase domain
TRINITY_DN12749_c0_g1	hypothetical protein SELMODRAFT_138138 [Selaginella moellendorffii])	10.18	4.38	4.26	2.7	4.41	5.69	1.44	1.2	1.53	0.16	0.08	0.1	6.27333	4.26667	1.39	0.113333	GO:0009639;GO:0009959	BP:response to red or far red light;BP:negative gravitropism;	------	------	------	------	ENOG410YCXF	S:Function unknown)	sp|F4KGE8|GIL1_ARATH;	Protein GRAVITROPIC IN THE LIGHT 1 OS=Arabidopsis thaliana OX=3702 GN=GIL1 PE=1 SV=1;	PF04859	DUF641	Plant protein of unknown function (DUF641)
TRINITY_DN12751_c0_g1	hypothetical protein SELMODRAFT_125385 [Selaginella moellendorffii])	7.41	4.81	1.82	1.3	3.65	2.98	0.61	0.29	0.35	0	0.03	0	4.68	2.64333	0.416667	0.01	GO:0005634;GO:0003700;GO:0003677	CC:nucleus;MF:transcription factor activity, sequence-specific DNA binding;MF:DNA binding;	------	------	------	------	ENOG410YIZG	K:Transcription)	sp|Q8LBQ7|ERF34_ARATH;	Ethylene-responsive transcription factor ERF034 OS=Arabidopsis thaliana OX=3702 GN=ERF034 PE=2 SV=2;	PF00847	AP2	AP2 domain
TRINITY_DN12768_c0_g1	hypothetical protein Mapa_010056 [Marchantia paleacea])	5.24	3.16	4.43	2.54	2.13	4.21	4.43	3.87	0.69	0	0	0.04	4.27667	2.96	2.99667	0.013333	GO:0005737;GO:0016021;GO:0046872;GO:0003723	CC:cytoplasm;CC:integral component of membrane;MF:metal ion binding;MF:RNA binding;	------	------	------	------	ENOG410YNCK	S:Function unknown)	sp|O13801|DRI1_SCHPO;	RNA-binding protein involved in heterochromatin assembly dri1 OS=Schizosaccharomyces pombe;	PF00641	zf-RanBP	Zn-finger in Ran binding protein and others
TRINITY_DN12789_c0_g1		12.05	7.46	2.06	0	3.75	2.84	0.68	0.7	0	0	0.05	0	7.19	2.19667	0.46	0.016667	------	------	------	------	------	------	ENOG410ZPCJ;ENOG410ZNRS	S:Function unknown);	------	------	PF02362	B3	B3 DNA binding domain
TRINITY_DN12850_c0_g1		2.23	16.02	23.92	17.33	16.21	22.08	1.62	0.47	2.77	0	0.24	0	14.0567	18.54	1.62	0.08	------	------	------	------	------	------	ENOG41118CI	S:Function unknown)	sp|F4HWQ8|CVIF1_ARATH;	Cell wall / vacuolar inhibitor of fructosidase 1 OS=Arabidopsis thaliana OX=3702 GN=C/VIF1 PE=1 SV=1;	PF04043	PMEI	Plant invertase/pectin methylesterase inhibitor
TRINITY_DN128_c0_g1	hypothetical protein KP509_04G067800 [Ceratopteris richardii])	721.35	1193.43	835.58	1251.79	640.41	868.48	295.32	239.73	773.37	6.87	9.1	29.99	916.787	920.227	436.14	15.32	GO:0015718;GO:0031969;GO:0005794;GO:0016021;GO:0015297;GO:0071917;GO:0008514;GO:0015605;GO:0015120	BP:monocarboxylic acid transport;CC:chloroplast membrane;CC:Golgi apparatus;CC:integral component of membrane;MF:antiporter activity;MF:triose-phosphate transmembrane transporter activity;MF:organic anion transmembrane transporter activity;MF:organophosphate ester transmembrane transporter activity;MF:phosphoglycerate transmembrane transporter activity;	K15283	SLC35E1	------	------	ENOG410XP1S	S:Function unknown)	sp|Q94B38|GPT2_ARATH;	Glucose-6-phosphate/phosphate translocator 2, chloroplastic OS=Arabidopsis thaliana OX=3702 GN=GPT2 PE=2 SV=2;	PF03151	TPT	Triose-phosphate Transporter family
TRINITY_DN12903_c0_g1	hypothetical protein GOP47_0008577 [Adiantum capillus-veneris])	0	0.71	0	0	0.15	0	9.79	12.95	21.85	15.73	11.58	22.54	0.236667	0.05	14.8633	16.6167	------	------	------	------	------	------	ENOG410YJE2	S:Function unknown)	sp|Q9LUM1|LOR11_ARATH;	Protein LURP-one-related 11 OS=Arabidopsis thaliana OX=3702 GN=At3g14260 PE=2 SV=1;	PF04525	LOR	LURP-one-related
TRINITY_DN12921_c0_g1		8.89	12.45	19.66	6.48	5.5	10.81	1.84	1.92	2.85	0.06	0.18	0.26	13.6667	7.59667	2.20333	0.166667	------	------	------	------	------	------	ENOG410YBGZ	S:Function unknown)	sp|Q9SS80|OPS_ARATH;	Protein OCTOPUS OS=Arabidopsis thaliana OX=3702 GN=OPS PE=1 SV=1;	PF05340	DUF740	Protein of unknown function (DUF740)
TRINITY_DN12929_c0_g1	hypothetical protein GOP47_0004985 [Adiantum capillus-veneris])	0	0	0	0	2.77	0.41	5.13	6.31	0.56	0	7.28	0	0	1.06	4	2.42667	------	------	------	------	------	------	ENOG4112BMQ	S:Function unknown)	sp|A0A290U7C4|ROQ1_NICBE;	Disease resistance protein Roq1 OS=Nicotiana benthamiana OX=4100 GN=ROQ1 PE=1 SV=1;	PF01582;PF00931;PF13676;PF05729;PF13401;PF13191	TIR;NB-ARC;TIR_2;NACHT;AAA_22;AAA_16	TIR domain;NB-ARC domain;TIR domain;NACHT domain;AAA domain;AAA ATPase domain
TRINITY_DN12934_c0_g1	hypothetical protein SELMODRAFT_137176 [Selaginella moellendorffii])	3.52	0.69	0.49	0.48	0.34	0.39	8.11	4.07	2.06	5.18	10.83	2.84	1.56667	0.403333	4.74667	6.28333	GO:0006857;GO:0016021;GO:0022857	BP:oligopeptide transport;CC:integral component of membrane;MF:transmembrane transporter activity;	------	------	------	------	COG3104	E:Amino acid transport and metabolism)	sp|Q93VV5|PTR16_ARATH;	Protein NRT1/ PTR FAMILY 4.3 OS=Arabidopsis thaliana OX=3702 GN=NPF4.3 PE=2 SV=1;	PF00854	PTR2	POT family
TRINITY_DN12947_c0_g1		1.9	6.09	12.54	0	0	0	7.93	8.87	1.2	0	0	0	6.84333	0	6	0	------	------	------	------	------	------	------	------	------	------	------	------	------
TRINITY_DN12963_c0_g1	hypothetical protein GOP47_0017517 [Adiantum capillus-veneris])	2.11	2.86	10.32	16.13	24.17	5.29	132.05	145.55	96.45	25.59	106.02	21.47	5.09667	15.1967	124.683	51.0267	GO:0016491	MF:oxidoreductase activity;	K21568	PLR	------	------	ENOG4111CCH	S:Function unknown)	sp|P52581|IFRH_LUPAL;	Isoflavone reductase homolog OS=Lupinus albus OX=3870 PE=2 SV=1;	PF05368	NmrA	NmrA-like family
TRINITY_DN12978_c0_g1		11.89	7.15	6.46	6.09	6.67	8.55	0.48	1.06	8.77	0	0	0	8.5	7.10333	3.43667	0	------	------	------	------	------	------	ENOG410ZGDG	S:Function unknown)	------	------	------	------	------
TRINITY_DN12979_c0_g1		0	1.06	0	3.55	3.39	2.82	0	0	0	0.51	0	0.24	0.353333	3.25333	0	0.25	------	------	------	------	------	------	------	------	------	------	------	------	------
TRINITY_DN12991_c0_g1	hypothetical protein GOP47_0001242 [Adiantum capillus-veneris])	3.23	1	1.26	5.39	9.1	4.01	0.03	0.2	1.7	0.12	0.36	0.11	1.83	6.16667	0.643333	0.196667	------	------	------	------	------	------	------	------	------	------	PF04434	SWIM	SWIM zinc finger
TRINITY_DN12992_c1_g1	hypothetical protein GOP47_0027776 [Adiantum capillus-veneris])	13.57	9.8	15.08	7.16	22.74	5.82	12.43	9.21	28.75	0.83	0.77	1.21	12.8167	11.9067	16.7967	0.936667	GO:0016021;GO:0005886;GO:0022857	CC:integral component of membrane;CC:plasma membrane;MF:transmembrane transporter activity;	------	------	------	------	ENOG41114N0	S:Function unknown)	sp|Q94JU2|WTR18_ARATH;	WAT1-related protein At3g28050 OS=Arabidopsis thaliana OX=3702 GN=At3g28050 PE=2 SV=1;	PF00892	EamA	EamA-like transporter family
TRINITY_DN13003_c0_g1	hypothetical protein KP509_27G015600 [Ceratopteris richardii])	3.48	3.65	11.45	19.63	12.42	16.1	56.55	54.56	35.52	224.18	116.54	333.23	6.19333	16.05	48.8767	224.65	GO:0005634;GO:0003700;GO:0003677	CC:nucleus;MF:transcription factor activity, sequence-specific DNA binding;MF:DNA binding;	K09286	EREBP	------	------	ENOG410YR77;ENOG410YR8V	K:Transcription);	sp|Q9SNE1|ERF11_ARATH;	Ethylene-responsive transcription factor ERF011 OS=Arabidopsis thaliana OX=3702 GN=ERF011 PE=2 SV=1;	PF00847	AP2	AP2 domain
TRINITY_DN13005_c0_g3	hypothetical protein KP509_10G076400 [Ceratopteris richardii])	3.41	4.13	3.75	2.19	3.58	6.32	0.16	0.04	0.09	0	0.11	0	3.76333	4.03	0.096667	0.036667	GO:0042545;GO:0045490;GO:0030599;GO:0052689;GO:0045330	BP:cell wall modification;BP:pectin catabolic process;MF:pectinesterase activity;MF:carboxylic ester hydrolase activity;MF:aspartyl esterase activity;	K01051	E3.1.1.11	map00040	Pentose and glucuronate interconversions)	COG4677	G:Carbohydrate transport and metabolism)	sp|Q8VYZ3|PME53_ARATH;	Probable pectinesterase 53 OS=Arabidopsis thaliana OX=3702 GN=PME53 PE=2 SV=1;	PF01095	Pectinesterase	Pectinesterase
TRINITY_DN1300_c0_g1	hypothetical protein GOP47_0024293 [Adiantum capillus-veneris])	23.99	24.09	29.66	39.58	23.63	33.6	28.93	32.62	67.09	2.2	1.26	3.55	25.9133	32.27	42.88	2.33667	GO:0006468;GO:0016021;GO:0004674;GO:0005524;GO:0004672	BP:protein phosphorylation;CC:integral component of membrane;MF:protein serine/threonine kinase activity;MF:ATP binding;MF:protein kinase activity;	------	------	------	------	COG0515	T:Signal transduction mechanisms)	sp|Q6NKZ9|Y4345_ARATH;	Probable receptor-like serine/threonine-protein kinase At4g34500 OS=Arabidopsis thaliana OX=3702 GN=At4g34500 PE=2 SV=1;	PF00069;PF07714;PF03109	Pkinase;PK_Tyr_Ser-Thr;ABC1	Protein kinase domain;Protein tyrosine and serine/threonine kinase;ABC1 atypical kinase-like domain
TRINITY_DN13035_c1_g2		0.57	2.65	1.66	0.05	0.3	2.09	0.24	0.35	0.04	0	0	0	1.62667	0.813333	0.21	0	------	------	------	------	------	------	------	------	------	------	------	------	------
TRINITY_DN1303_c0_g1	hypothetical protein GOP47_0018087 [Adiantum capillus-veneris])	12.66	11.89	14.03	9.15	8.1	15.54	3.02	1.66	9.92	0.32	0.77	1.14	12.86	10.93	4.86667	0.743333	GO:0016192;GO:0006886;GO:0006898;GO:0071439;GO:0030130;GO:0030132;GO:0032051;GO:0005198	BP:vesicle-mediated transport;BP:intracellular protein transport;BP:receptor-mediated endocytosis;CC:clathrin complex;CC:clathrin coat of trans-Golgi network vesicle;CC:clathrin coat of coated pit;MF:clathrin light chain binding;MF:structural molecule activity;	K04646	CLTC	map04144	Endocytosis)	ENOG410XPH1	U:Intracellular trafficking, secretion, and vesicular transport)	sp|Q2QYW2|CLH2_ORYSJ;	Clathrin heavy chain 2 OS=Oryza sativa subsp. japonica OX=39947 GN=Os12g0104800 PE=3 SV=1;	PF00637;PF01394;PF13838;PF09268	Clathrin;Clathrin_propel;Clathrin_H_link;Clathrin-link	Region in Clathrin and VPS;Clathrin propeller repeat;Clathrin-H-link;Clathrin, heavy-chain linker
TRINITY_DN13059_c1_g1		3.83	2.01	3.38	1.35	3.65	6.64	0.96	0.52	2.14	0	0.08	0.07	3.07333	3.88	1.20667	0.05	------	------	------	------	------	------	ENOG410YE21	S:Function unknown)	sp|Q9ZQC5|ICR2_ARATH;	Interactor of constitutive active ROPs 2, chloroplastic OS=Arabidopsis thaliana OX=3702 GN=ICR2 PE=1 SV=1;	------	------	------
TRINITY_DN13069_c0_g1	hypothetical protein SELMODRAFT_268001 [Selaginella moellendorffii])	7.19	10.53	7.55	10.73	3.69	3.62	3.34	1.38	6.34	0.09	0.17	0.37	8.42333	6.01333	3.68667	0.21	GO:0005975;GO:0005773;GO:0004565;GO:0030246	BP:carbohydrate metabolic process;CC:vacuole;MF:beta-galactosidase activity;MF:carbohydrate binding;	------	------	------	------	COG1874	G:Carbohydrate transport and metabolism)	sp|P48980|BGAL_SOLLC;	Beta-galactosidase OS=Solanum lycopersicum OX=4081 PE=1 SV=1;	PF01301;PF02449	Glyco_hydro_35;Glyco_hydro_42	Glycosyl hydrolases family 35;Beta-galactosidase
TRINITY_DN1308_c1_g1	hypothetical protein KP509_02G094700 [Ceratopteris richardii])	5.45	5.77	7.4	2.95	3.1	9.08	2.95	2.49	16.71	0.05	0.15	0	6.20667	5.04333	7.38333	0.066667	GO:0016567	BP:protein ubiquitination;	------	------	------	------	ENOG410YFS1	S:Function unknown)	sp|Q5KS50|NPH3_ORYSJ;	Coleoptile phototropism protein 1 OS=Oryza sativa subsp. japonica OX=39947 GN=CPT1 PE=2 SV=1;	PF03000	NPH3	NPH3 family
TRINITY_DN13094_c0_g1	hypothetical protein KP509_02G075000 [Ceratopteris richardii])	8.56	8.47	7.79	7.23	5.92	7.88	3.83	2.87	2.55	0.56	0.23	0.38	8.27333	7.01	3.08333	0.39	GO:0016021	CC:integral component of membrane;	------	------	------	------	ENOG410ZFVT	S:Function unknown)	------	------	------	------	------
TRINITY_DN13114_c0_g2		0	0.06	0.15	1.44	0.14	0.49	8.26	5.43	0.86	0	3.16	0.13	0.07	0.69	4.85	1.09667	------	------	------	------	------	------	------	------	------	------	------	------	------
TRINITY_DN13127_c0_g1		4.62	11.4	5.8	4.71	6.01	15.45	17.79	19.15	0	0	0	0	7.27333	8.72333	12.3133	0	------	------	------	------	------	------	------	------	------	------	------	------	------
TRINITY_DN13146_c0_g1	hypothetical protein BDL97_11G004800 [Sphagnum fallax])	2.39	3.54	3.71	4.9	2.8	2.33	11.35	12.74	14.38	18.24	25.71	26.32	3.21333	3.34333	12.8233	23.4233	GO:0045892;GO:0007165;GO:0005634	BP:negative regulation of transcription, DNA-templated;BP:signal transduction;CC:nucleus;	------	------	------	------	ENOG410YGKS	S:Function unknown)	sp|Q9LMX5|AFP2_ARATH;	Ninja-family protein AFP2 OS=Arabidopsis thaliana OX=3702 GN=AFP2 PE=1 SV=1;	PF16136;PF07897;PF16135	NINJA_B;EAR;TDBD	Putative nuclear localisation signal;Ethylene-responsive binding factor-associated repression;Tify domain binding domain
TRINITY_DN13148_c0_g1	hypothetical protein GOP47_0030299 [Adiantum capillus-veneris])	119.56	169.37	101.76	61.46	98.3	72.72	32.34	23.41	37.42	3	5.45	8.44	130.23	77.4933	31.0567	5.63	GO:0051607;GO:0031047	BP:defense response to virus;BP:gene silencing by RNA;	------	------	------	------	ENOG4111E45	S:Function unknown)	sp|A5YVF1|SGS3_SOLLC;	Protein SUPPRESSOR OF GENE SILENCING 3 OS=Solanum lycopersicum OX=4081 GN=SGS3 PE=1 SV=1;	PF03468	XS	XS domain
TRINITY_DN13161_c0_g1	phosphatidylinositol transfer protein 3 [Selaginella moellendorffii])	0.64	0.97	0.33	0.2	0.78	1.05	0.2	0.34	0.12	4.29	4.47	1.85	0.646667	0.676667	0.22	3.53667	GO:0008526	MF:phosphatidylinositol transporter activity;	------	------	------	------	ENOG410Y3Q0	S:Function unknown)	sp|Q55CU8|PITC_DICDI;	Phosphatidylinositol transfer protein 3 OS=Dictyostelium discoideum OX=44689 GN=pitC PE=2 SV=1;	PF00650;PF13716;PF03765	CRAL_TRIO;CRAL_TRIO_2;CRAL_TRIO_N	CRAL/TRIO domain;Divergent CRAL/TRIO domain;CRAL/TRIO, N-terminal domain
TRINITY_DN13185_c0_g1	GDSL esterase/lipase At5g03810 [Selaginella moellendorffii])	5	1.98	1	3.37	6.46	4.57	0.12	0.04	0.58	0	0	0.14	2.66	4.8	0.246667	0.046667	GO:0016788	MF:hydrolase activity, acting on ester bonds;	------	------	------	------	COG3240	S:Function unknown)	sp|Q94CH6|EXL3_ARATH;	GDSL esterase/lipase EXL3 OS=Arabidopsis thaliana OX=3702 GN=EXL3 PE=2 SV=1;	PF00657	Lipase_GDSL	GDSL-like Lipase/Acylhydrolase
TRINITY_DN13187_c0_g1	hypothetical protein SELMODRAFT_29702, partial [Selaginella moellendorffii])	24.14	7.04	3.18	3.87	7.75	6.49	6.93	9.74	2.01	0.04	0.07	0	11.4533	6.03667	6.22667	0.036667	GO:0005634;GO:0003700;GO:0043565	CC:nucleus;MF:transcription factor activity, sequence-specific DNA binding;MF:sequence-specific DNA binding;	------	------	------	------	ENOG410YBEV	K:Transcription)	sp|Q9SKD9|WRK46_ARATH;	Probable WRKY transcription factor 46 OS=Arabidopsis thaliana OX=3702 GN=WRKY46 PE=1 SV=1;	PF03106	WRKY	WRKY DNA -binding domain
TRINITY_DN13194_c0_g1	hypothetical protein Mapa_014222 [Marchantia paleacea])	0.67	1.9	1.77	1.66	1.72	3.01	1.75	1.69	1.77	0.06	0.12	0.19	1.44667	2.13	1.73667	0.123333	GO:0006468;GO:0006298;GO:0043504;GO:0005634;GO:0005739;GO:0030983;GO:0004674;GO:0140664;GO:0003690;GO:0005524	BP:protein phosphorylation;BP:mismatch repair;BP:mitochondrial DNA repair;CC:nucleus;CC:mitochondrion;MF:mismatched DNA binding;MF:protein serine/threonine kinase activity;MF:old GO;MF:double-stranded DNA binding;MF:ATP binding;	------	------	------	------	COG0249	L:Replication, recombination and repair)	sp|Q84LK0|MSH1_ARATH;	DNA mismatch repair protein MSH1, mitochondrial OS=Arabidopsis thaliana OX=3702 GN=MSH1 PE=1 SV=1;	PF00488;PF01624;PF01541;PF13476	MutS_V;MutS_I;GIY-YIG;AAA_23	MutS domain V;MutS domain I;GIY-YIG catalytic domain;AAA domain
TRINITY_DN13201_c0_g1	hypothetical protein KP509_16G069400 [Ceratopteris richardii])	0.25	0.89	1.08	1.27	1.93	0.84	14.67	14.67	4.92	0.04	0.22	0.47	0.74	1.34667	11.42	0.243333	------	------	------	------	------	------	COG0515	T:Signal transduction mechanisms)	sp|Q9SCZ4|FERON_ARATH;	Receptor-like protein kinase FERONIA OS=Arabidopsis thaliana OX=3702 GN=FER PE=1 SV=1;	PF07714;PF00069;PF12819;PF11721	PK_Tyr_Ser-Thr;Pkinase;Malectin_like;Malectin	Protein tyrosine and serine/threonine kinase;Protein kinase domain;Malectin-like domain;Malectin domain
TRINITY_DN13206_c0_g1		1.11	0.5	0.51	0.75	0.47	0.86	1.18	1.3	0.87	4.45	5.82	2.64	0.706667	0.693333	1.11667	4.30333	------	------	------	------	------	------	------	------	------	------	------	------	------
TRINITY_DN1321_c2_g1	hypothetical protein KP509_08G046800 [Ceratopteris richardii])	8.48	9.49	19.07	5.57	2.62	6.11	5.89	4.61	8.62	0.05	0.07	0.15	12.3467	4.76667	6.37333	0.09	GO:0016310;GO:0046854;GO:0005886;GO:0016308;GO:0005524	BP:phosphorylation;BP:phosphatidylinositol phosphorylation;CC:plasma membrane;MF:1-phosphatidylinositol-4-phosphate 5-kinase activity;MF:ATP binding;	K00889	PIP5K	map04144;map04070;map00562	Endocytosis);Phosphatidylinositol signaling system);Inositol phosphate metabolism)	COG5253	T:Signal transduction mechanisms)	sp|Q56YP2|PI5K1_ARATH;	Phosphatidylinositol 4-phosphate 5-kinase 1 OS=Arabidopsis thaliana OX=3702 GN=PIP5K1 PE=1 SV=1;	PF02493	MORN	MORN repeat
TRINITY_DN1321_c3_g1	hypothetical protein AXG93_1175s1440 [Marchantia polymorpha subsp. ruderalis])	5.08	4.51	0	0	0	0	6.44	6.08	7.5	1.27	1.28	13.66	3.19667	0	6.67333	5.40333	GO:0071702;GO:0016021;GO:0022857	BP:organic substance transport;CC:integral component of membrane;MF:transmembrane transporter activity;	------	------	------	------	COG2233	F:Nucleotide transport and metabolism)	sp|Q9SHZ3|NAT1_ARATH;	Nucleobase-ascorbate transporter 1 OS=Arabidopsis thaliana OX=3702 GN=NAT1 PE=2 SV=1;	------	------	------
TRINITY_DN1324_c0_g1		87.41	62.69	9.6	27.92	36.76	32.11	159.98	187.45	88.24	522.18	2813.79	642.54	53.2333	32.2633	145.223	1326.17	------	------	------	------	------	------	------	------	------	------	------	------	------
TRINITY_DN13250_c0_g2	hypothetical protein GOP47_0013350 [Adiantum capillus-veneris])	0	0.06	0	9.92	6.11	7.43	18.61	17.96	0.04	5.54	0.32	0.06	0.02	7.82	12.2033	1.97333	------	------	------	------	------	------	COG1819	S:Function unknown)	sp|D3UAG0|U71K1_MALDO;	UDP-glycosyltransferase 71K1 OS=Malus domestica OX=3750 GN=UGT71K1 PE=1 SV=1;	PF00201	UDPGT	UDP-glucoronosyl and UDP-glucosyl transferase
TRINITY_DN13252_c0_g1	levopimaradiene synthase [Phlegmariurus squarrosus])	2.3	5.55	8.98	2.92	5.1	17.4	0.49	1.28	0.03	0.04	1.17	0	5.61	8.47333	0.6	0.403333	GO:0016102;GO:0102305;GO:0010333;GO:0000287	BP:diterpenoid biosynthetic process;MF:;MF:terpene synthase activity;MF:magnesium ion binding;	------	------	------	------	ENOG410YF98	O:Posttranslational modification, protein turnover, chaperones)	sp|Q93X23|MYRS_QUEIL;	Myrcene synthase, chloroplastic OS=Quercus ilex OX=58334 PE=1 SV=1;	PF03936;PF01397;PF19086	Terpene_synth_C;Terpene_synth;Terpene_syn_C_2	Terpene synthase family, metal binding domain;Terpene synthase, N-terminal domain;Terpene synthase family 2, C-terminal metal binding
TRINITY_DN13282_c0_g2	RHOMBOID-like protein 2 [Selaginella moellendorffii])	8.73	5.89	5.7	9.06	8.39	9.3	27.38	24.92	22.45	92.02	48.61	70.19	6.77333	8.91667	24.9167	70.2733	GO:0006508;GO:0016021;GO:0004252	BP:proteolysis;CC:integral component of membrane;MF:serine-type endopeptidase activity;	------	------	------	------	COG0705	S:Function unknown)	sp|Q9LYP1|RBL3_ARATH;	RHOMBOID-like protein 3 OS=Arabidopsis thaliana OX=3702 GN=RBL3 PE=2 SV=1;	PF01694	Rhomboid	Rhomboid family
TRINITY_DN13301_c0_g3	hypothetical protein GOP47_0000627 [Adiantum capillus-veneris])	2.86	4.33	6.25	0.97	2.25	4.05	1.88	1.19	1.15	0.03	0.14	0.21	4.48	2.42333	1.40667	0.126667	GO:0016310;GO:0016020;GO:0016308;GO:0005524	BP:phosphorylation;CC:membrane;MF:1-phosphatidylinositol-4-phosphate 5-kinase activity;MF:ATP binding;	K00889	PIP5K	map04144;map04070;map00562	Endocytosis);Phosphatidylinositol signaling system);Inositol phosphate metabolism)	COG5253	T:Signal transduction mechanisms)	sp|Q8L796|PI5K2_ARATH;	Phosphatidylinositol 4-phosphate 5-kinase 2 OS=Arabidopsis thaliana OX=3702 GN=PIP5K2 PE=1 SV=2;	PF01504;PF02493	PIP5K;MORN	Phosphatidylinositol-4-phosphate 5-Kinase;MORN repeat
TRINITY_DN13301_c0_g4	phosphatidylinositol 4-phosphate 5-kinase 9 [Selaginella moellendorffii])	3.33	3.67	4.63	3.83	3.19	2.45	2.14	1.47	4.09	0.05	0.17	0.05	3.87667	3.15667	2.56667	0.09	GO:0016310;GO:0046854;GO:0016020;GO:0005886;GO:0016308;GO:0005524	BP:phosphorylation;BP:phosphatidylinositol phosphorylation;CC:membrane;CC:plasma membrane;MF:1-phosphatidylinositol-4-phosphate 5-kinase activity;MF:ATP binding;	K00889	PIP5K	map04144;map04070;map00562	Endocytosis);Phosphatidylinositol signaling system);Inositol phosphate metabolism)	COG5253	T:Signal transduction mechanisms)	sp|Q8L796|PI5K2_ARATH;	Phosphatidylinositol 4-phosphate 5-kinase 2 OS=Arabidopsis thaliana OX=3702 GN=PIP5K2 PE=1 SV=2;	PF01504	PIP5K	Phosphatidylinositol-4-phosphate 5-Kinase
TRINITY_DN13306_c1_g1	probable amidase At4g34880 [Selaginella moellendorffii])	1.9	1.1	6.52	0.11	0	0.66	0.03	0.06	0.03	0	0	0	3.17333	0.256667	0.04	0	------	------	K01426	E3.5.1.4, amiE	map00360;map00330;map00380	Phenylalanine metabolism);Arginine and proline metabolism);Tryptophan metabolism)	COG0154	J:Translation, ribosomal structure and biogenesis)	sp|A0A1P8B760|AMI4G_ARATH;	Probable amidase At4g34880 OS=Arabidopsis thaliana OX=3702 GN=At4g34880 PE=2 SV=1;	PF01425	Amidase	Amidase
TRINITY_DN13316_c0_g1		9.08	2.79	4.32	13.28	8.59	5.25	1.28	2.21	3.33	0	0.05	0.25	5.39667	9.04	2.27333	0.1	------	------	------	------	------	------	ENOG410YTD2	S:Function unknown)	------	------	PF05553	DUF761	Cotton fibre expressed protein
TRINITY_DN13323_c0_g1	RRP12-like protein isoform X3 [Selaginella moellendorffii])	9.88	8.25	4.26	0.13	0.19	0.79	0.25	0.1	0.23	4.87	0	0	7.46333	0.37	0.193333	1.62333	GO:0006364;GO:0005730	BP:rRNA processing;CC:nucleolus;	K14794	RRP12	------	------	ENOG410XQ3D	S:Function unknown)	sp|Q5JTH9|RRP12_HUMAN;	RRP12-like protein OS=Homo sapiens OX=9606 GN=RRP12 PE=1 SV=2;	PF08161	NUC173	NUC173 domain
TRINITY_DN13326_c0_g1		1.38	2.31	2.82	1.09	2.11	1.8	0	0	0	0.96	0.46	1.56	2.17	1.66667	0	0.993333	------	------	K01246	tag	map03410	Base excision repair)	COG2818	L:Replication, recombination and repair)	------	------	PF01576	Myosin_tail_1	Myosin tail
TRINITY_DN13348_c0_g1	uncharacterized protein LOC9635407 [Selaginella moellendorffii])	39.17	30.75	29.2	24.65	35.51	37.41	12.14	8.28	5.93	0.2	0.99	1.75	33.04	32.5233	8.78333	0.98	------	------	------	------	------	------	ENOG410XUP5	S:Function unknown)	------	------	PF14389;PF04784	Lzipper-MIP1;DUF547	Leucine-zipper of ternary complex factor MIP1;Protein of unknown function, DUF547
TRINITY_DN13348_c0_g2		6.08	10.43	13.91	3.53	4.83	5.86	1.9	0.32	0	0.08	0	0	10.14	4.74	0.74	0.026667	------	------	------	------	------	------	ENOG410XUP5	S:Function unknown)	------	------	PF14389	Lzipper-MIP1	Leucine-zipper of ternary complex factor MIP1
TRINITY_DN1335_c0_g1	hypothetical protein GOP47_0015695 [Adiantum capillus-veneris])	13.36	23.41	21.21	14.82	16.26	9.91	0.49	0.38	3.15	0	0	0.01	19.3267	13.6633	1.34	0.003333	GO:0045010;GO:0051015	BP:actin nucleation;MF:actin filament binding;	------	------	------	------	ENOG411011I;ENOG410XQR0	S:Function unknown);	sp|Q9SE97|FH1_ARATH;	Formin-like protein 1 OS=Arabidopsis thaliana OX=3702 GN=FH1 PE=1 SV=1;	PF02181	FH2	Formin Homology 2 Domain
TRINITY_DN1336_c0_g1	hypothetical protein BDL97_02G176000 [Sphagnum fallax])	5.86	12.52	10.93	17.65	14.2	6.52	279.98	217.74	117.78	26.3	83.22	92.83	9.77	12.79	205.167	67.45	GO:0010133;GO:0006562;GO:0005739;GO:0004657;GO:0071949	BP:proline catabolic process to glutamate;BP:proline catabolic process;CC:mitochondrion;MF:proline dehydrogenase activity;MF:FAD binding;	K00318	PRODH, fadM, putB	map00330	Arginine and proline metabolism)	COG0506	E:Amino acid transport and metabolism)	sp|P92983|PROD1_ARATH;	Proline dehydrogenase 1, mitochondrial OS=Arabidopsis thaliana OX=3702 GN=POX1 PE=1 SV=2;	PF01619	Pro_dh	Proline dehydrogenase
TRINITY_DN13379_c0_g1		15.14	18.83	13.72	4.06	6.27	9.13	7.47	7.98	3.94	0	0	0.38	15.8967	6.48667	6.46333	0.126667	------	------	------	------	------	------	COG2608	S:Function unknown)	sp|F4JZL7|HIP33_ARATH;	Heavy metal-associated isoprenylated plant protein 33 OS=Arabidopsis thaliana OX=3702 GN=HIPP33 PE=2 SV=1;	------	------	------
TRINITY_DN13406_c0_g2	hypothetical protein KC19_10G073400 [Ceratodon purpureus])	5.14	3.07	1.81	5.44	3.26	3.09	75.3	49.78	21.2	10.07	14.12	14.49	3.34	3.93	48.76	12.8933	GO:0006598;GO:0005777;GO:0046592;GO:0016491	BP:polyamine catabolic process;CC:peroxisome;MF:polyamine oxidase activity;MF:oxidoreductase activity;	K17839	PAO4, PAO3, PAO2	map00330;map00770;map00410	Arginine and proline metabolism);Pantothenate and CoA biosynthesis);beta-Alanine metabolism)	ENOG410XSNC	S:Function unknown)	sp|Q8H191|PAO4_ARATH;	Probable polyamine oxidase 4 OS=Arabidopsis thaliana OX=3702 GN=PAO4 PE=1 SV=1;	PF01593;PF13450;PF07992;PF00070;PF01266;PF00890;PF03486;PF01946;PF12831	Amino_oxidase;NAD_binding_8;Pyr_redox_2;Pyr_redox;DAO;FAD_binding_2;HI0933_like;Thi4;FAD_oxidored	Flavin containing amine oxidoreductase;NAD(P)-binding Rossmann-like domain;Pyridine nucleotide-disulphide oxidoreductase;Pyridine nucleotide-disulphide oxidoreductase;FAD dependent oxidoreductase;FAD binding domain;HI0933-like protein;Thi4 family;FAD dependent oxidoreductase
TRINITY_DN13408_c0_g1	hypothetical protein MARPO_0021s0064 [Marchantia polymorpha])	0.04	0.15	0.04	1.04	0.11	0.04	0.35	0.51	0.35	1.07	1.9	2.9	0.076667	0.396667	0.403333	1.95667	GO:0061630	MF:ubiquitin protein ligase activity;	------	------	------	------	ENOG410YC1Z	O:Posttranslational modification, protein turnover, chaperones)	sp|Q84TG3|PUB23_ARATH;	E3 ubiquitin-protein ligase PUB23 OS=Arabidopsis thaliana OX=3702 GN=PUB23 PE=1 SV=1;	PF04564;PF11789	U-box;zf-Nse	U-box domain;Zinc-finger of the MIZ type in Nse subunit
TRINITY_DN1342_c0_g1		15.53	17.78	30.48	25.58	8.79	6.21	138.72	140.63	25.89	80.81	41.87	239.27	21.2633	13.5267	101.747	120.65	------	------	------	------	------	------	------	------	------	------	------	------	------
TRINITY_DN13445_c0_g1	hypothetical protein SELMODRAFT_102077 [Selaginella moellendorffii])	0.95	0.97	0.73	2.03	1.23	1.34	0.05	0.02	0.09	0.5	0.61	0.08	0.883333	1.53333	0.053333	0.396667	GO:0016021;GO:0015299	CC:integral component of membrane;MF:solut;	------	------	------	------	COG0475	P:Inorganic ion transport and metabolism)	sp|Q9SIT5|CHX15_ARATH;	Cation/;	PF00999	Na_H_Exchanger	Sodium/hydrogen exchanger family
TRINITY_DN1345_c0_g2		0	0	0	4.79	16.62	0	15.19	18.05	2.01	0	2.29	5.81	0	7.13667	11.75	2.7	------	------	------	------	------	------	------	------	------	------	------	------	------
TRINITY_DN1345_c0_g5		24.27	12.82	92.92	24.29	39.69	18.5	21.37	16.96	2.95	2.32	1.94	2.93	43.3367	27.4933	13.76	2.39667	------	------	------	------	------	------	------	------	------	------	------	------	------
TRINITY_DN13465_c0_g1	hypothetical protein KP509_19G035200 [Ceratopteris richardii])	0	0	0.06	0.06	0.06	2.89	3.05	2.74	3.03	0.1	0.22	0	0.02	1.00333	2.94	0.106667	------	------	------	------	------	------	COG2801	L:Replication, recombination and repair)	------	------	------	------	------
TRINITY_DN13484_c0_g1		9.55	10.17	2.27	4.77	9.53	11.22	2.39	2.25	0.63	0.4	0.1	0.59	7.33	8.50667	1.75667	0.363333	------	------	------	------	------	------	COG0666	S:Function unknown)	------	------	PF13962;PF12796	PGG;Ank_2	Domain of unknown function;Ankyrin repeats (3 copies)
TRINITY_DN13497_c0_g1	hypothetical protein M758_2G166300 [Ceratodon purpureus])	1.25	1.02	0.66	1.91	2.88	1.5	12.36	21.6	9.82	15.86	46.67	1.29	0.976667	2.09667	14.5933	21.2733	------	------	K08237	E2.4.1.218	------	------	COG1819	S:Function unknown)	sp|Q9AR73|HQGT_RAUSE;	Hydroquinone glucosyltransferase OS=Rauvolfia serpentina OX=4060 GN=AS PE=1 SV=1;	PF00201	UDPGT	UDP-glucoronosyl and UDP-glucosyl transferase
TRINITY_DN13503_c0_g1	hypothetical protein CY35_07G096000 [Sphagnum magellanicum])	4.91	5.6	7.29	4.6	6.25	13.6	6.04	4.83	5.86	0.24	0.07	0.56	5.93333	8.15	5.57667	0.29	GO:0000166	MF:nucleotide binding;	------	------	------	------	COG0673	S:Function unknown)	sp|Q9SZ83|Y4967_ARATH;	Uncharacterized oxidoreductase At4g09670 OS=Arabidopsis thaliana OX=3702 GN=At4g09670 PE=1 SV=1;	PF01408	GFO_IDH_MocA	Oxidoreductase family, NAD-binding Rossmann fold
TRINITY_DN13510_c0_g1	hypothetical protein KP509_38G045600 [Ceratopteris richardii])	10.93	0.82	7.33	0.33	4.58	9.9	269.82	308.01	48.91	18.25	1.2	266.13	6.36	4.93667	208.913	95.1933	GO:0005634;GO:0003700;GO:0003677	CC:nucleus;MF:transcription factor activity, sequence-specific DNA binding;MF:DNA binding;	------	------	------	------	ENOG4111977	K:Transcription)	sp|Q9LQ28|ERF22_ARATH;	Ethylene-responsive transcription factor ERF022 OS=Arabidopsis thaliana OX=3702 GN=ERF022 PE=2 SV=1;	PF00847	AP2	AP2 domain
TRINITY_DN13514_c0_g1		7.2	10.93	16.07	13.94	0	1.41	6.89	8.08	1.83	0	0.42	0	11.4	5.11667	5.6	0.14	------	------	------	------	------	------	------	------	------	------	------	------	------
TRINITY_DN13524_c0_g1		0.24	8.85	0.22	0.3	0.2	0	5.2	3.97	5.3	0	0	0.09	3.10333	0.166667	4.82333	0.03	------	------	------	------	------	------	------	------	------	------	------	------	------
TRINITY_DN13539_c0_g1		0.31	0.41	0.25	0.78	0.14	0.47	0.14	0.25	0.38	1.63	2.54	2.74	0.323333	0.463333	0.256667	2.30333	------	------	------	------	------	------	------	------	------	------	------	------	------
TRINITY_DN13542_c0_g1	peroxidase 2 [Selaginella moellendorffii])	2.99	3.46	5.72	3.13	4.76	6.89	2.12	1.52	6.22	0.21	0.11	0.1	4.05667	4.92667	3.28667	0.14	GO:0042744;GO:0006979;GO:0009505;GO:0005576;GO:0020037;GO:0140825;GO:0004601;GO:0046872	BP:hydrogen peroxide catabolic process;BP:response to oxidative stress;CC:plant-type cell wall;CC:extracellular region;MF:heme binding;MF:old GO;MF:peroxidase activity;MF:metal ion binding;	K00430	E1.11.1.7	map00940	Phenylpropanoid biosynthesis)	ENOG410Y9ME	G:Carbohydrate transport and metabolism)	sp|O23044|PER3_ARATH;	Peroxidase 3 OS=Arabidopsis thaliana OX=3702 GN=PER3 PE=2 SV=1;	PF00141	peroxidase	Peroxidase
TRINITY_DN13545_c0_g1	hypothetical protein KP509_25G060300 [Ceratopteris richardii])	3.71	12.12	24.27	28.73	120.89	12.63	150.48	290.75	134.47	16.03	240.14	18.91	13.3667	54.0833	191.9	91.6933	GO:0009058;GO:0102128;GO:0016210	BP:biosynthetic process;MF:chalcone synthase activity;MF:naringenin-chalcone synthase activity;	K00660	CHS	map04712;map00960;map00941	Circadian rhythm - plant);Tropane, piperidine and pyridine alkaloid biosynthesis);Flavonoid biosynthesis)	COG3424	Q:Secondary metabolites biosynthesis, transport and catabolism)	sp|P51086|CHS4_TRISU;	Chalcone synthase 4;	PF00195;PF02797;PF08545;PF08392	Chal_sti_synt_N;Chal_sti_synt_C;ACP_syn_III;FAE1_CUT1_RppA	Chalcone and stilbene synthases, N-terminal domain;Chalcone and stilbene synthases, C-terminal domain;3-Oxoacyl-[acyl-carrier-protein (ACP)] synthase III;FAE1/Type III polyketide synthase-like protein
TRINITY_DN13566_c0_g1	hypothetical protein BDL97_19G078700 [Sphagnum fallax])	0.17	0.49	0.48	0.09	0.16	0.65	66.06	45.21	1.7	0	0	0.17	0.38	0.3	37.6567	0.056667	GO:0008033;GO:0009691;GO:0006400;GO:0016765;GO:0052381;GO:0005524	BP:tRNA processing;BP:cytokinin biosynthetic process;BP:tRNA modification;MF:transferase activity, transferring alkyl or ary;MF:tRNA dimethylallyltransferase activity;MF:ATP binding;	K10760	IPT	map00908	Zeatin biosynthesis)	COG0324	J:Translation, ribosomal structure and biogenesis)	sp|Q5GHF7|IPT_HUMLU;	Adenylate isopentenyltransferase OS=Humulus lupulus OX=3486 GN=AIPT PE=1 SV=1;	PF01715;PF01745	IPPT;IPT	IPP transferase;Isopentenyl transferase
TRINITY_DN13567_c0_g1	hypothetical protein GOP47_0005220 [Adiantum capillus-veneris])	38.57	26.63	13.03	26.51	17.77	26.35	6.46	5.98	7.17	1.07	0.91	2.57	26.0767	23.5433	6.53667	1.51667	GO:0009941;GO:0016021	CC:chloroplast envelope;CC:integral component of membrane;	------	------	------	------	COG0385	S:Function unknown)	sp|B8BDK4|BASS5_ORYSI;	Probable sodium/metabolite cotransporter BASS5, chloroplastic OS=Oryza sativa subsp. indica OX=39946 GN=BASS5 PE=3 SV=1;	PF01758;PF13593	SBF;SBF_like	Sodium Bile acid symporter family;SBF-like CPA transporter family (DUF4137)
TRINITY_DN13572_c1_g1		0.38	0.27	0.19	0.12	0.56	1.27	2.61	1.65	2.28	2.08	4.94	1.37	0.28	0.65	2.18	2.79667	------	------	------	------	------	------	------	------	------	------	------	------	------
TRINITY_DN13573_c0_g1	hypothetical protein KP509_26G014500 [Ceratopteris richardii])	8.3	11.43	8.12	10.63	8.69	8.73	3.02	1.64	5.94	0.23	0.58	0.49	9.28333	9.35	3.53333	0.433333	GO:0007017;GO:0010091;GO:0007018;GO:0005737;GO:0005856;GO:0015630;GO:0008017;GO:0005524;GO:0003777;GO:0016491	BP:microtubule-based process;BP:trichome branching;BP:microtubule-based movement;CC:cytoplasm;CC:cytoskeleton;CC:microtubule cytoskeleton;MF:microtubule binding;MF:ATP binding;MF:microtubule motor activity;MF:oxidoreductase activity;	------	------	------	------	COG5059	Z:Cytoskeleton)	sp|Q7XPJ0|KN14I_ORYSJ;	Kinesin-like protein KIN-14I OS=Oryza sativa subsp. japonica OX=39947 GN=KIN14I PE=2 SV=1;	PF00784	MyTH4	MyTH4 domain
TRINITY_DN13585_c0_g1	mitochondrial uncoupling protein 4 [Selaginella moellendorffii])	52.72	53.92	31.14	4.49	21.69	26.14	21.5	22.91	22.24	0.18	0.93	0.92	45.9267	17.44	22.2167	0.676667	GO:0015729;GO:0071423;GO:0035435;GO:0071422;GO:0006839;GO:0008272;GO:0015709;GO:0016021;GO:0031966;GO:0015297;GO:0015131;GO:0015116;GO:0015117;GO:0022857;GO:0015141;GO:0015140	BP:oxaloacetate transport;BP:malate transmembrane transport;BP:phosphate ion transmembrane transport;BP:succinate transmembrane transport;BP:mitochondrial transport;BP:sulfate transport;BP:thiosulfate transport;CC:integral component of membrane;CC:mitochondrial membrane;MF:antiporter activity;MF:oxaloacetate transmembrane transporter activity;MF:sulfate transmembrane transporter activity;MF:thios…	K15104	SLC25A11, OGC	------	------	ENOG410XQHU	S:Function unknown)	sp|Q9SJY5|PUMP5_ARATH;	Mitochondrial uncoupling protein 5 OS=Arabidopsis thaliana OX=3702 GN=PUMP5 PE=2 SV=1;	PF00153	Mito_carr	Mitochondrial carrier protein
TRINITY_DN13594_c0_g2	hypothetical protein M758_11G103400 [Ceratodon purpureus])	0.71	1.8	0	0.73	0.58	0.21	13.42	10.25	6.06	0.11	4.09	3.17	0.836667	0.506667	9.91	2.45667	GO:0008194	MF:UDP-glycosyltransferase activity;	K13496	UGT73C	map00908	Zeatin biosynthesis)	COG1819	S:Function unknown)	sp|Q9ZQ99|U73C1_ARATH;	UDP-glycosyltransferase 73C1 OS=Arabidopsis thaliana OX=3702 GN=UGT73C1 PE=2 SV=1;	------	------	------
TRINITY_DN13600_c1_g4		0	0	1.32	0.06	0.08	0.36	0.15	0.16	0.06	7.12	0.89	12.78	0.44	0.166667	0.123333	6.93	------	------	------	------	------	------	------	------	------	------	------	------	------
TRINITY_DN13607_c0_g1	hypothetical protein M758_2G084000 [Ceratodon purpureus])	5.75	21.26	50.77	13.12	17.67	47.78	10.46	18.31	4.43	0.95	0.49	2.38	25.9267	26.19	11.0667	1.27333	GO:0008194	MF:UDP-glycosyltransferase activity;	------	------	------	------	COG1819	S:Function unknown)	sp|Q940V3|U91A1_ARATH;	UDP-glycosyltransferase 91A1 OS=Arabidopsis thaliana OX=3702 GN=UGT91A1 PE=2 SV=1;	PF00201	UDPGT	UDP-glucoronosyl and UDP-glucosyl transferase
TRINITY_DN13614_c0_g2		0	0	0	0.83	0	0	73.7	56.35	1.43	2737.84	3101.78	118.61	0	0.276667	43.8267	1986.08	------	------	------	------	------	------	------	------	------	------	------	------	------
TRINITY_DN1361_c0_g1	hypothetical protein SELMODRAFT_113487, partial [Selaginella moellendorffii])	68.6	40.41	23.04	19.34	42.89	19.94	32.69	55.09	83.89	1.85	0.1	0.2	44.0167	27.39	57.2233	0.716667	GO:0005634;GO:0003700;GO:0043565	CC:nucleus;MF:transcription factor activity, sequence-specific DNA binding;MF:sequence-specific DNA binding;	------	------	------	------	ENOG41116A7	K:Transcription)	sp|K4BIZ9|WRK70_SOLLC;	WRKY DNA-binding transcription factor 70 OS=Solanum lycopersicum OX=4081 GN=WRKY70 PE=2 SV=1;	------	------	------
TRINITY_DN13633_c0_g1	hypothetical protein M758_10G020100 [Ceratodon purpureus])	2.5	4.24	1.21	0.42	0.81	1.15	1.96	3.18	1.8	12.1	14.76	7.02	2.65	0.793333	2.31333	11.2933	------	------	------	------	------	------	ENOG410YKZJ	S:Function unknown)	------	------	PF04720	PDDEXK_6	PDDEXK-like family of unknown function
TRINITY_DN13637_c0_g1	hypothetical protein KC19_5G005200 [Ceratodon purpureus])	10.61	5.36	0.03	7.41	0.1	0.05	9.06	30.69	0.05	2.62	6.69	4.45	5.33333	2.52	13.2667	4.58667	------	------	------	------	------	------	ENOG4111WQF;COG2801	S:Function unknown);L:Replication, recombination and repair)	sp|P04146|COPIA_DROME;	Copia protein OS=Drosophila melanogaster OX=7227 GN=GIP PE=1 SV=3;	------	------	------
TRINITY_DN13669_c0_g1	hypothetical protein GOP47_0012366 [Adiantum capillus-veneris])	0	0	0.02	0	0	0.06	0	0	0	1.94	1.5	1.05	0.006667	0.02	0	1.49667	GO:0016021;GO:0005249	CC:integral component of membrane;MF:voltage-gated potassium channel activity;	K21867	AKT, KAT, GORK, SKOR	------	------	ENOG410XPSE	U:Intracellular trafficking, secretion, and vesicular transport)	sp|Q39128|KAT1_ARATH;	Potassium channel KAT1 OS=Arabidopsis thaliana OX=3702 GN=KAT1 PE=1 SV=2;	PF00520;PF11834;PF07885;PF00027	Ion_trans;KHA;Ion_trans_2;cNMP_binding	Ion transport protein;KHA, dimerisation domain of potassium ion channel;Ion channel;Cyclic nucleotide-binding domain
TRINITY_DN13677_c0_g1	endochitinase A2 [Selaginella moellendorffii])	49.69	135.64	77.3	70.56	255.67	187.05	146.23	172.02	115.38	1293.74	1602.33	451.31	87.5433	171.093	144.543	1115.79	GO:0006032;GO:0005975;GO:0016998;GO:0004568;GO:0008061	BP:chitin catabolic process;BP:carbohydrate metabolic process;BP:cell wall macromolecule catabolic process;MF:chitinase activity;MF:chitin binding;	K20547	CHIB	map00520;map04016	Amino sugar and nucleotide sugar metabolism);MAPK signaling pathway - plant)	COG3979	G:Carbohydrate transport and metabolism)	sp|P21226|CHI2_PEA;	Endochitinase A2 OS=Pisum sativum OX=3888 GN=CHI2 PE=1 SV=2;	PF00182;PF00187	Glyco_hydro_19;Chitin_bind_1	Chitinase class I;Chitin recognition protein
TRINITY_DN13694_c0_g1	hypothetical protein AXG93_2284s1010 [Marchantia polymorpha subsp. ruderalis])	22.89	8.04	22.87	3.75	9.96	11.09	14.36	10.06	36.58	1.04	1.08	0.73	17.9333	8.26667	20.3333	0.95	GO:0009768;GO:0009416;GO:0009765;GO:0009535;GO:0009522;GO:0009523;GO:0016021;GO:0016168	BP:photosynthesis, light harvesting in photosystem I;BP:response to light stimulus;BP:photosynthesis, light harvesting;CC:chloroplast thylakoid membrane;CC:photosystem I;CC:photosystem II;CC:integral component of membrane;MF:chlorophyll binding;	K08915	LHCB4	map00196	Photosynthesis - antenna proteins)	ENOG410YYUX	I:Lipid transport and metabolism)	sp|Q9S7W1|CB4C_ARATH;	Chlorophyll a-b binding protein CP29.3, chloroplastic OS=Arabidopsis thaliana OX=3702 GN=LHCB4.3 PE=2 SV=1;	PF00504	Chloroa_b-bind	Chlorophyll A-B binding protein
TRINITY_DN13730_c0_g1		14.77	27.02	54.34	5.19	3.75	10.77	0	0.15	16.05	0.81	1.18	0	32.0433	6.57	5.4	0.663333	------	------	------	------	------	------	------	------	------	------	------	------	------
TRINITY_DN13737_c0_g1	annexin A4 isoform X1 [Selaginella moellendorffii])	0.81	14.93	6.42	5.26	4.51	7.49	64.2	69.59	71.97	13.47	9.77	71.29	7.38667	5.75333	68.5867	31.51	GO:0006950;GO:0005544;GO:0005509	BP:response to stress;MF:calcium-dependent phospholipid binding;MF:calcium ion binding;	K17098	ANNAT	------	------	ENOG410XPUN	S:Function unknown)	sp|P51074|ANX4_FRAAN;	Annexin-like protein RJ4 OS=Fragaria ananassa OX=3747 PE=2 SV=2;	PF00191	Annexin	Annexin
TRINITY_DN13789_c0_g1	hypothetical protein Mapa_002914 [Marchantia paleacea])	103.79	95.17	22.35	9.64	32.81	52.16	7.89	5.4	3.47	56.65	83.52	9.58	73.77	31.5367	5.58667	49.9167	------	------	K13993	HSP20	map04141	Protein processing in endoplasmic reticulum)	COG0071	O:Posttranslational modification, protein turnover, chaperones)	sp|P19242|HSP21_PEA;	17.1 kDa class II heat shock protein OS=Pisum sativum OX=3888 GN=HSP17.7 PE=1 SV=1;	PF00011;PF17886	HSP20;ArsA_HSP20	Hsp20/alpha crystallin family;HSP20-like domain found in ArsA
TRINITY_DN13802_c0_g1	hypothetical protein MARPO_0026s0142 [Marchantia polymorpha])	8.04	3.13	7.95	0.66	2.31	0.54	4.97	2.79	1.76	0	0.22	0.03	6.37333	1.17	3.17333	0.083333	GO:0016021	CC:integral component of membrane;	------	------	------	------	ENOG410YYS7	S:Function unknown)	------	------	------	------	------
TRINITY_DN13805_c0_g1	galacturonosyltransferase GAUT12/13/14/15-like protein [Selaginella moellendorffii])	4.4	2.39	1.27	4.73	4.21	4.68	50.26	45.96	31.76	10.44	11.3	30.51	2.68667	4.54	42.66	17.4167	GO:0045489;GO:0071555;GO:0016021;GO:0000139;GO:0047262	BP:pectin biosynthetic process;BP:cell wall organization;CC:integral component of membrane;CC:Golgi membrane;MF:polygalacturonate 4-alpha-galacturonosyltransferase activity;	K20867	GAUT12S	------	------	ENOG41106K3	O:Posttranslational modification, protein turnover, chaperones)	sp|Q8L4B0|GAUTF_ARATH;	Probable galacturonosyltransferase 15 OS=Arabidopsis thaliana OX=3702 GN=GAUT15 PE=2 SV=1;	PF01501	Glyco_transf_8	Glycosyl transferase family 8
TRINITY_DN1384_c0_g1	uncharacterized protein LOC112285875 isoform X2 [Physcomitrium patens])	3.26	2.82	1.48	3.11	2.53	2.62	8.48	7.9	5.73	18.79	25.09	8.04	2.52	2.75333	7.37	17.3067	GO:0016021	CC:integral component of membrane;	------	------	------	------	ENOG411239U	S:Function unknown)	------	------	------	------	------
TRINITY_DN1385_c0_g1		0.9	2.14	0.69	0.75	0.85	1.67	16.53	13.36	3.27	21.86	18.05	9.46	1.24333	1.09	11.0533	16.4567	------	------	------	------	------	------	------	------	------	------	------	------	------
TRINITY_DN13867_c0_g2	hypothetical protein Mapa_010056 [Marchantia paleacea])	19.68	10.62	16.59	11.99	9.04	19.59	11.51	10.07	8.4	0	0.13	0.05	15.63	13.54	9.99333	0.06	GO:0005737;GO:0016021;GO:0046872;GO:0003723	CC:cytoplasm;CC:integral component of membrane;MF:metal ion binding;MF:RNA binding;	------	------	------	------	ENOG410YNCK	S:Function unknown)	sp|O13801|DRI1_SCHPO;	RNA-binding protein involved in heterochromatin assembly dri1 OS=Schizosaccharomyces pombe;	PF00641	zf-RanBP	Zn-finger in Ran binding protein and others
TRINITY_DN13881_c0_g1	thymidine kinase-like [Physcomitrium patens])	6.48	8.16	3.32	2.81	4.5	4.47	1.55	0.75	5.68	0.24	0.34	0.1	5.98667	3.92667	2.66	0.226667	GO:0046104;GO:0071897;GO:0016310;GO:0004797;GO:0005524	BP:thymidine metabolic process;BP:DNA biosynthetic process;BP:phosphorylation;MF:thymidine kinase activity;MF:ATP binding;	K00857	tdk, TK	map00240	Pyrimidine metabolism)	COG1435	F:Nucleotide transport and metabolism)	sp|Q9S750|KITHA_ARATH;	Thymidine kinase a OS=Arabidopsis thaliana OX=3702 GN=TK1A PE=1 SV=1;	PF00265	TK	Thymidine kinase
TRINITY_DN1389_c0_g2	hypothetical protein AXG93_620s1200 [Marchantia polymorpha subsp. ruderalis])	2.68	1.14	0.14	4.94	2.55	3.55	166.05	151.26	41.17	193.21	41.2	167.27	1.32	3.68	119.493	133.893	GO:0006468;GO:0007165;GO:0004674;GO:0005524	BP:protein phosphorylation;BP:signal transduction;MF:protein serine/threonine kinase activity;MF:ATP binding;	------	------	------	------	COG0515	T:Signal transduction mechanisms)	sp|Q9MAM1|CIPK9_ARATH;	CBL-interacting serine/threonine-protein kinase 9 OS=Arabidopsis thaliana OX=3702 GN=CIPK9 PE=1 SV=2;	PF00069;PF07714;PF14531;PF03109	Pkinase;PK_Tyr_Ser-Thr;Kinase-like;ABC1	Protein kinase domain;Protein tyrosine and serine/threonine kinase;Kinase-like;ABC1 atypical kinase-like domain
TRINITY_DN13905_c0_g1	hypothetical protein KP509_23G041600 [Ceratopteris richardii])	64.54	40.91	71.65	38.5	43.92	38.05	10.36	7.47	17.59	0	0.02	0.26	59.0333	40.1567	11.8067	0.093333	------	------	------	------	------	------	ENOG410YD5Y	S:Function unknown)	sp|A0A1P8B554|THLP1_ARATH;	Thaumatin-like protein 1 OS=Arabidopsis thaliana OX=3702 GN=TLP1 PE=2 SV=1;	PF00314	Thaumatin	Thaumatin family
TRINITY_DN13907_c1_g1	hypothetical protein KP509_21G054800 [Ceratopteris richardii])	2.86	7.66	1.43	0.72	4.16	1.61	1.17	0.52	0.55	0	0	0	3.98333	2.16333	0.746667	0	GO:0045893;GO:0005634;GO:0003700	BP:positive regulation of transcription, DNA-templated;CC:nucleus;MF:transcription factor activity, sequence-specific DNA binding;	K14432	ABF	map04075	Plant hormone signal transduction)	ENOG410YWQ7	K:Transcription)	sp|Q84JK2|FD_ARATH;	Protein FD OS=Arabidopsis thaliana OX=3702 GN=FD PE=1 SV=1;	PF00170;PF07716	bZIP_1;bZIP_2	bZIP transcription factor;Basic region leucine zipper
TRINITY_DN1392_c3_g1	plasma membrane ATPase [Selaginella moellendorffii])	6.82	0.68	0.41	0.17	2.54	1.92	0	0	0	0	0.03	0.01	2.63667	1.54333	0	0.013333	------	------	K01535	PMA1, PMA2	map00190	Oxidative phosphorylation)	COG0474	P:Inorganic ion transport and metabolism)	sp|Q9M2A0|PMA8_ARATH;	ATPase 8, plasma membrane-type OS=Arabidopsis thaliana OX=3702 GN=AHA8 PE=3 SV=1;	PF00122;PF00702;PF00690;PF08282;PF13246	E1-E2_ATPase;Hydrolase;Cation_ATPase_N;Hydrolase_3;Cation_ATPase	E1-E2 ATPase;haloacid dehalogenase-like hydrolase;Cation transporter/ATPase, N-terminus;haloacid dehalogenase-like hydrolase;Cation transport ATPase (P-type)
TRINITY_DN13936_c1_g1	hypothetical protein AXG93_3661s1130 [Marchantia polymorpha subsp. ruderalis])	9.77	10.41	9.05	11.12	6.96	13.67	5.43	3.7	1.5	0.14	0.23	0.89	9.74333	10.5833	3.54333	0.42	GO:0006468;GO:0016021;GO:0033612;GO:0005524;GO:0004672	BP:protein phosphorylation;CC:integral component of membrane;MF:receptor serine/threonine kinase binding;MF:ATP binding;MF:protein kinase activity;	------	------	------	------	COG4886	S:Function unknown)	sp|Q9FGL5|CEPR1_ARATH;	Receptor protein-tyrosine kinase CEPR1 OS=Arabidopsis thaliana OX=3702 GN=CEPR1 PE=1 SV=1;	PF00069;PF07714;PF13855;PF12799;PF08263	Pkinase;PK_Tyr_Ser-Thr;LRR_8;LRR_4;LRRNT_2	Protein kinase domain;Protein tyrosine and serine/threonine kinase;Leucine rich repeat;Leucine Rich repeats (2 copies);Leucine rich repeat N-terminal domain
TRINITY_DN13939_c0_g1	hypothetical protein MARPO_0072s0100 [Marchantia polymorpha])	7.75	7.12	4.03	11.54	12.44	9.85	16.68	17.01	14.7	0.12	0.4	1.35	6.3	11.2767	16.13	0.623333	GO:0006468;GO:0016021;GO:0005524;GO:0004672	BP:protein phosphorylation;CC:integral component of membrane;MF:ATP binding;MF:protein kinase activity;	------	------	------	------	ENOG410XUCB	T:Signal transduction mechanisms)	sp|Q9FK63|CARLK_ARATH;	Calmodulin-binding receptor kinase CaMRLK OS=Arabidopsis thaliana OX=3702 GN=CAMRLK PE=1 SV=1;	PF07714;PF13855;PF12799;PF00069	PK_Tyr_Ser-Thr;LRR_8;LRR_4;Pkinase	Protein tyrosine and serine/threonine kinase;Leucine rich repeat;Leucine Rich repeats (2 copies);Protein kinase domain
TRINITY_DN13948_c0_g1	hypothetical protein SELMODRAFT_171477 [Selaginella moellendorffii])	5.97	4.85	5.51	4.12	3.82	3.87	0.41	0.31	0.89	0	0.02	0.04	5.44333	3.93667	0.536667	0.02	GO:0005737;GO:0016020	CC:cytoplasm;CC:membrane;	K21437	ANKRD13	------	------	ENOG410XNMS	S:Function unknown)	sp|Q7ZUV0|AN13C_DANRE;	Ankyrin repeat domain-containing protein 13C OS=Danio rerio OX=7955 GN=ankrd13c PE=2 SV=1;	PF11904;PF12796;PF13857;PF13606;PF13637	GPCR_chapero_1;Ank_2;Ank_5;Ank_3;Ank_4	GPCR-chaperone;Ankyrin repeats (3 copies);Ankyrin repeats (many copies);Ankyrin repeat;Ankyrin repeats (many copies)
TRINITY_DN1395_c4_g1		31.17	12.72	11.6	23.3	22.34	36.11	16.93	10.03	3.73	0.73	0.93	0.83	18.4967	27.25	10.23	0.83	------	------	------	------	------	------	ENOG410YQ65	S:Function unknown)	sp|Q0V865|FAFL_ARATH;	Protein FAF-like, chloroplastic OS=Arabidopsis thaliana OX=3702 GN=At5g22090 PE=2 SV=1;	PF11250	FAF	Fantastic Four meristem regulator
TRINITY_DN13976_c0_g1	hypothetical protein GOP47_0017424 [Adiantum capillus-veneris])	2.76	2.72	3.49	1.48	1.15	1.56	0.3	0.07	0.36	0	0.1	0	2.99	1.39667	0.243333	0.033333	GO:0005516	MF:calmodulin binding;	------	------	------	------	ENOG410YC0Z	S:Function unknown)	sp|Q9LK76|IQD26_ARATH;	Protein IQ-domain 26 OS=Arabidopsis thaliana OX=3702 GN=IQD26 PE=1 SV=1;	PF13178;PF00612	DUF4005;IQ	Protein of unknown function (DUF4005);IQ calmodulin-binding motif
TRINITY_DN1404_c1_g2	hypothetical protein SELMODRAFT_19628, partial [Selaginella moellendorffii])	9.16	15.62	10.05	6.03	7.98	10.44	2.47	2	1.82	0.04	0.71	0.21	11.61	8.15	2.09667	0.32	GO:0003700;GO:0003677	MF:transcription factor activity, sequence-specific DNA binding;MF:DNA binding;	------	------	------	------	ENOG410YM1Y;ENOG410YKK8	S:Function unknown);	sp|Q8LE43|DOF21_ARATH;	Dof zinc finger protein DOF2.1 OS=Arabidopsis thaliana OX=3702 GN=DOF2.1 PE=2 SV=2;	PF02701	zf-Dof	Dof domain, zinc finger
TRINITY_DN14055_c0_g2	DNA-directed RNA polymerase II subunit rpb2-like [Physcomitrium patens])	17.73	22.26	19.45	24.69	20.48	21.87	6.16	4.1	12.37	0.45	0.54	0.49	19.8133	22.3467	7.54333	0.493333	GO:0006351;GO:0000428;GO:0003677;GO:0032549;GO:0003899;GO:0046872	BP:transcription, DNA-templated;CC:DNA-directed RNA polymerase complex;MF:DNA binding;MF:ribonucleoside binding;MF:DNA-directed RNA polymerase activity;MF:metal ion binding;	K16252	NRPD2, NRPE2	map03020	RNA polymerase)	COG0085	K:Transcription)	sp|Q9LK40|NRPD2_ARATH;	DNA-directed RNA polymerases IV and V subunit 2 OS=Arabidopsis thaliana OX=3702 GN=NRPD2 PE=1 SV=1;	PF00562;PF04560;PF04563;PF04566;PF04565;PF04561;PF04567	RNA_pol_Rpb2_6;RNA_pol_Rpb2_7;RNA_pol_Rpb2_1;RNA_pol_Rpb2_4;RNA_pol_Rpb2_3;RNA_pol_Rpb2_2;RNA_pol_Rpb2_5	RNA polymerase Rpb2, domain 6;RNA polymerase Rpb2, domain 7;RNA polymerase beta subunit;RNA polymerase Rpb2, domain 4;RNA polymerase Rpb2, domain 3;RNA polymerase Rpb2, domain 2;RNA polymerase Rpb2, domain 5
TRINITY_DN1405_c1_g1		6.17	0	0	1.63	0	1.36	0.2	0.22	0	7.38	83.41	0.52	2.05667	0.996667	0.14	30.4367	------	------	------	------	------	------	------	------	------	------	------	------	------
TRINITY_DN1406_c0_g1	hypothetical protein BDL97_06G071000 [Sphagnum fallax])	15.24	13.68	12.58	10.74	14.15	14.94	48.92	44.56	27.2	137.05	112.92	56.75	13.8333	13.2767	40.2267	102.24	------	------	------	------	------	------	ENOG4111Y9I	S:Function unknown)	sp|Q9Y7K5|YGI3_SCHPO;	Uncharacterized WD repeat-containing protein C2A9.03 OS=Schizosaccharomyces pombe;	------	------	------
TRINITY_DN14074_c0_g1		6.45	14.77	21.7	3.63	7.06	2.49	2.86	2.34	5.99	0	0.44	0	14.3067	4.39333	3.73	0.146667	------	------	------	------	------	------	------	------	------	------	------	------	------
TRINITY_DN14086_c0_g2	hypothetical protein SELMODRAFT_133734 [Selaginella moellendorffii])	2.33	0.3	0.53	0.05	0.64	2.25	4.03	3.27	1.02	0.01	0	0.22	1.05333	0.98	2.77333	0.076667	GO:0046274;GO:0048046;GO:0052716;GO:0005507;GO:0016491	BP:lignin catabolic process;CC:apoplast;MF:hydroquinon;MF:copper ion binding;MF:oxidoreductase activity;	K05909	E1.10.3.2	------	------	COG2132	Q:Secondary metabolites biosynthesis, transport and catabolism)	sp|Q9FY79|LAC14_ARATH;	Laccase-14 OS=Arabidopsis thaliana OX=3702 GN=LAC14 PE=2 SV=1;	PF20167	Transposase_32	Putative plant transposon protein
TRINITY_DN14106_c0_g1		0.82	1.02	1.29	0.59	1.26	1.66	13.63	11.01	0.83	0	0.06	0	1.04333	1.17	8.49	0.02	------	------	------	------	------	------	ENOG410YXHC	S:Function unknown)	sp|Q9LVK2|BIG1A_ARATH;	Protein BIG GRAIN 1-like A OS=Arabidopsis thaliana OX=3702 GN=At3g13980 PE=3 SV=1;	------	------	------
TRINITY_DN14136_c0_g1	CC type glutaredoxin [Selaginella moellendorffii])	28.82	50.96	182.19	106.44	82.56	72.01	2.48	3.02	13.8	5.09	3.51	3.05	87.3233	87.0033	6.43333	3.88333	GO:0097573	MF:glutathione oxidoreductase activity;	K03676	grxC, GLRX, GLRX2	------	------	COG0695	O:Posttranslational modification, protein turnover, chaperones)	sp|Q8L9S3|GRXC6_ARATH;	Glutaredoxin-C6 OS=Arabidopsis thaliana OX=3702 GN=GRXC6 PE=2 SV=2;	PF00462	Glutaredoxin	Glutaredoxin
TRINITY_DN14160_c0_g1		0	0	0	0	0	0	0.25	0.91	3.18	111.82	123.78	3.99	0	0	1.44667	79.8633	------	------	------	------	------	------	------	------	------	------	------	------	------
TRINITY_DN1417_c0_g1	hypothetical protein GOP47_0016837 [Adiantum capillus-veneris])	10.73	10.4	7.84	22.19	14.83	21.52	50.44	55.94	23.22	154.1	158.76	125.68	9.65667	19.5133	43.2	146.18	GO:1902476;GO:0055085;GO:0016021;GO:0005886;GO:0005254	BP:chloride transmembrane transport;BP:transmembrane transport;CC:integral component of membrane;CC:plasma membrane;MF:chloride channel activity;	K19327	ANO10, TMEM16K	------	------	ENOG410XPYE	S:Function unknown)	sp|A0MFS9|CACLC_ARATH;	Anoctamin-like protein At1g73020 OS=Arabidopsis thaliana OX=3702 GN=At1g73020 PE=1 SV=1;	PF04547	Anoctamin	Calcium-activated chloride channel
TRINITY_DN14195_c0_g1	hypothetical protein AXG93_4368s1460 [Marchantia polymorpha subsp. ruderalis])	5.85	9.66	2.51	0.31	5.62	0.26	6.25	4.11	6.16	0	0	0.08	6.00667	2.06333	5.50667	0.026667	GO:0009909;GO:0005634	BP:regulation of flower development;CC:nucleus;	------	------	------	------	ENOG410XYVB;ENOG410YZD0	S:Function unknown);	sp|Q9SK53|COL3_ARATH;	Zinc finger protein CONSTANS-LIKE 3 OS=Arabidopsis thaliana OX=3702 GN=COL3 PE=1 SV=1;	PF06203	CCT	CCT motif
TRINITY_DN1421_c0_g3	hypothetical protein GOP47_0003791 [Adiantum capillus-veneris])	0.06	2.39	0.54	1.26	1.52	0.72	0.58	0.76	10.55	4.07	18.25	9.46	0.996667	1.16667	3.96333	10.5933	GO:0009617;GO:0016021;GO:0005789	BP:response to bacterium;CC:integral component of membrane;CC:endoplasmic reticulum membrane;	------	------	------	------	ENOG410XPKH	U:Intracellular trafficking, secretion, and vesicular transport)	sp|Q9SS37|RTNLH_ARATH;	Reticulon-like protein B8 OS=Arabidopsis thaliana OX=3702 GN=RTNLB8 PE=2 SV=1;	PF02453	Reticulon	Reticulon
TRINITY_DN14240_c0_g2	hypothetical protein KP509_29G065700 [Ceratopteris richardii])	5.4	3.17	5.1	1.23	0.98	5.52	2.62	1.9	1.82	0.26	0.08	0.24	4.55667	2.57667	2.11333	0.193333	GO:0030245;GO:0016021;GO:0008810	BP:cellulose catabolic process;CC:integral component of membrane;MF:cellulase activity;	K01179	E3.2.1.4	map00500	Starch and sucrose metabolism)	ENOG410YC2H	G:Carbohydrate transport and metabolism)	sp|Q93YQ7|GUN24_ARATH;	Endoglucanase 24 OS=Arabidopsis thaliana OX=3702 GN=At4g39010 PE=2 SV=1;	PF00759	Glyco_hydro_9	Glycosyl hydrolase family 9
TRINITY_DN14278_c0_g1		0	0	0	0	0	0.06	0.74	0.85	0.28	2.62	1.84	0.86	0	0.02	0.623333	1.77333	------	------	------	------	------	------	------	------	------	------	------	------	------
TRINITY_DN14279_c0_g1	hypothetical protein AXG93_2912s1160 [Marchantia polymorpha subsp. ruderalis])	0.85	9.94	2.48	1.01	2.94	6.02	0.53	0.79	0.08	21.83	61.04	2.69	4.42333	3.32333	0.466667	28.52	------	------	K13993	HSP20	map04141	Protein processing in endoplasmic reticulum)	COG0071	O:Posttranslational modification, protein turnover, chaperones)	sp|P05477|HSP21_SOYBN;	17.9 kDa class II heat shock protein OS=Glycine max OX=3847 GN=HSP17.9-D PE=3 SV=1;	PF00011;PF17886	HSP20;ArsA_HSP20	Hsp20/alpha crystallin family;HSP20-like domain found in ArsA
TRINITY_DN14291_c0_g1	hypothetical protein GOP47_0010310 [Adiantum capillus-veneris])	3.1	2.65	0.92	4.22	1.1	5.79	35.05	31.99	8.94	15.62	23.69	10.4	2.22333	3.70333	25.3267	16.57	------	------	K10144	RCHY1, PIRH2	map04120	Ubiquitin mediated proteolysis)	ENOG410XXHF	S:Function unknown)	sp|Q9FFB6|ZFP34_ARATH;	E3 ubiquitin-protein ligase RZFP34 OS=Arabidopsis thaliana OX=3702 GN=RZPF34 PE=1 SV=1;	------	------	------
TRINITY_DN14321_c0_g1		14.54	15.19	5.32	8.45	9.93	20.38	5.58	4.23	11.13	0.33	0.49	1.26	11.6833	12.92	6.98	0.693333	------	------	------	------	------	------	------	------	------	------	------	------	------
TRINITY_DN1433_c0_g1	hypothetical protein KP509_13G015800 [Ceratopteris richardii])	3.45	3.99	4.22	2.22	2.96	5.43	23.12	20.77	38.67	5.35	3.79	5.85	3.88667	3.53667	27.52	4.99667	GO:2000904;GO:0043036;GO:0009570;GO:2001070	BP:regulation of starch metabolic process;CC:starch grain;CC:chloroplast stroma;MF:starch binding;	------	------	------	------	ENOG410Y43C	S:Function unknown)	------	------	------	------	------
TRINITY_DN14358_c0_g1	LRR receptor-like serine/threonine-protein kinase FEI 2 isoform X1 [Selaginella moellendorffii])	2.32	1.56	2.34	1.32	0.94	2.41	0.34	0.3	0.91	0.02	0	0.02	2.07333	1.55667	0.516667	0.013333	GO:0006468;GO:0016021;GO:0005886;GO:0004674;GO:0004672;GO:0005524	BP:protein phosphorylation;CC:integral component of membrane;CC:plasma membrane;MF:protein serine/threonine kinase activity;MF:protein kinase activity;MF:ATP binding;	------	------	------	------	COG0515	T:Signal transduction mechanisms)	sp|C0LGF4|FEI1_ARATH;	LRR receptor-like serine/threonine-protein kinase FEI 1 OS=Arabidopsis thaliana OX=3702 GN=FEI1 PE=1 SV=1;	PF00069;PF07714;PF08263;PF13855;PF12799	Pkinase;PK_Tyr_Ser-Thr;LRRNT_2;LRR_8;LRR_4	Protein kinase domain;Protein tyrosine and serine/threonine kinase;Leucine rich repeat N-terminal domain;Leucine rich repeat;Leucine Rich repeats (2 copies)
TRINITY_DN1435_c0_g1	hypothetical protein Mapa_006730 [Marchantia paleacea])	5.83	5.52	4.05	5.57	3.72	5.7	1.49	0.85	1.75	0.24	0.25	0.42	5.13333	4.99667	1.36333	0.303333	GO:0051211;GO:2001006;GO:0010330;GO:0008017	BP:anisotropic cell growth;BP:regulation of cellulose biosynthetic process;CC:cellulose synthase complex;MF:microtubule binding;	------	------	------	------	ENOG410YBZK	S:Function unknown)	sp|F4I718|CSI3_ARATH;	Protein CELLULOSE SYNTHASE INTERACTIVE 3 OS=Arabidopsis thaliana OX=3702 GN=CSI3 PE=1 SV=1;	PF00514;PF13646	Arm;HEAT_2	Armadillo/beta-catenin-like repeat;HEAT repeats
TRINITY_DN14369_c0_g1	hypothetical protein GOP47_0013547 [Adiantum capillus-veneris])	16.39	7.83	7.11	30.51	19.64	24.54	6.61	7.8	8.86	0.5	0.78	0.88	10.4433	24.8967	7.75667	0.72	GO:0006857;GO:0016021;GO:0022857;GO:0071916;GO:0042937	BP:oligopeptide transport;CC:integral component of membrane;MF:transmembrane transporter activity;MF:dipeptide transmembrane transporter activity;MF:tripeptide transporter activity;	K14638	SLC15A3_4, PHT	------	------	COG3104	E:Amino acid transport and metabolism)	sp|Q9M1I2|PTR46_ARATH;	Protein NRT1/ PTR FAMILY 5.4 OS=Arabidopsis thaliana OX=3702 GN=NPF5.4 PE=2 SV=1;	PF00854;PF07690	PTR2;MFS_1	POT family;Major Facilitator Superfamily
TRINITY_DN143_c0_g1	sulfate transporter 1.3 isoform X2 [Selaginella moellendorffii])	26.29	27.19	33.08	10	31.31	29.32	63.1	38.82	17.5	0.12	1.31	0.04	28.8533	23.5433	39.8067	0.49	GO:0016021;GO:0005887;GO:0008271	CC:integral component of membrane;CC:integral component of plasma membrane;MF:secondary active sulfate transmembrane transporter activity;	K17471	SULTR3	------	------	COG0659	P:Inorganic ion transport and metabolism)	sp|Q9LW86|SUT34_ARATH;	Probable sulfate transporter 3.4 OS=Arabidopsis thaliana OX=3702 GN=SULTR3;4 PE=2 SV=1;	PF00916;PF01740;PF13466	Sulfate_transp;STAS;STAS_2	Sulfate permease family;STAS domain;STAS domain
TRINITY_DN14401_c0_g1	hypothetical protein SELMODRAFT_135802 [Selaginella moellendorffii])	12.7	78	33.82	30.79	35.57	32.65	0.43	0.6	15.92	0.67	0.98	0	41.5067	33.0033	5.65	0.55	GO:0009607;GO:0005615	BP:response to biotic stimulus;CC:extracellular space;	------	------	------	------	COG2340	S:Function unknown)	sp|Q40374|PR1_MEDTR;	Pathogenesis-related protein PR-1 OS=Medicago truncatula OX=3880 GN=PR-1 PE=2 SV=1;	PF00188	CAP	Cysteine-rich secretory protein family
TRINITY_DN1440_c0_g2	hypothetical protein Mapa_009298 [Marchantia paleacea])	8.65	3.42	4.88	2.96	2.93	3.31	2.01	1.05	4.74	0.1	0.32	0	5.65	3.06667	2.6	0.14	GO:0006084;GO:0016126;GO:0010142;GO:0004421	BP:acetyl-CoA metabolic process;BP:sterol biosynthetic process;BP:farnesyl diphosphate biosynthetic process, mevalonate pathway;MF:hydroxymethylglutaryl-CoA synthase activity;	K01641	HMGCS	map00900;map00280;map00650	Terpenoid backbone biosynthesis);Valine, leucine and isoleucine degradation);Butanoate metabolism)	COG3425	I:Lipid transport and metabolism)	sp|P54873|HMCS_ARATH;	Hydroxymethylglutaryl-CoA synthase OS=Arabidopsis thaliana OX=3702 GN=HMGS PE=1 SV=2;	PF08540;PF01154;PF08541	HMG_CoA_synt_C;HMG_CoA_synt_N;ACP_syn_III_C	Hydroxymethylglutaryl-coenzyme A synthase C terminal;Hydroxymethylglutaryl-coenzyme A synthase N terminal;3-Oxoacyl-[acyl-carrier-protein (ACP)] synthase III C terminal
TRINITY_DN14418_c0_g1	hypothetical protein MARPO_0014s0088 [Marchantia polymorpha])	3.35	2.55	1.85	1.03	1.98	4.03	0.75	1.58	0.5	0	0.06	0.1	2.58333	2.34667	0.943333	0.053333	------	------	------	------	------	------	ENOG410Y1R0	S:Function unknown)	------	------	PF07647	SAM_2	SAM domain (Sterile alpha motif)
TRINITY_DN14425_c0_g1	hypothetical protein KP509_37G052700 [Ceratopteris richardii])	14.59	5.32	5.43	7.56	1.7	4.47	0.09	0.3	0.15	0.42	0	0.17	8.44667	4.57667	0.18	0.196667	GO:0006357;GO:0045944;GO:0005634;GO:0003700;GO:0000977;GO:0046983;GO:0000978;GO:0000981	BP:regulation of transcription from RNA polymerase II promoter;BP:positive regulation of transcription from RNA polymerase II promoter;CC:nucleus;MF:transcription factor activity, sequence-specific DNA binding;MF:RNA polymerase II regulatory region sequence-specific DNA binding;MF:protein dimerization activity;MF:RNA polymerase II core promoter proximal region sequence-specific DNA binding;MF:RNA…	------	------	------	------	COG5068	K:Transcription)	sp|Q9LM46|AG104_ARATH;	Agamous-like MADS-box protein AGL104 OS=Arabidopsis thaliana OX=3702 GN=AGL104 PE=1 SV=1;	PF00319	SRF-TF	SRF-type transcription factor (DNA-binding and dimerisation domain)
TRINITY_DN14434_c0_g3	hypothetical protein AXG93_815s1560 [Marchantia polymorpha subsp. ruderalis])	2.83	4.44	2.03	5.54	1.29	0	0	0	0.28	0	0	0	3.1	2.27667	0.093333	0	GO:0003824	MF:catalytic activity;	------	------	------	------	ENOG410Y65V;ENOG4111K5V;ENOG410XS82	S:Function unknown);	------	------	------	------	------
TRINITY_DN14468_c0_g1		0.04	0.06	0	0	0	0	1.17	1.44	1.28	0	0.77	0.04	0.033333	0	1.29667	0.27	------	------	------	------	------	------	------	------	------	------	------	------	------
TRINITY_DN14480_c0_g1	hypothetical protein GOP47_0007373 [Adiantum capillus-veneris])	13.89	5.93	11.21	3.04	6.78	13.68	107.6	87.82	24.9	43.04	73.67	44.74	10.3433	7.83333	73.44	53.8167	GO:0006468;GO:0007165;GO:0004674;GO:0005524	BP:protein phosphorylation;BP:signal transduction;MF:protein serine/threonine kinase activity;MF:ATP binding;	------	------	------	------	COG0515	T:Signal transduction mechanisms)	sp|Q9SN43|CIPKC_ARATH;	CBL-interacting serine/threonine-protein kinase 12 OS=Arabidopsis thaliana OX=3702 GN=CIPK12 PE=1 SV=1;	PF00069;PF07714;PF03109;PF14531;PF01636;PF06293	Pkinase;PK_Tyr_Ser-Thr;ABC1;Kinase-like;APH;Kdo	Protein kinase domain;Protein tyrosine and serine/threonine kinase;ABC1 atypical kinase-like domain;Kinase-like;Phosphotransferase enzyme family;Lipopolysaccharide kinase (Kdo/WaaP) family
TRINITY_DN1449_c0_g1	hypothetical protein GOP47_0029795 [Adiantum capillus-veneris])	33.07	14.71	20.58	25.73	22.97	17.54	12.44	23.53	5.34	0.15	0.46	0.03	22.7867	22.08	13.77	0.213333	GO:0046983	MF:protein dimerization activity;	------	------	------	------	ENOG41103SF;ENOG410YG6S	K:Transcription);	sp|Q9T072|BH025_ARATH;	Transcription factor bHLH25 OS=Arabidopsis thaliana OX=3702 GN=BHLH25 PE=2 SV=2;	PF00010	HLH	Helix-loop-helix DNA-binding domain
TRINITY_DN144_c0_g1		140.6	37.22	75.78	29.81	80.9	90.18	123.52	186.79	176.23	4.13	4.2	4.58	84.5333	66.9633	162.18	4.30333	------	------	------	------	------	------	COG2608	S:Function unknown)	sp|O03982|HIP39_ARATH;	Heavy metal-associated isoprenylated plant protein 39 OS=Arabidopsis thaliana OX=3702 GN=HIPP39 PE=2 SV=1;	------	------	------
TRINITY_DN14568_c1_g3		0	0	0	12.83	9.8	8.67	0	0	5.86	0	0	0	0	10.4333	1.95333	0	------	------	------	------	------	------	------	------	------	------	------	------	------
TRINITY_DN14577_c0_g1	hypothetical protein GOP47_0002181 [Adiantum capillus-veneris])	7.12	5.93	3.9	1.97	2.71	4.52	0.34	0.29	0.59	0.11	0.68	0.12	5.65	3.06667	0.406667	0.303333	GO:0016021	CC:integral component of membrane;	------	------	------	------	ENOG410YD4S	S:Function unknown)	------	------	------	------	------
TRINITY_DN14594_c0_g1		20.35	12.4	6.99	9.07	4.9	6.79	0.56	0.34	1.11	1.9	0.17	2.5	13.2467	6.92	0.67	1.52333	------	------	------	------	------	------	------	------	------	------	------	------	------
TRINITY_DN14595_c0_g1	hypothetical protein SELMODRAFT_116557 [Selaginella moellendorffii])	29.03	15.95	17.94	6.37	19.84	16.03	8.37	7.93	12.33	0.08	1.5	0.84	20.9733	14.08	9.54333	0.806667	GO:0042545;GO:0045490;GO:0016021;GO:0005576;GO:0046910;GO:0030599;GO:0045330;GO:0004857	BP:cell wall modification;BP:pectin catabolic process;CC:integral component of membrane;CC:extracellular region;MF:pectinesterase inhibitor activity;MF:pectinesterase activity;MF:aspartyl esterase activity;MF:enzyme inhibitor activity;	K01051	E3.1.1.11	map00040	Pentose and glucuronate interconversions)	COG4677	G:Carbohydrate transport and metabolism)	sp|O04886|PME1_CITSI;	Pectinesterase 1 OS=Citrus sinensis OX=2711 GN=PECS-1.1 PE=2 SV=1;	PF01095;PF04043	Pectinesterase;PMEI	Pectinesterase;Plant invertase/pectin methylesterase inhibitor
TRINITY_DN1459_c0_g1	hypothetical protein Mapa_002364 [Marchantia paleacea])	12.96	10.73	27.78	3.27	12.52	7.24	25.02	20.34	8.11	0.84	1.02	1.45	17.1567	7.67667	17.8233	1.10333	------	------	------	------	------	------	ENOG410YQV9	S:Function unknown)	sp|Q9LDE3|FBK9_ARATH;	F-box/kelch-repeat protein At1g23390 OS=Arabidopsis thaliana OX=3702 GN=At1g23390 PE=2 SV=1;	PF12937;PF07893;PF00646	F-box-like;DUF1668;F-box	F-box-like;Protein of unknown function (DUF1668);F-box domain
TRINITY_DN1460_c0_g1	hypothetical protein GOP47_0024035 [Adiantum capillus-veneris])	3.09	3.92	3.57	2.38	1.67	3.21	1.07	0.55	5.36	0.04	0.1	0	3.52667	2.42	2.32667	0.046667	GO:0006325;GO:0016567;GO:0005634;GO:0016740;GO:0003677;GO:0046872	BP:chromatin organization;BP:protein ubiquitination;CC:nucleus;MF:transferase activity;MF:DNA binding;MF:metal ion binding;	K10638	UHRF1, NP95	------	------	COG3440	V:Defense mechanisms)	sp|Q8VYZ0|ORTH2_ARATH;	E3 ubiquitin-protein ligase ORTHRUS 2 OS=Arabidopsis thaliana OX=3702 GN=ORTH2 PE=1 SV=1;	PF02182;PF13920;PF00097;PF13445;PF13923;PF15227;PF14634;PF13639;PF14447	SAD_SRA;zf-C3HC4_3;zf-C3HC4;zf-RING_UBOX;zf-C3HC4_2;zf-C3HC4_4;zf-RING_5;zf-RING_2;Prok-RING_4	SAD/SRA domain;Zinc finger, C3HC4 type (RING finger);Zinc finger, C3HC4 type (RING finger);RING-type zinc-finger;Zinc finger, C3HC4 type (RING finger);zinc finger of C3HC4-type, RING;zinc-RING finger domain;Ring finger domain;Prokaryotic RING finger family 4
TRINITY_DN14620_c0_g1	hypothetical protein GOP47_0013432 [Adiantum capillus-veneris])	9.05	6.1	8.55	7.72	9.08	12.33	130.5	106.5	19.07	4.46	7.39	13.4	7.9	9.71	85.3567	8.41667	GO:0005634	CC:nucleus;	------	------	------	------	ENOG4112D19	S:Function unknown)	sp|Q5HZ09|BRXL3_ARATH;	Protein Brevis radix-like 3 OS=Arabidopsis thaliana OX=3702 GN=BRXL3 PE=2 SV=2;	PF08381	BRX	Transcription factor regulating root and shoot growth via Pin3
TRINITY_DN1464_c0_g1	hypothetical protein GOP47_0008531 [Adiantum capillus-veneris])	2.83	10.03	2.68	3.71	2.87	1.86	6.1	5.78	0.14	24.05	19.17	9.88	5.18	2.81333	4.00667	17.7	GO:0005975;GO:0008422	BP:carbohydrate metabolic process;MF:beta-glucosidase activity;	K01188	E3.2.1.21	map00460;map00500	Cyanoamino acid metabolism);Starch and sucrose metabolism)	COG2723	G:Carbohydrate transport and metabolism)	sp|Q0DA21|BGL25_ORYSJ;	Beta-glucosidase 25 OS=Oryza sativa subsp. japonica OX=39947 GN=BGLU25 PE=2 SV=2;	PF00232	Glyco_hydro_1	Glycosyl hydrolase family 1
TRINITY_DN14666_c0_g1	rho GDP-dissociation inhibitor 1 [Selaginella moellendorffii])	3.82	2.58	5.29	0.82	1.9	6.22	0.93	0.37	1.06	0.11	0.1	0	3.89667	2.98	0.786667	0.07	GO:0007266;GO:0005737;GO:0005829;GO:0016020;GO:0005094	BP:Rho protein signal transduction;CC:cytoplasm;CC:cytosol;CC:membrane;MF:Rho GDP-dissociation inhibitor activity;	K12462	ARHGDI, RHOGDI	------	------	ENOG4111K44	O:Posttranslational modification, protein turnover, chaperones)	sp|Q9SFC6|GDIR_ARATH;	Rho GDP-dissociation inhibitor 1 OS=Arabidopsis thaliana OX=3702 GN=GDI1 PE=1 SV=1;	PF02115	Rho_GDI	RHO protein GDP dissociation inhibitor
TRINITY_DN1473_c0_g2	hypothetical protein KP509_04G070400 [Ceratopteris richardii])	14.45	19.33	10.91	7.73	14.58	17.86	5.08	3.73	4.24	0.56	0.56	0.25	14.8967	13.39	4.35	0.456667	GO:0005975;GO:0005773;GO:0016021;GO:0004563;GO:0102148	BP:carbohydrate metabolic process;CC:vacuole;CC:integral component of membrane;MF:beta-N-acetylhexosaminidase activity;MF:N-acetyl-beta-D-galactosaminidase activity;	K12373	HEXA_B	map00600;map00520;map00603;map00604;map00511;map00513;map00531	Sphingolipid metabolism);Amino sugar and nucleotide sugar metabolism);Glycosphingolipid biosynthesis - globo and isoglobo series);Glycosphingolipid biosynthesis - ganglio series);Other glycan degradation);Various types of N-glycan biosynthesis);Glycosaminoglycan degradation)	COG3525	G:Carbohydrate transport and metabolism)	sp|A7WM73|HEXO1_ARATH;	Beta-hexosaminidase 1 OS=Arabidopsis thaliana OX=3702 GN=HEXO1 PE=1 SV=1;	PF00728	Glyco_hydro_20	Glycosyl hydrolase family 20, catalytic domain
TRINITY_DN14754_c0_g2	hypothetical protein GOP47_0018915 [Adiantum capillus-veneris])	0.17	0.24	0.07	0.27	0.37	0	0.08	0.24	3.97	5.95	4.16	4.79	0.16	0.213333	1.43	4.96667	GO:0034605;GO:0005737;GO:0016887;GO:0005524	BP:cellular response to heat;CC:cytoplasm;MF:ATPase activity;MF:ATP binding;	K03696	clpC	------	------	COG0542	O:Posttranslational modification, protein turnover, chaperones)	sp|P46523|CLPA_BRANA;	ATP-dependent Clp protease ATP-binding subunit ClpA homolog, chloroplastic;	PF17871	AAA_lid_9	AAA lid domain
TRINITY_DN14784_c0_g2	hypothetical protein KC19_6G133800 [Ceratodon purpureus])	3.99	4.09	6.55	5.19	7.96	11.09	2.26	2.39	6	0	0.33	0.15	4.87667	8.08	3.55	0.16	GO:0016021;GO:0046872;GO:0020037	CC:integral component of membrane;MF:metal ion binding;MF:heme binding;	K23490	CYB5	------	------	COG5274;COG5274	C:Energy production and conversion);I:Lipid transport and metabolism)	sp|P49098|CYB5_TOBAC;	Cytochrome b5 OS=Nicotiana tabacum OX=4097 PE=2 SV=1;	PF00173	Cyt-b5	Cytochrome b5-like Heme/Steroid binding domain
TRINITY_DN14785_c1_g1		0.15	0.19	0.76	3.91	2.03	2.23	14.73	13.86	2.84	0	0.95	2.51	0.366667	2.72333	10.4767	1.15333	------	------	------	------	------	------	------	------	------	------	------	------	------
TRINITY_DN14805_c1_g1	VQ motif-containing protein 31-like [Physcomitrium patens])	31.38	39.66	28.71	11.19	16.77	18.46	4.32	2.41	2.3	1.54	0.91	1.82	33.25	15.4733	3.01	1.42333	------	------	------	------	------	------	ENOG410YVV0	S:Function unknown)	sp|Q9M8L3|VQ11_ARATH;	VQ motif-containing protein 11 OS=Arabidopsis thaliana OX=3702 GN=VQ11 PE=1 SV=1;	PF05678	VQ	VQ motif
TRINITY_DN14808_c0_g1	hypothetical protein CY35_15G037400 [Sphagnum magellanicum])	733.36	306.11	104.25	107.98	164.02	292.61	18.58	23.2	34.55	57.56	106.04	15.82	381.24	188.203	25.4433	59.8067	------	------	K13993	HSP20	map04141	Protein processing in endoplasmic reticulum)	COG0071	O:Posttranslational modification, protein turnover, chaperones)	sp|P27880|HSP12_MEDSA;	18.2 kDa class I heat shock protein OS=Medicago sativa OX=3879 GN=HSP18.2 PE=2 SV=1;	PF00011;PF17886	HSP20;ArsA_HSP20	Hsp20/alpha crystallin family;HSP20-like domain found in ArsA
TRINITY_DN14808_c0_g2	hypothetical protein CY35_15G037400 [Sphagnum magellanicum])	13.17	11.61	5.68	14.47	5.11	8.93	0.51	0.4	1.18	0.75	4.78	0.4	10.1533	9.50333	0.696667	1.97667	------	------	K13993	HSP20	map04141	Protein processing in endoplasmic reticulum)	COG0071	O:Posttranslational modification, protein turnover, chaperones)	sp|P27880|HSP12_MEDSA;	18.2 kDa class I heat shock protein OS=Medicago sativa OX=3879 GN=HSP18.2 PE=2 SV=1;	PF00011;PF17886	HSP20;ArsA_HSP20	Hsp20/alpha crystallin family;HSP20-like domain found in ArsA
TRINITY_DN14812_c0_g1		0	0	0	0	0	0	10.14	17.42	10.92	122.16	135.95	21.86	0	0	12.8267	93.3233	------	------	------	------	------	------	------	------	------	------	------	------	------
TRINITY_DN14813_c0_g4		0	0	5.15	0	0	0	0	0	0	0	0	0	1.71667	0	0	0	------	------	------	------	------	------	------	------	------	------	------	------	------
TRINITY_DN14819_c0_g1	hypothetical protein KC19_3G012400 [Ceratodon purpureus])	2.69	2.13	4.43	4.1	7.8	3.16	0.05	0.16	0.31	0.13	0.31	0	3.08333	5.02	0.173333	0.146667	------	------	------	------	------	------	ENOG410YHFG	S:Function unknown)	sp|Q9SHE9|LBD4_ARATH;	LOB domain-containing protein 4 OS=Arabidopsis thaliana OX=3702 GN=LBD4 PE=1 SV=1;	PF03195	LOB	Lateral organ boundaries (LOB) domain
TRINITY_DN1481_c0_g1		10.76	0	0	0	0	0	13.34	13.51	14.39	3.68	0	0	3.58667	0	13.7467	1.22667	------	------	------	------	------	------	------	------	------	------	------	------	------
TRINITY_DN14833_c0_g2	pectinesterase [Selaginella moellendorffii])	22.34	6.59	5.82	3.52	8.94	11.56	1.91	1	1.15	0.31	0.56	0.65	11.5833	8.00667	1.35333	0.506667	GO:0042545;GO:0045490;GO:0016021;GO:0005576;GO:0046910;GO:0030599;GO:0045330;GO:0004857	BP:cell wall modification;BP:pectin catabolic process;CC:integral component of membrane;CC:extracellular region;MF:pectinesterase inhibitor activity;MF:pectinesterase activity;MF:aspartyl esterase activity;MF:enzyme inhibitor activity;	K01051	E3.1.1.11	map00040	Pentose and glucuronate interconversions)	COG4677	G:Carbohydrate transport and metabolism)	sp|Q43062|PME_PRUPE;	Pectinesterase/pectinesterase inhibitor PPE8B OS=Prunus persica OX=3760 PE=2 SV=1;	PF01095;PF04043	Pectinesterase;PMEI	Pectinesterase;Plant invertase/pectin methylesterase inhibitor
TRINITY_DN14840_c0_g1		0	0.44	0.18	0.17	0	0.07	5.37	4.57	1.52	0.05	0.54	0.16	0.206667	0.08	3.82	0.25	------	------	------	------	------	------	------	------	------	------	------	------	------
TRINITY_DN14842_c0_g1	calcium-binding protein KIC-like [Selaginella moellendorffii])	9.82	3.48	3.68	0.83	5.91	6.55	97.97	130.29	9.4	1.22	0.49	0.99	5.66	4.43	79.22	0.9	GO:0016021;GO:0005509	CC:integral component of membrane;MF:calcium ion binding;	K24345	KIC	------	------	COG5126;COG5126;COG5126	D:Cell cycle control, cell division, chromosome partitioning);T:Signal transduction mechanisms);Z:Cytoskeleton)	sp|O81831|CARP1_ARATH;	Calcium-binding protein KRP1 OS=Arabidopsis thaliana OX=3702 GN=KRP1 PE=2 SV=1;	PF13833;PF00036	EF-hand_8;EF-hand_1	EF-hand domain pair;EF hand
TRINITY_DN14845_c0_g1	BURP domain RD22-like protein [Physcomitrium patens])	27.4	11.94	39.43	3.81	2.18	13.49	5.06	2.23	3.1	0	0.02	0.04	26.2567	6.49333	3.46333	0.02	------	------	------	------	------	------	ENOG410YDAC	S:Function unknown)	sp|Q40161|GP1_SOLLC;	Polygalacturonase-1 non-catalytic subunit beta OS=Solanum lycopersicum OX=4081 GN=GP1 PE=1 SV=1;	PF03181	BURP	BURP domain
TRINITY_DN14867_c0_g1	hypothetical protein KP509_39G027100 [Ceratopteris richardii])	6.96	28.04	7.67	19.05	32.59	14.85	20.65	16.43	40.73	1.78	1.42	0.83	14.2233	22.1633	25.9367	1.34333	GO:0005975;GO:0004650	BP:carbohydrate metabolic process;MF:polygalacturonase activity;	------	------	------	------	COG5434	M:Cell wall/membrane/envelope biogenesis)	sp|A7PZL3|PGLR_VITVI;	Probable polygalacturonase OS=Vitis vinifera OX=29760 GN=GSVIVT00026920001 PE=1 SV=1;	PF00295;PF12708	Glyco_hydro_28;Pectate_lyase_3	Glycosyl hydrolases family 28;Pectate lyase superfamily protein
TRINITY_DN14873_c0_g1		9.05	70.03	76.54	1.06	23.89	6.05	0.57	0	9.44	0	0	0.15	51.8733	10.3333	3.33667	0.05	------	------	------	------	------	------	------	------	------	------	------	------	------
TRINITY_DN14881_c0_g2	hypothetical protein GOP47_0012575 [Adiantum capillus-veneris])	37.73	30.87	44.49	45.98	22.45	56.72	22.31	17.44	83.24	0.72	3.12	1.58	37.6967	41.7167	40.9967	1.80667	GO:0005975;GO:0030246;GO:0004553	BP:carbohydrate metabolic process;MF:carbohydrate binding;MF:hydrolase activity, hydrolyzing O-glycosyl compounds;	K15925	XYL1	------	------	COG1501	G:Carbohydrate transport and metabolism)	sp|Q9S7Y7|XYL1_ARATH;	Alpha-xylosidase 1 OS=Arabidopsis thaliana OX=3702 GN=XYL1 PE=1 SV=1;	PF01055;PF16863;PF13802	Glyco_hydro_31;NtCtMGAM_N;Gal_mutarotas_2	Glycosyl hydrolases family 31;N-terminal barrel of NtMGAM and CtMGAM, maltase-glucoamylase;Galactose mutarotase-like
TRINITY_DN14901_c0_g1	hypothetical protein GOP47_0029877 [Adiantum capillus-veneris])	4.33	1.32	2.72	2.53	2.03	5.99	0.22	0.33	0.73	0.04	0.02	0	2.79	3.51667	0.426667	0.02	GO:0005794;GO:0016021;GO:0016757	CC:Golgi apparatus;CC:integral component of membrane;MF:transferase activity, transferring glycosyl groups;	------	------	------	------	COG1215	M:Cell wall/membrane/envelope biogenesis)	sp|Q9SB75|CSLC5_ARATH;	Probable xyloglucan glycosyltransferase 5 OS=Arabidopsis thaliana OX=3702 GN=CSLC5 PE=1 SV=1;	PF13632;PF13641;PF00535;PF13506;PF03142	Glyco_trans_2_3;Glyco_tranf_2_3;Glycos_transf_2;Glyco_transf_21;Chitin_synth_2	Glycosyl transferase family group 2;Glycosyltransferase like family 2;Glycosyl transferase family 2;Glycosyl transferase family 21;Chitin synthase
TRINITY_DN14919_c0_g1	hypothetical protein CY35_01G098200 [Sphagnum magellanicum])	34.99	13.06	15.42	2.22	0.99	13.48	4.32	5.1	7.08	0	0.64	1.45	21.1567	5.56333	5.5	0.696667	GO:0051603;GO:0006508;GO:0005615;GO:0005764;GO:0004197;GO:0008234	BP:proteolysis involved in cellular protein catabolic process;BP:proteolysis;CC:extracellular space;CC:lysosome;MF:cysteine-type endopeptidase activity;MF:cysteine-type peptidase activity;	K16290	XCP	------	------	COG4870	O:Posttranslational modification, protein turnover, chaperones)	sp|Q9LM66|XCP2_ARATH;	Cysteine protease XCP2 OS=Arabidopsis thaliana OX=3702 GN=XCP2 PE=1 SV=2;	PF00112;PF08246	Peptidase_C1;Inhibitor_I29	Papain family cysteine protease;Cathepsin propeptide inhibitor domain (I29)
TRINITY_DN1494_c0_g1	cinnamoyl-CoA reductase 1-like [Physcomitrium patens])	2.15	3.14	4.52	1.83	2.87	1.53	84.43	74.51	60.97	225.45	401.06	57.27	3.27	2.07667	73.3033	227.927	------	------	------	------	------	------	COG0451	M:Cell wall/membrane/envelope biogenesis)	sp|A0A059TC02|CCR1_PETHY;	Cinnamoyl-CoA reductase 1 OS=Petunia hybrida OX=4102 GN=CCR1 PE=1 SV=1;	PF13460	NAD_binding_10	NAD(P)H-binding
TRINITY_DN14950_c0_g1	aspartyl protease family protein 2 [Selaginella moellendorffii])	67.79	50.64	51.22	31.5	34.7	32.84	7.04	3.1	39.96	0.07	0.74	1.89	56.55	33.0133	16.7	0.9	GO:0006508;GO:0004190	BP:proteolysis;MF:aspartic-type endopeptidase activity;	------	------	------	------	ENOG410XNV7	O:Posttranslational modification, protein turnover, chaperones)	sp|O04496|AED3_ARATH;	Aspartyl protease AED3 OS=Arabidopsis thaliana OX=3702 GN=AED3 PE=1 SV=1;	PF14543;PF14541;PF00026	TAXi_N;TAXi_C;Asp	Xylanase inhibitor N-terminal;Xylanase inhibitor C-terminal;Eukaryotic aspartyl protease
TRINITY_DN14974_c0_g1	hypothetical protein GOP47_0018264, partial [Adiantum capillus-veneris])	5.98	2.94	3.55	5.68	3.41	4.56	0.7	0.38	1.64	0.19	0.18	0.24	4.15667	4.55	0.906667	0.203333	------	------	------	------	------	------	ENOG410Z7Z7	S:Function unknown)	sp|Q9FJE6|PP437_ARATH;	Putative pentatricopeptide repeat-containing protein At5g59900 OS=Arabidopsis thaliana OX=3702 GN=At5g59900 PE=3 SV=1;	PF13041;PF12854;PF01535;PF13812;PF17177;PF10037	PPR_2;PPR_1;PPR;PPR_3;PPR_long;MRP-S27	PPR repeat family;PPR repeat;PPR repeat;Pentatricopeptide repeat domain;Pentacotripeptide-repeat region of PRORP;Mitochondrial 28S ribosomal protein S27
TRINITY_DN14979_c0_g1		0.08	0.13	0.15	0	0.65	1.56	2.01	2.58	4.42	15.01	76.67	1.2	0.12	0.736667	3.00333	30.96	------	------	------	------	------	------	ENOG410YTH0	S:Function unknown)	sp|Q01417|PM1_SOYBN;	18 kDa seed maturation protein OS=Glycine max OX=3847 GN=GMPM1 PE=2 SV=1;	PF03760	LEA_1	Late embryogenesis abundant (LEA) group 1
TRINITY_DN1497_c0_g1	hypothetical protein KP509_09G024100 [Ceratopteris richardii])	4.8	4.41	7.63	2.26	2.8	3.2	0.52	0.47	0.77	0.08	0.31	0.11	5.61333	2.75333	0.586667	0.166667	GO:0009833;GO:0030244;GO:0071555;GO:0016021;GO:0005886;GO:0016760;GO:0016759;GO:0046872	BP:plant-type primary cell wall biogenesis;BP:cellulose biosynthetic process;BP:cell wall organization;CC:integral component of membrane;CC:plasma membrane;MF:cellulose synthas;MF:cellulose synthase activity;MF:metal ion binding;	K10999	CESA	------	------	COG1215	M:Cell wall/membrane/envelope biogenesis)	sp|A2Z1C8|CESA9_ORYSI;	Cellulose synthase A catalytic subunit 9 [UDP-forming] OS=Oryza sativa subsp. indica OX=39946 GN=CESA9 PE=2 SV=1;	PF03552;PF13632	Cellulose_synt;Glyco_trans_2_3	Cellulose synthase;Glycosyl transferase family group 2
TRINITY_DN149_c0_g1	hypothetical protein M758_1G215100 [Ceratodon purpureus])	83.1	32.62	110.2	151.91	46.8	48.09	42.23	47.2	264.69	556.67	565.81	448.43	75.3067	82.2667	118.04	523.637	------	------	K00799	GST, gst	map00480	Glutathione metabolism)	ENOG410XSIX	O:Posttranslational modification, protein turnover, chaperones)	sp|Q9LZ06|GSTL3_ARATH;	Glutathione S-transferase L3 OS=Arabidopsis thaliana OX=3702 GN=GSTL3 PE=2 SV=1;	------	------	------
TRINITY_DN1501_c0_g1	hypothetical protein KP509_37G070600 [Ceratopteris richardii])	0.83	0.17	0.49	4.1	1.09	0.82	1.48	2.22	0.11	6.56	8.65	2.42	0.496667	2.00333	1.27	5.87667	------	------	------	------	------	------	------	------	sp|P24805|TSJT1_TOBAC;	Stem-specific protein TSJT1 OS=Nicotiana tabacum OX=4097 GN=TSJT1 PE=2 SV=1;	PF12481;PF13537;PF13522	DUF3700;GATase_7;GATase_6	Aluminium induced protein;Glutamine amidotransferase domain;Glutamine amidotransferase domain
TRINITY_DN1504_c2_g1		10.9	4.06	4.64	5.87	2.38	1.4	0.77	1.25	3.9	0.59	0.25	0.47	6.53333	3.21667	1.97333	0.436667	------	------	------	------	------	------	COG4886	S:Function unknown)	------	------	------	------	------
TRINITY_DN15067_c0_g1	hypothetical protein KP509_34G044000 [Ceratopteris richardii])	5.3	4.71	2.25	8.09	9.16	9.78	59.9	63.68	29.28	59.77	32.63	53.07	4.08667	9.01	50.9533	48.49	GO:0006470;GO:0004722	BP:protein dephosphorylation;MF:protein serine/threonine phosphatase activity;	K17506	PPM1L, PP2CE	------	------	COG0631	T:Signal transduction mechanisms)	sp|Q9LDA7|P2C39_ARATH;	Probable protein phosphatase 2C 39 OS=Arabidopsis thaliana OX=3702 GN=At3g15260 PE=2 SV=1;	PF00481	PP2C	Protein phosphatase 2C
TRINITY_DN1507_c0_g1	hypothetical protein CY35_18G074100 [Sphagnum magellanicum])	10	22.62	12.08	31.45	35.66	22.89	1.4	1.33	3.64	0	0.13	0	14.9	30	2.12333	0.043333	------	------	------	------	------	------	ENOG41118ZB;ENOG410YQ91	S:Function unknown);	sp|Q6NLW5|XRI1_ARATH;	Protein XRI1 OS=Arabidopsis thaliana OX=3702 GN=XRI1 PE=1 SV=2;	------	------	------
TRINITY_DN15112_c0_g1	dihydroflavonol 4-reductase [Dryopteris erythrosora])	9.06	20.08	8.4	35.14	9.77	1.89	10.12	8.15	10.37	0.24	0.56	0.54	12.5133	15.6	9.54667	0.446667	GO:0045552;GO:0016616	MF:dihydrokaempferol 4-reductase activity;MF:oxidoreductase activity, acting on the CH-OH group of donors, NAD or NADP as acceptor;	------	------	------	------	COG0451	M:Cell wall/membrane/envelope biogenesis)	sp|Q40316|VESTR_MEDSA;	Vestitone reductase OS=Medicago sativa OX=3879 PE=1 SV=1;	PF01370;PF01073;PF07993;PF13460;PF16363	Epimerase;3Beta_HSD;NAD_binding_4;NAD_binding_10;GDP_Man_Dehyd	NAD dependent epimerase/dehydratase family;3-beta hydroxysteroid dehydrogenase/isomerase family;Male sterility protein;NAD(P)H-binding;GDP-mannose 4,6 dehydratase
TRINITY_DN15114_c0_g1	beta-xylosidase/alpha-L-arabinofuranosidase 2 [Selaginella moellendorffii])	12.4	18.55	24.64	11.49	12.42	25.46	4.6	3.33	34.53	0.09	0.44	0.03	18.53	16.4567	14.1533	0.186667	GO:0031222;GO:0045493;GO:0005576;GO:0046556;GO:0009044	BP:arabinan catabolic process;BP:xylan catabolic process;CC:extracellular region;MF:alpha-L-arabinofuranosidase activity;MF:xylan 1,4-beta-xylosidase activity;	------	------	------	------	COG1472	G:Carbohydrate transport and metabolism)	sp|Q9SGZ5|BXL7_ARATH;	Probable beta-D-xylosidase 7 OS=Arabidopsis thaliana OX=3702 GN=BXL7 PE=2 SV=2;	PF01915;PF00933;PF14310	Glyco_hydro_3_C;Glyco_hydro_3;Fn3-like	Glycosyl hydrolase family 3 C-terminal domain;Glycosyl hydrolase family 3 N terminal domain;Fibronectin type III-like domain
TRINITY_DN15146_c0_g1	hypothetical protein Mapa_017781 [Marchantia paleacea])	5.71	3.15	1.33	0.39	5.36	2.91	0.29	0.11	2.19	0.03	0.06	0	3.39667	2.88667	0.863333	0.03	GO:0046983	MF:protein dimerization activity;	------	------	------	------	ENOG410YG6S	K:Transcription)	sp|Q9T072|BH025_ARATH;	Transcription factor bHLH25 OS=Arabidopsis thaliana OX=3702 GN=BHLH25 PE=2 SV=2;	PF00010	HLH	Helix-loop-helix DNA-binding domain
TRINITY_DN1514_c0_g3		0	0	0	0	0	0.28	3.64	5.05	3.33	507.72	1638.03	297.98	0	0.093333	4.00667	814.577	------	------	------	------	------	------	------	------	------	------	------	------	------
TRINITY_DN15176_c0_g3	hypothetical protein SELMODRAFT_424638 [Selaginella moellendorffii])	10.04	0	0	9.22	24.75	10.81	0.92	2.66	6.07	0	0	0	3.34667	14.9267	3.21667	0	GO:0016021;GO:0140359;GO:0005524	CC:integral component of membrane;MF:ABC-type transmembrane transporter activity;MF:ATP binding;	K08711	PDR, CDR1	map02010	ABC transporters)	COG0842	V:Defense mechanisms)	sp|Q94A18|AB29G_ARATH;	ABC transporter G family member 29 OS=Arabidopsis thaliana OX=3702 GN=ABCG29 PE=2 SV=2;	PF19055;PF00005	ABC2_membrane_7;ABC_tran	ABC-2 type transporter;ABC transporter
TRINITY_DN1517_c0_g1	calmodulin-binding transcription activator 3 [Selaginella moellendorffii])	1.46	1.93	2.22	2.95	3.29	4.27	56.62	53.32	50.11	21.09	34.2	33.98	1.87	3.50333	53.35	29.7567	GO:0006357;GO:0005634;GO:0003690;GO:0005516;GO:0003712	BP:regulation of transcription from RNA polymerase II promoter;CC:nucleus;MF:double-stranded DNA binding;MF:calmodulin binding;MF:transcription cofactor activity;	K21596	CAMTA	------	------	ENOG41128X0	K:Transcription)	sp|Q8GSA7|CMTA3_ARATH;	Calmodulin-binding transcription activator 3 OS=Arabidopsis thaliana OX=3702 GN=CAMTA3 PE=1 SV=1;	PF03859;PF12796;PF00612;PF01833	CG-1;Ank_2;IQ;TIG	CG-1 domain;Ankyrin repeats (3 copies);IQ calmodulin-binding motif;IPT/TIG domain
TRINITY_DN15214_c0_g2		27.48	23.21	25.9	15.11	9.98	26.63	4.48	6.66	12.53	0.55	0.61	1.15	25.53	17.24	7.89	0.77	------	------	------	------	------	------	ENOG4111ABM	S:Function unknown)	------	------	PF05699	Dimer_Tnp_hAT	hAT family C-terminal dimerisation region
TRINITY_DN15217_c0_g1		81.87	60.99	44.84	86.3	56.79	116.67	5.33	6.83	33.27	0.35	0.83	1.25	62.5667	86.5867	15.1433	0.81	------	------	------	------	------	------	ENOG4111CP0	S:Function unknown)	------	------	PF01190	Pollen_Ole_e_1	Pollen protein Ole e 1 like
TRINITY_DN1521_c0_g1	hypothetical protein SELMODRAFT_70547, partial [Selaginella moellendorffii])	9.14	4.06	2.96	7.67	13.93	13.31	1.64	1.62	1.89	0.48	0.17	0.56	5.38667	11.6367	1.71667	0.403333	GO:0016021;GO:0005506;GO:0016705;GO:0004497;GO:0020037	CC:integral component of membrane;MF:iron ion binding;MF:oxidoreductase activity, acting on paired donors, with incorporation or reduction of molecular oxygen;MF:monooxygenase activity;MF:heme binding;	K24188	CYP93A	------	------	COG2124	Q:Secondary metabolites biosynthesis, transport and catabolism)	sp|O81973|C93A3_SOYBN;	Cytochrome P450 93A3 OS=Glycine max OX=3847 GN=CYP93A3 PE=2 SV=1;	PF00067	p450	Cytochrome P450
TRINITY_DN15234_c0_g1		0.09	0.76	1.19	0.14	0.13	0.09	5.96	6.77	4.03	0.19	0.67	0.04	0.68	0.12	5.58667	0.3	------	------	------	------	------	------	------	------	------	------	PF13456	RVT_3	Reverse transcriptase-like
TRINITY_DN15242_c0_g1	hypothetical protein BDL97_06G069300 [Sphagnum fallax])	38.03	0.57	7.68	0.49	0.31	0.49	7.01	5.67	5.6	0.25	0.57	0.53	15.4267	0.43	6.09333	0.45	GO:0007018;GO:0008017;GO:0003777;GO:0005524	BP:microtubule-based movement;MF:microtubule binding;MF:microtubule motor activity;MF:ATP binding;	K10398	KIF11, EG5	------	------	COG5059	Z:Cytoskeleton)	sp|O23826|KN5C_TOBAC;	Kinesin-like protein KIN-5C OS=Nicotiana tabacum OX=4097 GN=KIN5C PE=1 SV=1;	PF00225;PF16796	Kinesin;Microtub_bd	Kinesin motor domain;Microtubule binding
TRINITY_DN1526_c0_g2	hypothetical protein M758_6G046000 [Ceratodon purpureus])	0.1	0.04	0.13	0	0	6.78	0.3	0.63	1.84	4.96	1.48	2.89	0.09	2.26	0.923333	3.11	------	------	------	------	------	------	------	------	sp|Q9LRR4|R13L1_ARATH;	Putative disease resistance RPP13-like protein 1 OS=Arabidopsis thaliana OX=3702 GN=RPPL1 PE=3 SV=1;	PF00931	NB-ARC	NB-ARC domain
TRINITY_DN15287_c0_g1	hypothetical protein KP509_05G061600 [Ceratopteris richardii])	4.39	4.94	1.55	9.32	7.78	5.29	11.68	8.34	3.51	46.32	26.95	35.58	3.62667	7.46333	7.84333	36.2833	GO:0008526	MF:phosphatidylinositol transporter activity;	------	------	------	------	ENOG410Y3Q0	S:Function unknown)	sp|Q55CU8|PITC_DICDI;	Phosphatidylinositol transfer protein 3 OS=Dictyostelium discoideum OX=44689 GN=pitC PE=2 SV=1;	PF00650;PF03765;PF13716	CRAL_TRIO;CRAL_TRIO_N;CRAL_TRIO_2	CRAL/TRIO domain;CRAL/TRIO, N-terminal domain;Divergent CRAL/TRIO domain
TRINITY_DN15305_c0_g2	hypothetical protein Mapa_008744 [Marchantia paleacea])	1.28	0.46	0.12	2.37	1.46	0.79	27.03	28.39	6.58	17.4	34.55	18.88	0.62	1.54	20.6667	23.61	GO:0046872;GO:0003993	MF:metal ion binding;MF:acid phosphatase activity;	K22390	ACP7	------	------	COG1409	S:Function unknown)	sp|Q5MAU8|PPA27_ARATH;	Probable inactive purple acid phosphatase 27 OS=Arabidopsis thaliana OX=3702 GN=PAP27 PE=2 SV=1;	PF17808;PF00149;PF16656;PF14008	fn3_PAP;Metallophos;Pur_ac_phosph_N;Metallophos_C	Fn3-like domain from Purple Acid Phosphatase;Calcineurin-like phosphoesterase;Purple acid Phosphatase, N-terminal domain;Iron/zinc purple acid phosphatase-like protein C
TRINITY_DN1532_c0_g1	hypothetical protein KP509_1Z016700 [Ceratopteris richardii])	17.38	14.99	21.84	13.89	19.31	19.64	13.61	7.82	36.64	0.04	0.25	0.04	18.07	17.6133	19.3567	0.11	GO:0005507;GO:0016491	MF:copper ion binding;MF:oxidoreductase activity;	------	------	------	------	COG2132	Q:Secondary metabolites biosynthesis, transport and catabolism)	sp|Q00624|ASOL_BRANA;	L-ascorbate oxidase homolog OS=Brassica napus OX=3708 GN=Bp10 PE=2 SV=1;	PF07731	Cu-oxidase_2	Multicopper oxidase
TRINITY_DN1532_c0_g2	hypothetical protein GOP47_0024773 [Adiantum capillus-veneris])	22.32	16.27	21.35	16.45	21.31	20.1	17.06	8.44	48.59	0.1	0.28	0.05	19.98	19.2867	24.6967	0.143333	GO:0005507;GO:0016491	MF:copper ion binding;MF:oxidoreductase activity;	------	------	------	------	COG2132	Q:Secondary metabolites biosynthesis, transport and catabolism)	sp|Q00624|ASOL_BRANA;	L-ascorbate oxidase homolog OS=Brassica napus OX=3708 GN=Bp10 PE=2 SV=1;	------	------	------
TRINITY_DN15343_c0_g1	hypothetical protein KP509_06G018800 [Ceratopteris richardii])	0.54	0.11	1.8	2.33	0.05	0.15	1.53	4.65	1.08	0.02	0.02	0	0.816667	0.843333	2.42	0.013333	GO:0016021	CC:integral component of membrane;	------	------	------	------	ENOG410ZKCS	S:Function unknown)	sp|Q9SD53|Y3720_ARATH;	UPF0481 protein At3g47200 OS=Arabidopsis thaliana OX=3702 GN=At3g47200 PE=2 SV=1;	PF03140	DUF247	Plant protein of unknown function
TRINITY_DN15363_c0_g1		0.59	16.57	0	19.35	21.66	21.3	2.98	1.63	1.81	0	0.16	0	5.72	20.77	2.14	0.053333	------	------	------	------	------	------	------	------	------	------	------	------	------
TRINITY_DN15384_c0_g1		12.67	28.55	26.8	13.62	0	10.15	4.94	6.14	0.51	0.88	0.44	1.43	22.6733	7.92333	3.86333	0.916667	------	------	------	------	------	------	------	------	------	------	------	------	------
TRINITY_DN153_c0_g1	hypothetical protein KP509_38G050200 [Ceratopteris richardii])	259.27	112.64	63.94	445.23	326.63	395.78	1095.59	1146.08	894.69	1059.14	460.99	1463.02	145.283	389.213	1045.45	994.383	GO:0016021	CC:integral component of membrane;	------	------	------	------	ENOG410Y85W	S:Function unknown)	------	------	------	------	------
TRINITY_DN15409_c0_g1	protein PIN-LIKES 3-like [Physcomitrium patens])	0.95	0.42	1.83	4.73	3.14	2.4	13.91	12.65	5.33	11.14	14.11	19.08	1.06667	3.42333	10.63	14.7767	GO:0080162;GO:0009734;GO:0016021	BP:intracellular auxin transport;BP:auxin-activated signaling pathway;CC:integral component of membrane;	K24139	PILS, ECM3	------	------	COG0679	S:Function unknown)	sp|Q9C9K5|PILS3_ARATH;	Protein PIN-LIKES 3 OS=Arabidopsis thaliana OX=3702 GN=PILS3 PE=2 SV=1;	PF03547	Mem_trans	Membrane transport protein
TRINITY_DN1540_c1_g2		0.84	7.02	3.06	5.77	5.74	11.8	0.12	0.05	0.03	2.91	2.49	0.69	3.64	7.77	0.066667	2.03	------	------	------	------	------	------	COG4886	S:Function unknown)	sp|Q7XA39|RGA4_SOLBU;	Putative disease resistance protein RGA4 OS=Solanum bulbocastanum OX=147425 GN=RGA4 PE=2 SV=1;	PF18052;PF00931	Rx_N;NB-ARC	Rx N-terminal domain;NB-ARC domain
TRINITY_DN15427_c0_g1	hypothetical protein SELMODRAFT_442839 [Selaginella moellendorffii])	5.22	3.58	1.45	0	0	0	1.88	1.51	1.04	1.2	0.54	5.48	3.41667	0	1.47667	2.40667	GO:0098813;GO:0000280;GO:0051307;GO:0006508;GO:0005737;GO:0072686;GO:0005634;GO:0004197	BP:nuclear chromosome segregation;BP:nuclear division;BP:meiotic chromosome separation;BP:proteolysis;CC:cytoplasm;CC:mitotic spindle;CC:nucleus;MF:cysteine-type endopeptidase activity;	K02365	ESP1	------	------	COG5155;COG5155	D:Cell cycle control, cell division, chromosome partitioning);O:Posttranslational modification, protein turnover, chaperones)	sp|Q5IBC5|ESP1_ARATH;	Separase OS=Arabidopsis thaliana OX=3702 GN=ESP1 PE=2 SV=1;	PF03568;PF12770	Peptidase_C50;CHAT	Peptidase family C50;CHAT domain
TRINITY_DN1542_c0_g1		6.21	8.39	7.23	38.28	13.18	8.4	42.5	58.05	17.93	39.46	246.28	305.31	7.27667	19.9533	39.4933	197.017	------	------	------	------	------	------	------	------	sp|P01057|IBB3_MACAX;	Bowman-Birk type proteinase inhibitor DE-3 OS=Macrotyloma axillare OX=3876 PE=1 SV=1;	PF00228	Bowman-Birk_leg	Bowman-Birk serine protease inhibitor family
TRINITY_DN1543_c0_g1	hypothetical protein Mp_3g19970 [Marchantia polymorpha subsp. ruderalis])	23.63	12.35	70.45	100.52	121.09	73.04	57.14	64.26	15.74	2.75	9.54	7.42	35.4767	98.2167	45.7133	6.57	GO:0008270;GO:0003676	MF:zinc ion binding;MF:nucleic acid binding;	------	------	------	------	------	------	------	------	PF14223;PF00098	Retrotran_gag_2;zf-CCHC	gag-polypeptide of LTR copia-type;Zinc knuckle
TRINITY_DN1543_c0_g2	hypothetical protein GOP47_0006773 [Adiantum capillus-veneris])	2.96	3.97	1.77	2.93	1.94	3.41	11.2	6.64	4.31	22.28	10.74	31.01	2.9	2.76	7.38333	21.3433	------	------	------	------	------	------	ENOG4111KG5	S:Function unknown)	------	------	------	------	------
TRINITY_DN1543_c2_g4		35.38	24.72	28.07	24.84	10.8	0.19	2.81	2.74	0	0	0	0	29.39	11.9433	1.85	0	------	------	------	------	------	------	COG0526	O:Posttranslational modification, protein turnover, chaperones)	sp|Q6Z4N3|TRL11_ORYSJ;	Thioredoxin-like 1-1, chloroplastic OS=Oryza sativa subsp. japonica OX=39947 GN=Os07g0684100 PE=2 SV=1;	------	------	------
TRINITY_DN15445_c0_g1	hypothetical protein GOP47_0012153 [Adiantum capillus-veneris])	2.56	1.8	4.14	1.89	1	3.8	0.95	0.85	0.48	0	0.09	0.03	2.83333	2.23	0.76	0.04	GO:0046856;GO:0046855;GO:0034485;GO:0004439;GO:0004445	BP:phosphatidylinositol dephosphorylation;BP:inositol phosphate dephosphorylation;MF:phosphatidylinositol-3,4,5-trisphosphate 5-phosphatase activity;MF:phosphatidylinositol-4,5-bisphosphate 5-phosphatase activity;MF:inositol-polyphosphate 5-phosphatase activity;	------	------	------	------	COG5411	T:Signal transduction mechanisms)	sp|Q0WQ41|IP5P7_ARATH;	Type IV inositol polyphosphate 5-phosphatase 7 OS=Arabidopsis thaliana OX=3702 GN=IP5P7 PE=1 SV=1;	PF03372	Exo_endo_phos	Endonuclease/Exonuclease/phosphatase family
TRINITY_DN15482_c0_g1	uncharacterized protein LOC112286078 isoform X2 [Physcomitrium patens])	0.11	0.38	0.16	0.97	0.05	0.06	2.92	3.14	0.11	18.36	17.11	9.94	0.216667	0.36	2.05667	15.1367	------	------	------	------	------	------	ENOG410ZD95	S:Function unknown)	------	------	PF04520	Senescence_reg	Senescence regulator
TRINITY_DN1551_c0_g1	hypothetical protein GOP47_0000253 [Adiantum capillus-veneris])	22.23	6.49	10.85	6.45	7.12	10.28	98.12	83.97	18.3	8.18	11.88	5.67	13.19	7.95	66.7967	8.57667	------	------	K06269	PPP1C	map03015	mRNA surveillance pathway)	COG0639	T:Signal transduction mechanisms)	sp|P48489|PP1_ORYSJ;	Serine/threonine-protein phosphatase PP1 OS=Oryza sativa subsp. japonica OX=39947 GN=Os03g0268000 PE=2 SV=2;	PF00149	Metallophos	Calcineurin-like phosphoesterase
TRINITY_DN15521_c0_g1	hypothetical protein GOP47_0029518 [Adiantum capillus-veneris])	0.13	0.06	0.18	0.12	0.27	0.83	0.07	0.1	0.04	0.4	1.92	1.75	0.123333	0.406667	0.07	1.35667	GO:0015074;GO:0032259;GO:0046872;GO:0003676;GO:0008168	BP:DNA integration;BP:methylation;MF:metal ion binding;MF:nucleic acid binding;MF:methyltransferase activity;	------	------	------	------	------	------	sp|P04323|POL3_DROME;	Retrovirus-related Pol polyprotein from transposon 17.6 OS=Drosophila melanogaster OX=7227 GN=pol PE=4 SV=1;	PF17919;PF00078;PF17917;PF17921	RT_RNaseH_2;RVT_1;RT_RNaseH;Integrase_H2C2	RNase H-like domain found in reverse transcriptase;Reverse transcriptase (RNA-dependent DNA polymerase);RNase H-like domain found in reverse transcriptase;Integrase zinc binding domain
TRINITY_DN15528_c0_g3	protein DMR6-LIKE OXYGENASE 2 [Selaginella moellendorffii])	0.89	2.19	1.91	3.27	12.35	2.12	15.01	14.3	4.79	18.46	127.59	29.01	1.66333	5.91333	11.3667	58.3533	GO:0046872;GO:0051213;GO:0016491	MF:metal ion binding;MF:dioxygenase activity;MF:oxidoreductase activity;	K05933	E1.14.17.4	map00270	Cysteine and methionine metabolism)	COG3491	S:Function unknown)	sp|Q9MB94|ACCO_PRUMU;	1-aminocyclopropane-1-carboxylate oxidase OS=Prunus mume OX=102107 GN=ACO1 PE=2 SV=1;	PF03171;PF14226	2OG-FeII_Oxy;DIOX_N	2OG-Fe(II) oxygenase superfamily;non-haem dioxygenase in morphine synthesis N-terminal
TRINITY_DN1552_c0_g1	hypothetical protein KP509_1Z047800 [Ceratopteris richardii])	37.72	24.16	20.3	11.41	22.22	66.33	350.6	289.84	75.06	16.18	16.14	56.82	27.3933	33.32	238.5	29.7133	------	------	------	------	------	------	ENOG410ZX6Q	S:Function unknown)	sp|Q9XIP8|CDI_ARATH;	Protein CDI OS=Arabidopsis thaliana OX=3702 GN=CDI PE=2 SV=1;	------	------	------
TRINITY_DN15545_c0_g1		0.97	0.28	0.68	4.14	0.13	2.33	6.83	6.48	4.93	6.69	11.56	10.07	0.643333	2.2	6.08	9.44	------	------	------	------	------	------	ENOG410Y2SY;ENOG410ZEPU	S:Function unknown);	sp|O49816|LEA1_CICAR;	Late embryogenesis abundant protein 1 OS=Cicer arietinum OX=3827 PE=2 SV=1;	------	------	------
TRINITY_DN15609_c1_g1	hypothetical protein KC19_2G011400 [Ceratodon purpureus])	5.02	3.47	2.12	1.61	2.43	0.93	0.3	0.06	0.2	0	0	0	3.53667	1.65667	0.186667	0	GO:0005506;GO:0016705;GO:0004497;GO:0020037	MF:iron ion binding;MF:oxidoreductase activity, acting on paired donors, with incorporation or reduction of molecular oxygen;MF:monooxygenase activity;MF:heme binding;	------	------	------	------	COG2124	Q:Secondary metabolites biosynthesis, transport and catabolism)	sp|Q50EK3|C04C1_PINTA;	Cytochrome P450 704C1 OS=Pinus taeda OX=3352 GN=CYP704C1 PE=2 SV=1;	PF00067	p450	Cytochrome P450
TRINITY_DN15614_c0_g1		0	0	0.26	0	0.23	0.63	3.32	5.38	0.7	12.94	3.72	5.29	0.086667	0.286667	3.13333	7.31667	------	------	------	------	------	------	------	------	------	------	------	------	------
TRINITY_DN1561_c0_g2	zinc finger protein CONSTANS-LIKE 14 [Selaginella moellendorffii])	48.21	53.79	37.28	121.23	66.65	66.65	7.04	6.94	3.2	16.92	70.94	19.48	46.4267	84.8433	5.72667	35.78	GO:0005634;GO:0008270	CC:nucleus;MF:zinc ion binding;	------	------	------	------	ENOG410YA5C	S:Function unknown)	sp|Q9SSE5|COL9_ARATH;	Zinc finger protein CONSTANS-LIKE 9 OS=Arabidopsis thaliana OX=3702 GN=COL9 PE=1 SV=1;	PF06203;PF00643	CCT;zf-B_box	CCT motif;B-box zinc finger
TRINITY_DN15646_c0_g2		6.7	5.84	6.21	2.73	1.56	7.47	0.47	0.39	1.06	0.21	0.15	0.15	6.25	3.92	0.64	0.17	------	------	------	------	------	------	------	------	sp|Q9LXJ6|FDL21_ARATH;	F-box/FBD/LRR-repeat protein At3g52680 OS=Arabidopsis thaliana OX=3702 GN=At3g52680 PE=2 SV=2;	PF08387	FBD	FBD
TRINITY_DN1565_c0_g2		74.91	54.12	59.65	16.64	43.78	69.91	24.95	48.87	19.31	1.62	5.19	4.13	62.8933	43.4433	31.0433	3.64667	------	------	------	------	------	------	ENOG41114DH	S:Function unknown)	------	------	PF07816	DUF1645	Protein of unknown function (DUF1645)
TRINITY_DN15667_c0_g2	hypothetical protein KP509_19G025900 [Ceratopteris richardii])	12.2	10.7	10.58	12.25	9.62	14.1	7.94	3.68	6.19	0.41	0.71	1.06	11.16	11.99	5.93667	0.726667	GO:0009507	CC:chloroplast;	------	------	------	------	ENOG410YI7S	S:Function unknown)	sp|F4KFB3|PTST3_ARATH;	Protein PTST homolog 3, chloroplastic OS=Arabidopsis thaliana OX=3702 GN=PTST PE=1 SV=1;	PF16561	AMPK1_CBM	Glycogen recognition site of AMP-activated protein kinase
TRINITY_DN15669_c0_g1	hypothetical protein Mapa_010089 [Marchantia paleacea])	5.96	5.33	4.73	2.63	1.59	3.22	0.83	0.59	2.5	0	0	0.03	5.34	2.48	1.30667	0.01	GO:0045893;GO:0005634;GO:0043565;GO:0008270	BP:positive regulation of transcription, DNA-templated;CC:nucleus;MF:sequence-specific DNA binding;MF:zinc ion binding;	------	------	------	------	COG5641	K:Transcription)	sp|O82632|GATA9_ARATH;	GATA transcription factor 9 OS=Arabidopsis thaliana OX=3702 GN=GATA9 PE=2 SV=1;	PF00320	GATA	GATA zinc finger
TRINITY_DN15673_c0_g1		181.22	196.89	154.5	107.39	178.84	204.16	21.01	17.64	40.4	0.96	6.65	0.7	177.537	163.463	26.35	2.77	------	------	------	------	------	------	ENOG4111D72	S:Function unknown)	------	------	------	------	------
TRINITY_DN15682_c0_g1	hypothetical protein KP509_13G031500 [Ceratopteris richardii])	0	0.27	4.51	0	1.97	0	24.48	14.54	6.79	0.41	0.5	0	1.59333	0.656667	15.27	0.303333	------	------	------	------	------	------	ENOG410YWQ9	O:Posttranslational modification, protein turnover, chaperones)	sp|Q93X17|SNAK2_SOLTU;	Snakin-2 OS=Solanum tuberosum OX=4113 GN=SN2 PE=1 SV=1;	------	------	------
TRINITY_DN15682_c0_g2	hypothetical protein KP509_13G031500 [Ceratopteris richardii])	1.44	0.98	0.54	0	0.5	0.38	5.26	3.04	1.29	30.68	71.09	290.91	0.986667	0.293333	3.19667	130.893	------	------	------	------	------	------	ENOG410YWQ9	O:Posttranslational modification, protein turnover, chaperones)	sp|Q93X17|SNAK2_SOLTU;	Snakin-2 OS=Solanum tuberosum OX=4113 GN=SN2 PE=1 SV=1;	------	------	------
TRINITY_DN15688_c0_g1	hypothetical protein SELMODRAFT_103999, partial [Selaginella moellendorffii])	14.13	7.63	6.4	3.54	7.72	6.77	19.41	19.82	8.16	39.63	21.13	55.58	9.38667	6.01	15.7967	38.78	GO:0006355;GO:0005634;GO:0000978;GO:0000981	BP:regulation of transcription, DNA-templated;CC:nucleus;MF:RNA polymerase II core promoter proximal region sequence-specific DNA binding;MF:RNA polymerase II transcription factor activity, sequence-specific DNA binding;	K09422	MYBP	------	------	COG5147	K:Transcription)	sp|Q9SN12|MYB77_ARATH;	Transcription factor MYB77 OS=Arabidopsis thaliana OX=3702 GN=MYB77 PE=1 SV=1;	PF00249;PF13921	Myb_DNA-binding;Myb_DNA-bind_6	Myb-like DNA-binding domain;Myb-like DNA-binding domain
TRINITY_DN15691_c0_g1	hypothetical protein GOP47_0007418 [Adiantum capillus-veneris])	43.53	45.62	41.4	36.68	67.47	58.65	6.47	4.92	27.37	0	0.04	0.45	43.5167	54.2667	12.92	0.163333	GO:0008194	MF:UDP-glycosyltransferase activity;	K13691	SGT1	------	------	COG1819	S:Function unknown)	sp|K7NBW3|74AC1_SIRGR;	Mogroside IE synthase OS=Siraitia grosvenorii OX=190515 GN=UGT74AC1 PE=1 SV=1;	PF00201	UDPGT	UDP-glucoronosyl and UDP-glucosyl transferase
TRINITY_DN15691_c0_g2	hypothetical protein SELMODRAFT_95398 [Selaginella moellendorffii])	12.97	15.28	6.1	12.67	6.56	3.49	2.68	2.2	3.16	0.41	0.75	0.11	11.45	7.57333	2.68	0.423333	GO:0008194	MF:UDP-glycosyltransferase activity;	K13691	SGT1	------	------	COG1819	S:Function unknown)	sp|K7NBW3|74AC1_SIRGR;	Mogroside IE synthase OS=Siraitia grosvenorii OX=190515 GN=UGT74AC1 PE=1 SV=1;	PF00201	UDPGT	UDP-glucoronosyl and UDP-glucosyl transferase
TRINITY_DN1572_c0_g4	hypothetical protein GOP47_0020015 [Adiantum capillus-veneris])	4.37	3.72	5.17	2.28	1.49	6.25	3.87	2.55	2.5	0.15	0.42	0.17	4.42	3.34	2.97333	0.246667	GO:0007018;GO:0007017;GO:0015630;GO:0008017;GO:0005524;GO:0003777	BP:microtubule-based movement;BP:microtubule-based process;CC:microtubule cytoskeleton;MF:microtubule binding;MF:ATP binding;MF:microtubule motor activity;	K10406	KIFC2_3	------	------	COG5059	Z:Cytoskeleton)	sp|F4IL57|KN14I_ARATH;	Kinesin-like protein KIN-14I OS=Arabidopsis thaliana OX=3702 GN=KIN14I PE=2 SV=1;	PF00225;PF16796;PF00307	Kinesin;Microtub_bd;CH	Kinesin motor domain;Microtubule binding;Calponin homology (CH) domain
TRINITY_DN1573_c0_g4		17.54	0.33	13.15	0	0.04	0	0	0	0	0	0.61	0	10.34	0.013333	0	0.203333	------	------	------	------	------	------	------	------	------	------	------	------	------
TRINITY_DN1574_c0_g2		49.29	22.87	25.82	12.97	18.02	18.97	0	0	0	18.37	0.19	0	32.66	16.6533	0	6.18667	------	------	------	------	------	------	------	------	------	------	------	------	------
TRINITY_DN15775_c0_g1	hypothetical protein AXG93_1219s1020 [Marchantia polymorpha subsp. ruderalis])	0.55	0.23	0.05	0.36	0.18	0.19	0.15	0.05	0	2.24	2.87	1.13	0.276667	0.243333	0.066667	2.08	GO:0006457;GO:0034976;GO:0005783;GO:0016021;GO:0003756	BP:protein folding;BP:response to endoplasmic reticulum stress;CC:endoplasmic reticulum;CC:integral component of membrane;MF:protein disulfide isomerase activity;	K09580	PDIA1, P4HB	map04141	Protein processing in endoplasmic reticulum)	COG0526	O:Posttranslational modification, protein turnover, chaperones)	sp|Q94F09|PDI52_ARATH;	Protein disulfide-isomerase 5-2 OS=Arabidopsis thaliana OX=3702 GN=PDIL5-2 PE=1 SV=1;	------	------	------
TRINITY_DN1578_c0_g1	hypothetical protein KP509_29G015500 [Ceratopteris richardii])	23.56	13.69	12.61	10.53	5.2	12.61	1.78	1.6	4.92	0	0.36	0.08	16.62	9.44667	2.76667	0.146667	GO:0009414;GO:0016021;GO:0005886;GO:0015250;GO:0015267	BP:response to water deprivation;CC:integral component of membrane;CC:plasma membrane;MF:water channel activity;MF:channel activity;	K09872	PIP	------	------	COG0580	G:Carbohydrate transport and metabolism)	sp|Q7XSQ9|PIP12_ORYSJ;	Probable aquaporin PIP1-2 OS=Oryza sativa subsp. japonica OX=39947 GN=PIP1-2 PE=2 SV=3;	PF00230	MIP	Major intrinsic protein
TRINITY_DN1580_c1_g1	hypothetical protein AXG93_1433s1290 [Marchantia polymorpha subsp. ruderalis])	17.24	21.68	6.47	58.41	55.44	21.41	6.25	7.31	10.88	3.73	1.91	2.17	15.13	45.0867	8.14667	2.60333	GO:0005736;GO:0005634;GO:0005666;GO:0000428;GO:0001056;GO:0001054;GO:0003677;GO:0046983	CC:DNA-directed RNA polymerase I complex;CC:nucleus;CC:DNA-directed RNA polymerase III complex;CC:DNA-directed RNA polymerase complex;MF:RNA polymerase III activity;MF:RNA polymerase I activity;MF:DNA binding;MF:protein dimerization activity;	------	------	------	------	ENOG410Y2AP	S:Function unknown)	sp|Q9MAT6|HMG15_ARATH;	High mobility group B protein 15 OS=Arabidopsis thaliana OX=3702 GN=HMGB15 PE=2 SV=1;	------	------	------
TRINITY_DN15824_c0_g1	hypothetical protein M758_8G083600 [Ceratodon purpureus])	5.37	9.14	13.64	12.58	17.29	17.97	1.49	1.36	1.06	0.15	0.16	0.42	9.38333	15.9467	1.30333	0.243333	GO:0016567;GO:0016021;GO:0016740	BP:protein ubiquitination;CC:integral component of membrane;MF:transferase activity;	K19040	ATL76S	------	------	ENOG41121N2	O:Posttranslational modification, protein turnover, chaperones)	sp|Q6NQG7|ATL78_ARATH;	RING-H2 finger protein ATL78 OS=Arabidopsis thaliana OX=3702 GN=ATL78 PE=2 SV=1;	PF13639;PF17123;PF13923;PF12678;PF00097;PF12861;PF13445;PF14634;PF13920	zf-RING_2;zf-RING_11;zf-C3HC4_2;zf-rbx1;zf-C3HC4;zf-ANAPC11;zf-RING_UBOX;zf-RING_5;zf-C3HC4_3	Ring finger domain;RING-like zinc finger;Zinc finger, C3HC4 type (RING finger);RING-H2 zinc finger domain;Zinc finger, C3HC4 type (RING finger);Anaphase-promoting complex subunit 11 RING-H2 finger;RING-type zinc-finger;zinc-RING finger domain;Zinc finger, C3HC4 type (RING finger)
TRINITY_DN15835_c0_g1	hypothetical protein Mapa_014137 [Marchantia paleacea])	6.43	25.46	4.78	9.45	8.68	4.07	0.99	0.51	0.92	0.54	5.88	0.22	12.2233	7.4	0.806667	2.21333	GO:0055085;GO:0016021;GO:0042626;GO:0140359;GO:0005524	BP:transmembrane transport;CC:integral component of membrane;MF:ATPase activity, coupled to transmembrane movement of substances;MF:ABC-type transmembrane transporter activity;MF:ATP binding;	K05658	ABCB1, CD243	map02010	ABC transporters)	COG1132	V:Defense mechanisms)	sp|Q9FWX7|AB11B_ARATH;	ABC transporter B family member 11 OS=Arabidopsis thaliana OX=3702 GN=ABCB11 PE=2 SV=1;	PF00664;PF00005;PF02463;PF13191;PF13555;PF00270	ABC_membrane;ABC_tran;SMC_N;AAA_16;AAA_29;DEAD	ABC transporter transmembrane region;ABC transporter;RecF/RecN/SMC N terminal domain;AAA ATPase domain;P-loop containing region of AAA domain;DEAD/DEAH box helicase
TRINITY_DN15847_c0_g1	homeobox-leucine zipper protein HAT5-like [Physcomitrium patens])	5.81	3.75	4.34	13.77	10.17	14.23	20.87	25.42	6.79	59.87	113.22	30.42	4.63333	12.7233	17.6933	67.8367	GO:0045893;GO:0005634;GO:0043565;GO:0000981	BP:positive regulation of transcription, DNA-templated;CC:nucleus;MF:sequence-specific DNA binding;MF:RNA polymerase II transcription factor activity, sequence-specific DNA binding;	------	------	------	------	ENOG410Z2UE	K:Transcription)	sp|Q02283|HAT5_ARATH;	Homeobox-leucine zipper protein HAT5 OS=Arabidopsis thaliana OX=3702 GN=HAT5 PE=1 SV=1;	PF00046;PF02183;PF05920	Homeodomain;HALZ;Homeobox_KN	Homeodomain;Homeobox associated leucine zipper;Homeobox KN domain
TRINITY_DN15881_c0_g1	hypothetical protein GOP47_0021464 [Adiantum capillus-veneris])	0.11	0.26	0	0.03	0	0.16	8.08	4.5	2.69	0.41	0.97	0.57	0.123333	0.063333	5.09	0.65	GO:0006468;GO:0004674;GO:0016874;GO:0004842;GO:0005524	BP:protein phosphorylation;MF:protein serine/threonine kinase activity;MF:ligase activity;MF:ubiquitin-protein transferase activity;MF:ATP binding;	------	------	------	------	COG0515	T:Signal transduction mechanisms)	sp|Q9FKG6|PUB52_ARATH;	U-box domain-containing protein 52 OS=Arabidopsis thaliana OX=3702 GN=PUB52 PE=2 SV=1;	PF00069;PF07714;PF00582	Pkinase;PK_Tyr_Ser-Thr;Usp	Protein kinase domain;Protein tyrosine and serine/threonine kinase;Universal stress protein family
TRINITY_DN15909_c0_g1		1.32	1.75	0.17	11.49	3.15	1.86	55.06	48.74	25.73	108.34	40.48	174.19	1.08	5.5	43.1767	107.67	------	------	------	------	------	------	ENOG41113DG	S:Function unknown)	------	------	------	------	------
TRINITY_DN15921_c0_g1		0	0	2.27	3.65	14.78	2.48	0	0	0	0	2.1	0	0.756667	6.97	0	0.7	------	------	K14440	SMARCAL1, HARP	------	------	COG0553	L:Replication, recombination and repair)	------	------	------	------	------
TRINITY_DN1593_c0_g3		7.01	0.02	6.29	0.02	0	0	6.33	4.88	2.44	0.02	1.52	0	4.44	0.006667	4.55	0.513333	------	------	------	------	------	------	------	------	------	------	------	------	------
TRINITY_DN15946_c0_g1	hypothetical protein PHYPA_008589 [Physcomitrium patens])	2.21	4.55	4.01	4.34	1.78	3.25	2.74	2.87	2.43	0.16	0.06	0.13	3.59	3.12333	2.68	0.116667	GO:0016021	CC:integral component of membrane;	------	------	------	------	ENOG4111T9S	S:Function unknown)	sp|Q9FEG2|TOM1_ARATH;	Tobamovirus multiplication protein 1 OS=Arabidopsis thaliana OX=3702 GN=TOM1 PE=1 SV=1;	PF06454	THH1_TOM1-3_dom	THH1/TOM1/TOM3 domain
TRINITY_DN15955_c0_g1	hypothetical protein KP509_08G030200 [Ceratopteris richardii])	0.54	1.02	0.6	1.19	0.63	0.71	3.32	5.11	1	38.62	18.75	24.09	0.72	0.843333	3.14333	27.1533	------	------	------	------	------	------	ENOG410YRAF;ENOG4111CFF	S:Function unknown);	------	------	PF07911	DUF1677	Protein of unknown function (DUF1677)
TRINITY_DN1596_c0_g2		0.02	1.07	0.63	2.12	0.11	0.8	4.29	5	0.54	0	0	0.02	0.573333	1.01	3.27667	0.006667	------	------	------	------	------	------	------	------	------	------	------	------	------
TRINITY_DN15977_c0_g1		4.77	4.82	1.3	4.7	7.29	12.6	1.08	0.74	2.09	0.06	0.17	0.02	3.63	8.19667	1.30333	0.083333	------	------	------	------	------	------	COG1599;ENOG4111CXX	L:Replication, recombination and repair);S:Function unknown)	------	------	------	------	------
TRINITY_DN15992_c0_g1	hypothetical protein SELMODRAFT_423964 [Selaginella moellendorffii])	3.62	4.31	4.12	5.64	7.24	7.31	0.4	0.85	2.46	0.17	0.19	0.34	4.01667	6.73	1.23667	0.233333	GO:0016567	BP:protein ubiquitination;	------	------	------	------	ENOG410YE7G	S:Function unknown)	sp|Q9LT24|Y3985_ARATH;	BTB/POZ domain-containing protein At3g19850 OS=Arabidopsis thaliana OX=3702 GN=At3g19850 PE=2 SV=1;	PF03000	NPH3	NPH3 family
TRINITY_DN16010_c0_g1	hypothetical protein SELMODRAFT_424359 [Selaginella moellendorffii])	1.99	3.94	5.97	0.7	7.7	4.9	0.04	0.19	0.9	0	0	0	3.96667	4.43333	0.376667	0	GO:0008033;GO:0009691;GO:0006400;GO:0016765;GO:0052381;GO:0005524	BP:tRNA processing;BP:cytokinin biosynthetic process;BP:tRNA modification;MF:transferase activity, transferring alkyl or ary;MF:tRNA dimethylallyltransferase activity;MF:ATP binding;	K10760	IPT	map00908	Zeatin biosynthesis)	COG0324	J:Translation, ribosomal structure and biogenesis)	sp|Q94ID2|IPT5_ARATH;	Adenylate isopentenyltransferase 5, chloroplastic OS=Arabidopsis thaliana OX=3702 GN=IPT5 PE=1 SV=2;	PF01715;PF01745;PF13671	IPPT;IPT;AAA_33	IPP transferase;Isopentenyl transferase;AAA domain
TRINITY_DN16017_c1_g1		15.53	37.01	6.26	118.26	71.89	84.85	165.7	214.45	220.49	414.89	652.1	300.73	19.6	91.6667	200.213	455.907	------	------	------	------	------	------	------	------	------	------	------	------	------
TRINITY_DN16027_c0_g1	hypothetical protein GOP47_0014685 [Adiantum capillus-veneris])	15.91	2.39	6.65	0.47	1.67	4.19	0.22	0.24	0.45	0	0.04	0	8.31667	2.11	0.303333	0.013333	------	------	------	------	------	------	ENOG410XS7T	S:Function unknown)	sp|B0ZB57|OMT3_HUMLU;	Probable O-methyltransferase 3 OS=Humulus lupulus OX=3486 GN=OMT3 PE=2 SV=1;	PF00891;PF08100;PF13649	Methyltransf_2;Dimerisation;Methyltransf_25	O-methyltransferase domain;Dimerisation domain;Methyltransferase domain
TRINITY_DN16071_c0_g1		0.36	0.13	1.97	0.05	0.26	0.48	1.53	2.69	6.28	12.68	2.43	14.5	0.82	0.263333	3.5	9.87	------	------	------	------	------	------	ENOG410YXN1	S:Function unknown)	------	------	------	------	------
TRINITY_DN160_c0_g1	hypothetical protein GOP47_0022668 [Adiantum capillus-veneris])	27.98	29.12	10.35	48.59	14.09	12.91	3.45	3.4	9.73	0.11	0.16	0.18	22.4833	25.1967	5.52667	0.15	GO:0008270;GO:0003676	MF:zinc ion binding;MF:nucleic acid binding;	------	------	------	------	ENOG41117I3	S:Function unknown)	------	------	PF06839;PF00098	zf-GRF;zf-CCHC	GRF zinc finger;Zinc knuckle
TRINITY_DN16125_c0_g1	hypothetical protein KP509_18G062300 [Ceratopteris richardii])	0.64	0.89	0	5.24	1.24	2.32	379.26	334.15	7.91	198.52	61.87	346.41	0.51	2.93333	240.44	202.267	GO:0006468;GO:0007165;GO:0004674;GO:0005524	BP:protein phosphorylation;BP:signal transduction;MF:protein serine/threonine kinase activity;MF:ATP binding;	------	------	------	------	COG0515	T:Signal transduction mechanisms)	sp|Q9MAM1|CIPK9_ARATH;	CBL-interacting serine/threonine-protein kinase 9 OS=Arabidopsis thaliana OX=3702 GN=CIPK9 PE=1 SV=2;	------	------	------
TRINITY_DN16188_c0_g1		0	0	0	0	0	0	0.39	3.26	3.61	950.78	376.12	52.12	0	0	2.42	459.673	------	------	------	------	------	------	------	------	------	------	------	------	------
TRINITY_DN161_c0_g4	hypothetical protein KP509_04G066800 [Ceratopteris richardii])	24.37	24.09	9.86	16.57	11.93	14.54	4.25	2.53	4.7	0.14	0.67	0.69	19.44	14.3467	3.82667	0.5	------	------	------	------	------	------	COG4886	S:Function unknown)	sp|Q9ZPS9|BRL2_ARATH;	Serine/threonine-protein kinase BRI1-like 2 OS=Arabidopsis thaliana OX=3702 GN=BRL2 PE=1 SV=1;	PF13855;PF00069;PF07714;PF12799;PF20141;PF08263;PF13306	LRR_8;Pkinase;PK_Tyr_Ser-Thr;LRR_4;Island;LRRNT_2;LRR_5	Leucine rich repeat;Protein kinase domain;Protein tyrosine and serine/threonine kinase;Leucine Rich repeats (2 copies);Brassinosteroid receptor island domain;Leucine rich repeat N-terminal domain;BspA type Leucine rich repeat region (6 copies)
TRINITY_DN161_c0_g5	NADP-dependent malic enzyme [Selaginella moellendorffii])	0	2.07	2.44	0	0	0	3.2	3.42	2.46	0	0.18	0	1.50333	0	3.02667	0.06	GO:0006090;GO:0006108;GO:0009507;GO:0004473;GO:0051287;GO:0004471;GO:0004470;GO:0046872	BP:pyruvate metabolic process;BP:malate metabolic process;CC:chloroplast;MF:malate dehydrogenas;MF:NAD binding;MF:malate dehydrogenas;MF:malic enzyme activity;MF:metal ion binding;	K00029	E1.1.1.40, maeB	map00620;map00710	Pyruvate metabolism);Carbon fixation in photosynthetic organisms)	COG0281	C:Energy production and conversion)	sp|P43279|MAOC_ORYSJ;	NADP-dependent malic enzyme, chloroplastic OS=Oryza sativa subsp. japonica OX=39947 GN=ME6 PE=2 SV=2;	------	------	------
TRINITY_DN16215_c1_g1	hypothetical protein KP509_33G026800 [Ceratopteris richardii])	139.1	60.03	140.77	15.83	57.84	126.62	293.58	250.45	218.99	12.43	18.13	17.62	113.3	66.7633	254.34	16.06	GO:0030234;GO:0005509	MF:enzyme regulator activity;MF:calcium ion binding;	K13448	CML	map04626	Plant-pathogen interaction)	COG5126;COG5126;COG5126	D:Cell cycle control, cell division, chromosome partitioning);T:Signal transduction mechanisms);Z:Cytoskeleton)	sp|Q9LE22|CML27_ARATH;	Probable calcium-binding protein CML27 OS=Arabidopsis thaliana OX=3702 GN=CML27 PE=1 SV=1;	PF00036;PF13499;PF13405;PF13202;PF13833;PF14658;PF10591	EF-hand_1;EF-hand_7;EF-hand_6;EF-hand_5;EF-hand_8;EF-hand_9;SPARC_Ca_bdg	EF hand;EF-hand domain pair;EF-hand domain;EF hand;EF-hand domain pair;EF-hand domain;Secreted protein acidic and rich in cysteine Ca binding region
TRINITY_DN16222_c0_g1	hypothetical protein GOP47_0004962 [Adiantum capillus-veneris])	2.85	8.34	13.25	0.75	1.85	0.82	0	0.03	0.18	1.8	0.03	4.36	8.14667	1.14	0.07	2.06333	GO:0008652;GO:0009082;GO:0046872;GO:0051537;GO:0004160	BP:cellular amino acid biosynthetic process;BP:branched-chain amino acid biosynthetic process;MF:metal ion binding;MF:2 iron, 2 sulfur cluster binding;MF:dihydroxy-acid dehydratase activity;	K01687	ilvD	map00770;map00290	Pantothenate and CoA biosynthesis);Valine, leucine and isoleucine biosynthesis)	COG0129	E:Amino acid transport and metabolism)	sp|Q9LIR4|ILVD_ARATH;	Dihydroxy-acid dehydratase, chloroplastic OS=Arabidopsis thaliana OX=3702 GN=DHAD PE=1 SV=1;	------	------	------
TRINITY_DN16257_c1_g1	hypothetical protein GOP47_0022378 [Adiantum capillus-veneris])	22.06	22.38	10.8	4.48	11.33	21.74	2.97	2.37	12.03	0	0.54	1.02	18.4133	12.5167	5.79	0.52	GO:0019438;GO:0032259;GO:0008757;GO:0047763;GO:0008171;GO:0046983	BP:aromatic compound biosynthetic process;BP:methylation;MF:S-adenosylmethionine-dependent methyltransferase activity;MF:caffeate O-methyltransferase activity;MF:O-methyltransferase activity;MF:protein dimerization activity;	K13066	COMT	map00940;map00380	Phenylpropanoid biosynthesis);Tryptophan metabolism)	ENOG410XS7T	S:Function unknown)	sp|Q43609|COMT1_PRUDU;	Caffeic acid 3-O-methyltransferase OS=Prunus dulcis OX=3755 GN=COMT1 PE=2 SV=1;	PF00891;PF05891	Methyltransf_2;Methyltransf_PK	O-methyltransferase domain;AdoMet dependent proline di-methyltransferase
TRINITY_DN16285_c0_g1	hypothetical protein KP509_02G093300 [Ceratopteris richardii])	14.89	16	29.23	10.38	10.2	14.47	2.96	2.44	16.1	0.02	0.55	0.3	20.04	11.6833	7.16667	0.29	GO:0046658	CC:anchored component of plasma membrane;	------	------	------	------	ENOG4111EHG	M:Cell wall/membrane/envelope biogenesis)	sp|Q9FM65|FLA1_ARATH;	Fasciclin-like arabinogalactan protein 1 OS=Arabidopsis thaliana OX=3702 GN=FLA1 PE=1 SV=1;	PF02469	Fasciclin	Fasciclin domain
TRINITY_DN16350_c0_g1	hypothetical protein GOP47_0007608 [Adiantum capillus-veneris])	5	3.91	3.01	6.7	4.81	7.14	34.97	25.31	44.01	2.32	4.75	12.99	3.97333	6.21667	34.7633	6.68667	GO:0071555;GO:0016021;GO:0005576;GO:0052793;GO:0016787	BP:cell wall organization;CC:integral component of membrane;CC:extracellular region;MF:pectin acetylesterase activity;MF:hydrolase activity;	K19882	NOTUM	------	------	ENOG410XQKD	S:Function unknown)	sp|Q66GM8|PAE10_ARATH;	Pectin acetylesterase 10 OS=Arabidopsis thaliana OX=3702 GN=PAE10 PE=2 SV=1;	PF03283	PAE	Pectinacetylesterase
TRINITY_DN1636_c0_g1	UDP-glycosyltransferase 72B1 [Selaginella moellendorffii])	5.4	2.72	14.17	12.69	3.82	8.9	2.08	2.5	5.28	0.02	0	0.37	7.43	8.47	3.28667	0.13	GO:0008194	MF:UDP-glycosyltransferase activity;	------	------	------	------	COG1819	S:Function unknown)	sp|Q2V6J9|UFOG7_FRAAN;	UDP-glucose flavonoid 3-O-glucosyltransferase 7 OS=Fragaria ananassa OX=3747 GN=GT7 PE=1 SV=1;	PF00201;PF13579	UDPGT;Glyco_trans_4_4	UDP-glucoronosyl and UDP-glucosyl transferase;Glycosyl transferase 4-like domain
TRINITY_DN16389_c0_g1		1.99	6.61	2.53	10.83	9.77	20.74	82.59	92.48	41.43	115.13	52.89	94.28	3.71	13.78	72.1667	87.4333	------	------	------	------	------	------	ENOG41113DC	S:Function unknown)	------	------	------	------	------
TRINITY_DN16419_c0_g1		0.04	0	0	0	0	0	0	0	0	2.3	0	0	0.013333	0	0	0.766667	------	------	------	------	------	------	------	------	------	------	PF03732	Retrotrans_gag	Retrotransposon gag protein
TRINITY_DN1642_c0_g1	bidirectional sugar transporter SWEET4 [Selaginella moellendorffii])	0.25	0.3	0.19	1.5	1.12	0.17	0.07	0.17	1.28	21.74	127.18	0.57	0.246667	0.93	0.506667	49.83	GO:0008643;GO:0016021;GO:0051119	BP:carbohydrate transport;CC:integral component of membrane;MF:sugar transmembrane transporter activity;	K15382	SLC50A, SWEET	------	------	ENOG4111M4R	U:Intracellular trafficking, secretion, and vesicular transport)	sp|B8BKP4|SWT14_ORYSI;	Bidirectional sugar transporter SWEET14 OS=Oryza sativa subsp. indica OX=39946 GN=SWEET14 PE=2 SV=1;	PF03083;PF04193	MtN3_slv;PQ-loop	Sugar efflux transporter for intercellular exchange;PQ loop repeat
TRINITY_DN1643_c0_g2	hypothetical protein KP509_33G012500 [Ceratopteris richardii])	20.84	11.39	15.27	3.88	10.5	15.29	24.75	28.08	17.44	0.14	0.46	0.74	15.8333	9.89	23.4233	0.446667	------	------	K24205	TMBIM, LFG	------	------	COG0670	S:Function unknown)	sp|Q9SA63|LFG4_ARATH;	Protein LIFEGUARD 4 OS=Arabidopsis thaliana OX=3702 GN=LFG4 PE=2 SV=1;	PF01027	Bax1-I	Inhibitor of apoptosis-promoting Bax1
TRINITY_DN16460_c0_g1	hypothetical protein GOP47_0028679 [Adiantum capillus-veneris])	8.45	8.24	17.32	6.88	5.47	26.59	14.92	10.5	3.29	0.14	0	0	11.3367	12.98	9.57	0.046667	------	------	------	------	------	------	ENOG410YIH1	S:Function unknown)	------	------	PF14009	PADRE	PADRE domain
TRINITY_DN16509_c0_g1	probable methyltransferase PMT18 [Physcomitrium patens])	32.47	19.96	12.25	48.51	45.24	15.81	9.72	6.59	9.07	0.15	0.25	0.66	21.56	36.52	8.46	0.353333	GO:0032259;GO:0005737;GO:0016021;GO:0008168	BP:methylation;CC:cytoplasm;CC:integral component of membrane;MF:methyltransferase activity;	------	------	------	------	ENOG410YAWV	S:Function unknown)	sp|O80844|PMTG_ARATH;	Probable methyltransferase PMT16 OS=Arabidopsis thaliana OX=3702 GN=At2g45750 PE=3 SV=1;	PF03141;PF08241;PF13649;PF13847	Methyltransf_29;Methyltransf_11;Methyltransf_25;Methyltransf_31	Putative S-adenosyl-L-methionine-dependent methyltransferase;Methyltransferase domain;Methyltransferase domain;Methyltransferase domain
TRINITY_DN1650_c0_g1	hypothetical protein KP509_33G046900 [Ceratopteris richardii])	6.47	7.16	1.05	2.4	6.5	3.53	0.36	0.21	0.18	0.34	0.45	0.12	4.89333	4.14333	0.25	0.303333	GO:0048015;GO:0035556;GO:0016042;GO:0005886;GO:0004435	BP:phosphatidylinositol-mediated signaling;BP:intracellular signal transduction;BP:lipid catabolic process;CC:plasma membrane;MF:phosphatidylinositol phospholipase C activity;	K05857	PLCD	map04070;map00562	Phosphatidylinositol signaling system);Inositol phosphate metabolism)	ENOG410XPSW	S:Function unknown)	sp|Q8GV43|PLCD6_ARATH;	Phosphoinositide phospholipase C 6 OS=Arabidopsis thaliana OX=3702 GN=PLC6 PE=2 SV=2;	PF00387;PF00168	PI-PLC-Y;C2	Phosphatidylinositol-specific phospholipase C, Y domain;C2 domain
TRINITY_DN16526_c0_g1	hypothetical protein BDL97_19G032800 [Sphagnum fallax])	15.98	11.75	14.19	12.81	7.18	8.01	0.98	0.64	0.47	1.08	1.48	0.66	13.9733	9.33333	0.696667	1.07333	GO:0016021;GO:0015098	CC:integral component of membrane;MF:molybdate ion transmembrane transporter activity;	------	------	------	------	ENOG410XTGP	P:Inorganic ion transport and metabolism)	sp|Q0WP36|MOT2_ARATH;	Molybdate transporter 2 OS=Arabidopsis thaliana OX=3702 GN=MOT2 PE=1 SV=2;	PF16983;PF00916	MFS_MOT1;Sulfate_transp	Molybdate transporter of MFS superfamily;Sulfate permease family
TRINITY_DN16558_c1_g1	hypothetical protein M758_2G223400 [Ceratodon purpureus])	12.8	2.16	6.14	12.99	3.07	5.37	34.14	41.97	130.73	3.49	1.94	5.03	7.03333	7.14333	68.9467	3.48667	------	------	------	------	------	------	ENOG4111VMD	S:Function unknown)	sp|V9M2S5|RPV1_VITRO;	Disease resistance protein RPV1 OS=Vitis rotundifolia OX=103349 GN=RPV1 PE=1 SV=1;	PF01582;PF13676	TIR;TIR_2	TIR domain;TIR domain
TRINITY_DN1662_c0_g1	hypothetical protein KP509_27G026300 [Ceratopteris richardii])	6.4	6	3.29	8.14	4.78	4.23	14.57	13.97	9.75	37.5	20.8	24.52	5.23	5.71667	12.7633	27.6067	GO:0016021	CC:integral component of membrane;	------	------	------	------	ENOG410XQ3V	S:Function unknown)	sp|Q94CA0|LAZH1_ARATH;	Protein LAZ1 homolog 1 OS=Arabidopsis thaliana OX=3702 GN=At1g77220 PE=2 SV=1;	PF03619	Solute_trans_a	Organic solute transporter Ostalpha
TRINITY_DN16643_c0_g1	probable calcium-binding protein CML23 [Physcomitrium patens])	16.42	14.9	32.24	1.42	18.51	8.8	91.04	106.73	57.76	99.58	192.6	94.1	21.1867	9.57667	85.1767	128.76	GO:0030234;GO:0005509	MF:enzyme regulator activity;MF:calcium ion binding;	K13448	CML	map04626	Plant-pathogen interaction)	ENOG410YVEP;COG5126;COG5126;COG5126	S:Function unknown);D:Cell cycle control, cell division, chromosome partitioning);T:Signal transduction mechanisms);Z:Cytoskeleton)	sp|Q9SRE6|CML38_ARATH;	Calcium-binding protein CML38 OS=Arabidopsis thaliana OX=3702 GN=CML38 PE=1 SV=1;	PF00036;PF13499;PF13405;PF13833;PF13202;PF05042	EF-hand_1;EF-hand_7;EF-hand_6;EF-hand_8;EF-hand_5;Caleosin	EF hand;EF-hand domain pair;EF-hand domain;EF-hand domain pair;EF hand;Caleosin related protein
TRINITY_DN1664_c0_g2	hypothetical protein M758_10G042700 [Ceratodon purpureus])	23.8	45.4	82.53	59.97	50.98	65.41	30.31	22.51	69.61	0.69	0.66	2.18	50.5767	58.7867	40.81	1.17667	------	------	------	------	------	------	ENOG4111IDD	S:Function unknown)	sp|Q9C7G1|PUB45_ARATH;	U-box domain-containing protein 45 OS=Arabidopsis thaliana OX=3702 GN=PUB45 PE=1 SV=1;	PF00514	Arm	Armadillo/beta-catenin-like repeat
TRINITY_DN1667_c0_g1	hypothetical protein GOP47_0005254 [Adiantum capillus-veneris])	1.93	3.98	1.88	4.92	2.11	4.83	10.62	15.47	9.67	17.63	17.33	16.42	2.59667	3.95333	11.92	17.1267	GO:0055088;GO:0006654;GO:0004623;GO:0042171;GO:0052689	BP:lipid homeostasis;BP:phosphatidic acid biosynthetic process;MF:phospholipase A2 activity;MF:lysophosphatidic acid acyltransferase activity;MF:carboxylic ester hydrolase activity;	------	------	------	------	COG0596	S:Function unknown)	sp|O22975|LPAAT_ARATH;	1-acylglycerol-3-phosphate O-acyltransferase OS=Arabidopsis thaliana OX=3702 GN=At4g24160 PE=1 SV=1;	PF00561;PF12146;PF12697;PF03096;PF12740;PF06259;PF12695;PF00756	Abhydrolase_1;Hydrolase_4;Abhydrolase_6;Ndr;Chlorophyllase2;Abhydrolase_8;Abhydrolase_5;Esterase	alpha/beta hydrolase fold;Serine aminopeptidase, S33;Alpha/beta hydrolase family;Ndr family;Chlorophyllase enzyme;Alpha/beta hydrolase;Alpha/beta hydrolase family;Putative esterase
TRINITY_DN16685_c0_g2		0	0	0	0	0	0	0	1.61	0	233.08	93.59	26.31	0	0	0.536667	117.66	------	------	------	------	------	------	------	------	------	------	PF00098	zf-CCHC	Zinc knuckle
TRINITY_DN16711_c0_g1	hypothetical protein KP509_13G005400 [Ceratopteris richardii])	3.5	1.15	2.13	2.9	1.68	1.83	3.47	3.31	3.91	0.11	0.39	0.35	2.26	2.13667	3.56333	0.283333	------	------	------	------	------	------	ENOG4111C5U	S:Function unknown)	------	------	PF04788	DUF620	Protein of unknown function (DUF620)
TRINITY_DN16725_c0_g1		0.21	0.1	0.04	0.11	0.16	0.17	1.2	1.12	0.34	1.09	5.7	1.09	0.116667	0.146667	0.886667	2.62667	------	------	------	------	------	------	------	------	------	------	------	------	------
TRINITY_DN16728_c0_g1	hypothetical protein KP509_17G022600 [Ceratopteris richardii])	1.9	1.35	2.03	1.36	0.52	0.99	0.36	0.36	0.47	0.13	0.1	0.08	1.76	0.956667	0.396667	0.103333	GO:0060236;GO:0090307;GO:0005737;GO:0072686;GO:0005880;GO:0016021;GO:0008017;GO:0030295	BP:regulation of mitotic spindle organization;BP:mitotic spindle assembly;CC:cytoplasm;CC:mitotic spindle;CC:nuclear microtubule;CC:integral component of membrane;MF:microtubule binding;MF:protein kinase activator activity;	K16812	TPX2	------	------	ENOG410ZTMD	S:Function unknown)	sp|F4I2H7|TPX2_ARATH;	Protein TPX2 OS=Arabidopsis thaliana OX=3702 GN=TPX2 PE=1 SV=1;	PF12214;PF06886	TPX2_importin;TPX2	Cell cycle regulated microtubule associated protein;Targeting protein for Xklp2 (TPX2) domain
TRINITY_DN16752_c0_g1	hypothetical protein GOP47_0013547 [Adiantum capillus-veneris])	2.67	1.05	1.46	6.76	4.25	4.13	1.87	1.93	0.63	0.38	0.12	0.15	1.72667	5.04667	1.47667	0.216667	GO:0006857;GO:0016021;GO:0022857	BP:oligopeptide transport;CC:integral component of membrane;MF:transmembrane transporter activity;	K14638	SLC15A3_4, PHT	------	------	COG3104	E:Amino acid transport and metabolism)	sp|Q9LFR1|PTR50_ARATH;	Protein NRT1/ PTR FAMILY 5.8 OS=Arabidopsis thaliana OX=3702 GN=NPF5.8 PE=2 SV=1;	PF00854;PF07690	PTR2;MFS_1	POT family;Major Facilitator Superfamily
TRINITY_DN16778_c0_g1	hypothetical protein KP509_37G017200 [Ceratopteris richardii])	1.29	2.45	1.31	1	0.81	1.75	1.01	0.75	1.93	0.08	0.02	0.11	1.68333	1.18667	1.23	0.07	------	------	K21776	LIN54	------	------	ENOG4110UR5	S:Function unknown)	sp|F4JIF5|TCX2_ARATH;	Protein tesmin/TSO1-like CXC 2 OS=Arabidopsis thaliana OX=3702 GN=TCX2 PE=1 SV=1;	PF03638	TCR	Tesmin/TSO1-like CXC domain, cysteine-rich domain
TRINITY_DN16804_c0_g1	chaperone protein ClpC1, chloroplastic-like [Physcomitrium patens])	0	0	0	0	0	0	8.31	6.92	43.11	50.37	6.09	32.62	0	0	19.4467	29.6933	GO:0034605;GO:0005737;GO:0016887;GO:0005524	BP:cellular response to heat;CC:cytoplasm;MF:ATPase activity;MF:ATP binding;	K03696	clpC	------	------	COG0542	O:Posttranslational modification, protein turnover, chaperones)	sp|P31542|CLPAB_SOLLC;	ATP-dependent Clp protease ATP-binding subunit ClpA homolog CD4B, chloroplastic OS=Solanum lycopersicum OX=4081 GN=CD4B PE=3 SV=1;	PF13191;PF00004;PF07728;PF05729	AAA_16;AAA;AAA_5;NACHT	AAA ATPase domain;ATPase family associated with various cellular activities (AAA);AAA domain (dynein-related subfamily);NACHT domain
TRINITY_DN16805_c0_g1		0.22	1.12	0.36	0.08	0.04	10	2.18	1.87	8.83	9.12	4.74	14.23	0.566667	3.37333	4.29333	9.36333	------	------	------	------	------	------	------	------	sp|Q9LRR4|R13L1_ARATH;	Putative disease resistance RPP13-like protein 1 OS=Arabidopsis thaliana OX=3702 GN=RPPL1 PE=3 SV=1;	PF18052;PF00931;PF13191	Rx_N;NB-ARC;AAA_16	Rx N-terminal domain;NB-ARC domain;AAA ATPase domain
TRINITY_DN16904_c0_g1		9.42	7.02	11.74	6.79	7.29	6.26	3.11	2.29	3.19	0.01	0.18	0.55	9.39333	6.78	2.86333	0.246667	------	------	------	------	------	------	ENOG410YQ1A	S:Function unknown)	------	------	PF06512	Na_trans_assoc	Sodium ion transport-associated
TRINITY_DN16907_c0_g1	hypothetical protein KP509_39G012900 [Ceratopteris richardii])	1.24	0.57	1.36	8.22	4.17	1.31	71.42	58.97	87.24	19.44	8.66	29.49	1.05667	4.56667	72.5433	19.1967	------	------	------	------	------	------	COG5184;COG5184	D:Cell cycle control, cell division, chromosome partitioning);Z:Cytoskeleton)	sp|Q9FN03|UVR8_ARATH;	Ultraviolet-B receptor UVR8 OS=Arabidopsis thaliana OX=3702 GN=UVR8 PE=1 SV=1;	PF13540;PF00415	RCC1_2;RCC1	Regulator of chromosome condensation (RCC1) repeat;Regulator of chromosome condensation (RCC1) repeat
TRINITY_DN1691_c0_g1	hypothetical protein BDL97_10G060300 [Sphagnum fallax])	17.13	14.12	7.06	32.97	18.26	28.83	14.02	15.83	17.78	77.72	89.59	62.06	12.77	26.6867	15.8767	76.4567	------	------	------	------	------	------	ENOG4111VFZ	S:Function unknown)	------	------	------	------	------
TRINITY_DN16942_c0_g1		1.44	1.83	0.68	2.13	2.81	2.93	32.86	15.97	9.31	0.73	0.73	11.44	1.31667	2.62333	19.38	4.3	------	------	------	------	------	------	ENOG411195B	S:Function unknown)	------	------	------	------	------
TRINITY_DN16961_c0_g1		9.24	8.18	13.82	2.61	5.93	5.32	4.4	2.89	3.88	0.05	0.5	0.55	10.4133	4.62	3.72333	0.366667	------	------	------	------	------	------	ENOG410YRFU	S:Function unknown)	------	------	------	------	------
TRINITY_DN1696_c0_g1		3.25	4.75	2.28	5.77	4.37	6.62	4.49	6.41	2.25	36.26	14.57	23.72	3.42667	5.58667	4.38333	24.85	------	------	------	------	------	------	------	------	------	------	------	------	------
TRINITY_DN16982_c0_g1		0.25	0	0.24	0.07	0.08	0.13	3.82	2.54	0.86	0.03	0.51	0.28	0.163333	0.093333	2.40667	0.273333	------	------	------	------	------	------	------	------	------	------	------	------	------
TRINITY_DN16986_c0_g1	hypothetical protein GOP47_0009739 [Adiantum capillus-veneris])	3.71	2.55	2.47	7.25	5.94	3.23	13.02	17.47	6.09	97.52	90.3	50.96	2.91	5.47333	12.1933	79.5933	GO:0006355;GO:0003677	BP:regulation of transcription, DNA-templated;MF:DNA binding;	------	------	------	------	ENOG410YB53	K:Transcription)	sp|Q84TD6|NAC47_ARATH;	NAC transcription factor 47 OS=Arabidopsis thaliana OX=3702 GN=NAC047 PE=2 SV=1;	PF02365	NAM	No apical meristem (NAM) protein
TRINITY_DN16990_c2_g1	hypothetical protein SELMODRAFT_32516, partial [Selaginella moellendorffii])	12.47	5.28	3.28	23.21	14.59	13.43	1.06	0.52	0.67	0.05	0.07	0.05	7.01	17.0767	0.75	0.056667	GO:0006813;GO:0016021;GO:0005886;GO:0008324	BP:potassium ion transport;CC:integral component of membrane;CC:plasma membrane;MF:cation transmembrane transporter activity;	K24976	TRK, HKT	------	------	COG0168	P:Inorganic ion transport and metabolism)	sp|Q84TI7|HKT1_ARATH;	Sodium transporter HKT1 OS=Arabidopsis thaliana OX=3702 GN=HKT1 PE=1 SV=1;	PF02386	TrkH	Cation transport protein
TRINITY_DN169_c0_g1		12.73	10.41	2.5	15.31	8.7	9.91	0.27	0.44	0	0.18	1.54	6.86	8.54667	11.3067	0.236667	2.86	------	------	------	------	------	------	------	------	------	------	------	------	------
TRINITY_DN17010_c0_g1	hypothetical protein GOP47_0020528 [Adiantum capillus-veneris])	37.18	20.22	37.35	48.66	49.22	41.35	5.28	4.44	3.62	0.15	0.09	0.89	31.5833	46.41	4.44667	0.376667	------	------	------	------	------	------	ENOG410Y1Y5	S:Function unknown)	sp|Q9SGZ8|FLZ6_ARATH;	FCS-Like Zinc finger 6 OS=Arabidopsis thaliana OX=3702 GN=FLZ6 PE=1 SV=1;	PF04570	zf-FLZ	zinc-finger of the FCS-type, C2-C2
TRINITY_DN17028_c0_g1	hypothetical protein GOP47_0027091 [Adiantum capillus-veneris])	7.73	7.49	3.69	9.1	7.25	9.04	2.5	2.74	6.68	0.11	0.08	0.58	6.30333	8.46333	3.97333	0.256667	GO:0006508;GO:0004190	BP:proteolysis;MF:aspartic-type endopeptidase activity;	------	------	------	------	ENOG410XNV7	O:Posttranslational modification, protein turnover, chaperones)	sp|Q8S9J6|ASPA_ARATH;	Aspartyl protease family protein At5g10770 OS=Arabidopsis thaliana OX=3702 GN=At5g10770 PE=2 SV=1;	PF14543;PF14541;PF00026	TAXi_N;TAXi_C;Asp	Xylanase inhibitor N-terminal;Xylanase inhibitor C-terminal;Eukaryotic aspartyl protease
TRINITY_DN17071_c0_g1	hypothetical protein KP509_26G040900 [Ceratopteris richardii])	3.32	2.85	2.94	0.86	1.53	1.79	0.41	0.36	0.78	0	0	0.03	3.03667	1.39333	0.516667	0.01	GO:0006468;GO:0016021;GO:0005524;GO:0004672	BP:protein phosphorylation;CC:integral component of membrane;MF:ATP binding;MF:protein kinase activity;	------	------	------	------	ENOG410ZGUU;COG4886	S:Function unknown);	sp|Q9ZU46|ZAR1_ARATH;	Receptor protein kinase-like protein ZAR1 OS=Arabidopsis thaliana OX=3702 GN=ZAR1 PE=1 SV=1;	PF00069;PF07714;PF13855;PF08263;PF12799;PF04689	Pkinase;PK_Tyr_Ser-Thr;LRR_8;LRRNT_2;LRR_4;S1FA	Protein kinase domain;Protein tyrosine and serine/threonine kinase;Leucine rich repeat;Leucine rich repeat N-terminal domain;Leucine Rich repeats (2 copies);DNA binding protein S1FA
TRINITY_DN17075_c0_g1	hypothetical protein GOP47_0008365 [Adiantum capillus-veneris])	3.42	9.27	6.41	8	3.18	2.73	8.56	10.53	2.56	41.91	27.19	11.68	6.36667	4.63667	7.21667	26.9267	GO:0042546;GO:0071555;GO:0010411;GO:0048046;GO:0016762;GO:0004553	BP:cell wall biogenesis;BP:cell wall organization;BP:xyloglucan metabolic process;CC:apoplast;MF:xylogluca;MF:hydrolase activity, hydrolyzing O-glycosyl compounds;	K08235	E2.4.1.207	------	------	ENOG4111G24	G:Carbohydrate transport and metabolism)	sp|Q38908|XTH30_ARATH;	Probable xyloglucan endotransglucosylase/hydrolase protein 30 OS=Arabidopsis thaliana OX=3702 GN=XTH30 PE=2 SV=2;	PF00722	Glyco_hydro_16	Glycosyl hydrolases family 16
TRINITY_DN1707_c0_g1	uncharacterized protein LOC112283822 isoform X2 [Physcomitrium patens])	1.36	0.85	0.63	4.38	2.03	4.46	19.78	17.03	34.05	77.2	60.17	21.93	0.946667	3.62333	23.62	53.1	------	------	------	------	------	------	ENOG410XRM1	T:Signal transduction mechanisms)	------	------	------	------	------
TRINITY_DN1710_c2_g1	hypothetical protein KP509_21G002400 [Ceratopteris richardii])	43.25	38.17	46.46	57.06	42.01	52.5	44.32	37.87	138.79	0.18	0.91	2.28	42.6267	50.5233	73.66	1.12333	GO:0005794;GO:0016021;GO:0051753;GO:0016757	CC:Golgi apparatus;CC:integral component of membrane;MF:mannan synthase activity;MF:transferase activity, transferring glycosyl groups;	K13680	CSLA	------	------	COG1215	M:Cell wall/membrane/envelope biogenesis)	sp|Q9FNI7|CSLA2_ARATH;	Glucomannan 4-beta-mannosyltransferase 2 OS=Arabidopsis thaliana OX=3702 GN=CSLA2 PE=1 SV=1;	PF13632;PF13641;PF00535;PF13506	Glyco_trans_2_3;Glyco_tranf_2_3;Glycos_transf_2;Glyco_transf_21	Glycosyl transferase family group 2;Glycosyltransferase like family 2;Glycosyl transferase family 2;Glycosyl transferase family 21
TRINITY_DN17118_c0_g1	cysteine-rich receptor-like protein kinase 2 [Selaginella moellendorffii])	8.64	6.01	9.53	2.66	3.14	8.04	0.59	0.5	0.61	0.09	0.27	0.03	8.06	4.61333	0.566667	0.13	------	------	------	------	------	------	ENOG410YCA0	U:Intracellular trafficking, secretion, and vesicular transport)	sp|Q9ZU94|PDLP6_ARATH;	Plasmodesmata-located protein 6 OS=Arabidopsis thaliana OX=3702 GN=PDLP6 PE=1 SV=2;	PF01657	Stress-antifung	Salt stress response/antifungal
TRINITY_DN1711_c0_g4	hypothetical protein KP509_03G063700 [Ceratopteris richardii])	2.62	4.2	3.83	6.74	8.47	8.88	2.67	1.51	0.83	0.22	0.6	0.19	3.55	8.03	1.67	0.336667	GO:0000160;GO:0009736;GO:0005634;GO:0003700;GO:0003677	BP:phosphorelay signal transduction system;BP:cytokinin-activated signaling pathway;CC:nucleus;MF:transcription factor activity, sequence-specific DNA binding;MF:DNA binding;	K14491	ARR-B	map04075	Plant hormone signal transduction)	COG0745;COG5641	T:Signal transduction mechanisms);K:Transcription)	sp|Q5N6V8|ORR26_ORYSJ;	Two-component response regulator ORR26 OS=Oryza sativa subsp. japonica OX=39947 GN=RR26 PE=3 SV=2;	PF00072;PF00249	Response_reg;Myb_DNA-binding	Response regulator receiver domain;Myb-like DNA-binding domain
TRINITY_DN17135_c0_g1		24.22	12.6	7.95	4.27	8.45	9.82	225.96	251.76	32.5	44.06	12.54	16.61	14.9233	7.51333	170.073	24.4033	------	------	------	------	------	------	ENOG410ZCS3	S:Function unknown)	------	------	------	------	------
TRINITY_DN17150_c0_g1	hypothetical protein KP509_26G007400 [Ceratopteris richardii])	13.42	16.87	22.4	7.18	14.88	13.37	7.1	5.04	7.23	0.16	0.06	0.48	17.5633	11.81	6.45667	0.233333	GO:0045490;GO:0030570;GO:0046872	BP:pectin catabolic process;MF:pectate lyase activity;MF:metal ion binding;	K01728	pel	map00040	Pentose and glucuronate interconversions)	COG3866	G:Carbohydrate transport and metabolism)	sp|Q9SCP2|PLY12_ARATH;	Probable pectate lyase 12 OS=Arabidopsis thaliana OX=3702 GN=At3g53190 PE=2 SV=2;	PF00544;PF15872	Pectate_lyase_4;SRTM1	Pectate lyase;Serine-rich and transmembrane domain-containing protein 1
TRINITY_DN17189_c0_g1		1.57	1.78	72.2	0.27	0	0.76	1.12	1.88	1.11	163.66	224.4	0.64	25.1833	0.343333	1.37	129.567	------	------	------	------	------	------	------	------	------	------	------	------	------
TRINITY_DN1719_c0_g1	transcription factor bHLH49 isoform X2 [Selaginella moellendorffii])	19.53	31.8	26.16	14.86	23.66	28.47	6.13	5.53	8.63	0.61	0.67	2.89	25.83	22.33	6.76333	1.39	GO:0005634;GO:0003700;GO:0046983	CC:nucleus;MF:transcription factor activity, sequence-specific DNA binding;MF:protein dimerization activity;	------	------	------	------	ENOG4111T9V	K:Transcription)	sp|Q9SRT2|BH062_ARATH;	Transcription factor bHLH62 OS=Arabidopsis thaliana OX=3702 GN=BHLH62 PE=2 SV=1;	PF00010	HLH	Helix-loop-helix DNA-binding domain
TRINITY_DN1719_c0_g3	transcription factor bHLH49 isoform X2 [Selaginella moellendorffii])	54.28	54.24	54.2	28.93	38.22	46.61	6.27	5.78	12.99	1.86	1	0.86	54.24	37.92	8.34667	1.24	GO:0005634;GO:0003700;GO:0046983	CC:nucleus;MF:transcription factor activity, sequence-specific DNA binding;MF:protein dimerization activity;	------	------	------	------	ENOG4111T9V	K:Transcription)	sp|Q9SRT2|BH062_ARATH;	Transcription factor bHLH62 OS=Arabidopsis thaliana OX=3702 GN=BHLH62 PE=2 SV=1;	PF00010	HLH	Helix-loop-helix DNA-binding domain
TRINITY_DN17209_c0_g1	uncharacterized protein LOC9655785 [Selaginella moellendorffii])	2.99	2.11	1.78	1.08	1.07	0.88	0.22	0.15	0.62	0	0.03	0.04	2.29333	1.01	0.33	0.023333	------	------	------	------	------	------	ENOG410Z5UU	S:Function unknown)	------	------	PF14309;PF14383	DUF4378;VARLMGL	Domain of unknown function (DUF4378);DUF761-associated sequence motif
TRINITY_DN17211_c1_g2	hypothetical protein GOP47_0025692 [Adiantum capillus-veneris])	0.2	0.19	0.32	0.22	0.42	0.48	3.72	2.8	2.98	1.24	1.51	1.08	0.236667	0.373333	3.16667	1.27667	GO:0000719;GO:0009650;GO:0016829;GO:0003904;GO:0003677;GO:0071949	BP:photoreactive repair;BP:UV protection;MF:lyase activity;MF:deoxyribodipyrimidine photo-lyase activity;MF:DNA binding;MF:FAD binding;	K01669	phr, PHR1	------	------	COG0415	L:Replication, recombination and repair)	sp|Q9SB00|PHR_ARATH;	Deoxyribodipyrimidine photo-lyase OS=Arabidopsis thaliana OX=3702 GN=PHR1 PE=2 SV=1;	PF00875	DNA_photolyase	DNA photolyase
TRINITY_DN1721_c0_g4	hypothetical protein GOP47_0010875 [Adiantum capillus-veneris])	5.52	6.12	7.83	7.81	5.93	7.67	1.49	0.86	3.65	0.08	0.11	0.14	6.49	7.13667	2	0.11	GO:0110165;GO:0003779	CC:cellular anatomical entity;MF:actin binding;	------	------	------	------	ENOG410XW3C	S:Function unknown)	sp|Q9LUI2|NET1A_ARATH;	Protein NETWORKED 1A OS=Arabidopsis thaliana OX=3702 GN=NET1A PE=1 SV=1;	PF07765	KIP1	KIP1-like protein
TRINITY_DN17245_c0_g1	hypothetical protein KP509_1Z230800 [Ceratopteris richardii])	8.71	27.34	9.4	10.58	25.66	14.04	4.35	4.43	5.1	0.54	1.12	0.65	15.15	16.76	4.62667	0.77	------	------	------	------	------	------	COG2124	Q:Secondary metabolites biosynthesis, transport and catabolism)	sp|Q9LMX7|C78A5_ARATH;	Cytochrome P450 78A5 OS=Arabidopsis thaliana OX=3702 GN=CYP78A5 PE=2 SV=1;	PF00067	p450	Cytochrome P450
TRINITY_DN1725_c1_g2		5.53	4.93	16.07	1.59	2.27	1.23	0.26	0.22	0.51	0	0	0.43	8.84333	1.69667	0.33	0.143333	------	------	K10406	KIFC2_3	------	------	COG5059	Z:Cytoskeleton)	------	------	------	------	------
TRINITY_DN17292_c0_g1	hypothetical protein GOP47_0023628 [Adiantum capillus-veneris])	3.68	15.26	7.84	0	2.47	4.53	0	0	0	0	2.33	0	8.92667	2.33333	0	0.776667	GO:0070475;GO:0001510;GO:0005730;GO:0008168;GO:0003723	BP:rRNA base methylation;BP:RNA methylation;CC:nucleolus;MF:methyltransferase activity;MF:RNA binding;	K15264	NSUN5, WBSCR20, RCM1	------	------	COG0144	J:Translation, ribosomal structure and biogenesis)	sp|Q8GYE8|NSUN5_ARATH;	25S rRNA;	------	------	------
TRINITY_DN17320_c0_g1	hypothetical protein GOP47_0008526 [Adiantum capillus-veneris])	4.56	10.53	1.91	11.32	4.61	7.48	3.01	3.88	0.32	0.48	0.41	0.15	5.66667	7.80333	2.40333	0.346667	GO:0016575;GO:0000122;GO:0000118;GO:0000785;GO:0003714	BP:histone deacetylation;BP:negative regulation of transcription from RNA polymerase II promoter;CC:histone deacetylase complex;CC:chromatin;MF:transcription corepressor activity;	K11644	SIN3A	------	------	COG5602	B:Chromatin structure and dynamics)	sp|O04539|SNL4_ARATH;	Paired amphipathic helix protein Sin3-like 4 OS=Arabidopsis thaliana OX=3702 GN=SNL4 PE=3 SV=3;	PF02671	PAH	Paired amphipathic helix repeat
TRINITY_DN17346_c0_g1	hypothetical protein KP509_02G035000 [Ceratopteris richardii])	1.24	0.37	0.61	0.04	0.36	0.22	18.88	24.17	3.22	63.47	30.6	13.76	0.74	0.206667	15.4233	35.9433	GO:0009733	BP:response to auxin;	------	------	------	------	ENOG410YVCG	S:Function unknown)	------	------	PF02519	Auxin_inducible	Auxin responsive protein
TRINITY_DN17353_c1_g1	hypothetical protein CY35_14G051200 [Sphagnum magellanicum])	2.01	1.79	2.83	2.52	1.59	1.03	1.44	1.08	0.94	0.14	0.13	0.21	2.21	1.71333	1.15333	0.16	GO:0048046;GO:0030145	CC:apoplast;MF:manganese ion binding;	------	------	------	------	ENOG410YH14	S:Function unknown)	sp|Q9SR72|GL32_ARATH;	Germin-like protein subfamily 3 member 2 OS=Arabidopsis thaliana OX=3702 GN=At3g10080 PE=2 SV=1;	PF00190;PF07883	Cupin_1;Cupin_2	Cupin;Cupin domain
TRINITY_DN17355_c0_g1	hypothetical protein GOP47_0017730 [Adiantum capillus-veneris])	3.85	2.25	3.95	0.78	0.88	2.08	0.62	0.44	0	18.63	52.05	4.96	3.35	1.24667	0.353333	25.2133	GO:0006012;GO:0006950;GO:0005737;GO:0047216;GO:0016757	BP:galactose metabolic process;BP:response to stress;CC:cytoplasm;MF:inositol 3-alpha-galactosyltransferase activity;MF:transferase activity, transferring glycosyl groups;	K18819	GOLS	map00052	Galactose metabolism)	COG5597	O:Posttranslational modification, protein turnover, chaperones)	sp|O22893|GOLS1_ARATH;	Galactinol synthase 1 OS=Arabidopsis thaliana OX=3702 GN=GOLS1 PE=1 SV=1;	------	------	------
TRINITY_DN1739_c0_g1		246.68	174.08	43.17	141.75	79.9	184.62	21.1	17.21	11.5	0.33	0.06	2.24	154.643	135.423	16.6033	0.876667	------	------	------	------	------	------	------	------	------	------	------	------	------
TRINITY_DN17409_c0_g1	hypothetical protein KP509_33G030300 [Ceratopteris richardii])	8.6	7.67	7.24	3.65	2.91	4.66	0.58	0.33	3.07	0.1	0.13	0.64	7.83667	3.74	1.32667	0.29	GO:0042744;GO:0006979;GO:0005576;GO:0020037;GO:0140825;GO:0046872	BP:hydrogen peroxide catabolic process;BP:response to oxidative stress;CC:extracellular region;MF:heme binding;MF:old GO;MF:metal ion binding;	K00430	E1.11.1.7	map00940	Phenylpropanoid biosynthesis)	ENOG410YDW3	G:Carbohydrate transport and metabolism)	sp|Q9SLH7|PER20_ARATH;	Peroxidase 20 OS=Arabidopsis thaliana OX=3702 GN=PER20 PE=2 SV=1;	PF00141	peroxidase	Peroxidase
TRINITY_DN17419_c0_g1	hypothetical protein KC19_2G221600 [Ceratodon purpureus])	5.35	0.82	4.18	25.16	7.32	9.84	31.89	42.55	1.88	127.39	263.35	40.47	3.45	14.1067	25.44	143.737	------	------	------	------	------	------	------	------	sp|P24805|TSJT1_TOBAC;	Stem-specific protein TSJT1 OS=Nicotiana tabacum OX=4097 GN=TSJT1 PE=2 SV=1;	PF12481;PF13537	DUF3700;GATase_7	Aluminium induced protein;Glutamine amidotransferase domain
TRINITY_DN17434_c0_g1		4.25	0.24	1.12	2.96	0.24	0.15	0	0	0.03	0	0	0	1.87	1.11667	0.01	0	------	------	------	------	------	------	------	------	------	------	------	------	------
TRINITY_DN17449_c1_g2	hypothetical protein KC19_3G095300 [Ceratodon purpureus])	1.36	0.28	0.91	2.85	3.69	1.73	1.54	1.02	2.38	10.49	11.37	22.04	0.85	2.75667	1.64667	14.6333	------	------	K03671	trxA	------	------	COG0526	O:Posttranslational modification, protein turnover, chaperones)	sp|Q8LDI5|CXXS1_ARATH;	Thioredoxin-like protein CXXS1 OS=Arabidopsis thaliana OX=3702 GN=CXXS1 PE=2 SV=2;	------	------	------
TRINITY_DN17489_c0_g1	hypothetical protein KP509_09G004800 [Ceratopteris richardii])	5.37	1.93	2.77	9.77	4.62	6.37	36.47	30.36	10.6	18.36	17.26	31.58	3.35667	6.92	25.81	22.4	------	------	------	------	------	------	ENOG410Z7Z7	S:Function unknown)	sp|Q56XJ7|Y4276_ARATH;	Uncharacterized protein At4g22758 OS=Arabidopsis thaliana OX=3702 GN=At4g22758 PE=2 SV=1;	------	------	------
TRINITY_DN1748_c1_g1		0	0.07	0	2.12	2.6	2.62	0.05	0.03	0.09	0	0	0.93	0.023333	2.44667	0.056667	0.31	------	------	------	------	------	------	ENOG410YRAU;ENOG410Z2X5	S:Function unknown);	------	------	------	------	------
TRINITY_DN17490_c0_g2	hypothetical protein KP509_14G029700 [Ceratopteris richardii])	5.11	7.7	4.98	2.83	3.19	5.07	1.95	1.28	3.2	0.09	0.29	0.62	5.93	3.69667	2.14333	0.333333	GO:0010267;GO:0010492;GO:0031047;GO:0048366;GO:0009616;GO:0048544;GO:0005634;GO:0003968;GO:0003723	BP:production of ta-siRNAs involved in RNA interference;BP:maintenance of shoot apical meristem identity;BP:gene silencing by RNA;BP:leaf development;BP:virus induced gene silencing;BP:recognition of pollen;CC:nucleus;MF:RNA-directed RNA polymerase activity;MF:RNA binding;	K11699	RDR, RDRP	------	------	ENOG410XQMQ	K:Transcription)	sp|Q9SG02|RDR6_ARATH;	RNA-dependent RNA polymerase 6 OS=Arabidopsis thaliana OX=3702 GN=RDR6 PE=1 SV=1;	PF05183	RdRP	RNA dependent RNA polymerase
TRINITY_DN17526_c0_g1		1.69	0.04	0	0	0	2.05	2.59	4.46	0.71	1.32	0.09	0.15	0.576667	0.683333	2.58667	0.52	------	------	------	------	------	------	------	------	------	------	------	------	------
TRINITY_DN1752_c1_g1	pectinesterase [Selaginella moellendorffii])	19.64	15.55	18.32	4.27	12.74	5.42	0.53	0.42	0.47	0	0	0	17.8367	7.47667	0.473333	0	GO:0042545;GO:0045490;GO:0005576;GO:0046910;GO:0030599;GO:0045330	BP:cell wall modification;BP:pectin catabolic process;CC:extracellular region;MF:pectinesterase inhibitor activity;MF:pectinesterase activity;MF:aspartyl esterase activity;	------	------	------	------	COG4677	G:Carbohydrate transport and metabolism)	sp|O48711|PME12_ARATH;	Probable pectinesterase/pectinesterase inhibitor 12 OS=Arabidopsis thaliana OX=3702 GN=PME12 PE=2 SV=1;	PF01095;PF04043	Pectinesterase;PMEI	Pectinesterase;Plant invertase/pectin methylesterase inhibitor
TRINITY_DN1754_c0_g1	hypothetical protein KP509_08G030100 [Ceratopteris richardii])	11.47	11.29	3.97	7.24	11.25	26.07	118.99	110.51	80.22	139.72	185.75	118.81	8.91	14.8533	103.24	148.093	GO:0000272;GO:0016161;GO:0102229	BP:polysaccharide catabolic process;MF:beta-amylase activity;MF:amylopectin maltohydrolase activity;	K01177	E3.2.1.2	map00500	Starch and sucrose metabolism)	ENOG410XRH5	S:Function unknown)	sp|O23553|BAM3_ARATH;	Beta-amylase 3, chloroplastic OS=Arabidopsis thaliana OX=3702 GN=BAM3 PE=1 SV=3;	PF01373	Glyco_hydro_14	Glycosyl hydrolase family 14
TRINITY_DN17598_c0_g1		0.6	0.92	1.26	2.89	0.28	2.75	1.84	1.4	2.42	20.88	13.7	12.47	0.926667	1.97333	1.88667	15.6833	------	------	------	------	------	------	ENOG410XSE0	G:Carbohydrate transport and metabolism)	------	------	------	------	------
TRINITY_DN17608_c0_g1	hypothetical protein GOP47_0016724, partial [Adiantum capillus-veneris])	7.08	3.62	7.25	1.89	2.8	3.01	4.26	3.38	26.91	0.02	0.07	0.35	5.98333	2.56667	11.5167	0.146667	------	------	------	------	------	------	ENOG4111D9T	S:Function unknown)	------	------	PF13947;PF14380	GUB_WAK_bind;WAK_assoc	Wall-associated receptor kinase galacturonan-binding;Wall-associated receptor kinase C-terminal
TRINITY_DN17626_c0_g1		9.3	22.95	12.38	1.81	11.06	11.89	5.27	10.01	4.65	0	0.75	0.36	14.8767	8.25333	6.64333	0.37	------	------	------	------	------	------	ENOG410YQM1	S:Function unknown)	------	------	PF07816	DUF1645	Protein of unknown function (DUF1645)
TRINITY_DN17631_c0_g1	hypothetical protein KP509_19G021300 [Ceratopteris richardii])	3.28	0.22	3.42	0	0	3.56	0	0	0	0	0.08	0	2.30667	1.18667	0	0.026667	------	------	------	------	------	------	------	------	sp|P92519|M810_ARATH;	Uncharacterized mitochondrial protein AtMg00810 OS=Arabidopsis thaliana OX=3702 GN=AtMg00810 PE=4 SV=1;	PF03732	Retrotrans_gag	Retrotransposon gag protein
TRINITY_DN1765_c0_g1		3.41	13.48	5.91	14.22	9.58	3.22	2.75	2.68	0.85	0.14	0.04	0.81	7.6	9.00667	2.09333	0.33	------	------	------	------	------	------	------	------	------	------	------	------	------
TRINITY_DN17675_c0_g1	hypothetical protein CY35_08G055700 [Sphagnum magellanicum])	71.27	79.95	40.52	31.61	62.57	134.51	28.1	21.33	46.55	1.21	2.09	6.35	63.9133	76.23	31.9933	3.21667	------	------	K09527	DNAJC7	------	------	ENOG410XSU5;COG0457	O:Posttranslational modification, protein turnover, chaperones);S:Function unknown)	sp|Q9SIN1|TTL3_ARATH;	Inactive TPR repeat-containing thioredoxin TTL3 OS=Arabidopsis thaliana OX=3702 GN=TTL3 PE=1 SV=2;	PF00515;PF07719;PF13371;PF13414;PF13432;PF14559;PF13431	TPR_1;TPR_2;TPR_9;TPR_11;TPR_16;TPR_19;TPR_17	Tetratricopeptide repeat;Tetratricopeptide repeat;Tetratricopeptide repeat;TPR repeat;Tetratricopeptide repeat;Tetratricopeptide repeat;Tetratricopeptide repeat
TRINITY_DN17675_c0_g2		77.17	80.13	38.39	26.39	50.52	121.29	31.09	19.37	45.81	0.86	1.38	6.82	65.23	66.0667	32.09	3.02	------	------	K09527	DNAJC7	------	------	ENOG410XSU5	O:Posttranslational modification, protein turnover, chaperones)	------	------	------	------	------
TRINITY_DN17683_c1_g1	hypothetical protein KC19_5G206900 [Ceratodon purpureus])	0.3	0.47	0.18	0.78	0.4	0.38	0.22	0.35	0.74	2.17	2.87	1.26	0.316667	0.52	0.436667	2.1	------	------	------	------	------	------	------	------	sp|P29687|RAB5_TOBAC;	Ras-related protein Rab5 OS=Nicotiana tabacum OX=4097 GN=RAB5 PE=2 SV=1;	------	------	------
TRINITY_DN17690_c0_g1	hypothetical protein KP509_01G093400 [Ceratopteris richardii])	62.11	12.29	26.27	76.13	33.28	32.09	158.72	180.1	156.76	154.83	54.72	582.68	33.5567	47.1667	165.193	264.077	GO:0016021	CC:integral component of membrane;	------	------	------	------	------	------	sp|O82275|TAX1_ARATH;	Signaling peptide TAXIMIN 1 OS=Arabidopsis thaliana OX=3702 GN=TAX1 PE=2 SV=2;	------	------	------
TRINITY_DN1771_c0_g1	hypothetical protein GOP47_0011244 [Adiantum capillus-veneris])	4.23	3.72	4.09	4.61	6.45	16.46	16.04	11.07	36.04	45.24	87.84	53.88	4.01333	9.17333	21.05	62.32	GO:0006631;GO:0030976;GO:0031956;GO:0000287;GO:0016874;GO:0016829	BP:fatty acid metabolic process;MF:thiamine pyrophosphate binding;MF:medium-chain fatty acid-CoA ligase activity;MF:magnesium ion binding;MF:ligase activity;MF:lyase activity;	K22133	AAE3	map00630	Glyoxylate and dicarboxylate metabolism)	COG0318;COG0318	I:Lipid transport and metabolism);Q:Secondary metabolites biosynthesis, transport and catabolism)	sp|Q9SMT7|4CLLA_ARATH;	Oxalate--CoA ligase OS=Arabidopsis thaliana OX=3702 GN=AAE3 PE=1 SV=1;	PF00501	AMP-binding	AMP-binding enzyme
TRINITY_DN1774_c0_g2	hypothetical protein GOP47_0002652 [Adiantum capillus-veneris])	0.59	0.62	0	1.38	4.76	0	17.41	16.21	4.88	15.39	4.85	16.87	0.403333	2.04667	12.8333	12.37	GO:0000398;GO:0046540;GO:0016021;GO:0016491	BP:mRNA splicing, via spliceosome;CC:U4/U6 x U5 tri-snRNP complex;CC:integral component of membrane;MF:oxidoreductase activity;	K08081	TR1	map00960	Tropane, piperidine and pyridine alkaloid biosynthesis)	COG1028	S:Function unknown)	sp|Q9LHT0|TRNHF_ARATH;	Tropinone reductase homolog At5g06060 OS=Arabidopsis thaliana OX=3702 GN=At5g06060 PE=2 SV=1;	PF13561;PF00106;PF08659;PF01370	adh_short_C2;adh_short;KR;Epimerase	Enoyl-(Acyl carrier protein) reductase;short chain dehydrogenase;KR domain;NAD dependent epimerase/dehydratase family
TRINITY_DN17796_c0_g5		0.16	0.7	0.07	0.23	0.07	0.08	0.26	0.21	0.08	1.8	2.88	4.01	0.31	0.126667	0.183333	2.89667	------	------	------	------	------	------	------	------	------	------	------	------	------
TRINITY_DN1783_c0_g1	hypothetical protein SELMODRAFT_108667, partial [Selaginella moellendorffii])	1.24	0.63	0.5	2.24	1.42	4.65	9.49	16.27	6.57	57.71	62.79	22.13	0.79	2.77	10.7767	47.5433	GO:0006355;GO:0003677	BP:regulation of transcription, DNA-templated;MF:DNA binding;	------	------	------	------	ENOG410YB53	K:Transcription)	sp|K4BWV2|NAP1_SOLLC;	NAC domain-containing protein 1 OS=Solanum lycopersicum OX=4081 GN=NAP1 PE=2 SV=1;	PF02365	NAM	No apical meristem (NAM) protein
TRINITY_DN1784_c0_g1		12.46	1.04	2.58	2.72	5.48	2.4	54.47	54.74	7.89	1227.19	77.83	4.31	5.36	3.53333	39.0333	436.443	------	------	------	------	------	------	------	------	------	------	------	------	------
TRINITY_DN17850_c0_g1	GDSL esterase/lipase At3g48460 [Selaginella moellendorffii])	9.72	23.47	22.23	8.74	10.34	12.99	2.78	2.67	7.9	0.6	0.86	1.13	18.4733	10.69	4.45	0.863333	GO:0016788	MF:hydrolase activity, acting on ester bonds;	------	------	------	------	COG3240	S:Function unknown)	sp|Q8RXT9|GDL8_ARATH;	GDSL esterase/lipase At1g28590 OS=Arabidopsis thaliana OX=3702 GN=At1g28590 PE=2 SV=2;	PF00657	Lipase_GDSL	GDSL-like Lipase/Acylhydrolase
TRINITY_DN17853_c0_g1	hypothetical protein GOP47_0016756 [Adiantum capillus-veneris])	0.28	0.16	0.09	0.67	0.14	0.95	0.91	0.85	1.02	1.88	1.85	1.77	0.176667	0.586667	0.926667	1.83333	GO:0016021	CC:integral component of membrane;	------	------	------	------	ENOG410XX87	S:Function unknown)	------	------	PF04654	DUF599	Protein of unknown function, DUF599
TRINITY_DN17881_c0_g1		18.8	7.95	6.7	7.62	7.71	11.55	8.65	8.77	9.7	0.34	0.14	0.44	11.15	8.96	9.04	0.306667	------	------	------	------	------	------	ENOG41129IJ	S:Function unknown)	------	------	------	------	------
TRINITY_DN1788_c0_g1	hypothetical protein KP509_07G060500 [Ceratopteris richardii])	24	24.74	27.66	27.72	35.75	39.01	14.31	14.24	6.71	1.58	3.42	1.53	25.4667	34.16	11.7533	2.17667	------	------	------	------	------	------	ENOG410Y37Q	S:Function unknown)	------	------	------	------	------
TRINITY_DN17916_c0_g1	protein DMR6-LIKE OXYGENASE 2 [Selaginella moellendorffii])	7.96	7.87	7.22	8.8	12.27	13.98	15.94	14.08	11.06	206.98	167.71	69.94	7.68333	11.6833	13.6933	148.21	GO:0046872;GO:0051213;GO:0016491	MF:metal ion binding;MF:dioxygenase activity;MF:oxidoreductase activity;	K06892	F6H	------	------	COG3491	S:Function unknown)	sp|G9M9M2|F6H13_IPOBA;	Feruloyl CoA ortho-hydroxylase F6H1-3 OS=Ipomoea batatas OX=4120 GN=F6H1-3 PE=1 SV=1;	PF03171;PF14226	2OG-FeII_Oxy;DIOX_N	2OG-Fe(II) oxygenase superfamily;non-haem dioxygenase in morphine synthesis N-terminal
TRINITY_DN1792_c0_g1	hypothetical protein KP509_16G002800 [Ceratopteris richardii])	2.72	1.99	3.44	0.81	1.64	3.07	1.43	1.79	7.81	0.02	0.14	0.04	2.71667	1.84	3.67667	0.066667	GO:0005975;GO:0004650	BP:carbohydrate metabolic process;MF:polygalacturonase activity;	------	------	------	------	COG5434	M:Cell wall/membrane/envelope biogenesis)	sp|A7PZL3|PGLR_VITVI;	Probable polygalacturonase OS=Vitis vinifera OX=29760 GN=GSVIVT00026920001 PE=1 SV=1;	PF00295;PF12708;PF13229	Glyco_hydro_28;Pectate_lyase_3;Beta_helix	Glycosyl hydrolases family 28;Pectate lyase superfamily protein;Right handed beta helix region
TRINITY_DN17949_c0_g1	hypothetical protein KP509_25G024200 [Ceratopteris richardii])	7.73	9.2	5.87	4.74	5.72	7.37	3.57	3.12	4.46	0.11	0.81	0.25	7.6	5.94333	3.71667	0.39	GO:0016021	CC:integral component of membrane;	------	------	------	------	ENOG4111H5I	S:Function unknown)	sp|Q0WWT7|STR11_ARATH;	Rhodanese-like domain-containing protein 11, chloroplastic OS=Arabidopsis thaliana OX=3702 GN=STR11 PE=2 SV=1;	PF00581	Rhodanese	Rhodanese-like domain
TRINITY_DN1796_c0_g1	hypothetical protein MARPO_0020s0051 [Marchantia polymorpha])	15.26	39.68	7.97	17.03	16.65	9.68	9.28	13.38	13.16	0.85	1.12	1.42	20.97	14.4533	11.94	1.13	GO:0006355;GO:0016021;GO:0003677	BP:regulation of transcription, DNA-templated;CC:integral component of membrane;MF:DNA binding;	------	------	------	------	------	------	sp|F4JN35|NTL9_ARATH;	Protein NTM1-like 9 OS=Arabidopsis thaliana OX=3702 GN=NTL9 PE=1 SV=1;	PF02365	NAM	No apical meristem (NAM) protein
TRINITY_DN17986_c0_g1		0.12	0.15	0.15	0.61	0.25	1.02	0.7	0.76	0.53	1.7	1.72	2.82	0.14	0.626667	0.663333	2.08	------	------	------	------	------	------	------	------	------	------	------	------	------
TRINITY_DN17998_c0_g1		8.41	4.3	3.18	11.81	12.35	7.38	0.94	0.75	1.4	0.64	0	0	5.29667	10.5133	1.03	0.213333	------	------	K22418	HSD1	------	------	ENOG41114Q2;ENOG4111CMX	S:Function unknown);	------	------	------	------	------
TRINITY_DN18016_c0_g1	UDP-glycosyltransferase 72B1-like [Physcomitrium patens])	11.45	5.48	15.27	12.4	10.13	16.23	68.44	75.78	30.31	1.06	3.47	5.83	10.7333	12.92	58.1767	3.45333	------	------	K18823	UGT91H4	------	------	COG1819	S:Function unknown)	sp|D4Q9Z5|SGT3_SOYBN;	Soyasaponin III rhamnosyltransferase OS=Glycine max OX=3847 GN=GmSGT3 PE=1 SV=1;	PF00201	UDPGT	UDP-glucoronosyl and UDP-glucosyl transferase
TRINITY_DN18016_c0_g2	hypothetical protein M758_2G166300 [Ceratodon purpureus])	16.38	12.74	16.13	17.56	14.98	10.92	2.59	3.98	10.38	0.19	0.43	0.12	15.0833	14.4867	5.65	0.246667	------	------	K18823	UGT91H4	------	------	COG1819	S:Function unknown)	sp|D4Q9Z5|SGT3_SOYBN;	Soyasaponin III rhamnosyltransferase OS=Glycine max OX=3847 GN=GmSGT3 PE=1 SV=1;	PF00201	UDPGT	UDP-glucoronosyl and UDP-glucosyl transferase
TRINITY_DN18028_c0_g1	hypothetical protein GOP47_0009898 [Adiantum capillus-veneris])	31.57	26.96	37.37	18.75	18.08	56.37	17.07	11.5	16.9	0.52	0.11	2.48	31.9667	31.0667	15.1567	1.03667	GO:0006508;GO:0005576;GO:0004190	BP:proteolysis;CC:extracellular region;MF:aspartic-type endopeptidase activity;	------	------	------	------	ENOG410XNV7	O:Posttranslational modification, protein turnover, chaperones)	sp|Q940R4|ASP63_ARATH;	Probable aspartyl protease At4g16563 OS=Arabidopsis thaliana OX=3702 GN=At4g16563 PE=2 SV=1;	PF14541;PF14543;PF00026	TAXi_C;TAXi_N;Asp	Xylanase inhibitor C-terminal;Xylanase inhibitor N-terminal;Eukaryotic aspartyl protease
TRINITY_DN18044_c0_g1	hypothetical protein KP509_29G020600 [Ceratopteris richardii])	0.13	0.1	0.12	0.71	0.28	0.26	2.27	2.01	1.18	12.08	3.51	1.85	0.116667	0.416667	1.82	5.81333	GO:0006355;GO:0009734;GO:0005634	BP:regulation of transcription, DNA-templated;BP:auxin-activated signaling pathway;CC:nucleus;	K14484	IAA	map04075	Plant hormone signal transduction)	ENOG411174J;ENOG410YIRA	K:Transcription);	sp|O24410|IAA20_ARATH;	Auxin-responsive protein IAA20 OS=Arabidopsis thaliana OX=3702 GN=IAA20 PE=1 SV=2;	PF02309	AUX_IAA	AUX/IAA family
TRINITY_DN18044_c0_g2	hypothetical protein KP509_29G020600 [Ceratopteris richardii])	0.22	0.22	0.2	0.55	0.32	0.21	3.08	2.83	5.28	5.32	7.02	1.22	0.213333	0.36	3.73	4.52	GO:0006355;GO:0009734;GO:0005634	BP:regulation of transcription, DNA-templated;BP:auxin-activated signaling pathway;CC:nucleus;	K14484	IAA	map04075	Plant hormone signal transduction)	ENOG410YIRA;ENOG411174J	K:Transcription);	sp|Q9M1R4|IAA30_ARATH;	Auxin-responsive protein IAA30 OS=Arabidopsis thaliana OX=3702 GN=IAA30 PE=1 SV=1;	PF02309	AUX_IAA	AUX/IAA family
TRINITY_DN1808_c1_g1		1.81	16.68	11.37	5.75	5.99	3.83	0.47	0.88	0.83	0.08	0.12	0.07	9.95333	5.19	0.726667	0.09	------	------	------	------	------	------	------	------	------	------	------	------	------
TRINITY_DN18095_c0_g1	hypothetical protein SELMODRAFT_80869, partial [Selaginella moellendorffii])	110.52	71.22	54.71	62.72	60.63	55.34	11.11	10.93	8.49	0.52	2.12	2.18	78.8167	59.5633	10.1767	1.60667	GO:0006357;GO:0005634;GO:0000978;GO:0000981	BP:regulation of transcription from RNA polymerase II promoter;CC:nucleus;MF:RNA polymerase II core promoter proximal region sequence-specific DNA binding;MF:RNA polymerase II transcription factor activity, sequence-specific DNA binding;	------	------	------	------	ENOG410XPMQ	K:Transcription)	sp|Q38897|BEL1_ARATH;	Homeobox protein BEL1 homolog OS=Arabidopsis thaliana OX=3702 GN=BEL1 PE=1 SV=2;	PF07526	POX	Associated with HOX
TRINITY_DN18102_c0_g1	hypothetical protein GOP47_0005009 [Adiantum capillus-veneris])	2.91	4.44	3.69	3.9	0	0	1.42	2.12	0	0.01	0	0	3.68	1.3	1.18	0.003333	GO:0007015;GO:0010119;GO:0003779	BP:actin filament organization;BP:regulation of stomatal movement;MF:actin binding;	------	------	------	------	ENOG410XTBS	S:Function unknown)	sp|Q8GX05|SCAB3_ARATH;	Stomatal closure-related actin-binding protein 3 OS=Arabidopsis thaliana OX=3702 GN=SCAB3 PE=2 SV=1;	------	------	------
TRINITY_DN18106_c0_g1	hypothetical protein GOP47_0010493 [Adiantum capillus-veneris])	0.84	0.24	6.43	1.59	1.04	0.17	1.31	1.63	34.97	1.38	11.77	27.78	2.50333	0.933333	12.6367	13.6433	GO:0006355;GO:0009640;GO:0005634;GO:0008270	BP:regulation of transcription, DNA-templated;BP:photomorphogenesis;CC:nucleus;MF:zinc ion binding;	------	------	------	------	ENOG410YBMW	S:Function unknown)	sp|Q96288|BBX24_ARATH;	B-box zinc finger protein 24 OS=Arabidopsis thaliana OX=3702 GN=BBX24 PE=1 SV=1;	PF00643;PF16366	zf-B_box;CEBP_ZZ	B-box zinc finger;Cytoplasmic polyadenylation element-binding protein ZZ domain
TRINITY_DN1815_c1_g1	hypothetical protein KC19_1G201800 [Ceratodon purpureus])	26.96	19.93	12.93	20.19	8.9	4.85	3.15	6.47	7.29	2.62	0.58	1.7	19.94	11.3133	5.63667	1.63333	GO:0006355;GO:0003677	BP:regulation of transcription, DNA-templated;MF:DNA binding;	------	------	------	------	ENOG410Y9QZ	S:Function unknown)	sp|Q9FLJ2|NC100_ARATH;	NAC domain-containing protein 100 OS=Arabidopsis thaliana OX=3702 GN=NAC100 PE=2 SV=1;	PF02365	NAM	No apical meristem (NAM) protein
TRINITY_DN18176_c0_g1	hypothetical protein KP509_04G105800 [Ceratopteris richardii])	0	0	0	0.84	2.21	0.67	0	0	0	0.77	1.04	0.55	0	1.24	0	0.786667	GO:0003676	MF:nucleic acid binding;	------	------	------	------	------	------	sp|Q94HW2|POLR1_ARATH;	Retrovirus-related Pol polyprotein from transposon RE1 OS=Arabidopsis thaliana OX=3702 GN=RE1 PE=2 SV=1;	PF07727	RVT_2	Reverse transcriptase (RNA-dependent DNA polymerase)
TRINITY_DN18176_c0_g2	hypothetical protein AXG93_3506s1090 [Marchantia polymorpha subsp. ruderalis])	0	0	0	2.68	3.77	2.39	0	0	0	0.83	0.86	1.71	0	2.94667	0	1.13333	GO:0007018;GO:0015074;GO:0030286;GO:0008569;GO:0045505;GO:0051959;GO:0008270;GO:0003676	BP:microtubule-based movement;BP:DNA integration;CC:dynein complex;MF:ATP-dependent microtubule motor activity, minus-end-directed;MF:dynein intermediate chain binding;MF:dynein light intermediate chain binding;MF:zinc ion binding;MF:nucleic acid binding;	------	------	------	------	------	------	sp|P10978|POLX_TOBAC;	Retrovirus-related Pol polyprotein from transposon TNT 1-94 OS=Nicotiana tabacum OX=4097 PE=2 SV=1;	PF14244;PF14223;PF03732;PF13961	Retrotran_gag_3;Retrotran_gag_2;Retrotrans_gag;DUF4219	gag-polypeptide of LTR copia-type;gag-polypeptide of LTR copia-type;Retrotransposon gag protein;Domain of unknown function (DUF4219)
TRINITY_DN18200_c0_g1	hypothetical protein MARPO_0153s0012 [Marchantia polymorpha])	16.76	9.16	19.83	3.51	11.2	15.6	0.68	0.8	1.39	0.67	1.04	3.36	15.25	10.1033	0.956667	1.69	GO:0015031;GO:0006887;GO:0005829;GO:0000145;GO:0005546	BP:protein transport;BP:exocytosis;CC:cytosol;CC:exocyst;MF:phosphatidylinositol-4,5-bisphosphate binding;	K07195	EXOC7, EXO70	------	------	ENOG410YIGI	S:Function unknown)	sp|Q8VY27|E70H1_ARATH;	Exocyst complex component EXO70H1 OS=Arabidopsis thaliana OX=3702 GN=EXO70H1 PE=1 SV=1;	PF03081	Exo70	Exo70 exocyst complex subunit
TRINITY_DN1820_c0_g1	hypothetical protein GOP47_0029851 [Adiantum capillus-veneris])	129.77	63.68	110.36	107.42	54.04	76.64	11.97	19.66	50.45	1.64	2.13	4.9	101.27	79.3667	27.36	2.89	------	------	------	------	------	------	COG2124	Q:Secondary metabolites biosynthesis, transport and catabolism)	sp|Q2MJ21|C7A67_MEDTR;	Cytochrome P450 716A67 OS=Medicago truncatula OX=3880 GN=CYP72A67 PE=2 SV=1;	PF00067	p450	Cytochrome P450
TRINITY_DN1821_c0_g1		0.57	2.54	1.14	3.7	4.14	5.89	2.89	2.08	0.57	73.16	210.69	62.03	1.41667	4.57667	1.84667	115.293	------	------	------	------	------	------	COG2608	S:Function unknown)	------	------	------	------	------
TRINITY_DN18227_c0_g1	hypothetical protein GOP47_0021370 [Adiantum capillus-veneris])	412.18	325.36	351.43	167.02	294.36	295.35	136.23	122.28	153.99	16.62	22.66	30.23	362.99	252.243	137.5	23.17	GO:0006629;GO:0016021;GO:0045485	BP:lipid metabolic process;CC:integral component of membrane;MF:omega-6 fatty acid desaturase activity;	K10256	FAD2	map01040	Biosynthesis of unsaturated fatty acids)	COG3239	I:Lipid transport and metabolism)	sp|P48631|FD6E2_SOYBN;	Omega-6 fatty acid desaturase, endoplasmic reticulum isozyme 2 OS=Glycine max OX=3847 GN=FAD2-2 PE=2 SV=1;	PF00487;PF11960	FA_desaturase;DUF3474	Fatty acid desaturase;Domain of unknown function (DUF3474)
TRINITY_DN18246_c0_g2	hypothetical protein KC19_6G155700 [Ceratodon purpureus])	14.31	2.45	1.73	12.14	20.04	3.95	0.09	0.73	0.13	0.03	0	0.26	6.16333	12.0433	0.316667	0.096667	GO:0016747	MF:transferase activity, transferring acyl groups other than amino-acyl groups;	K19861	BEBT, AMAT	------	------	ENOG410YDJK	S:Function unknown)	sp|Q6E593|BEBT1_PETHY;	Benzyl alcohol O-benzoyltransferase OS=Petunia hybrida OX=4102 GN=BEBT1 PE=1 SV=1;	PF02458	Transferase	Transferase family
TRINITY_DN18255_c0_g2	hypothetical protein GOP47_0029518 [Adiantum capillus-veneris])	2.49	8.94	7.58	3.88	1.85	0.3	0.09	0.16	0.05	0.12	2.35	1.47	6.33667	2.01	0.1	1.31333	GO:0032259;GO:0015074;GO:0003676;GO:0003964;GO:0008168;GO:0046872	BP:methylation;BP:DNA integration;MF:nucleic acid binding;MF:RNA-directed DNA polymerase activity;MF:methyltransferase activity;MF:metal ion binding;	------	------	------	------	COG2801	L:Replication, recombination and repair)	sp|P04323|POL3_DROME;	Retrovirus-related Pol polyprotein from transposon 17.6 OS=Drosophila melanogaster OX=7227 GN=pol PE=4 SV=1;	PF17917;PF17919;PF00078;PF08284	RT_RNaseH;RT_RNaseH_2;RVT_1;RVP_2	RNase H-like domain found in reverse transcriptase;RNase H-like domain found in reverse transcriptase;Reverse transcriptase (RNA-dependent DNA polymerase);Retroviral aspartyl protease
TRINITY_DN1827_c0_g1		54.87	13.8	17.74	55.25	27.8	37.12	66.69	69.19	37.9	433.25	364.8	154.96	28.8033	40.0567	57.9267	317.67	------	------	------	------	------	------	------	------	------	------	------	------	------
TRINITY_DN1827_c1_g1		3.61	0.48	0.72	12.9	4.92	2.58	7.13	7	1.02	20.62	37.31	18.89	1.60333	6.8	5.05	25.6067	------	------	------	------	------	------	------	------	------	------	------	------	------
TRINITY_DN1827_c2_g2		0	0	0.98	6.62	0	1.56	3.11	4.46	2.69	102.97	149.22	34.08	0.326667	2.72667	3.42	95.4233	------	------	------	------	------	------	------	------	------	------	------	------	------
TRINITY_DN18281_c0_g1	zinc finger protein CONSTANS-LIKE 4-like [Physcomitrium patens])	8.54	4.47	3.39	6.51	10.4	13.51	112.17	100.02	30.4	7.58	10.87	91.4	5.46667	10.14	80.8633	36.6167	GO:0009909;GO:0005634;GO:0008270	BP:regulation of flower development;CC:nucleus;MF:zinc ion binding;	------	------	------	------	COG5641	K:Transcription)	sp|Q9FHH8|COL5_ARATH;	Zinc finger protein CONSTANS-LIKE 5 OS=Arabidopsis thaliana OX=3702 GN=COL5 PE=2 SV=2;	PF06203;PF00643	CCT;zf-B_box	CCT motif;B-box zinc finger
TRINITY_DN182_c0_g1	hypothetical protein GOP47_0027256 [Adiantum capillus-veneris])	50.38	64.23	50.96	71.15	53.8	57.11	39.19	33.08	109.69	1.28	2.23	1.9	55.19	60.6867	60.6533	1.80333	GO:0000226;GO:0005737;GO:0005819;GO:0008017	BP:microtubule cytoskeleton organization;CC:cytoplasm;CC:spindle;MF:microtubule binding;	K16732	PRC1, ASE1, MAP65	------	------	ENOG410YZBK	S:Function unknown)	sp|Q9FLP0|MA651_ARATH;	65-kDa microtubule-associated protein 1 OS=Arabidopsis thaliana OX=3702 GN=MAP65-1 PE=1 SV=1;	PF03999	MAP65_ASE1	Microtubule associated protein (MAP65/ASE1 family)
TRINITY_DN182_c0_g4	hypothetical protein GOP47_0027256 [Adiantum capillus-veneris])	14.11	17.91	17.5	12.33	18.86	21	16.36	12.16	21.71	0.5	0.41	0.68	16.5067	17.3967	16.7433	0.53	GO:0000226;GO:0005737;GO:0005819;GO:0008017	BP:microtubule cytoskeleton organization;CC:cytoplasm;CC:spindle;MF:microtubule binding;	K16732	PRC1, ASE1, MAP65	------	------	ENOG410YZBK	S:Function unknown)	sp|Q9FLP0|MA651_ARATH;	65-kDa microtubule-associated protein 1 OS=Arabidopsis thaliana OX=3702 GN=MAP65-1 PE=1 SV=1;	PF03999	MAP65_ASE1	Microtubule associated protein (MAP65/ASE1 family)
TRINITY_DN1830_c0_g2	hypothetical protein CY35_12G032500 [Sphagnum magellanicum])	12.47	8.61	5.43	9.27	8.37	8.86	0.48	0.49	1.76	0.16	0.13	0.16	8.83667	8.83333	0.91	0.15	GO:0016021;GO:0015297;GO:0042910	CC:integral component of membrane;MF:antiporter activity;MF:xenobiotic transporter activity;	K03327	TC.MATE, SLC47A, norM, mdtK, dinF	------	------	COG0534	V:Defense mechanisms)	sp|Q8W4G3|DTX46_ARATH;	Protein DETOXIFICATION 46, chloroplastic OS=Arabidopsis thaliana OX=3702 GN=DTX46 PE=2 SV=1;	PF01554;PF14667	MatE;Polysacc_synt_C	MatE;Polysaccharide biosynthesis C-terminal domain
TRINITY_DN18351_c0_g1	hypothetical protein CY35_13G072900 [Sphagnum magellanicum])	4.04	3.23	5.25	3.33	0.99	2.85	0.34	0.04	0.79	0	0	0	4.17333	2.39	0.39	0	------	------	------	------	------	------	ENOG410Y09R	S:Function unknown)	------	------	------	------	------
TRINITY_DN1835_c0_g1		7.78	10.08	1.54	55.55	25.94	37.69	6.68	6.61	24.74	0.29	0.34	0.48	6.46667	39.7267	12.6767	0.37	------	------	------	------	------	------	------	------	------	------	------	------	------
TRINITY_DN18372_c0_g1	hypothetical protein GOP47_0029518 [Adiantum capillus-veneris])	17.41	0.68	0	0.1	0.11	0.04	1.87	0.9	0	1.99	3.1	5.64	6.03	0.083333	0.923333	3.57667	GO:0032259;GO:0015074;GO:0003676;GO:0003964;GO:0008168;GO:0046872	BP:methylation;BP:DNA integration;MF:nucleic acid binding;MF:RNA-directed DNA polymerase activity;MF:methyltransferase activity;MF:metal ion binding;	------	------	------	------	COG2801	L:Replication, recombination and repair)	sp|P15629|POL_SOCMV;	Enzymatic polyprotein OS=Soybean chlorotic mottle virus OX=10651 GN=ORF V PE=3 SV=2;	PF00078	RVT_1	Reverse transcriptase (RNA-dependent DNA polymerase)
TRINITY_DN1837_c0_g3		0	0	0	0	0	0	0	0	0	9.67	0	0	0	0	0	3.22333	------	------	------	------	------	------	------	------	------	------	------	------	------
TRINITY_DN18439_c0_g1		0	0	10.73	5.29	6.34	4.9	0.49	0.13	0	0	0	0	3.57667	5.51	0.206667	0	------	------	------	------	------	------	------	------	------	------	------	------	------
TRINITY_DN1843_c9_g1	hypothetical protein Mapa_009173 [Marchantia paleacea])	9.25	5.89	3.41	7.85	6.28	7.08	0.34	0.34	1.54	0.2	0.07	0.53	6.18333	7.07	0.74	0.266667	GO:0006468;GO:0004674;GO:0005524	BP:protein phosphorylation;MF:protein serine/threonine kinase activity;MF:ATP binding;	------	------	------	------	COG0515	T:Signal transduction mechanisms)	sp|Q9LSC2|Y3589_ARATH;	PTI1-like tyrosine-protein kinase At3g15890 OS=Arabidopsis thaliana OX=3702 GN=At3g15890 PE=2 SV=1;	------	------	------
TRINITY_DN1844_c0_g3	hypothetical protein GOP47_0012153 [Adiantum capillus-veneris])	6.61	5.44	3.58	3.23	2.64	6.65	1.34	0.96	1.07	0.09	0.07	0.2	5.21	4.17333	1.12333	0.12	------	------	------	------	------	------	COG5411	T:Signal transduction mechanisms)	sp|Q8GTS0|IP5P4_ARATH;	Type I inositol polyphosphate 5-phosphatase 4 OS=Arabidopsis thaliana OX=3702 GN=IP5P4 PE=2 SV=1;	PF03372	Exo_endo_phos	Endonuclease/Exonuclease/phosphatase family
TRINITY_DN18463_c0_g1		0.33	2.02	0.69	1.46	0.55	2.84	0.96	0.92	0.85	26.96	3.45	13.79	1.01333	1.61667	0.91	14.7333	------	------	------	------	------	------	COG2940	S:Function unknown)	------	------	------	------	------
TRINITY_DN18479_c0_g1	hypothetical protein CY35_15G029200 [Sphagnum magellanicum])	0.28	1.02	0.62	2.51	2.73	0.29	0.24	0.13	0.13	3.53	8.17	6.22	0.64	1.84333	0.166667	5.97333	GO:0016021	CC:integral component of membrane;	------	------	------	------	ENOG41103Z8;ENOG410Z8I0	S:Function unknown);	------	------	PF01476	LysM	LysM domain
TRINITY_DN184_c0_g2	hypothetical protein MARPO_0136s0036 [Marchantia polymorpha])	9.14	12.79	33.89	61.54	56.48	17.56	282.64	270.64	413.54	19.02	93.63	41.75	18.6067	45.1933	322.273	51.4667	GO:0032259;GO:0046983;GO:0008171	BP:methylation;MF:protein dimerization activity;MF:O-methyltransferase activity;	K13259	HI4OMT	map00943	Isoflavonoid biosynthesis)	ENOG410XS7T	S:Function unknown)	sp|Q84KK6|I4OMT_GLYEC;	Isoflavone 4'-O-methyltransferase OS=Glycyrrhiza echinata OX=46348 GN=HI4'OMT PE=1 SV=1;	PF00891;PF08100	Methyltransf_2;Dimerisation	O-methyltransferase domain;Dimerisation domain
TRINITY_DN18507_c0_g1	myosin-2 heavy chain-like isoform X2 [Selaginella moellendorffii])	10.67	6.73	10.68	12.35	9.24	12.58	9.36	8.08	8.97	0.06	0.11	0.32	9.36	11.39	8.80333	0.163333	------	------	------	------	------	------	ENOG410YCMD	S:Function unknown)	------	------	PF10358	NT-C2	N-terminal C2 in EEIG1 and EHBP1 proteins
TRINITY_DN1850_c0_g1	hypothetical protein BDL97_12G075400 [Sphagnum fallax])	4.37	3.76	1.99	5.35	3.85	6.28	12.11	10.8	8.33	23.07	19.89	21.74	3.37333	5.16	10.4133	21.5667	GO:0031304;GO:0016021;GO:0005507	CC:intrinsic component of mitochondrial inner membrane;CC:integral component of membrane;MF:copper ion binding;	K02258	COX11, ctaG	map00190	Oxidative phosphorylation)	COG3175	O:Posttranslational modification, protein turnover, chaperones)	sp|Q8GWR0|COX11_ARATH;	Cytochrome c oxidase assembly protein COX11, mitochondrial OS=Arabidopsis thaliana OX=3702 GN=COX11 PE=2 SV=1;	PF04442	CtaG_Cox11	Cytochrome c oxidase assembly protein CtaG/Cox11
TRINITY_DN18563_c1_g1	hypothetical protein Mapa_010725 [Marchantia paleacea])	0.62	2.93	0.48	0.09	1.28	2.22	21.56	28.4	1.9	0.03	0.48	0.09	1.34333	1.19667	17.2867	0.2	GO:0015729;GO:0071423;GO:0035435;GO:0071422;GO:0006839;GO:0008272;GO:0015709;GO:0016021;GO:0031966;GO:0015297;GO:0015131;GO:0015116;GO:0015117;GO:0022857;GO:0015141;GO:0015140	BP:oxaloacetate transport;BP:malate transmembrane transport;BP:phosphate ion transmembrane transport;BP:succinate transmembrane transport;BP:mitochondrial transport;BP:sulfate transport;BP:thiosulfate transport;CC:integral component of membrane;CC:mitochondrial membrane;MF:antiporter activity;MF:oxaloacetate transmembrane transporter activity;MF:sulfate transmembrane transporter activity;MF:thios…	K15104	SLC25A11, OGC	------	------	ENOG410XQHU	S:Function unknown)	sp|Q9SJY5|PUMP5_ARATH;	Mitochondrial uncoupling protein 5 OS=Arabidopsis thaliana OX=3702 GN=PUMP5 PE=2 SV=1;	PF00153	Mito_carr	Mitochondrial carrier protein
TRINITY_DN18603_c0_g1		0	0	0	0	0	0	0.78	0.94	0.61	248.5	415.16	105.53	0	0	0.776667	256.397	------	------	------	------	------	------	------	------	------	------	------	------	------
TRINITY_DN18613_c0_g1	histone H3 [Selaginella moellendorffii])	43.8	24.6	34.88	18.94	13.39	31.71	10.97	6.81	36.86	1.79	2.93	0.5	34.4267	21.3467	18.2133	1.74	GO:0005634;GO:0000786;GO:0030527;GO:0046982;GO:0003677	CC:nucleus;CC:nucleosome;MF:structural constituent of chromatin;MF:protein heterodimerization activity;MF:DNA binding;	K11253	H3	------	------	COG2036	B:Chromatin structure and dynamics)	sp|P68429|H32_MEDSA;	Histone H3.2 OS=Medicago sativa OX=3879 GN=H3-1.1 PE=1 SV=2;	PF00125;PF15511;PF15630;PF15715	Histone;CENP-T_C;CENP-S;PAF	Core histone H2A/H2B/H3/H4;Centromere kinetochore component CENP-T histone fold;CENP-S protein;PCNA-associated factor histone like domain
TRINITY_DN1861_c0_g1	hemoglobin [Ceratodon purpureus])	107.97	37.05	254.85	197.3	120.46	108.73	410.09	278.7	873.85	22.58	8.52	11.91	133.29	142.163	520.88	14.3367	GO:0005344;GO:0046872;GO:0019825;GO:0020037	MF:oxygen transporter activity;MF:metal ion binding;MF:oxygen binding;MF:heme binding;	------	------	------	------	COG1018	C:Energy production and conversion)	sp|Q9FVL0|HBL1_MEDSA;	Non-symbiotic hemoglobin 1 OS=Medicago sativa OX=3879 GN=MHB1 PE=2 SV=1;	PF00042	Globin	Globin
TRINITY_DN1865_c1_g1		0.75	0.28	0.38	0.84	0.54	0.71	1.07	1.17	1.05	3.32	8.14	3.99	0.47	0.696667	1.09667	5.15	------	------	------	------	------	------	------	------	------	------	------	------	------
TRINITY_DN18684_c0_g3		2.66	3.68	2.71	1.22	0	3.57	8.41	4.72	4.58	18.4	11.87	55.51	3.01667	1.59667	5.90333	28.5933	------	------	------	------	------	------	------	------	------	------	------	------	------
TRINITY_DN18761_c0_g1	hypothetical protein GOP47_0028254 [Adiantum capillus-veneris])	4.74	6.24	3.34	3.98	7.7	5.16	1.22	0.79	5.2	0.1	0.06	0.02	4.77333	5.61333	2.40333	0.06	------	------	------	------	------	------	ENOG410YG71	S:Function unknown)	sp|Q9LYE4|FLZ10_ARATH;	FCS-Like Zinc finger 10 OS=Arabidopsis thaliana OX=3702 GN=FLZ10 PE=1 SV=1;	PF04570	zf-FLZ	zinc-finger of the FCS-type, C2-C2
TRINITY_DN18793_c1_g3		0	0	0	0	0	0	0.64	0.81	0	52.4	65.11	4.16	0	0	0.483333	40.5567	------	------	------	------	------	------	------	------	------	------	------	------	------
TRINITY_DN18806_c0_g1		0	1.53	0	7.9	5.13	4.06	0	0	0	0	1.68	0.05	0.51	5.69667	0	0.576667	------	------	------	------	------	------	ENOG410Y65V	S:Function unknown)	sp|P0C2F6|RNHX1_ARATH;	Putative ribonuclease H protein At1g65750 OS=Arabidopsis thaliana OX=3702 GN=At1g65750 PE=3 SV=1;	------	------	------
TRINITY_DN18845_c0_g1	probably inactive leucine-rich repeat receptor-like protein kinase At2g25790 isoform X1 [Selaginella moellendorffii])	68.63	100.28	102.63	71.95	86.12	98.31	91.65	49.66	128.61	2.16	2.75	5.86	90.5133	85.46	89.9733	3.59	GO:0006468;GO:0016020;GO:0016021;GO:0005524;GO:0004672	BP:protein phosphorylation;CC:membrane;CC:integral component of membrane;MF:ATP binding;MF:protein kinase activity;	------	------	------	------	ENOG410YB0Y	S:Function unknown)	sp|Q05091|PGIP_PYRCO;	Polygalacturonase inhibitor OS=Pyrus communis OX=23211 GN=PGIP PE=1 SV=1;	PF13855;PF12799;PF08263;PF00560	LRR_8;LRR_4;LRRNT_2;LRR_1	Leucine rich repeat;Leucine Rich repeats (2 copies);Leucine rich repeat N-terminal domain;Leucine Rich Repeat
TRINITY_DN1884_c0_g1	hypothetical protein KC19_1G081100 [Ceratodon purpureus])	0.7	3.69	2.47	4.44	3.07	1.58	0.27	0.64	0.21	29.88	83.58	5.04	2.28667	3.03	0.373333	39.5	------	------	------	------	------	------	ENOG410YW7W	S:Function unknown)	sp|O65373|BAG5_ARATH;	BAG family molecular chaperone regulator 5, mitochondrial OS=Arabidopsis thaliana OX=3702 GN=BAG5 PE=1 SV=1;	PF02179;PF00612	BAG;IQ	BAG domain;IQ calmodulin-binding motif
TRINITY_DN18874_c1_g1	hypothetical protein GOP47_0015976 [Adiantum capillus-veneris])	4.92	2.08	0.82	4.4	1.33	1.96	18.27	31.7	1.39	24.8	33.16	4.52	2.60667	2.56333	17.12	20.8267	------	------	------	------	------	------	ENOG410YC9T	S:Function unknown)	------	------	PF04720	PDDEXK_6	PDDEXK-like family of unknown function
TRINITY_DN18879_c0_g1	uncharacterized protein LOC112290220 [Physcomitrium patens])	18.15	7.8	4.13	27.75	22.18	23.56	17.56	16.84	54.57	222.39	63.79	209.08	10.0267	24.4967	29.6567	165.087	GO:0016021	CC:integral component of membrane;	------	------	------	------	ENOG410YR46	S:Function unknown)	------	------	------	------	------
TRINITY_DN1888_c0_g1	hypothetical protein CY35_14G085400 [Sphagnum magellanicum])	1.63	1.4	3.43	49.37	60.61	8.45	18.06	19.35	39.07	0.87	17.05	33.74	2.15333	39.4767	25.4933	17.22	GO:0016021;GO:0140359;GO:0005524	CC:integral component of membrane;MF:ABC-type transmembrane transporter activity;MF:ATP binding;	------	------	------	------	ENOG410Z2X5;COG1132	S:Function unknown);V:Defense mechanisms)	sp|A7KVC2|AB4C_MAIZE;	ABC transporter C family MRP4 OS=Zea mays OX=4577 GN=MRP4 PE=2 SV=1;	PF00005;PF02463;PF13555;PF13304;PF13191;PF13476	ABC_tran;SMC_N;AAA_29;AAA_21;AAA_16;AAA_23	ABC transporter;RecF/RecN/SMC N terminal domain;P-loop containing region of AAA domain;AAA domain, putative AbiEii toxin, Type IV TA system;AAA ATPase domain;AAA domain
TRINITY_DN18899_c0_g1	hypothetical protein KC19_6G009800 [Ceratodon purpureus])	14.56	17.85	17.23	13.45	19.03	19.06	1.02	1.31	4.58	0.13	1.53	0.18	16.5467	17.18	2.30333	0.613333	GO:0030245;GO:0008810	BP:cellulose catabolic process;MF:cellulase activity;	K01179	E3.2.1.4	map00500	Starch and sucrose metabolism)	ENOG410YA4V	G:Carbohydrate transport and metabolism)	sp|Q9C9H5|GUN9_ARATH;	Endoglucanase 9 OS=Arabidopsis thaliana OX=3702 GN=CEL3 PE=1 SV=1;	PF00759	Glyco_hydro_9	Glycosyl hydrolase family 9
TRINITY_DN18899_c1_g1	endoglucanase 17 [Selaginella moellendorffii])	0.45	6.68	2.02	9.98	3.93	1.32	0	0	0.18	0	0.08	0.03	3.05	5.07667	0.06	0.036667	GO:0030245;GO:0008810	BP:cellulose catabolic process;MF:cellulase activity;	------	------	------	------	ENOG410XPC9	G:Carbohydrate transport and metabolism)	sp|P05522|GUN1_PERAE;	Endoglucanase 1 OS=Persea americana OX=3435 GN=CEL1 PE=2 SV=1;	PF00759	Glyco_hydro_9	Glycosyl hydrolase family 9
TRINITY_DN188_c0_g2	hypothetical protein GOP47_0013658 [Adiantum capillus-veneris])	2.01	2.15	0.95	2.89	1.71	2.22	2.9	3.46	2.94	11.26	25.27	10.86	1.70333	2.27333	3.1	15.7967	GO:0016042;GO:0004806	BP:lipid catabolic process;MF:triglyceride lipase activity;	K14674	TGL4	map00565;map00564;map00561;map00590;map00591;map00592;map00100	Ether lipid metabolism);Glycerophospholipid metabolism);Glycerolipid metabolism);Arachidonic acid metabolism);Linoleic acid metabolism);alpha-Linolenic acid metabolism);Steroid biosynthesis)	COG1752	S:Function unknown)	sp|Q9LZA6|SDP1_ARATH;	Triacylglycerol lipase SDP1 OS=Arabidopsis thaliana OX=3702 GN=SDP1 PE=1 SV=1;	PF11815;PF01734	DUF3336;Patatin	Domain of unknown function (DUF3336);Patatin-like phospholipase
TRINITY_DN19016_c0_g1	hypothetical protein KP509_17G039400 [Ceratopteris richardii])	3.21	19.01	9.1	6.1	4.08	6.1	0.91	0.94	6.51	0.04	0.44	0.09	10.44	5.42667	2.78667	0.19	------	------	------	------	------	------	ENOG410YEM2	G:Carbohydrate transport and metabolism)	sp|Q9M2S9|EXP16_ARATH;	Expansin-A16 OS=Arabidopsis thaliana OX=3702 GN=EXPA16 PE=2 SV=1;	PF01357	Expansin_C	Expansin C-terminal domain
TRINITY_DN1901_c0_g1		6.77	5.66	3.16	12.94	9.46	8.2	5.78	4.77	3.06	49.66	21.59	35.53	5.19667	10.2	4.53667	35.5933	------	------	K09264	K09264	------	------	------	------	sp|D7SMN6|FULL_VITVI;	Agamous-like MADS-box protein FUL-L OS=Vitis vinifera OX=29760 GN=FULL PE=2 SV=1;	------	------	------
TRINITY_DN19030_c0_g2	hypothetical protein GOP47_0011734 [Adiantum capillus-veneris])	12.33	5.47	6.59	1.12	4.35	13.97	2.92	2.26	3.45	0.05	0.23	0.11	8.13	6.48	2.87667	0.13	GO:0006168;GO:0044209;GO:0006166;GO:0005737;GO:0003999	BP:adenine salvage;BP:AMP salvage;BP:purine ribonucleoside salvage;CC:cytoplasm;MF:adenine phosphoribosyltransferase activity;	K00759	APRT, apt	map00230	Purine metabolism)	COG0503	F:Nucleotide transport and metabolism)	sp|Q9LFP0|APT5_ARATH;	Adenine phosphoribosyltransferase 5 OS=Arabidopsis thaliana OX=3702 GN=APT5 PE=1 SV=1;	PF00156	Pribosyltran	Phosphoribosyl transferase domain
TRINITY_DN1904_c0_g1		2.88	2.34	0.71	2.77	2.39	5	6.88	7.77	5.5	43.97	44.96	18.59	1.97667	3.38667	6.71667	35.84	------	------	------	------	------	------	------	------	------	------	------	------	------
TRINITY_DN19092_c0_g1	hypothetical protein KP509_29G046400 [Ceratopteris richardii])	9.21	5.25	4.5	6.13	8.68	8.45	1.27	1.26	6.99	0.13	0.27	0.14	6.32	7.75333	3.17333	0.18	GO:0009664;GO:0009653;GO:0016020;GO:0005576	BP:plant-type cell wall organization;BP:anatomical structure morphogenesis;CC:membrane;CC:extracellular region;	------	------	------	------	ENOG410YEM2	G:Carbohydrate transport and metabolism)	sp|Q38865|EXPA6_ARATH;	Expansin-A6 OS=Arabidopsis thaliana OX=3702 GN=EXPA6 PE=2 SV=2;	PF01357;PF03330	Expansin_C;DPBB_1	Expansin C-terminal domain;Lytic transglycolase
TRINITY_DN1909_c0_g1	hypothetical protein KC19_6G155700 [Ceratodon purpureus])	18.76	7.73	23.88	7.55	22.99	4.72	0.8	1.83	0.47	0	0.4	0.16	16.79	11.7533	1.03333	0.186667	GO:0016747	MF:transferase activity, transferring acyl groups other than amino-acyl groups;	------	------	------	------	ENOG410YDJK	S:Function unknown)	sp|Q6E593|BEBT1_PETHY;	Benzyl alcohol O-benzoyltransferase OS=Petunia hybrida OX=4102 GN=BEBT1 PE=1 SV=1;	PF02458	Transferase	Transferase family
TRINITY_DN19149_c0_g2	hypothetical protein KP509_37G024700 [Ceratopteris richardii])	0.05	0.07	1.91	0	0.4	0.14	14.52	12.84	3.88	0.2	0.31	0.89	0.676667	0.18	10.4133	0.466667	GO:0009768;GO:0009416;GO:0009535;GO:0009522;GO:0009523;GO:0016168	BP:photosynthesis, light harvesting in photosystem I;BP:response to light stimulus;CC:chloroplast thylakoid membrane;CC:photosystem I;CC:photosystem II;MF:chlorophyll binding;	K08913	LHCB2	map00196	Photosynthesis - antenna proteins)	ENOG410ZHBU	J:Translation, ribosomal structure and biogenesis)	sp|P27520|CB215_PEA;	Chlorophyll a-b binding protein 215, chloroplastic OS=Pisum sativum OX=3888 GN=CAB215 PE=1 SV=1;	PF00504	Chloroa_b-bind	Chlorophyll A-B binding protein
TRINITY_DN19179_c0_g1	hypothetical protein KC19_2G210600 [Ceratodon purpureus])	9.84	14.86	21.37	12.28	8.47	10.92	1.71	2.53	4.06	0.07	0.3	0.39	15.3567	10.5567	2.76667	0.253333	GO:0008194	MF:UDP-glycosyltransferase activity;	------	------	------	------	COG1819	S:Function unknown)	sp|D4Q9Z4|SGT2_SOYBN;	Soyasapogenol B glucuronide galactosyltransferase OS=Glycine max OX=3847 GN=GmSGT2 PE=1 SV=1;	PF00201	UDPGT	UDP-glucoronosyl and UDP-glucosyl transferase
TRINITY_DN19187_c0_g3		0.04	0	0	0	0	0	0.26	0.11	0	0.6	2.36	1.41	0.013333	0	0.123333	1.45667	------	------	------	------	------	------	------	------	------	------	------	------	------
TRINITY_DN19282_c0_g1	hypothetical protein BDL97_11G004800 [Sphagnum fallax])	6.73	11.37	17.49	11.26	11.09	36.96	74.93	70.17	72.49	64.27	101.01	82.99	11.8633	19.77	72.53	82.7567	GO:0045892;GO:0007165;GO:0005634	BP:negative regulation of transcription, DNA-templated;BP:signal transduction;CC:nucleus;	------	------	------	------	ENOG410YWGT	S:Function unknown)	sp|Q94F39|AFP3_ARATH;	Ninja-family protein AFP3 OS=Arabidopsis thaliana OX=3702 GN=AFP3 PE=1 SV=1;	PF16135	TDBD	Tify domain binding domain
TRINITY_DN19313_c0_g1		15.31	11.79	19.15	9.56	6.88	11.29	0.95	0.99	4.4	0	0.31	0.26	15.4167	9.24333	2.11333	0.19	------	------	------	------	------	------	------	------	------	------	------	------	------
TRINITY_DN1933_c0_g1	hypothetical protein KP509_03G046700 [Ceratopteris richardii])	0.29	0	0	0.31	0.43	0.87	36.14	41.79	4.06	0	0	0	0.096667	0.536667	27.33	0	GO:0019438;GO:0032259;GO:0008757;GO:0047763;GO:0008171;GO:0046983	BP:aromatic compound biosynthetic process;BP:methylation;MF:S-adenosylmethionine-dependent methyltransferase activity;MF:caffeate O-methyltransferase activity;MF:O-methyltransferase activity;MF:protein dimerization activity;	------	------	------	------	ENOG410XS7T	S:Function unknown)	sp|Q8W013|COMT1_CATRO;	Caffeic acid 3-O-methyltransferase OS=Catharanthus roseus OX=4058 GN=COMT1 PE=2 SV=1;	PF00891;PF08100;PF16864	Methyltransf_2;Dimerisation;Dimerisation2	O-methyltransferase domain;Dimerisation domain;Dimerisation domain
TRINITY_DN19378_c0_g1	hypothetical protein M758_2G166300 [Ceratodon purpureus])	0	3.33	0	3.5	5.41	0	1.5	1.72	6.48	0	0	0	1.11	2.97	3.23333	0	------	------	K22772	FG2	map00944	Flavone and flavonol biosynthesis)	COG1819	S:Function unknown)	sp|I1LCI8|FG2KO_SOYBN;	UDP-glycosyltransferase 79A6 OS=Glycine max OX=3847 GN=FG2 PE=1 SV=1;	------	------	------
TRINITY_DN19386_c0_g1	protein DOG1-like 3 [Selaginella moellendorffii])	0.41	0.04	0.05	0.25	0.05	0.12	2.29	2.65	1.2	8.76	16.71	4.35	0.166667	0.14	2.04667	9.94	GO:0006351;GO:0043565	BP:transcription, DNA-templated;MF:sequence-specific DNA binding;	------	------	------	------	ENOG4111BI9	K:Transcription)	sp|Q84JC2|DOGL4_ARATH;	Protein DOG1-like 4 OS=Arabidopsis thaliana OX=3702 GN=DOGL4 PE=1 SV=1;	PF14144	DOG1	Seed dormancy control
TRINITY_DN1939_c0_g1		0.36	0.04	0.22	0.1	0.64	0.47	12.3	11.36	10.71	8107.84	935.39	444.29	0.206667	0.403333	11.4567	3162.51	------	------	------	------	------	------	------	------	------	------	------	------	------
TRINITY_DN19434_c0_g1	hypothetical protein KP509_08G036300 [Ceratopteris richardii])	18.31	43.56	22.23	12.64	14.55	32.35	7.59	4.61	4.27	0.51	0.92	0.52	28.0333	19.8467	5.49	0.65	GO:0070475;GO:0070042	BP:rRNA base methylation;MF:rRN;	------	------	------	------	ENOG410XU0P;ENOG41108X7	S:Function unknown);	sp|F4I1X0|HIP41_ARATH;	Heavy metal-associated isoprenylated plant protein 41 OS=Arabidopsis thaliana OX=3702 GN=HIPP41 PE=3 SV=1;	PF10354	BMT5-like	rRNA (uridine-N3-)-methyltransferase BTM5-like
TRINITY_DN1943_c0_g1	fimbrin-5 [Selaginella moellendorffii])	5.02	13.2	7	10.64	9.93	7.71	80.91	68.65	16.92	67.34	90.71	49.46	8.40667	9.42667	55.4933	69.17	GO:0051017;GO:0051639;GO:0032432;GO:0005737;GO:0005884;GO:0051015	BP:actin filament bundle assembly;BP:actin filament network formation;CC:actin filament bundle;CC:cytoplasm;CC:actin filament;MF:actin filament binding;	K17275	PLS1	------	------	COG5069	Z:Cytoskeleton)	sp|Q7G188|FIMB1_ARATH;	Fimbrin-1 OS=Arabidopsis thaliana OX=3702 GN=FIM1 PE=1 SV=2;	PF00307;PF11971;PF06294	CH;CAMSAP_CH;CH_2	Calponin homology (CH) domain;CAMSAP CH domain;CH-like domain in sperm protein
TRINITY_DN1944_c0_g1	hypothetical protein KP509_24G016400 [Ceratopteris richardii])	14.77	9.54	10.93	8.58	8.98	11.75	35.12	42.32	13.8	120.43	125.24	51.04	11.7467	9.77	30.4133	98.9033	GO:0016021;GO:0005886;GO:0022857	CC:integral component of membrane;CC:plasma membrane;MF:transmembrane transporter activity;	------	------	------	------	COG3104	E:Amino acid transport and metabolism)	sp|Q8RX77|PTR21_ARATH;	Protein NRT1/ PTR FAMILY 2.13 OS=Arabidopsis thaliana OX=3702 GN=NPF2.13 PE=1 SV=1;	PF00854	PTR2	POT family
TRINITY_DN19452_c0_g1	cytochrome oxidase subunit 2 [Eosphagnum rigescens])	1.07	0.31	1.16	0.64	1.75	1.44	1.45	1.41	3.26	10.33	11.05	21.14	0.846667	1.27667	2.04	14.1733	GO:0005743;GO:0016021;GO:0070469;GO:0004129;GO:0005507	CC:mitochondrial inner membrane;CC:integral component of membrane;CC:respiratory chain;MF:cytochrome-c oxidase activity;MF:copper ion binding;	K02261	COX2	map00190	Oxidative phosphorylation)	COG1622	C:Energy production and conversion)	sp|P93285|COX2_ARATH;	Cytochrome c oxidase subunit 2 OS=Arabidopsis thaliana OX=3702 GN=COX2 PE=1 SV=2;	PF00116;PF02790	COX2;COX2_TM	Cytochrome C oxidase subunit II, periplasmic domain;Cytochrome C oxidase subunit II, transmembrane domain
TRINITY_DN19464_c0_g1	hypothetical protein SELMODRAFT_424391 [Selaginella moellendorffii])	0.08	0	0.04	0.22	0	0	6.11	5.71	12	5.35	1.21	0	0.04	0.073333	7.94	2.18667	GO:0016021	CC:integral component of membrane;	------	------	------	------	ENOG410YKKZ	S:Function unknown)	sp|Q9LFS2|GEX3_ARATH;	Protein GAMETE EXPRESSED 3 OS=Arabidopsis thaliana OX=3702 GN=GEX3 PE=2 SV=1;	------	------	------
TRINITY_DN19476_c0_g1	hypothetical protein KP509_11G045200 [Ceratopteris richardii])	3.24	9.64	6.73	0.11	2.67	0.34	5.98	7.71	1.35	0.2	0.05	0	6.53667	1.04	5.01333	0.083333	GO:0009691;GO:0005829;GO:0005634;GO:0016799;GO:0102682;GO:0016829	BP:cytokinin biosynthetic process;CC:cytosol;CC:nucleus;MF:hydrolase activity, hydrolyzing N-glycosyl compounds;MF:N6;MF:lyase activity;	K22522	LOG	------	------	COG1611	S:Function unknown)	sp|Q8RUN2|LOG1_ARATH;	Cytokinin riboside 5'-monophosphate phosphoribohydrolase LOG1 OS=Arabidopsis thaliana OX=3702 GN=LOG1 PE=1 SV=1;	PF03641;PF18306	Lysine_decarbox;LDcluster4	Possible lysine decarboxylase;SLOG cluster4 family
TRINITY_DN19480_c0_g3	WD repeat-containing protein 53-like [Physcomitrium patens])	1.64	3.25	3.39	5	3.32	4.24	6.5	5.94	3.28	12.18	35.45	5.7	2.76	4.18667	5.24	17.7767	------	------	K10999	CESA	------	------	ENOG4111IGI	S:Function unknown)	sp|Q32KQ2|WDR53_BOVIN;	WD repeat-containing protein 53 OS=Bos taurus OX=9913 GN=WDR53 PE=2 SV=1;	PF00400	WD40	WD domain, G-beta repeat
TRINITY_DN19484_c0_g2		0.13	0.12	0.04	0.12	0.04	0.07	0.28	0.12	0.22	3.84	2.1	1.73	0.096667	0.076667	0.206667	2.55667	------	------	------	------	------	------	------	------	------	------	------	------	------
TRINITY_DN1957_c0_g1		18.03	3.11	1.47	69.94	34.76	2.65	0	0	0.09	0.5	0.98	8.78	7.53667	35.7833	0.03	3.42	------	------	------	------	------	------	------	------	------	------	------	------	------
TRINITY_DN19583_c0_g2		6.53	2.91	1.94	16.12	6.91	6.49	21.54	23.03	21.01	74.21	23.74	139.9	3.79333	9.84	21.86	79.2833	------	------	------	------	------	------	ENOG4111BFI	S:Function unknown)	------	------	------	------	------
TRINITY_DN19592_c0_g1	uncharacterized protein LOC112345774 [Selaginella moellendorffii])	4.41	5.45	4.33	5.8	4.74	4.7	1.11	0.94	8.79	0.09	0.29	0.1	4.73	5.08	3.61333	0.16	GO:0016021	CC:integral component of membrane;	------	------	------	------	ENOG410YMIV	S:Function unknown)	------	------	------	------	------
TRINITY_DN19597_c0_g1	hypothetical protein MARPO_0058s0008 [Marchantia polymorpha])	4.42	3.5	5.03	5.75	2.66	7.08	0.38	0.19	0.66	0	0	0.06	4.31667	5.16333	0.41	0.02	GO:0006468;GO:0016021;GO:0005524;GO:0004672	BP:protein phosphorylation;CC:integral component of membrane;MF:ATP binding;MF:protein kinase activity;	------	------	------	------	ENOG410YF7E	S:Function unknown)	sp|Q9ZU46|ZAR1_ARATH;	Receptor protein kinase-like protein ZAR1 OS=Arabidopsis thaliana OX=3702 GN=ZAR1 PE=1 SV=1;	PF07714;PF00069;PF08263;PF13855;PF12799	PK_Tyr_Ser-Thr;Pkinase;LRRNT_2;LRR_8;LRR_4	Protein tyrosine and serine/threonine kinase;Protein kinase domain;Leucine rich repeat N-terminal domain;Leucine rich repeat;Leucine Rich repeats (2 copies)
TRINITY_DN195_c0_g1	hypothetical protein M758_8G195000 [Ceratodon purpureus])	67.17	91.95	105.17	124.73	110.58	137.03	153.73	165.72	179.58	853.91	672.85	977.79	88.0967	124.113	166.343	834.85	------	------	------	------	------	------	ENOG41117F2	S:Function unknown)	sp|Q9FYF7|Y1736_ARATH;	REF/SRPP-like protein At1g67360 OS=Arabidopsis thaliana OX=3702 GN=At1g67360 PE=2 SV=1;	PF05755	REF	Rubber elongation factor protein (REF)
TRINITY_DN19610_c0_g1	hypothetical protein CY35_10G089600 [Sphagnum magellanicum])	317.55	141.09	98.79	72.96	52.75	184.5	62.81	59.62	53.86	4.31	2.1	1.19	185.81	103.403	58.7633	2.53333	------	------	K18881	DJ1D	map00620	Pyruvate metabolism)	COG0693	S:Function unknown)	sp|Q9M8R4|DJ1D_ARATH;	Protein DJ-1 homolog D OS=Arabidopsis thaliana OX=3702 GN=DJ1D PE=1 SV=1;	------	------	------
TRINITY_DN19611_c0_g1	ent-kaurenoic acid oxidase 2 isoform X1 [Selaginella moellendorffii])	19.98	6.79	33.29	17.76	8.39	21.3	4.75	8.85	16.25	0.46	0.96	1.1	20.02	15.8167	9.95	0.84	GO:0010268;GO:0016132;GO:0016125;GO:0016021;GO:0004497;GO:0020037;GO:0016705;GO:0005506;GO:0016491	BP:brassinosteroid homeostasis;BP:brassinosteroid biosynthetic process;BP:sterol metabolic process;CC:integral component of membrane;MF:monooxygenase activity;MF:heme binding;MF:oxidoreductase activity, acting on paired donors, with incorporation or reduction of molecular oxygen;MF:iron ion binding;MF:oxidoreductase activity;	K17875	CYP88D6	------	------	COG2124	Q:Secondary metabolites biosynthesis, transport and catabolism)	sp|B5BSX1|BAMO_GLYUR;	Beta-amyrin 11-oxidase OS=Glycyrrhiza uralensis OX=74613 GN=CYP88D6 PE=1 SV=1;	PF00067	p450	Cytochrome P450
TRINITY_DN1961_c0_g2	hypothetical protein KP509_10G005400 [Ceratopteris richardii])	0.64	0.99	0.5	2.39	2.21	1.58	4.64	4.96	1.67	9.08	2.9	4.63	0.71	2.06	3.75667	5.53667	------	------	K09286	EREBP	------	------	ENOG410YERP	K:Transcription)	sp|Q9LUM4|RAP22_ARATH;	Ethylene-responsive transcription factor RAP2-2 OS=Arabidopsis thaliana OX=3702 GN=RAP2-2 PE=1 SV=2;	PF00847	AP2	AP2 domain
TRINITY_DN19649_c1_g1	hypothetical protein AXG93_815s1430 [Marchantia polymorpha subsp. ruderalis])	0	0	0	0	0	1.37	0	0	0	2.89	3.81	3.32	0	0.456667	0	3.34	GO:0003824	MF:catalytic activity;	------	------	------	------	ENOG4111MK6;ENOG410Y65V	S:Function unknown);	sp|P0C2F6|RNHX1_ARATH;	Putative ribonuclease H protein At1g65750 OS=Arabidopsis thaliana OX=3702 GN=At1g65750 PE=3 SV=1;	PF00078	RVT_1	Reverse transcriptase (RNA-dependent DNA polymerase)
TRINITY_DN19665_c0_g1	hypothetical protein GOP47_0013496 [Adiantum capillus-veneris])	2.32	1.5	0.8	1.57	1.04	1.85	0.54	0.27	1.39	0.04	0.06	0.09	1.54	1.48667	0.733333	0.063333	------	------	------	------	------	------	ENOG410YA6Y	S:Function unknown)	------	------	PF12043	DUF3527	Domain of unknown function (DUF3527)
TRINITY_DN19716_c0_g1		0	0	0	0	0	0.05	0.21	0.11	0	1.06	2.2	0.65	0	0.016667	0.106667	1.30333	------	------	------	------	------	------	------	------	------	------	------	------	------
TRINITY_DN1972_c0_g1	hypothetical protein GOP47_0023377 [Adiantum capillus-veneris])	9.62	33.8	4.09	2.58	1.25	3.97	38.96	45.41	12.05	7.74	6.55	6.09	15.8367	2.6	32.14	6.79333	------	------	------	------	------	------	COG0515	T:Signal transduction mechanisms)	sp|Q9SXB4|Y1130_ARATH;	G-type lectin S-receptor-like serine/threonine-protein kinase At1g11300 OS=Arabidopsis thaliana OX=3702 GN=At1g11300 PE=2 SV=1;	PF11883	DUF3403	Domain of unknown function (DUF3403)
TRINITY_DN19730_c0_g1	hypothetical protein BDL97_12G066100 [Sphagnum fallax])	8.63	6.41	5.3	2.86	5.87	7.12	4.15	3.1	4.12	0.16	0.21	0.29	6.78	5.28333	3.79	0.22	------	------	------	------	------	------	ENOG4111EYK	S:Function unknown)	------	------	PF05910	DUF868	Plant protein of unknown function (DUF868)
TRINITY_DN1975_c0_g1	hypothetical protein M758_9G075100 [Ceratodon purpureus])	233.48	45.62	77.06	14.67	77.01	105.96	73.73	143.62	103.58	0.87	5.25	3.45	118.72	65.88	106.977	3.19	GO:0016126;GO:0015936;GO:0008299;GO:0005778;GO:0016021;GO:0005789;GO:0004420	BP:sterol biosynthetic process;BP:coenzyme A metabolic process;BP:isoprenoid biosynthetic process;CC:peroxisomal membrane;CC:integral component of membrane;CC:endoplasmic reticulum membrane;MF:hydroxymethylglutaryl-CoA reductas;	K00021	HMGCR	map00900	Terpenoid backbone biosynthesis)	COG1257	I:Lipid transport and metabolism)	sp|P29058|HMDH2_HEVBR;	3-hydroxy-3-methylglutaryl-coenzyme A reductase 2;	PF00368	HMG-CoA_red	Hydroxymethylglutaryl-coenzyme A reductase
TRINITY_DN19774_c0_g1		125.39	114.58	63.67	115.02	107.84	109.95	31.41	37.14	70.8	1.07	2.5	5	101.213	110.937	46.45	2.85667	------	------	------	------	------	------	ENOG41117ZH	S:Function unknown)	------	------	------	------	------
TRINITY_DN19838_c0_g1	hypothetical protein M758_12G067100 [Ceratodon purpureus])	2.51	2.52	1.86	1.81	0.81	1.51	0.2	0.2	1.08	0	0.02	0.05	2.29667	1.37667	0.493333	0.023333	GO:0005634	CC:nucleus;	------	------	------	------	ENOG410YH00	S:Function unknown)	sp|Q9SD20|MS5L2_ARATH;	Protein POLLENLESS 3-LIKE 2 OS=Arabidopsis thaliana OX=3702 GN=At3g51280 PE=2 SV=1;	PF00515;PF14559;PF07719;PF13181;PF13432	TPR_1;TPR_19;TPR_2;TPR_8;TPR_16	Tetratricopeptide repeat;Tetratricopeptide repeat;Tetratricopeptide repeat;Tetratricopeptide repeat;Tetratricopeptide repeat
TRINITY_DN19872_c0_g1	stellacyanin [Selaginella moellendorffii])	7.96	6.06	6.3	3.81	3.6	6.48	0.53	0.75	3.33	0	0.07	0	6.77333	4.63	1.53667	0.023333	GO:0046658;GO:0009055	CC:anchored component of plasma membrane;MF:electron carrier activity;	------	------	------	------	ENOG410YW92	S:Function unknown)	sp|Q9SK27|ENL1_ARATH;	Early nodulin-like protein 1 OS=Arabidopsis thaliana OX=3702 GN=At2g25060 PE=2 SV=2;	PF02298	Cu_bind_like	Plastocyanin-like domain
TRINITY_DN1998_c0_g1	oil body-associated protein 1A-like [Physcomitrium patens])	4.37	2.73	1.55	0.35	0.36	0.49	13.51	10.85	13.88	8.92	34.61	14.83	2.88333	0.4	12.7467	19.4533	------	------	------	------	------	------	ENOG410XPKS	S:Function unknown)	sp|Q9ZVY7|OBP1A_ARATH;	Oil body-associated protein 1A OS=Arabidopsis thaliana OX=3702 GN=OBAP1A PE=1 SV=1;	PF06884	DUF1264	Protein of unknown function (DUF1264)
TRINITY_DN199_c5_g1		7.26	11.75	9.77	20.4	8.82	23.81	10.41	20.91	8.46	21540.3	29.69	32402	9.59333	17.6767	13.26	17990.7	------	------	------	------	------	------	------	------	------	------	------	------	------
TRINITY_DN20009_c0_g1	hypothetical protein GOP47_0023484 [Adiantum capillus-veneris])	4.59	6.62	5.49	2.48	2.51	4.07	1.21	1.02	4.19	0.11	0.24	0.11	5.56667	3.02	2.14	0.153333	GO:0005634;GO:0003886;GO:0003682;GO:0003677	CC:nucleus;MF:DN;MF:chromatin binding;MF:DNA binding;	K00558	DNMT1, dcm	map00270	Cysteine and methionine metabolism)	COG0270	L:Replication, recombination and repair)	sp|C0SQ89|CMT3_ORYSJ;	DNA;	PF00145;PF01426;PF00385	DNA_methylase;BAH;Chromo	C-5 cytosine-specific DNA methylase;BAH domain;Chromo (CHRromatin Organisation MOdifier) domain
TRINITY_DN2004_c0_g1	hypothetical protein KP509_11G049300 [Ceratopteris richardii])	1.68	1.25	1.46	3.44	1.33	1.72	26.78	23.55	5.79	6.58	8.43	7.12	1.46333	2.16333	18.7067	7.37667	GO:0009639;GO:0009959	BP:response to red or far red light;BP:negative gravitropism;	------	------	------	------	ENOG410YB2T	S:Function unknown)	sp|F4KGE8|GIL1_ARATH;	Protein GRAVITROPIC IN THE LIGHT 1 OS=Arabidopsis thaliana OX=3702 GN=GIL1 PE=1 SV=1;	PF04859	DUF641	Plant protein of unknown function (DUF641)
TRINITY_DN2004_c0_g2	hypothetical protein KP509_06G053000 [Ceratopteris richardii])	2.62	1.4	1.94	2.65	2.28	1.38	6.33	4.1	7.34	0.1	0.25	0.56	1.98667	2.10333	5.92333	0.303333	GO:0009639;GO:0009959	BP:response to red or far red light;BP:negative gravitropism;	------	------	------	------	ENOG410YB2T	S:Function unknown)	sp|F4KGE8|GIL1_ARATH;	Protein GRAVITROPIC IN THE LIGHT 1 OS=Arabidopsis thaliana OX=3702 GN=GIL1 PE=1 SV=1;	PF04859	DUF641	Plant protein of unknown function (DUF641)
TRINITY_DN20071_c0_g1	hypothetical protein BDL97_01G180100 [Sphagnum fallax])	29.33	29.29	29.29	19.22	18.92	26.46	8.42	8	14.18	0.64	0.53	4.58	29.3033	21.5333	10.2	1.91667	------	------	------	------	------	------	COG0484;ENOG410YIE6	O:Posttranslational modification, protein turnover, chaperones);	------	------	PF00226	DnaJ	DnaJ domain
TRINITY_DN20084_c0_g1		19.63	17.78	10.46	0	0	28.26	0	0	0.95	0.04	0	0.71	15.9567	9.42	0.316667	0.25	------	------	------	------	------	------	------	------	------	------	------	------	------
TRINITY_DN20186_c0_g2	hypothetical protein GOP47_0019822 [Adiantum capillus-veneris])	156.42	149.44	40.1	34.8	100.66	186.75	73.69	69.19	86.37	2.52	2.14	3.12	115.32	107.403	76.4167	2.59333	GO:0050661;GO:0050660;GO:0004499	MF:NADP binding;MF:flavin adenine dinucleotide binding;MF:N,N-dimethylaniline monooxygenase activity;	K00485	FMO	map00430	Taurine and hypotaurine metabolism)	COG2072	P:Inorganic ion transport and metabolism)	sp|Q9LMA1|FMO1_ARATH;	Probable flavin-containing monooxygenase 1 OS=Arabidopsis thaliana OX=3702 GN=FMO1 PE=2 SV=1;	PF00743;PF13738;PF13434;PF01266;PF07992;PF13450	FMO-like;Pyr_redox_3;Lys_Orn_oxgnase;DAO;Pyr_redox_2;NAD_binding_8	Flavin-binding monooxygenase-like;Pyridine nucleotide-disulphide oxidoreductase;L-lysine 6-monooxygenase/L-ornithine 5-monooxygenase;FAD dependent oxidoreductase;Pyridine nucleotide-disulphide oxidoreductase;NAD(P)-binding Rossmann-like domain
TRINITY_DN2019_c2_g1	hypothetical protein KP509_13G060300 [Ceratopteris richardii])	10.32	1.41	1.23	1.47	4.38	1.37	1.79	0.56	0.75	402.56	2.39	150.18	4.32	2.40667	1.03333	185.043	------	------	------	------	------	------	------	------	------	------	------	------	------
TRINITY_DN20231_c0_g1		18.52	19.35	17.88	9.77	2.15	9.4	0	0	6.07	0.32	0	0	18.5833	7.10667	2.02333	0.106667	------	------	------	------	------	------	ENOG411076A	S:Function unknown)	------	------	------	------	------
TRINITY_DN20236_c1_g1		0	0	0	0	0	0	0.83	0	0	166.23	179.77	4.34	0	0	0.276667	116.78	------	------	------	------	------	------	------	------	------	------	------	------	------
TRINITY_DN20236_c1_g2		0	0	0	0	0	0.39	0.7	0.67	2.77	176.15	72.27	17.21	0	0.13	1.38	88.5433	------	------	------	------	------	------	------	------	------	------	------	------	------
TRINITY_DN20238_c0_g1	hypothetical protein Mapa_016907 [Marchantia paleacea])	16.02	9.97	7.53	8.43	9.9	2.72	7.84	8.21	1.99	0.63	0.7	0.62	11.1733	7.01667	6.01333	0.65	GO:0046872;GO:0051213;GO:0016491	MF:metal ion binding;MF:dioxygenase activity;MF:oxidoreductase activity;	------	------	------	------	COG3491	S:Function unknown)	sp|Q39224|SRG1_ARATH;	Protein SRG1 OS=Arabidopsis thaliana OX=3702 GN=SRG1 PE=2 SV=1;	PF03171;PF14226	2OG-FeII_Oxy;DIOX_N	2OG-Fe(II) oxygenase superfamily;non-haem dioxygenase in morphine synthesis N-terminal
TRINITY_DN20261_c0_g1		70.5	38.53	216	8.76	39.57	92.81	9.09	7.81	27.82	0.61	2.28	4.01	108.343	47.0467	14.9067	2.3	------	------	------	------	------	------	COG4886	S:Function unknown)	sp|Q9SX38|DRL4_ARATH;	Putative disease resistance protein At1g50180 OS=Arabidopsis thaliana OX=3702 GN=At1g50180 PE=3 SV=2;	PF18052	Rx_N	Rx N-terminal domain
TRINITY_DN20267_c0_g1	hypothetical protein MARPO_0037s0106 [Marchantia polymorpha])	7.31	4.78	4.71	2.79	4.1	6.8	0.86	0.57	0.77	0.09	0.38	0.08	5.6	4.56333	0.733333	0.183333	GO:0006004;GO:0016139;GO:0005975;GO:0005764;GO:0004560	BP:fucose metabolic process;BP:glycoside catabolic process;BP:carbohydrate metabolic process;CC:lysosome;MF:alpha-L-fucosidase activity;	K01206	FUCA	map00511	Other glycan degradation)	COG3669	G:Carbohydrate transport and metabolism)	sp|Q8GW72|FUCO1_ARATH;	Alpha-L-fucosidase 1 OS=Arabidopsis thaliana OX=3702 GN=FUC1 PE=1 SV=2;	PF01120;PF14871	Alpha_L_fucos;GHL6	Alpha-L-fucosidase;Hypothetical glycosyl hydrolase 6
TRINITY_DN2030_c1_g2	hypothetical protein Mapa_001692 [Marchantia paleacea])	6.55	12.55	13.29	5.1	11.36	7.96	4.02	3.73	8.87	36.18	96.61	12.97	10.7967	8.14	5.54	48.5867	GO:0016021	CC:integral component of membrane;	------	------	------	------	COG0823	U:Intracellular trafficking, secretion, and vesicular transport)	sp|Q39J78|TOLB_BURL3;	Tol-Pal system protein TolB OS=Burkholderia lata;	PF07676;PF00930	PD40;DPPIV_N	WD40-like Beta Propeller Repeat;Dipeptidyl peptidase IV (DPP IV) N-terminal region
TRINITY_DN20312_c0_g1		14.74	20.45	3.62	50.7	53.3	28.67	1.44	0.92	0	1.46	2.54	9.62	12.9367	44.2233	0.786667	4.54	------	------	------	------	------	------	------	------	------	------	------	------	------
TRINITY_DN20313_c0_g1		1.08	2	0.82	0.25	0	1.18	5.87	3.55	11.59	109.31	86.24	7.87	1.3	0.476667	7.00333	67.8067	------	------	------	------	------	------	------	------	------	------	------	------	------
TRINITY_DN20349_c0_g1	hypothetical protein KP509_05G084200 [Ceratopteris richardii])	4.17	1.48	5.23	0.57	0.84	2.5	0.62	0.39	1.31	0	0	0.06	3.62667	1.30333	0.773333	0.02	GO:0016021;GO:0046872	CC:integral component of membrane;MF:metal ion binding;	------	------	------	------	ENOG410YDS9	S:Function unknown)	sp|Q9SJ74|B561G_ARATH;	Cytochrome b561 and DOMON domain-containing protein At2g04850 OS=Arabidopsis thaliana OX=3702 GN=At2g04850 PE=2 SV=2;	PF04526;PF03188	DUF568;Cytochrom_B561	Protein of unknown function (DUF568);Eukaryotic cytochrome b561
TRINITY_DN20358_c0_g2	hypothetical protein CY35_03G142600 [Sphagnum magellanicum])	2.71	2.58	1.29	1.11	1.48	1.14	0.19	0.16	0.24	0	0	0	2.19333	1.24333	0.196667	0	GO:0006468;GO:0010074;GO:0010082;GO:0016021;GO:0001653;GO:0004672;GO:0005524	BP:protein phosphorylation;BP:maintenance of meristem identity;BP:regulation of root meristem growth;CC:integral component of membrane;MF:peptide receptor activity;MF:protein kinase activity;MF:ATP binding;	------	------	------	------	COG4886	S:Function unknown)	sp|C0LGV1|RGI2_ARATH;	LRR receptor-like serine/threonine-protein kinase RGI2 OS=Arabidopsis thaliana OX=3702 GN=RGI2 PE=1 SV=1;	PF07714;PF00069	PK_Tyr_Ser-Thr;Pkinase	Protein tyrosine and serine/threonine kinase;Protein kinase domain
TRINITY_DN20367_c0_g1	uncharacterized protein LOC112290113 [Physcomitrium patens])	4.61	5.39	1.69	13.72	3.24	11.26	2.31	2.24	1.07	22.6	13.47	18.72	3.89667	9.40667	1.87333	18.2633	------	------	------	------	------	------	ENOG410ZN7Q;ENOG410YRGG	S:Function unknown);	------	------	PF07797	DUF1639	Protein of unknown function (DUF1639)
TRINITY_DN2041_c0_g1	hypothetical protein KP509_06G038100 [Ceratopteris richardii])	23.47	15.91	18.52	20.98	16.78	18.16	11.68	7.91	33.42	0.8	1.93	0.16	19.3	18.64	17.67	0.963333	GO:0006633;GO:0009507;GO:0005739;GO:0004318;GO:0016631	BP:fatty acid biosynthetic process;CC:chloroplast;CC:mitochondrion;MF:enoyl-[acyl-carrier-protein] reductas;MF:enoyl-[acyl-carrier-protein] reductase activity;	K00208	fabI	map00780;map00061	Biotin metabolism);Fatty acid biosynthesis)	COG0623	I:Lipid transport and metabolism)	sp|Q9SLA8|FABI_ARATH;	Enoyl-[acyl-carrier-protein] reductase [NADH], chloroplastic OS=Arabidopsis thaliana OX=3702 GN=MOD1 PE=1 SV=1;	PF13561;PF00106	adh_short_C2;adh_short	Enoyl-(Acyl carrier protein) reductase;short chain dehydrogenase
TRINITY_DN2041_c0_g2	hypothetical protein KP509_06G038100 [Ceratopteris richardii])	47.15	47.55	73	40.82	55.58	67.53	23.2	18.19	54.03	2.64	3.85	1.99	55.9	54.6433	31.8067	2.82667	GO:0006633;GO:0009507;GO:0005739;GO:0004318;GO:0016631	BP:fatty acid biosynthetic process;CC:chloroplast;CC:mitochondrion;MF:enoyl-[acyl-carrier-protein] reductas;MF:enoyl-[acyl-carrier-protein] reductase activity;	K00208	fabI	map00780;map00061	Biotin metabolism);Fatty acid biosynthesis)	COG0623	I:Lipid transport and metabolism)	sp|Q9SLA8|FABI_ARATH;	Enoyl-[acyl-carrier-protein] reductase [NADH], chloroplastic OS=Arabidopsis thaliana OX=3702 GN=MOD1 PE=1 SV=1;	PF13561;PF00106	adh_short_C2;adh_short	Enoyl-(Acyl carrier protein) reductase;short chain dehydrogenase
TRINITY_DN20483_c0_g5	hypothetical protein KP509_18G081000 [Ceratopteris richardii])	1.72	3.08	1.62	2.02	1.15	1.94	9.6	8.5	9.89	7.39	22.56	12.92	2.14	1.70333	9.33	14.29	GO:0003700;GO:0003677	MF:transcription factor activity, sequence-specific DNA binding;MF:DNA binding;	------	------	------	------	ENOG410YN7N	S:Function unknown)	sp|Q93ZL5|CDF2_ARATH;	Cyclic dof factor 2 OS=Arabidopsis thaliana OX=3702 GN=CDF2 PE=1 SV=2;	PF02701	zf-Dof	Dof domain, zinc finger
TRINITY_DN2053_c0_g2	vacuolar-sorting receptor 4 [Selaginella moellendorffii])	0	0	0	5.94	0	0	4.74	4.03	0	3.18	3.67	12.16	0	1.98	2.92333	6.33667	GO:0006896;GO:0006623;GO:0006511;GO:0005802;GO:0016021;GO:0016020;GO:0005768;GO:0017119;GO:0061630;GO:0005509	BP:Golgi to vacuole transport;BP:protein targeting to vacuole;BP:ubiquitin-dependent protein catabolic process;CC:trans-Golgi network;CC:integral component of membrane;CC:membrane;CC:endosome;CC:Golgi transport complex;MF:ubiquitin protein ligase activity;MF:calcium ion binding;	------	------	------	------	ENOG41105IF	U:Intracellular trafficking, secretion, and vesicular transport)	sp|P93026|VSR1_ARATH;	Vacuolar-sorting receptor 1 OS=Arabidopsis thaliana OX=3702 GN=VSR1 PE=1 SV=2;	PF14670	FXa_inhibition	Coagulation Factor Xa inhibitory site
TRINITY_DN2054_c0_g1	hypothetical protein KP509_36G052900 [Ceratopteris richardii])	3.27	3.8	4.01	20.73	25.02	10.09	17.82	26.5	6.71	178.09	90.42	113.93	3.69333	18.6133	17.01	127.48	GO:0005737;GO:0005509	CC:cytoplasm;MF:calcium ion binding;	------	------	------	------	ENOG4111FVP	S:Function unknown)	sp|Q9M5G3|TCTP_HORVU;	Translationally-controlled tumor protein homolog OS=Hordeum vulgare OX=4513 GN=TCTP PE=2 SV=2;	PF00838	TCTP	Translationally controlled tumour protein
TRINITY_DN20584_c0_g1	hypothetical protein GOP47_0016074 [Adiantum capillus-veneris])	0	0.06	0.02	0.58	0.52	0.08	1.73	2.41	1.01	18.49	22.26	110.44	0.026667	0.393333	1.71667	50.3967	------	------	------	------	------	------	ENOG410Y8WV;ENOG4110VKM	S:Function unknown);	sp|F4I9E1|NFD4_ARATH;	Protein NUCLEAR FUSION DEFECTIVE 4 OS=Arabidopsis thaliana OX=3702 GN=NFD4 PE=3 SV=1;	PF06813	Nodulin-like	Nodulin-like
TRINITY_DN2058_c0_g1	hypothetical protein KP509_18G044600 [Ceratopteris richardii])	12.13	16.37	20.89	1.38	20.12	2.18	1.35	0.95	0.12	0	0.17	0.58	16.4633	7.89333	0.806667	0.25	GO:0003333;GO:0016020;GO:0016021;GO:0015171	BP:amino acid transmembrane transport;CC:membrane;CC:integral component of membrane;MF:amino acid transmembrane transporter activity;	K24917	AAP	------	------	COG0814	E:Amino acid transport and metabolism)	sp|Q38967|AAP2_ARATH;	Amino acid permease 2 OS=Arabidopsis thaliana OX=3702 GN=AAP2 PE=1 SV=1;	PF01490	Aa_trans	Transmembrane amino acid transporter protein
TRINITY_DN20627_c0_g1		10.26	4.4	3.38	9.86	8.61	12.51	2.82	2.88	1.25	0.51	0.42	0.55	6.01333	10.3267	2.31667	0.493333	------	------	------	------	------	------	------	------	------	------	PF13041;PF12854;PF01535;PF13812;PF17177;PF10037;PF08579	PPR_2;PPR_1;PPR;PPR_3;PPR_long;MRP-S27;RPM2	PPR repeat family;PPR repeat;PPR repeat;Pentatricopeptide repeat domain;Pentacotripeptide-repeat region of PRORP;Mitochondrial 28S ribosomal protein S27;Mitochondrial ribonuclease P subunit (RPM2)
TRINITY_DN20643_c0_g1	pectinesterase [Selaginella moellendorffii])	6.14	3.98	6.67	0.99	2.01	4.72	2.15	1.73	3.86	0	0.06	0.02	5.59667	2.57333	2.58	0.026667	GO:0042545;GO:0045490;GO:0005576;GO:0046910;GO:0030599;GO:0045330	BP:cell wall modification;BP:pectin catabolic process;CC:extracellular region;MF:pectinesterase inhibitor activity;MF:pectinesterase activity;MF:aspartyl esterase activity;	K01051	E3.1.1.11	map00040	Pentose and glucuronate interconversions)	COG4677	G:Carbohydrate transport and metabolism)	sp|O81301|PME40_ARATH;	Probable pectinesterase/pectinesterase inhibitor 40 OS=Arabidopsis thaliana OX=3702 GN=PME40 PE=2 SV=1;	PF01095;PF04043	Pectinesterase;PMEI	Pectinesterase;Plant invertase/pectin methylesterase inhibitor
TRINITY_DN2067_c0_g1	hypothetical protein KP509_36G046500 [Ceratopteris richardii])	25.09	17.98	13.07	18.62	18.02	18.91	2.29	2.1	2.9	0.54	2	0.27	18.7133	18.5167	2.43	0.936667	------	------	------	------	------	------	ENOG410Y2WM	S:Function unknown)	------	------	PF04784	DUF547	Protein of unknown function, DUF547
TRINITY_DN2068_c0_g1	hypothetical protein MARPO_0085s0070 [Marchantia polymorpha])	6.77	6.24	7.31	8.1	7.52	8.05	0.87	0.31	2.15	0	0.01	0	6.77333	7.89	1.11	0.003333	GO:0006275;GO:0004842;GO:0003677	BP:regulation of DNA replication;MF:ubiquitin-protein transferase activity;MF:DNA binding;	------	------	------	------	ENOG410YAY3	S:Function unknown)	sp|C6L7U1|LIN1_LOTJA;	Putative E3 ubiquitin-protein ligase LIN-1 OS=Lotus japonicus OX=34305 GN=CERBERUS PE=2 SV=2;	------	------	------
TRINITY_DN20702_c0_g1		0.18	0.2	0.76	2.91	7.74	6.58	9.19	3.63	6.4	0.63	3.54	6.6	0.38	5.74333	6.40667	3.59	------	------	------	------	------	------	------	------	------	------	------	------	------
TRINITY_DN2070_c0_g2		0.03	30.28	0.08	29.89	0	0	0	0	0	4.16	0	0	10.13	9.96333	0	1.38667	------	------	------	------	------	------	------	------	------	------	------	------	------
TRINITY_DN2071_c0_g2	hypothetical protein Mapa_013918 [Marchantia paleacea])	6.25	4.21	3.7	1.03	11.86	5.6	0.19	0.23	0.2	0	1.05	0.04	4.72	6.16333	0.206667	0.363333	GO:0006357;GO:0005634;GO:0046983;GO:0000978;GO:0000981	BP:regulation of transcription from RNA polymerase II promoter;CC:nucleus;MF:protein dimerization activity;MF:RNA polymerase II core promoter proximal region sequence-specific DNA binding;MF:RNA polymerase II transcription factor activity, sequence-specific DNA binding;	------	------	------	------	ENOG4111AEF	K:Transcription)	sp|Q8GXT3|BH123_ARATH;	Transcription factor bHLH123 OS=Arabidopsis thaliana OX=3702 GN=BHLH123 PE=1 SV=1;	------	------	------
TRINITY_DN20721_c1_g1	hypothetical protein KP509_24G036800 [Ceratopteris richardii])	0.71	0.05	0.07	0.05	0.86	0.01	3.65	5.93	0.73	2.69	9.06	5.58	0.276667	0.306667	3.43667	5.77667	GO:0006468;GO:0016021;GO:0005524;GO:0004672	BP:protein phosphorylation;CC:integral component of membrane;MF:ATP binding;MF:protein kinase activity;	------	------	------	------	COG4886	S:Function unknown)	sp|C0LGP4|Y3475_ARATH;	Probable LRR receptor-like serine/threonine-protein kinase At3g47570 OS=Arabidopsis thaliana OX=3702 GN=At3g47570 PE=2 SV=1;	PF00069;PF07714;PF13855;PF12799;PF08263	Pkinase;PK_Tyr_Ser-Thr;LRR_8;LRR_4;LRRNT_2	Protein kinase domain;Protein tyrosine and serine/threonine kinase;Leucine rich repeat;Leucine Rich repeats (2 copies);Leucine rich repeat N-terminal domain
TRINITY_DN20756_c0_g1	uncharacterized protein LOC112293531 [Physcomitrium patens])	0	0.11	0.08	0	0	0	15.05	20.11	20.7	3.54	18.52	0.07	0.063333	0	18.62	7.37667	GO:0016021	CC:integral component of membrane;	------	------	------	------	ENOG410YJNN	S:Function unknown)	------	------	PF03350	UPF0114	Uncharacterized protein family, UPF0114
TRINITY_DN20763_c0_g1	hypothetical protein KP509_04G045600 [Ceratopteris richardii])	0.15	0.04	0.09	0.46	0	0	0.17	0.09	0.28	2.06	15.43	0.64	0.093333	0.153333	0.18	6.04333	GO:0016567;GO:0016021;GO:0016740	BP:protein ubiquitination;CC:integral component of membrane;MF:transferase activity;	------	------	------	------	ENOG41121N2	O:Posttranslational modification, protein turnover, chaperones)	sp|Q8RX29|ATL70_ARATH;	RING-H2 finger protein ATL70 OS=Arabidopsis thaliana OX=3702 GN=ATL70 PE=2 SV=1;	PF13639;PF17123;PF13923;PF13445;PF12678;PF14634;PF00097;PF13920	zf-RING_2;zf-RING_11;zf-C3HC4_2;zf-RING_UBOX;zf-rbx1;zf-RING_5;zf-C3HC4;zf-C3HC4_3	Ring finger domain;RING-like zinc finger;Zinc finger, C3HC4 type (RING finger);RING-type zinc-finger;RING-H2 zinc finger domain;zinc-RING finger domain;Zinc finger, C3HC4 type (RING finger);Zinc finger, C3HC4 type (RING finger)
TRINITY_DN20781_c0_g1	hypothetical protein GOP47_0002868, partial [Adiantum capillus-veneris])	7.67	1.83	4.76	2.63	9.65	4.1	1.03	0.93	2.32	0.29	0.18	0.17	4.75333	5.46	1.42667	0.213333	------	------	------	------	------	------	ENOG410Y9S4	G:Carbohydrate transport and metabolism)	sp|Q9ZQG9|E1314_ARATH;	Glucan endo-1,3-beta-glucosidase 14 OS=Arabidopsis thaliana OX=3702 GN=At2g27500 PE=2 SV=2;	PF00332	Glyco_hydro_17	Glycosyl hydrolases family 17
TRINITY_DN20818_c0_g1	probable LRR receptor-like serine/threonine-protein kinase At1g67720 isoform X1 [Selaginella moellendorffii])	20.88	17.33	7.55	21.33	17.59	20.56	4.73	2.93	1.94	0.71	1	2.69	15.2533	19.8267	3.2	1.46667	GO:0006468;GO:0016021;GO:0005524;GO:0004672	BP:protein phosphorylation;CC:integral component of membrane;MF:ATP binding;MF:protein kinase activity;	------	------	------	------	ENOG410XT2C	T:Signal transduction mechanisms)	sp|C0LGI2|Y1677_ARATH;	Probable LRR receptor-like serine/threonine-protein kinase At1g67720 OS=Arabidopsis thaliana OX=3702 GN=At1g67720 PE=1 SV=1;	PF12819;PF07714;PF00069;PF12799;PF13855	Malectin_like;PK_Tyr_Ser-Thr;Pkinase;LRR_4;LRR_8	Malectin-like domain;Protein tyrosine and serine/threonine kinase;Protein kinase domain;Leucine Rich repeats (2 copies);Leucine rich repeat
TRINITY_DN20836_c0_g1	O-fucosyltransferase 19 [Selaginella moellendorffii])	1.71	3.24	1.45	1.54	1.92	1.87	66.26	60.63	43.44	16.95	17.12	41.55	2.13333	1.77667	56.7767	25.2067	GO:0006004;GO:0005737;GO:0016021;GO:0016740	BP:fucose metabolic process;CC:cytoplasm;CC:integral component of membrane;MF:transferase activity;	------	------	------	------	ENOG410YKDZ	S:Function unknown)	sp|Q9SH89|OFT19_ARATH;	O-fucosyltransferase 19 OS=Arabidopsis thaliana OX=3702 GN=OFUT19 PE=2 SV=1;	PF10250	O-FucT	GDP-fucose protein O-fucosyltransferase
TRINITY_DN20848_c0_g1	uncharacterized protein LOC112341862 [Selaginella moellendorffii])	2.36	2.51	0.06	2.88	0	0	0.47	0.47	1.14	0	0	0	1.64333	0.96	0.693333	0	------	------	K01528	DNM1_3	map04144	Endocytosis)	COG2801	L:Replication, recombination and repair)	sp|Q94HW2|POLR1_ARATH;	Retrovirus-related Pol polyprotein from transposon RE1 OS=Arabidopsis thaliana OX=3702 GN=RE1 PE=2 SV=1;	PF07727	RVT_2	Reverse transcriptase (RNA-dependent DNA polymerase)
TRINITY_DN2090_c1_g1		1.14	6.31	3.54	3	1.89	0.44	0	0	0	0	0.03	0	3.66333	1.77667	0	0.01	------	------	------	------	------	------	------	------	------	------	------	------	------
TRINITY_DN2092_c0_g1	hypothetical protein GOP47_0014831 [Adiantum capillus-veneris])	9.1	2.45	3.46	6.21	3.3	9.8	18.61	19.44	7.19	28.01	42.4	26.24	5.00333	6.43667	15.08	32.2167	GO:0016021;GO:0016020;GO:0016298	CC:integral component of membrane;CC:membrane;MF:lipase activity;	K18368	CSE	map00940	Phenylpropanoid biosynthesis)	COG2267	I:Lipid transport and metabolism)	sp|Q9C942|CSE_ARATH;	Caffeoylshikimate esterase OS=Arabidopsis thaliana OX=3702 GN=CSE PE=1 SV=1;	PF12146;PF12697;PF00561;PF00756;PF20408	Hydrolase_4;Abhydrolase_6;Abhydrolase_1;Esterase;Abhydrolase_11	Serine aminopeptidase, S33;Alpha/beta hydrolase family;alpha/beta hydrolase fold;Putative esterase;Alpha/beta hydrolase domain
TRINITY_DN20948_c0_g1	hypothetical protein GOP47_0010689 [Adiantum capillus-veneris])	1.3	1.9	4.13	1.38	0.95	2.59	0.18	0.16	0.55	0.02	0.05	0.02	2.44333	1.64	0.296667	0.03	------	------	------	------	------	------	ENOG410YIBJ	S:Function unknown)	sp|A0A178VBJ0|APSR1_ARATH;	Protein ALTERED PHOSPHATE STARVATION RESPONSE 1 OS=Arabidopsis thaliana OX=3702 GN=APSR1 PE=2 SV=1;	PF04782;PF04783	DUF632;DUF630	Protein of unknown function (DUF632);Protein of unknown function (DUF630)
TRINITY_DN2094_c2_g1	hypothetical protein KP509_20G026000 [Ceratopteris richardii])	6.91	10.32	12.05	12.74	15.41	13.47	11.22	6.13	10.06	0.05	0.11	1.24	9.76	13.8733	9.13667	0.466667	GO:0006468;GO:0016021;GO:0004674;GO:0005524	BP:protein phosphorylation;CC:integral component of membrane;MF:protein serine/threonine kinase activity;MF:ATP binding;	------	------	------	------	COG4886	S:Function unknown)	sp|Q9LRT1|Y3804_ARATH;	Probably inactive leucine-rich repeat receptor-like protein kinase At3g28040 OS=Arabidopsis thaliana OX=3702 GN=At3g28040 PE=1 SV=1;	PF00069;PF07714	Pkinase;PK_Tyr_Ser-Thr	Protein kinase domain;Protein tyrosine and serine/threonine kinase
TRINITY_DN2094_c2_g2	probable LRR receptor-like serine/threonine-protein kinase IRK [Selaginella moellendorffii])	4.1	5.12	5.55	4.24	4.72	7.07	5.75	3.27	4.63	0.07	0.13	0.52	4.92333	5.34333	4.55	0.24	GO:0006468;GO:0016021;GO:0033612;GO:0004674;GO:0004672;GO:0005524	BP:protein phosphorylation;CC:integral component of membrane;MF:receptor serine/threonine kinase binding;MF:protein serine/threonine kinase activity;MF:protein kinase activity;MF:ATP binding;	------	------	------	------	COG4886	S:Function unknown)	sp|Q9LRT1|Y3804_ARATH;	Probably inactive leucine-rich repeat receptor-like protein kinase At3g28040 OS=Arabidopsis thaliana OX=3702 GN=At3g28040 PE=1 SV=1;	PF13855;PF12799;PF08263	LRR_8;LRR_4;LRRNT_2	Leucine rich repeat;Leucine Rich repeats (2 copies);Leucine rich repeat N-terminal domain
TRINITY_DN2095_c0_g1	hypothetical protein GOP47_0010689 [Adiantum capillus-veneris])	2.88	9.86	7.33	2.71	3.8	5	0.89	0.6	1.61	0.01	0.1	0.06	6.69	3.83667	1.03333	0.056667	------	------	------	------	------	------	ENOG410YACB	S:Function unknown)	sp|Q93YU8|NRG2_ARATH;	Nitrate regulatory gene2 protein OS=Arabidopsis thaliana OX=3702 GN=NRG2 PE=1 SV=1;	PF04782	DUF632	Protein of unknown function (DUF632)
TRINITY_DN20987_c0_g1	probable glucan endo-1,3-beta-glucosidase A6 isoform X2 [Physcomitrium patens])	6.14	5.89	3.81	5.24	4.02	5.97	2.26	2.23	3.08	0.02	0	0.22	5.28	5.07667	2.52333	0.08	GO:0005975;GO:0031225;GO:0042973	BP:carbohydrate metabolic process;CC:anchored component of membrane;MF:glucan endo-1,3-beta-D-glucosidase activity;	------	------	------	------	ENOG410YBVE	G:Carbohydrate transport and metabolism)	sp|Q8VYE5|E1312_ARATH;	Glucan endo-1,3-beta-glucosidase 12 OS=Arabidopsis thaliana OX=3702 GN=At4g29360 PE=2 SV=1;	PF07983;PF00332	X8;Glyco_hydro_17	X8 domain;Glycosyl hydrolases family 17
TRINITY_DN20998_c0_g1	hypothetical protein Mapa_000555 [Marchantia paleacea])	45.64	39.04	48.76	25.03	38.95	47.82	135.58	83.81	85.27	3.94	8.98	3.54	44.48	37.2667	101.553	5.48667	GO:0005856;GO:0005524	CC:cytoskeleton;MF:ATP binding;	K10355	ACTF	------	------	COG5277	Z:Cytoskeleton)	sp|P46258|ACT3_PEA;	Actin-3 OS=Pisum sativum OX=3888 PE=2 SV=1;	PF00022	Actin	Actin
TRINITY_DN21017_c0_g2		2.17	2.88	1.56	4.96	1.4	3.25	19.14	29.89	8.91	9.3	21.97	11.23	2.20333	3.20333	19.3133	14.1667	------	------	------	------	------	------	------	------	------	------	------	------	------
TRINITY_DN2102_c0_g1	hypothetical protein KP509_05G036500 [Ceratopteris richardii])	12.75	17.5	24.49	5.67	15.51	29.14	0.87	0.54	2.57	0	0.1	0.08	18.2467	16.7733	1.32667	0.06	GO:0045490;GO:0030570;GO:0046872	BP:pectin catabolic process;MF:pectate lyase activity;MF:metal ion binding;	K01728	pel	map00040	Pentose and glucuronate interconversions)	COG3866	G:Carbohydrate transport and metabolism)	sp|Q944R1|PLY15_ARATH;	Probable pectate lyase 15 OS=Arabidopsis thaliana OX=3702 GN=At4g13710 PE=2 SV=1;	PF00544;PF13229	Pectate_lyase_4;Beta_helix	Pectate lyase;Right handed beta helix region
TRINITY_DN2102_c0_g2	hypothetical protein GOP47_0006021 [Adiantum capillus-veneris])	48.12	35.12	55.49	69.18	41.1	98.16	14.37	11.41	28.42	0.15	0.18	0.28	46.2433	69.48	18.0667	0.203333	GO:0045490;GO:0030570;GO:0046872	BP:pectin catabolic process;MF:pectate lyase activity;MF:metal ion binding;	K01728	pel	map00040	Pentose and glucuronate interconversions)	COG3866	G:Carbohydrate transport and metabolism)	sp|Q93Z25|PLY22_ARATH;	Probable pectate lyase 22 OS=Arabidopsis thaliana OX=3702 GN=At5g63180 PE=2 SV=1;	PF00544;PF13229	Pectate_lyase_4;Beta_helix	Pectate lyase;Right handed beta helix region
TRINITY_DN2102_c0_g4	hypothetical protein GOP47_0006021 [Adiantum capillus-veneris])	11.23	30.21	33.7	23.65	15.65	28.02	2.45	1.65	11.39	0	0.34	0.06	25.0467	22.44	5.16333	0.133333	GO:0045490;GO:0030570;GO:0046872	BP:pectin catabolic process;MF:pectate lyase activity;MF:metal ion binding;	K01728	pel	map00040	Pentose and glucuronate interconversions)	COG3866	G:Carbohydrate transport and metabolism)	sp|Q93Z25|PLY22_ARATH;	Probable pectate lyase 22 OS=Arabidopsis thaliana OX=3702 GN=At5g63180 PE=2 SV=1;	PF00544;PF13229	Pectate_lyase_4;Beta_helix	Pectate lyase;Right handed beta helix region
TRINITY_DN2103_c0_g2	oxidoreductase [Selaginella moellendorffii])	0.11	1.61	0.46	2.96	0.51	1.6	1.95	3.02	2.79	36.5	9.78	33.28	0.726667	1.69	2.58667	26.52	GO:0046872;GO:0051213;GO:0016491	MF:metal ion binding;MF:dioxygenase activity;MF:oxidoreductase activity;	------	------	------	------	COG3491	S:Function unknown)	sp|Q39224|SRG1_ARATH;	Protein SRG1 OS=Arabidopsis thaliana OX=3702 GN=SRG1 PE=2 SV=1;	PF03171	2OG-FeII_Oxy	2OG-Fe(II) oxygenase superfamily
TRINITY_DN21053_c0_g1		59.15	51.84	34.14	35.07	30.98	50.8	7.66	5.02	5.82	0.99	1.01	0.15	48.3767	38.95	6.16667	0.716667	------	------	------	------	------	------	------	------	sp|Q9M6E9|AGGL_ABRPR;	Agglutinin-1 OS=Abrus precatorius OX=3816 GN=AAG PE=1 SV=1;	PF00652;PF00161;PF14200	Ricin_B_lectin;RIP;RicinB_lectin_2	Ricin-type beta-trefoil lectin domain;Ribosome inactivating protein;Ricin-type beta-trefoil lectin domain-like
TRINITY_DN21094_c0_g1		6.33	2.28	2.7	7.33	4.3	10.76	0.33	0.19	0.34	0.35	0.16	0.3	3.77	7.46333	0.286667	0.27	------	------	------	------	------	------	COG0666	S:Function unknown)	------	------	PF13962;PF12796	PGG;Ank_2	Domain of unknown function;Ankyrin repeats (3 copies)
TRINITY_DN2111_c0_g3		0	2.71	0	4.69	2.13	7.23	1.46	1.57	1.49	0	0	0	0.903333	4.68333	1.50667	0	------	------	------	------	------	------	ENOG410Z7Z7	S:Function unknown)	sp|Q9C9I3|PP115_ARATH;	Pentatricopeptide repeat-containing protein At1g71460, chloroplastic OS=Arabidopsis thaliana OX=3702 GN=PCMP-A3 PE=2 SV=1;	------	------	------
TRINITY_DN2116_c0_g1	hypothetical protein CY35_19G066300 [Sphagnum magellanicum])	4.61	16.3	4.82	18.27	19.88	15.96	41.66	41.98	33.23	84.33	111.9	115.06	8.57667	18.0367	38.9567	103.763	------	------	------	------	------	------	COG2124	Q:Secondary metabolites biosynthesis, transport and catabolism)	sp|A0A2Z5D850|C71Z3_PASSA;	6,7,8-trihydroxycoumarin synthase OS=Pastinaca sativa OX=4041 GN=CYP71AZ3 PE=1 SV=1;	PF00067	p450	Cytochrome P450
TRINITY_DN21191_c0_g1		0.57	26.97	0.72	10.77	5.27	20.11	0.08	0	0	0.33	8.35	0	9.42	12.05	0.026667	2.89333	------	------	------	------	------	------	------	------	------	------	------	------	------
TRINITY_DN2125_c0_g1	hypothetical protein GOP47_0022965 [Adiantum capillus-veneris])	9.18	19.43	11.81	14.79	18.55	18.69	4.61	3.58	1.72	0.02	0.54	0.2	13.4733	17.3433	3.30333	0.253333	------	------	------	------	------	------	COG0515	T:Signal transduction mechanisms)	sp|Q8W4S5|Y5371_ARATH;	Probable LRR receptor-like serine/threonine-protein kinase At5g63710 OS=Arabidopsis thaliana OX=3702 GN=At5g63710 PE=1 SV=1;	PF00069;PF07714	Pkinase;PK_Tyr_Ser-Thr	Protein kinase domain;Protein tyrosine and serine/threonine kinase
TRINITY_DN21311_c0_g4		5.05	3.94	5.81	0	0	0	0	0	0.05	0.55	0	4.48	4.93333	0	0.016667	1.67667	------	------	------	------	------	------	------	------	------	------	------	------	------
TRINITY_DN21338_c0_g1	hypothetical protein BDL97_06G086400 [Sphagnum fallax])	4.97	6.14	4.17	3.42	9.18	2.99	1.08	0.49	1.42	0	0.2	0.12	5.09333	5.19667	0.996667	0.106667	------	------	------	------	------	------	ENOG410Z01I	S:Function unknown)	sp|Q9M0Y9|RIC10_ARATH;	CRIB domain-containing protein RIC10 OS=Arabidopsis thaliana OX=3702 GN=RIC10 PE=2 SV=1;	PF00786	PBD	P21-Rho-binding domain
TRINITY_DN21342_c0_g3		0	0	0	0	0	0.32	0.29	0.33	0.55	117.73	80.32	9.55	0	0.106667	0.39	69.2	------	------	------	------	------	------	------	------	------	------	------	------	------
TRINITY_DN2135_c0_g1	hypothetical protein BDL97_10G025200 [Sphagnum fallax])	2.71	3.46	2.17	2.28	3.44	2.48	29.6	26.15	14.5	15.3	11.86	16.32	2.78	2.73333	23.4167	14.4933	GO:0009773;GO:0009535;GO:0016021;GO:0016730	BP:photosynthetic electron transport in photosystem I;CC:chloroplast thylakoid membrane;CC:integral component of membrane;MF:oxidoreductase activity, acting on iron-sulfur proteins as donors;	------	------	------	------	ENOG4111J4U	S:Function unknown)	------	------	------	------	------
TRINITY_DN21371_c1_g1	hypothetical protein KP509_14G061700 [Ceratopteris richardii])	0	0.17	0.35	2.8	0.69	2.07	0.05	0.02	0	0	0.08	0.1	0.173333	1.85333	0.023333	0.06	GO:0003824	MF:catalytic activity;	------	------	------	------	ENOG4111K5V;ENOG410YADE	S:Function unknown);	sp|P14381|YTX2_XENLA;	Transposon TX1 uncharacterized 149 kDa protein OS=Xenopus laevis OX=8355 PE=4 SV=1;	PF00078;PF03372	RVT_1;Exo_endo_phos	Reverse transcriptase (RNA-dependent DNA polymerase);Endonuclease/Exonuclease/phosphatase family
TRINITY_DN21410_c1_g1		12.03	0.69	4.89	2.54	0	0.47	0.05	0	0.06	0	0.51	0.07	5.87	1.00333	0.036667	0.193333	------	------	------	------	------	------	------	------	------	------	------	------	------
TRINITY_DN21417_c0_g1	hypothetical protein GOP47_0016475 [Adiantum capillus-veneris])	6.81	4.18	3.98	0.93	3.2	3.8	0.22	0.45	0.32	0.14	0.68	0.04	4.99	2.64333	0.33	0.286667	GO:0010417;GO:0005975;GO:0071555;GO:0009834;GO:0016021;GO:0000139;GO:0042285;GO:0015018	BP:glucuronoxylan biosynthetic process;BP:carbohydrate metabolic process;BP:cell wall organization;BP:plant-type secondary cell wall biogenesis;CC:integral component of membrane;CC:Golgi membrane;MF:xylosyltransferase activity;MF:galactosylgalactosylxylosylprotein 3-beta-glucuronosyltransferase activity;	K20869	IRX9	------	------	ENOG410XP79	S:Function unknown)	sp|Q9ZQC6|IRX9_ARATH;	Beta-1,4-xylosyltransferase IRX9 OS=Arabidopsis thaliana OX=3702 GN=IRX9 PE=1 SV=1;	PF03360	Glyco_transf_43	Glycosyltransferase family 43
TRINITY_DN2141_c0_g2	hypothetical protein GOP47_0029792 [Adiantum capillus-veneris])	9.87	0.06	7.49	0	0.19	0	11.43	8.12	5.97	0	2.57	0	5.80667	0.063333	8.50667	0.856667	GO:0072583;GO:0048268;GO:0006900;GO:0005794;GO:0005905;GO:0030136;GO:0000149;GO:0032050;GO:0005545;GO:0005546	BP:clathrin-dependent endocytosis;BP:clathrin coat assembly;BP:membrane budding;CC:Golgi apparatus;CC:clathrin-coated pit;CC:clathrin-coated vesicle;MF:SNARE binding;MF:clathrin heavy chain binding;MF:1-phosphatidylinositol binding;MF:phosphatidylinositol-4,5-bisphosphate binding;	K20043	SNAP91, AP180, CALM	------	------	ENOG410XQ90	U:Intracellular trafficking, secretion, and vesicular transport)	sp|Q9LHS0|CAP10_ARATH;	Putative clathrin assembly protein At5g35200 OS=Arabidopsis thaliana OX=3702 GN=At5g35200 PE=1 SV=1;	------	------	------
TRINITY_DN21420_c0_g1		10.84	17.92	6.1	12.44	13.89	28.29	74.18	111.18	47.56	298.93	116.59	129.79	11.62	18.2067	77.64	181.77	------	------	------	------	------	------	ENOG4111AKR	S:Function unknown)	------	------	------	------	------
TRINITY_DN2145_c0_g3	hypothetical protein GOP47_0027625 [Adiantum capillus-veneris])	7.85	6.05	2.12	3.81	3.44	2.25	1.18	1.03	2.17	0.3	0.08	0.33	5.34	3.16667	1.46	0.236667	GO:0016192;GO:0005768;GO:0003924;GO:0005525	BP:vesicle-mediated transport;CC:endosome;MF:GTPase activity;MF:GTP binding;	K07904	RAB11A	map04144	Endocytosis)	COG1100	S:Function unknown)	sp|Q40194|RB11D_LOTJA;	Ras-related protein Rab11D OS=Lotus japonicus OX=34305 GN=RAB11D PE=2 SV=1;	------	------	------
TRINITY_DN2146_c1_g1		13.88	3.34	7.56	8.23	20.32	2.96	0.42	0	0.25	0	0.19	0	8.26	10.5033	0.223333	0.063333	------	------	------	------	------	------	ENOG4111G6C	S:Function unknown)	------	------	------	------	------
TRINITY_DN21472_c0_g1	hypothetical protein GOP47_0005219 [Adiantum capillus-veneris])	2.39	3.75	1.87	2.68	2.42	2.52	0.25	0.33	1.44	0.04	0.1	0.11	2.67	2.54	0.673333	0.083333	------	------	------	------	------	------	COG4886	S:Function unknown)	sp|Q9SZ66|DSC1_ARATH;	Disease resistance-like protein DSC1 OS=Arabidopsis thaliana OX=3702 GN=DSC1 PE=1 SV=1;	PF00931;PF13173	NB-ARC;AAA_14	NB-ARC domain;AAA domain
TRINITY_DN21522_c0_g1		3.79	2.01	2.67	2.71	2.39	2.25	0.46	0.36	0.6	0.02	0.06	0.09	2.82333	2.45	0.473333	0.056667	------	------	------	------	------	------	ENOG410YDBF	S:Function unknown)	------	------	------	------	------
TRINITY_DN21524_c0_g1	hypothetical protein GOP47_0018999 [Adiantum capillus-veneris])	2.79	3.37	1.14	1.12	2.99	4.26	2.8	2.57	3.95	0.07	0.25	0.22	2.43333	2.79	3.10667	0.18	GO:0032103;GO:0002833;GO:0031349;GO:0005634;GO:0004519;GO:0008270;GO:0016887	BP:positive regulation of response to external stimulus;BP:positive regulation of response to biotic stimulus;BP:positive regulation of defense response;CC:nucleus;MF:endonuclease activity;MF:zinc ion binding;MF:ATPase activity;	------	------	------	------	ENOG411033B	S:Function unknown)	sp|Q14149|MORC3_HUMAN;	MORC family CW-type zinc finger protein 3 OS=Homo sapiens OX=9606 GN=MORC3 PE=1 SV=3;	PF13589;PF17942;PF07496;PF02518	HATPase_c_3;Morc6_S5;zf-CW;HATPase_c	Histidine kinase-, DNA gyrase B-, and HSP90-like ATPase;Morc6 ribosomal protein S5 domain 2-like;CW-type Zinc Finger;Histidine kinase-, DNA gyrase B-, and HSP90-like ATPase
TRINITY_DN2157_c0_g1	uncharacterized protein LOC112292217 [Physcomitrium patens])	5.27	5.41	3.01	0.96	2.78	5.46	26.26	20.72	16.88	26.99	9.47	26.35	4.56333	3.06667	21.2867	20.9367	GO:0003824	MF:catalytic activity;	------	------	------	------	COG4100	P:Inorganic ion transport and metabolism)	sp|P94479|YNBB_BACSU;	Uncharacterized protein YnbB OS=Bacillus subtilis;	PF06838	Met_gamma_lyase	Methionine gamma-lyase
TRINITY_DN21603_c0_g1	hypothetical protein MARPO_0030s0008 [Marchantia polymorpha])	0.15	0.49	0.16	0.47	0.16	0.76	2.3	2.87	0.67	5	11.55	17.59	0.266667	0.463333	1.94667	11.38	GO:0008194	MF:UDP-glycosyltransferase activity;	K13495	CISZOG	map00908	Zeatin biosynthesis)	COG1819	S:Function unknown)	sp|Q9ZSK5|ZOG_PHALU;	Zeatin O-glucosyltransferase OS=Phaseolus lunatus OX=3884 GN=ZOG1 PE=1 SV=1;	PF00201	UDPGT	UDP-glucoronosyl and UDP-glucosyl transferase
TRINITY_DN21607_c0_g1	hypothetical protein KP509_16G080400 [Ceratopteris richardii])	3.18	3.25	2.82	2.11	1.75	2.24	1.25	1.4	0.98	0.1	0.09	0.04	3.08333	2.03333	1.21	0.076667	GO:0101030;GO:0005737;GO:0016021;GO:0008270;GO:0008479	BP:tRNA-guanine transglycosylation;CC:cytoplasm;CC:integral component of membrane;MF:zinc ion binding;MF:queuine tRNA-ribosyltransferase activity;	------	------	------	------	COG5183	O:Posttranslational modification, protein turnover, chaperones)	------	------	PF12906	RINGv	RING-variant domain
TRINITY_DN21624_c0_g1	hypothetical protein GOP47_0005121 [Adiantum capillus-veneris])	2.77	2.19	0.71	1.09	1.03	0.94	10.9	7.3	16.2	130.51	490.42	128.3	1.89	1.02	11.4667	249.743	GO:0016491;GO:0010181	MF:oxidoreductase activity;MF:FMN binding;	K05894	OPR	map00592	alpha-Linolenic acid metabolism)	COG1902	C:Energy production and conversion)	sp|Q8GYB8|OPR2_ARATH;	12-oxophytodienoate reductase 2 OS=Arabidopsis thaliana OX=3702 GN=OPR2 PE=1 SV=2;	PF00724	Oxidored_FMN	NAD
TRINITY_DN2163_c0_g1	hypothetical protein M758_6G187400 [Ceratodon purpureus])	44.41	95.17	73.73	109.09	95.38	74.41	17.4	14.11	56.81	1.42	1.46	1.22	71.1033	92.96	29.44	1.36667	GO:0006355;GO:0005634;GO:0003700;GO:0043565;GO:0046983	BP:regulation of transcription, DNA-templated;CC:nucleus;MF:transcription factor activity, sequence-specific DNA binding;MF:sequence-specific DNA binding;MF:protein dimerization activity;	------	------	------	------	ENOG410YB4F	K:Transcription)	sp|Q9LSL1|BH093_ARATH;	Transcription factor bHLH93 OS=Arabidopsis thaliana OX=3702 GN=BHLH93 PE=1 SV=1;	PF00010	HLH	Helix-loop-helix DNA-binding domain
TRINITY_DN21644_c0_g1		0.03	11.19	3.75	7.08	6.31	5.96	0	0.03	0	0.5	0.05	0.7	4.99	6.45	0.01	0.416667	------	------	------	------	------	------	------	------	------	------	------	------	------
TRINITY_DN21653_c0_g1	MADS-box gene 4 protein [Spinulum annotinum])	0.21	0.43	0.06	1.54	3.11	2.67	3.1	8.85	0	0.31	18.43	22.49	0.233333	2.44	3.98333	13.7433	GO:0006357;GO:0045944;GO:0005634;GO:0003700;GO:0000977;GO:0046983;GO:0000978;GO:0000981	BP:regulation of transcription from RNA polymerase II promoter;BP:positive regulation of transcription from RNA polymerase II promoter;CC:nucleus;MF:transcription factor activity, sequence-specific DNA binding;MF:RNA polymerase II regulatory region sequence-specific DNA binding;MF:protein dimerization activity;MF:RNA polymerase II core promoter proximal region sequence-specific DNA binding;MF:RNA…	------	------	------	------	COG5068	K:Transcription)	sp|O64645|SOC1_ARATH;	MADS-box protein SOC1 OS=Arabidopsis thaliana OX=3702 GN=SOC1 PE=1 SV=1;	PF00319;PF01486	SRF-TF;K-box	SRF-type transcription factor (DNA-binding and dimerisation domain);K-box region
TRINITY_DN21658_c0_g1		0	0	0	0	0	0	0.95	0.74	1.49	1069.14	753.07	308.46	0	0	1.06	710.223	------	------	------	------	------	------	------	------	------	------	------	------	------
TRINITY_DN21658_c1_g1		0	0	0	0	0	0	0.65	0	0	1118.42	68.86	15.44	0	0	0.216667	400.907	------	------	------	------	------	------	------	------	------	------	------	------	------
TRINITY_DN2167_c0_g1	pre-mRNA cleavage factor Im 25 kDa subunit 2-like [Selaginella moellendorffii])	43.29	44.98	49.04	90.34	52.42	151.92	432.24	582.06	325.08	2698.88	782.46	1210.45	45.77	98.2267	446.46	1563.93	GO:0006378;GO:0005849;GO:0003729	BP:mRNA polyadenylation;CC:mRNA cleavage factor complex;MF:mRNA binding;	K14397	NUDT21, CPSF5, CFIM25	map03015	mRNA surveillance pathway)	ENOG410XS8Z	A:RNA processing and modification)	sp|Q94AF0|CFIS1_ARATH;	Pre-mRNA cleavage factor Im 25 kDa subunit 1 OS=Arabidopsis thaliana OX=3702 GN=CFIS1 PE=1 SV=1;	PF13869	NUDIX_2	Nucleotide hydrolase
TRINITY_DN21694_c0_g1	hypothetical protein KP509_13G098300 [Ceratopteris richardii])	17.11	13.06	12.32	5.03	8.5	11.35	2.13	2.54	2.11	0.36	0.33	1.09	14.1633	8.29333	2.26	0.593333	GO:0043448;GO:0016021;GO:0005506;GO:0009055	BP:alkane catabolic process;CC:integral component of membrane;MF:iron ion binding;MF:electron carrier activity;	------	------	------	------	COG1773	C:Energy production and conversion)	sp|P73068|RUBR_SYNY3;	Rubredoxin OS=Synechocystis sp.;	PF00301	Rubredoxin	Rubredoxin
TRINITY_DN2173_c0_g1	hypothetical protein KP509_38G054800 [Ceratopteris richardii])	0.17	0.3	0.74	0.78	0.66	1.1	0.66	1.11	1.78	28.7	13.92	13.29	0.403333	0.846667	1.18333	18.6367	GO:0005634;GO:0003700;GO:0003677	CC:nucleus;MF:transcription factor activity, sequence-specific DNA binding;MF:DNA binding;	K09286	EREBP	------	------	ENOG410YM26	K:Transcription)	sp|Q9LYD3|DREB3_ARATH;	Dehydration-responsive element-binding protein 3 OS=Arabidopsis thaliana OX=3702 GN=DREB3 PE=2 SV=1;	PF00847	AP2	AP2 domain
TRINITY_DN21745_c0_g1	hypothetical protein AXG93_1429s1010 [Marchantia polymorpha subsp. ruderalis])	0	0	0	3.3	2.07	3.07	0	0	0	0	0	0.33	0	2.81333	0	0.11	GO:0003824	MF:catalytic activity;	------	------	------	------	ENOG410Y65V;ENOG4111MK6	S:Function unknown);	sp|P0C2F6|RNHX1_ARATH;	Putative ribonuclease H protein At1g65750 OS=Arabidopsis thaliana OX=3702 GN=At1g65750 PE=3 SV=1;	PF13456	RVT_3	Reverse transcriptase-like
TRINITY_DN21765_c0_g1	hypothetical protein KC19_3G224100 [Ceratodon purpureus])	39.61	45.3	28.54	26.31	27.11	32.37	26.46	20.73	34.15	1.23	2.11	3.81	37.8167	28.5967	27.1133	2.38333	------	------	------	------	------	------	ENOG410YFST	S:Function unknown)	sp|Q41350|OLP1_SOLLC;	Osmotin-like protein OS=Solanum lycopersicum OX=4081 PE=1 SV=1;	PF00314	Thaumatin	Thaumatin family
TRINITY_DN21795_c0_g1	probable beta-D-xylosidase 2 isoform X2 [Selaginella moellendorffii])	11.59	8.76	9.75	7.95	9	8.37	5.29	5.7	6.12	0.33	0.38	0.88	10.0333	8.44	5.70333	0.53	GO:0031222;GO:0045493;GO:0005576;GO:0046556;GO:0009044	BP:arabinan catabolic process;BP:xylan catabolic process;CC:extracellular region;MF:alpha-L-arabinofuranosidase activity;MF:xylan 1,4-beta-xylosidase activity;	------	------	------	------	COG1472	G:Carbohydrate transport and metabolism)	sp|Q9LXA8|BXL6_ARATH;	Probable beta-D-xylosidase 6 OS=Arabidopsis thaliana OX=3702 GN=BXL6 PE=2 SV=1;	PF01915;PF14310	Glyco_hydro_3_C;Fn3-like	Glycosyl hydrolase family 3 C-terminal domain;Fibronectin type III-like domain
TRINITY_DN2179_c0_g1		32.83	32.42	21.19	41.02	26.76	3.1	1.9	2.11	2.88	1.73	0.16	1.48	28.8133	23.6267	2.29667	1.12333	------	------	------	------	------	------	------	------	------	------	------	------	------
TRINITY_DN21803_c0_g1		0	0	0	0	0	0.56	23.89	21.88	5.35	685.66	414.15	80.5	0	0.186667	17.04	393.437	------	------	------	------	------	------	------	------	------	------	------	------	------
TRINITY_DN21824_c0_g1	hypothetical protein GOP47_0024773 [Adiantum capillus-veneris])	2.63	0.93	2.45	0.53	2.49	0.54	40.62	41.09	11.77	3.13	4.24	1.84	2.00333	1.18667	31.16	3.07	GO:0005507;GO:0016491	MF:copper ion binding;MF:oxidoreductase activity;	------	------	------	------	COG2132	Q:Secondary metabolites biosynthesis, transport and catabolism)	sp|Q00624|ASOL_BRANA;	L-ascorbate oxidase homolog OS=Brassica napus OX=3708 GN=Bp10 PE=2 SV=1;	PF00394;PF07731	Cu-oxidase;Cu-oxidase_2	Multicopper oxidase;Multicopper oxidase
TRINITY_DN2182_c0_g3		6.44	0.78	0.05	8	16.88	0.45	0.44	0.55	0.13	3.62	14.02	11.57	2.42333	8.44333	0.373333	9.73667	------	------	------	------	------	------	------	------	------	------	------	------	------
TRINITY_DN21837_c0_g1	hypothetical protein GOP47_0023251 [Adiantum capillus-veneris])	4.29	3.87	5.25	1.46	1.63	7.39	3.12	1.98	0.29	0.31	0.17	0.28	4.47	3.49333	1.79667	0.253333	GO:0030148;GO:0034625;GO:0034626;GO:0019367;GO:0042761;GO:0006633;GO:0030176;GO:0016021;GO:0009922;GO:0102756	BP:sphingolipid biosynthetic process;BP:fatty acid elongation, monounsaturated fatty acid;BP:fatty acid elongation, polyunsaturated fatty acid;BP:fatty acid elongation, saturated fatty acid;BP:very long-chain fatty acid biosynthetic process;BP:fatty acid biosynthetic process;CC:integral component of endoplasmic reticulum membrane;CC:integral component of membrane;MF:fatty acid elongase activity;M…	------	------	------	------	ENOG410XRWT	I:Lipid transport and metabolism)	sp|Q9SYY4|ELO3L_ARATH;	Elongation of fatty acids protein 3-like OS=Arabidopsis thaliana OX=3702 GN=HOS3 PE=2 SV=1;	PF01151	ELO	GNS1/SUR4 family
TRINITY_DN21854_c0_g1		3.18	1.37	3.08	0.14	0.14	0.9	10.63	13.27	3.58	0.12	0.11	0	2.54333	0.393333	9.16	0.076667	------	------	------	------	------	------	------	------	------	------	------	------	------
TRINITY_DN21855_c0_g2	hypothetical protein KP509_26G019400 [Ceratopteris richardii])	1.65	1.9	3	0.38	1.36	1.94	0.98	0.54	2.52	0.1	0.11	0.24	2.18333	1.22667	1.34667	0.15	GO:0016799	MF:hydrolase activity, hydrolyzing N-glycosyl compounds;	------	------	------	------	COG1957	F:Nucleotide transport and metabolism)	sp|Q8RY23|NSH3_ARATH;	Nucleoside hydrolase 3 OS=Arabidopsis thaliana OX=3702 GN=NSH3 PE=1 SV=1;	PF01156	IU_nuc_hydro	Inosine-uridine preferring nucleoside hydrolase
TRINITY_DN21872_c0_g1	hypothetical protein AXG93_4461s1070 [Marchantia polymorpha subsp. ruderalis])	6.59	10.66	12.4	14.97	14.65	17.61	45.52	38.71	29.18	62.96	121.33	66.44	9.88333	15.7433	37.8033	83.5767	GO:0003723	MF:RNA binding;	K20102	YTHDF	------	------	ENOG410YABQ	S:Function unknown)	sp|F4K1Z0|ECT3_ARATH;	YTH domain-containing protein ECT3 OS=Arabidopsis thaliana OX=3702 GN=ECT3 PE=1 SV=1;	PF04146	YTH	YT521-B-like domain
TRINITY_DN2187_c0_g3		0	0	0.19	28.34	17.61	9.82	7.5	12.84	0	0	0.29	0	0.063333	18.59	6.78	0.096667	------	------	------	------	------	------	------	------	------	------	------	------	------
TRINITY_DN2187_c1_g1		0	0.81	29.13	20.17	4.98	18.96	7.03	4.96	0.56	0	0.21	0	9.98	14.7033	4.18333	0.07	------	------	------	------	------	------	------	------	------	------	------	------	------
TRINITY_DN21893_c0_g1	hypothetical protein GOP47_0009113 [Adiantum capillus-veneris])	4.36	7.8	1.32	10.3	12.98	3.43	0.65	1.09	3.11	0.18	0.02	0.02	4.49333	8.90333	1.61667	0.073333	GO:0008194	MF:UDP-glycosyltransferase activity;	------	------	------	------	COG1819	S:Function unknown)	sp|Q9SGA8|U83A1_ARATH;	UDP-glycosyltransferase 83A1 OS=Arabidopsis thaliana OX=3702 GN=UGT83A1 PE=2 SV=1;	PF00201	UDPGT	UDP-glucoronosyl and UDP-glucosyl transferase
TRINITY_DN2190_c0_g1		5.65	11.71	11.03	12.35	2.51	0.46	17.03	27.58	4.86	57.6	27.41	27.06	9.46333	5.10667	16.49	37.3567	------	------	------	------	------	------	------	------	------	------	------	------	------
TRINITY_DN21962_c0_g1	hypothetical protein Mapa_009021 [Marchantia paleacea])	0.49	1.32	0.56	1.94	1	1.73	9.18	7.45	1.14	3.26	4	27.18	0.79	1.55667	5.92333	11.48	GO:0005634;GO:0003700;GO:0003680	CC:nucleus;MF:transcription factor activity, sequence-specific DNA binding;MF:AT DNA binding;	------	------	------	------	ENOG410YGVK	S:Function unknown)	sp|Q9LTA2|AHL17_ARATH;	AT-hook motif nuclear-localized protein 17 OS=Arabidopsis thaliana OX=3702 GN=AHL17 PE=2 SV=1;	PF03479	PCC	Plants and Prokaryotes Conserved (PCC) domain
TRINITY_DN2197_c0_g1	hypothetical protein KC19_10G017000 [Ceratodon purpureus])	3.63	1.04	2.12	1.83	0.59	2.35	2.74	3.97	5	8.3	15	8.34	2.26333	1.59	3.90333	10.5467	GO:0032502;GO:0006355;GO:0006351;GO:0005634;GO:0005524	BP:developmental process;BP:regulation of transcription, DNA-templated;BP:transcription, DNA-templated;CC:nucleus;MF:ATP binding;	------	------	------	------	ENOG4111821	K:Transcription)	sp|Q9FJB8|GRF7_ARATH;	Growth-regulating factor 7 OS=Arabidopsis thaliana OX=3702 GN=GRF7 PE=2 SV=1;	PF08879;PF08880	WRC;QLQ	WRC;QLQ
TRINITY_DN219_c2_g1	hypothetical protein GOP47_0029518 [Adiantum capillus-veneris])	1.25	0	0	0	1.64	0.05	19.52	11.99	2.65	0	0	0	0.416667	0.563333	11.3867	0	------	------	------	------	------	------	------	------	sp|Q9LMT7|MAIN_ARATH;	Protein MAINTENANCE OF MERISTEMS OS=Arabidopsis thaliana OX=3702 GN=MAIN PE=1 SV=1;	------	------	------
TRINITY_DN2202_c0_g2	subtilisin-like protease SBT1.5 [Selaginella moellendorffii])	98.05	187.75	145.23	271.57	104.05	262.98	20.49	14.8	86.99	6.54	4.46	3.96	143.677	212.867	40.76	4.98667	GO:0006508;GO:0004252	BP:proteolysis;MF:serine-type endopeptidase activity;	------	------	------	------	COG1404	O:Posttranslational modification, protein turnover, chaperones)	sp|O65351|SBT17_ARATH;	Subtilisin-like protease SBT1.7 OS=Arabidopsis thaliana OX=3702 GN=SBT1.7 PE=1 SV=1;	PF00082;PF17766;PF05922;PF02225	Peptidase_S8;fn3_6;Inhibitor_I9;PA	Subtilase family;Fibronectin type-III domain;Peptidase inhibitor I9;PA domain
TRINITY_DN22082_c0_g1		0.76	1.76	1.08	5.63	8.02	2.34	0	0	0	0	0	0	1.2	5.33	0	0	------	------	------	------	------	------	------	------	------	------	------	------	------
TRINITY_DN22120_c0_g1	hypothetical protein KP509_36G050500 [Ceratopteris richardii])	64.44	44.43	66.57	20.13	62.57	47.34	27.48	34.44	30.58	2.77	3.38	4.24	58.48	43.3467	30.8333	3.46333	GO:0016567;GO:0016021;GO:0031625	BP:protein ubiquitination;CC:integral component of membrane;MF:ubiquitin protein ligase binding;	K16282;K16281	RHA2;RHA1	------	------	ENOG41121N2	O:Posttranslational modification, protein turnover, chaperones)	sp|Q9XF92|BRH1_ARATH;	Brassinosteroid-responsive RING protein 1 OS=Arabidopsis thaliana OX=3702 GN=BRH1 PE=2 SV=1;	PF13639;PF17123;PF12678;PF00097;PF13923;PF13445;PF14634;PF12861;PF17120	zf-RING_2;zf-RING_11;zf-rbx1;zf-C3HC4;zf-C3HC4_2;zf-RING_UBOX;zf-RING_5;zf-ANAPC11;zf-RING_16	Ring finger domain;RING-like zinc finger;RING-H2 zinc finger domain;Zinc finger, C3HC4 type (RING finger);Zinc finger, C3HC4 type (RING finger);RING-type zinc-finger;zinc-RING finger domain;Anaphase-promoting complex subunit 11 RING-H2 finger;RING/Ubox like zinc-binding domain
TRINITY_DN22150_c0_g2	hypothetical protein KP509_12G042400 [Ceratopteris richardii])	1.2	1.91	1.23	0.75	0.23	1.17	0.08	0.07	0.37	0.03	0.03	0.05	1.44667	0.716667	0.173333	0.036667	------	------	K00454	LOX2S	map00591;map00592	Linoleic acid metabolism);alpha-Linolenic acid metabolism)	ENOG410YN4N	S:Function unknown)	sp|O24370|LOX21_SOLTU;	Linoleate 13S-lipoxygenase 2-1, chloroplastic OS=Solanum tuberosum OX=4113 GN=LOX2.1 PE=1 SV=1;	PF00305;PF01477	Lipoxygenase;PLAT	Lipoxygenase;PLAT/LH2 domain
TRINITY_DN22166_c0_g1	hypothetical protein GOP47_0027972 [Adiantum capillus-veneris])	0.03	0.02	0.06	0.11	0.12	0	0.03	0	0	2.26	2.29	1.18	0.036667	0.076667	0.01	1.91	GO:0016125;GO:0004497;GO:0020037;GO:0016705;GO:0005506;GO:0016491	BP:sterol metabolic process;MF:monooxygenase activity;MF:heme binding;MF:oxidoreductase activity, acting on paired donors, with incorporation or reduction of molecular oxygen;MF:iron ion binding;MF:oxidoreductase activity;	K09843	CYP707A	map00906	Carotenoid biosynthesis)	COG2124	Q:Secondary metabolites biosynthesis, transport and catabolism)	sp|O81077|ABAH2_ARATH;	Abscisic acid 8'-hydroxylase 2 OS=Arabidopsis thaliana OX=3702 GN=CYP707A2 PE=2 SV=1;	PF00067	p450	Cytochrome P450
TRINITY_DN22173_c0_g3	hypothetical protein Mapa_015668 [Marchantia paleacea])	5.03	17.47	8.21	5.77	8.65	5.99	2.49	3.31	0.99	0.06	0.44	0.43	10.2367	6.80333	2.26333	0.31	GO:0003700;GO:0046983	MF:transcription factor activity, sequence-specific DNA binding;MF:protein dimerization activity;	------	------	------	------	ENOG410ZKSM	K:Transcription)	sp|Q9S7Y1|BH030_ARATH;	Transcription factor bHLH30 OS=Arabidopsis thaliana OX=3702 GN=BHLH30 PE=1 SV=1;	PF00010	HLH	Helix-loop-helix DNA-binding domain
TRINITY_DN2218_c3_g1	hypothetical protein KP509_25G060300 [Ceratopteris richardii])	0.37	0.8	1.26	4.62	8.7	0.43	23.91	32.52	14.98	4.72	69.61	0.23	0.81	4.58333	23.8033	24.8533	GO:0009058;GO:0102128;GO:0016210	BP:biosynthetic process;MF:chalcone synthase activity;MF:naringenin-chalcone synthase activity;	K00660	CHS	map04712;map00960;map00941	Circadian rhythm - plant);Tropane, piperidine and pyridine alkaloid biosynthesis);Flavonoid biosynthesis)	COG3424	Q:Secondary metabolites biosynthesis, transport and catabolism)	sp|P51080|CHS7_MEDSA;	Chalcone synthase;	PF00195;PF02797;PF08545;PF08392	Chal_sti_synt_N;Chal_sti_synt_C;ACP_syn_III;FAE1_CUT1_RppA	Chalcone and stilbene synthases, N-terminal domain;Chalcone and stilbene synthases, C-terminal domain;3-Oxoacyl-[acyl-carrier-protein (ACP)] synthase III;FAE1/Type III polyketide synthase-like protein
TRINITY_DN221_c0_g1	hypothetical protein KP509_31G069900 [Ceratopteris richardii])	9.99	11.06	6.7	13.92	11.81	18.29	64.5	62.35	53.14	77.07	56.1	108.43	9.25	14.6733	59.9967	80.5333	------	------	------	------	------	------	ENOG410XT6F	S:Function unknown)	sp|F4HVJ3|POD1_ARATH;	Protein POLLEN DEFECTIVE IN GUIDANCE 1 OS=Arabidopsis thaliana OX=3702 GN=POD1 PE=1 SV=1;	------	------	------
TRINITY_DN22219_c0_g1		0	0	0	0	0	0	0	0	0	3.68	3.47	1.9	0	0	0	3.01667	------	------	------	------	------	------	ENOG410YW5Y	S:Function unknown)	------	------	------	------	------
TRINITY_DN22270_c0_g1		0.74	0.82	0	0.08	0.57	1.33	3.05	4.47	0.62	43.84	13.19	4.71	0.52	0.66	2.71333	20.58	------	------	------	------	------	------	------	------	------	------	------	------	------
TRINITY_DN22290_c0_g2		6.46	3.26	2.57	2.29	1.08	4.32	2.59	1.92	0.61	0.36	0.2	0.22	4.09667	2.56333	1.70667	0.26	------	------	------	------	------	------	------	------	------	------	------	------	------
TRINITY_DN22298_c0_g1	hypothetical protein KP509_37G057700 [Ceratopteris richardii])	0.28	1.83	2.37	0.81	3.15	13.93	8.23	9.27	8.97	9.94	10.9	17.69	1.49333	5.96333	8.82333	12.8433	GO:0016021	CC:integral component of membrane;	------	------	------	------	ENOG410YNGI	S:Function unknown)	sp|Q9LS43|PCR7_ARATH;	Protein PLANT CADMIUM RESISTANCE 7 OS=Arabidopsis thaliana OX=3702 GN=PCR7 PE=2 SV=1;	PF04749	PLAC8	PLAC8 family
TRINITY_DN222_c0_g2	hypothetical protein CY35_15G037400 [Sphagnum magellanicum])	422.56	221.9	62.4	51.02	50.27	197.58	4.61	4.21	13.18	39.14	58.78	6.46	235.62	99.6233	7.33333	34.7933	------	------	K13993	HSP20	map04141	Protein processing in endoplasmic reticulum)	COG0071	O:Posttranslational modification, protein turnover, chaperones)	sp|P27880|HSP12_MEDSA;	18.2 kDa class I heat shock protein OS=Medicago sativa OX=3879 GN=HSP18.2 PE=2 SV=1;	PF00011;PF17886	HSP20;ArsA_HSP20	Hsp20/alpha crystallin family;HSP20-like domain found in ArsA
TRINITY_DN2233_c2_g1	hypothetical protein AXG93_2079s1090 [Marchantia polymorpha subsp. ruderalis])	0.46	0.43	0.38	0.37	0.89	0.49	1.06	1.18	0.59	5.75	8.41	3.84	0.423333	0.583333	0.943333	6	GO:0015074;GO:0003676	BP:DNA integration;MF:nucleic acid binding;	------	------	------	------	ENOG410ZXEB;ENOG410XS4D;COG2801	S:Function unknown);L:Replication, recombination and repair)	sp|P10978|POLX_TOBAC;	Retrovirus-related Pol polyprotein from transposon TNT 1-94 OS=Nicotiana tabacum OX=4097 PE=2 SV=1;	PF07727	RVT_2	Reverse transcriptase (RNA-dependent DNA polymerase)
TRINITY_DN22347_c0_g1	receptor-like kinase, partial [Marchantia polymorpha])	1.87	3	2.17	1.93	2.38	4.34	0.83	0.62	1.36	0	0.02	0.02	2.34667	2.88333	0.936667	0.013333	GO:0006468;GO:0016021;GO:0033612;GO:0005524;GO:0004672	BP:protein phosphorylation;CC:integral component of membrane;MF:receptor serine/threonine kinase binding;MF:ATP binding;MF:protein kinase activity;	------	------	------	------	COG4886	S:Function unknown)	sp|C0LGS2|Y4361_ARATH;	Probable LRR receptor-like serine/threonine-protein kinase At4g36180 OS=Arabidopsis thaliana OX=3702 GN=At4g36180 PE=1 SV=1;	PF13855;PF12799;PF00069;PF07714;PF08263	LRR_8;LRR_4;Pkinase;PK_Tyr_Ser-Thr;LRRNT_2	Leucine rich repeat;Leucine Rich repeats (2 copies);Protein kinase domain;Protein tyrosine and serine/threonine kinase;Leucine rich repeat N-terminal domain
TRINITY_DN2236_c0_g1	proline transporter 2-like [Physcomitrium patens])	15.29	8.52	6.15	10.2	11	22.3	166.33	154.49	48.42	39.35	74.87	63.71	9.98667	14.5	123.08	59.31	GO:0003333;GO:0016020;GO:0016021;GO:0015171	BP:amino acid transmembrane transport;CC:membrane;CC:integral component of membrane;MF:amino acid transmembrane transporter activity;	------	------	------	------	COG0814	E:Amino acid transport and metabolism)	sp|P92962|PROT2_ARATH;	Proline transporter 2 OS=Arabidopsis thaliana OX=3702 GN=PROT2 PE=1 SV=1;	PF01490	Aa_trans	Transmembrane amino acid transporter protein
TRINITY_DN2236_c1_g1		0.35	0.1	0	0.04	0.04	0.13	8.71	7.44	0.3	0.1	2.93	0	0.15	0.07	5.48333	1.01	------	------	------	------	------	------	------	------	------	------	------	------	------
TRINITY_DN22383_c0_g1	hypothetical protein Mapa_017687 [Marchantia paleacea])	3.12	2.53	1.84	0.9	0.56	1.22	0.56	0.41	0.66	0.06	0.13	0.04	2.49667	0.893333	0.543333	0.076667	GO:0006468;GO:0016021;GO:0004674;GO:0005524	BP:protein phosphorylation;CC:integral component of membrane;MF:protein serine/threonine kinase activity;MF:ATP binding;	------	------	------	------	COG0515	T:Signal transduction mechanisms)	sp|Q8GZ99|HPCA1_ARATH;	Leucine-rich repeat receptor protein kinase HPCA1 OS=Arabidopsis thaliana OX=3702 GN=HPCA1 PE=1 SV=1;	PF07714;PF00069;PF13855;PF08263	PK_Tyr_Ser-Thr;Pkinase;LRR_8;LRRNT_2	Protein tyrosine and serine/threonine kinase;Protein kinase domain;Leucine rich repeat;Leucine rich repeat N-terminal domain
TRINITY_DN2238_c0_g1		10.96	4.44	7.18	4.94	17.32	5.23	0.39	0.15	0.08	1.85	0.39	0.44	7.52667	9.16333	0.206667	0.893333	------	------	K13126	PABPC	map03018;map03015	RNA degradation);mRNA surveillance pathway)	------	------	------	------	------	------	------
TRINITY_DN22419_c0_g1		0	0	0	2.3	3.87	5.62	2.49	2	7.17	0.18	0.36	0.09	0	3.93	3.88667	0.21	------	------	------	------	------	------	------	------	------	------	------	------	------
TRINITY_DN22441_c1_g1		4.09	7.61	0.14	7.09	10.57	31.85	0.36	0.48	0	0.2	1.7	0.4	3.94667	16.5033	0.28	0.766667	------	------	------	------	------	------	------	------	------	------	------	------	------
TRINITY_DN22443_c0_g1	hypothetical protein GOP47_0013852 [Adiantum capillus-veneris])	29.01	31.5	21.47	36.51	29.94	46.87	174	150	149.2	482.18	424.27	301.59	27.3267	37.7733	157.733	402.68	------	------	------	------	------	------	ENOG4111PVP	S:Function unknown)	sp|Q9ZWQ8|PAP_CITUN;	Plastid-lipid-associated protein, chloroplastic OS=Citrus unshiu OX=55188 GN=PAP PE=2 SV=1;	PF04755	PAP_fibrillin	PAP_fibrillin
TRINITY_DN22461_c0_g1		0	0	0	0	0	0	0.07	0	0	22.59	4.04	5.77	0	0	0.023333	10.8	------	------	------	------	------	------	------	------	------	------	------	------	------
TRINITY_DN22510_c0_g1	hypothetical protein KP509_21G047000 [Ceratopteris richardii])	3.74	7.36	2.48	6.1	8.47	10.66	24.97	28.8	24.84	68.68	70.47	46.91	4.52667	8.41	26.2033	62.02	------	------	------	------	------	------	ENOG410YPGF	S:Function unknown)	------	------	------	------	------
TRINITY_DN22511_c0_g1		0.08	0	0	5.96	0.72	4.11	3.84	3.88	4.54	0.69	1.73	0	0.026667	3.59667	4.08667	0.806667	------	------	------	------	------	------	------	------	------	------	------	------	------
TRINITY_DN22554_c0_g1	hypothetical protein, partial [Marchantia polymorpha])	0	0	0	0	0	0.11	0.13	0.1	0.14	1.05	2.51	0.67	0	0.036667	0.123333	1.41	GO:0016192;GO:0005768;GO:0003924;GO:0005525	BP:vesicle-mediated transport;CC:endosome;MF:GTPase activity;MF:GTP binding;	K07904	RAB11A	map04144	Endocytosis)	------	------	sp|Q9SN35|RAA1D_ARATH;	Ras-related protein RABA1d OS=Arabidopsis thaliana OX=3702 GN=RABA1D PE=1 SV=1;	------	------	------
TRINITY_DN2256_c0_g1	hypothetical protein KP509_06G038300 [Ceratopteris richardii])	6.81	9.69	32.02	11.61	32.67	17.1	6.96	11.84	7.8	0.15	0.45	1.08	16.1733	20.46	8.86667	0.56	GO:0016746	MF:transferase activity, transferring acyl groups;	------	------	------	------	ENOG410YEZS	S:Function unknown)	sp|Q9SND9|Y3028_ARATH;	Uncharacterized acetyltransferase At3g50280 OS=Arabidopsis thaliana OX=3702 GN=At3g50280 PE=3 SV=1;	PF02458	Transferase	Transferase family
TRINITY_DN2258_c0_g1	hypothetical protein GOP47_0009672 [Adiantum capillus-veneris])	0.67	1.86	1.08	3.02	1.78	2.52	4.91	4.12	3.04	17.02	35.57	15.45	1.20333	2.44	4.02333	22.68	GO:0004721	MF:phosphoprotein phosphatase activity;	------	------	------	------	ENOG410XT5Z	S:Function unknown)	sp|Q9LVN1|FH13_ARATH;	Formin-like protein 13 OS=Arabidopsis thaliana OX=3702 GN=FH13 PE=2 SV=3;	PF10409	PTEN_C2	C2 domain of PTEN tumour-suppressor protein
TRINITY_DN2259_c0_g1		0	0	0	0	0	0	33.17	46.88	12.66	2815.82	3095.33	235.61	0	0	30.9033	2048.92	------	------	------	------	------	------	------	------	------	------	------	------	------
TRINITY_DN2259_c1_g1		0	0.81	0.4	0.13	0.92	0.69	18.1	23.3	13.56	2011.06	1437.14	314.83	0.403333	0.58	18.32	1254.34	------	------	------	------	------	------	------	------	------	------	------	------	------
TRINITY_DN2259_c3_g1		0	0	0	0	0	0	0	0	1.96	296.48	342.21	20.79	0	0	0.653333	219.827	------	------	------	------	------	------	------	------	------	------	------	------	------
TRINITY_DN2268_c0_g1		25.7	26.05	112.63	0	38.7	2.13	0.64	0.91	0	16.01	0	22.23	54.7933	13.61	0.516667	12.7467	------	------	------	------	------	------	------	------	------	------	------	------	------
TRINITY_DN2269_c0_g1	hypothetical protein SELMODRAFT_43474, partial [Selaginella moellendorffii])	0.8	3.72	1.39	13.58	4.54	1.02	5.38	10.4	3.49	61.05	145.32	30.63	1.97	6.38	6.42333	79	GO:0016021	CC:integral component of membrane;	------	------	------	------	ENOG4111H2B	S:Function unknown)	------	------	PF07712	SURNod19	Stress up-regulated Nod 19
TRINITY_DN22704_c0_g1	hypothetical protein BDL97_02G076600 [Sphagnum fallax])	5.91	3.42	4.16	3.31	3.62	2.6	1.47	1.29	3.18	0.32	0.63	0.26	4.49667	3.17667	1.98	0.403333	GO:0016567	BP:protein ubiquitination;	------	------	------	------	ENOG410YDWU	S:Function unknown)	sp|Q9SA69|Y1301_ARATH;	BTB/POZ domain-containing protein At1g03010 OS=Arabidopsis thaliana OX=3702 GN=At1g03010 PE=2 SV=1;	PF03000;PF00651	NPH3;BTB	NPH3 family;BTB/POZ domain
TRINITY_DN22708_c0_g1		0	0	0	0	0.19	0	2.29	2.73	0	342.57	35.55	58.62	0	0.063333	1.67333	145.58	------	------	------	------	------	------	------	------	------	------	------	------	------
TRINITY_DN22737_c0_g1		26.78	0.56	4.55	308.34	144.55	71.89	1539.47	1392.84	589.32	2733.46	2050.22	4657.81	10.63	174.927	1173.88	3147.16	------	------	------	------	------	------	ENOG410ZEZZ	S:Function unknown)	------	------	------	------	------
TRINITY_DN2274_c0_g2	probable LRR receptor-like serine/threonine-protein kinase At1g56140 [Selaginella moellendorffii])	5.3	3.16	4.67	2.2	2.86	4.75	4.08	6.74	3.75	0.31	0.29	0.26	4.37667	3.27	4.85667	0.286667	GO:0006468;GO:0016021;GO:0005886;GO:0004674;GO:0005524	BP:protein phosphorylation;CC:integral component of membrane;CC:plasma membrane;MF:protein serine/threonine kinase activity;MF:ATP binding;	------	------	------	------	COG0515	T:Signal transduction mechanisms)	sp|Q93YN1|CRPK1_ARATH;	Cold-responsive protein kinase 1 OS=Arabidopsis thaliana OX=3702 GN=CRPK1 PE=1 SV=1;	PF07714;PF00069	PK_Tyr_Ser-Thr;Pkinase	Protein tyrosine and serine/threonine kinase;Protein kinase domain
TRINITY_DN2275_c0_g1	uncharacterized protein LOC9638412 [Selaginella moellendorffii])	0.83	0.74	1.01	26.38	19.01	1.32	0.32	0.16	1.07	0	0	0.02	0.86	15.57	0.516667	0.006667	GO:0016021	CC:integral component of membrane;	K07573	CSL4, EXOSC1	map03018	RNA degradation)	ENOG4111MD7	S:Function unknown)	------	------	------	------	------
TRINITY_DN22801_c0_g1	hypothetical protein Mapa_013282 [Marchantia paleacea])	1.58	1.75	1.48	0.92	1.15	0.96	0.38	0.52	0.28	0.01	0.06	0.06	1.60333	1.01	0.393333	0.043333	GO:0005634	CC:nucleus;	------	------	------	------	ENOG41102UK	S:Function unknown)	------	------	PF10198	Ada3	Histone acetyltransferases subunit 3
TRINITY_DN22807_c0_g1	subtilisin-like protease SBT1.5 [Physcomitrium patens])	95.55	72.12	80.96	21.49	31.09	92.95	46.44	41.75	38.04	1.58	0.8	3.34	82.8767	48.51	42.0767	1.90667	------	------	------	------	------	------	COG1404	O:Posttranslational modification, protein turnover, chaperones)	sp|Q9ZUF6|SBT18_ARATH;	Subtilisin-like protease SBT1.8 OS=Arabidopsis thaliana OX=3702 GN=SBT1.8 PE=1 SV=1;	PF00082;PF05922;PF02225	Peptidase_S8;Inhibitor_I9;PA	Subtilase family;Peptidase inhibitor I9;PA domain
TRINITY_DN2281_c0_g2	aldo-keto reductase family 4 member C10 [Selaginella moellendorffii])	16	17.43	15.92	23.86	21.89	15.93	41.22	37.38	37.9	106.3	240.59	70.47	16.45	20.56	38.8333	139.12	GO:0005829;GO:0004032	CC:cytosol;MF:aldito;	K00002	AKR1A1, adh	map00561;map00040;map00620;map00010;map00053	Glycerolipid metabolism);Pentose and glucuronate interconversions);Pyruvate metabolism);Glycolysis / Gluconeogenesis);Ascorbate and aldarate metabolism)	COG0656	S:Function unknown)	sp|Q0PGJ6|AKRC9_ARATH;	NADPH-dependent aldo-keto reductase, chloroplastic OS=Arabidopsis thaliana OX=3702 GN=AKR4C9 PE=1 SV=1;	PF00248	Aldo_ket_red	Aldo/keto reductase family
TRINITY_DN22828_c2_g1		1.94	2.06	0.75	0.91	1.16	2.79	11.77	12.84	1.4	0.05	0.09	0.15	1.58333	1.62	8.67	0.096667	------	------	------	------	------	------	ENOG4111AHW	S:Function unknown)	------	------	------	------	------
TRINITY_DN22851_c0_g2		1.27	2.24	4.68	8.21	11.81	5	0.85	0.35	2.59	0.1	0.56	0.41	2.73	8.34	1.26333	0.356667	------	------	------	------	------	------	ENOG410Y37Q	S:Function unknown)	------	------	------	------	------
TRINITY_DN22863_c0_g1	hypothetical protein BDL97_05G112000 [Sphagnum fallax])	9.03	1.17	1.32	1.95	3.62	2.34	54.8	68.76	34.75	3.68	15.18	0.82	3.84	2.63667	52.77	6.56	GO:0046872;GO:0051213	MF:metal ion binding;MF:dioxygenase activity;	K04125	GA2ox	map00904	Diterpenoid biosynthesis)	COG3491	S:Function unknown)	sp|Q9XHM5|G2OX2_PEA;	Gibberellin 2-beta-dioxygenase 2 OS=Pisum sativum OX=3888 GN=GA2OX2 PE=2 SV=1;	PF03171	2OG-FeII_Oxy	2OG-Fe(II) oxygenase superfamily
TRINITY_DN2286_c0_g1		5854.35	5843.4	13608.2	5128.76	6630.2	4994.92	1105	832.13	3776.2	15.02	39.39	162.52	8435.31	5584.63	1904.44	72.31	------	------	------	------	------	------	------	------	------	------	------	------	------
TRINITY_DN22893_c0_g1		11148.5	11867.2	18144.9	8158.84	6671.84	10192.1	1883.35	1513.82	7657.59	28.79	74.46	232.67	13720.2	8340.94	3684.92	111.973	------	------	------	------	------	------	------	------	------	------	------	------	------
TRINITY_DN22898_c0_g1		9.77	17.09	18.97	9.79	9.74	8.85	5.95	4.88	10.82	0.27	0.94	1.14	15.2767	9.46	7.21667	0.783333	------	------	------	------	------	------	ENOG410YBEM	K:Transcription)	sp|Q9FL03|SCL4_ARATH;	Scarecrow-like protein 4 OS=Arabidopsis thaliana OX=3702 GN=SCL4 PE=1 SV=1;	------	------	------
TRINITY_DN2290_c0_g1	hypothetical protein CY35_09G021900 [Sphagnum magellanicum])	96.71	48.83	56.35	138.63	85.54	105.04	251.79	245.35	122.34	480.32	327.36	510.52	67.2967	109.737	206.493	439.4	------	------	------	------	------	------	ENOG410YI71	S:Function unknown)	sp|P93788|REMO_SOLTU;	Remorin OS=Solanum tuberosum OX=4113 PE=1 SV=1;	PF03766	Remorin_N	Remorin, N-terminal region
TRINITY_DN2292_c0_g1	hypothetical protein KC19_9G049800 [Ceratodon purpureus])	13.83	12.46	3.6	8.69	13.36	6.2	24.9	19.36	11.2	22.65	118.04	12.09	9.96333	9.41667	18.4867	50.9267	GO:0016020;GO:0016021;GO:0008324	CC:membrane;CC:integral component of membrane;MF:cation transmembrane transporter activity;	------	------	------	------	COG0053	P:Inorganic ion transport and metabolism)	sp|Q0WU02|MTP10_ARATH;	Metal tolerance protein 10 OS=Arabidopsis thaliana OX=3702 GN=MTP10 PE=2 SV=1;	PF01545	Cation_efflux	Cation efflux family
TRINITY_DN22960_c0_g1	hypothetical protein BDL97_05G002900 [Sphagnum fallax])	0	0.25	0.27	0.5	0	0.22	1.82	5.42	5.26	0	0	0.03	0.173333	0.24	4.16667	0.01	------	------	------	------	------	------	COG3621	S:Function unknown)	sp|O48723|PLP2_ARATH;	Patatin-like protein 2 OS=Arabidopsis thaliana OX=3702 GN=PLP2 PE=1 SV=1;	PF01734	Patatin	Patatin-like phospholipase
TRINITY_DN2297_c0_g2	hypothetical protein GOP47_0013432 [Adiantum capillus-veneris])	2.99	4.6	2.26	1.98	1.6	2.06	0.97	0.86	1.73	0.04	0.14	0.1	3.28333	1.88	1.18667	0.093333	GO:0005634	CC:nucleus;	------	------	------	------	ENOG41116VM	S:Function unknown)	sp|Q8GZ92|BRXL4_ARATH;	Protein Brevis radix-like 4 OS=Arabidopsis thaliana OX=3702 GN=BRXL4 PE=2 SV=1;	PF08381;PF13713	BRX;BRX_N	Transcription factor regulating root and shoot growth via Pin3;Transcription factor BRX N-terminal domain
TRINITY_DN22997_c0_g1	hypothetical protein GOP47_0027226 [Adiantum capillus-veneris])	17.89	18.61	14.8	9.53	10.19	14.38	9.72	6.32	11.13	0.51	1.46	0.64	17.1	11.3667	9.05667	0.87	GO:0006013;GO:0046872;GO:0004559;GO:0030246	BP:mannose metabolic process;MF:metal ion binding;MF:alpha-mannosidase activity;MF:carbohydrate binding;	K01191	MAN2C1	map00511	Other glycan degradation)	ENOG410XQMZ	G:Carbohydrate transport and metabolism)	sp|Q8LPJ3|MANA2_ARATH;	Probable alpha-mannosidase At5g13980 OS=Arabidopsis thaliana OX=3702 GN=At5g13980 PE=2 SV=1;	PF01074;PF07748;PF09261;PF17677	Glyco_hydro_38N;Glyco_hydro_38C;Alpha-mann_mid;Glyco_hydro38C2	Glycosyl hydrolases family 38 N-terminal domain;Glycosyl hydrolases family 38 C-terminal domain;Alpha mannosidase middle domain;Glycosyl hydrolases family 38 C-terminal beta sandwich domain
TRINITY_DN22_c0_g1	hypothetical protein Mapa_015064 [Marchantia paleacea])	7.05	7.32	14.05	23.41	18.35	16.08	88.56	77.71	45.29	6.86	6.78	16.36	9.47333	19.28	70.52	10	GO:0032259;GO:0005737;GO:0016021;GO:0008168	BP:methylation;CC:cytoplasm;CC:integral component of membrane;MF:methyltransferase activity;	K23870	QUA2, TSD2	------	------	ENOG410Y9W6	S:Function unknown)	sp|Q9C9Q8|PMTT_ARATH;	Probable pectin methyltransferase QUA2 OS=Arabidopsis thaliana OX=3702 GN=QUA2 PE=1 SV=2;	PF03141	Methyltransf_29	Putative S-adenosyl-L-methionine-dependent methyltransferase
TRINITY_DN2306_c0_g1	hypothetical protein CY35_15G031800 [Sphagnum magellanicum])	8.42	15.98	12.87	20.88	5.94	10.5	9	6.89	5.07	0.02	0.14	0.36	12.4233	12.44	6.98667	0.173333	GO:0006355;GO:0003677	BP:regulation of transcription, DNA-templated;MF:DNA binding;	------	------	------	------	ENOG410YED8	K:Transcription)	sp|Q9FY93|NAC83_ARATH;	NAC domain-containing protein 83 OS=Arabidopsis thaliana OX=3702 GN=NAC083 PE=1 SV=1;	PF02365	NAM	No apical meristem (NAM) protein
TRINITY_DN23133_c0_g1		24.58	63.59	89.27	149.56	15.18	94.48	369.64	355.39	557.3	1043.57	745.98	1248.2	59.1467	86.4067	427.443	1012.58	------	------	------	------	------	------	ENOG410Z3PE	S:Function unknown)	sp|Q96273|LEA18_ARATH;	Late embryogenesis abundant protein 18 OS=Arabidopsis thaliana OX=3702 GN=LEA18 PE=2 SV=1;	PF03760	LEA_1	Late embryogenesis abundant (LEA) group 1
TRINITY_DN231_c0_g2	hypothetical protein KP509_39G017100 [Ceratopteris richardii])	18.73	15.11	8.35	15.6	17.42	21.33	2.95	2.19	6.17	0.67	1.15	1.32	14.0633	18.1167	3.77	1.04667	GO:0006355;GO:0005634;GO:0000978;GO:0000981	BP:regulation of transcription, DNA-templated;CC:nucleus;MF:RNA polymerase II core promoter proximal region sequence-specific DNA binding;MF:RNA polymerase II transcription factor activity, sequence-specific DNA binding;	K09422	MYBP	------	------	COG5147	K:Transcription)	sp|F4IRB4|MYB88_ARATH;	Transcription factor MYB88 OS=Arabidopsis thaliana OX=3702 GN=MYB88 PE=1 SV=1;	PF00249;PF13921	Myb_DNA-binding;Myb_DNA-bind_6	Myb-like DNA-binding domain;Myb-like DNA-binding domain
TRINITY_DN2320_c1_g1		1.08	0.27	0.11	3.03	0.31	0.38	1.89	2.06	0.07	6.58	13.09	4.43	0.486667	1.24	1.34	8.03333	------	------	------	------	------	------	------	------	------	------	------	------	------
TRINITY_DN23267_c0_g1	hypothetical protein MARPO_0151s0044 [Marchantia polymorpha])	3.16	2.52	2.61	2.17	2.39	3.72	0.44	0.24	0.44	0.01	0.07	0.16	2.76333	2.76	0.373333	0.08	GO:0006468;GO:0016021;GO:0005524;GO:0004672	BP:protein phosphorylation;CC:integral component of membrane;MF:ATP binding;MF:protein kinase activity;	------	------	------	------	COG0515	T:Signal transduction mechanisms)	sp|Q9S7I6|RPK2_ARATH;	LRR receptor-like serine/threonine-protein kinase RPK2 OS=Arabidopsis thaliana OX=3702 GN=RPK2 PE=1 SV=1;	PF00069;PF07714;PF13855;PF12799;PF08263	Pkinase;PK_Tyr_Ser-Thr;LRR_8;LRR_4;LRRNT_2	Protein kinase domain;Protein tyrosine and serine/threonine kinase;Leucine rich repeat;Leucine Rich repeats (2 copies);Leucine rich repeat N-terminal domain
TRINITY_DN23296_c0_g1		16.71	20.09	0.12	10.39	9.37	23.92	0	0.06	2.75	0.67	0.24	0	12.3067	14.56	0.936667	0.303333	------	------	------	------	------	------	------	------	------	------	------	------	------
TRINITY_DN23296_c0_g2		1.18	2.41	1.05	3.47	1.62	3.02	6.59	8	3.34	21.1	6.93	7.26	1.54667	2.70333	5.97667	11.7633	------	------	------	------	------	------	------	------	------	------	------	------	------
TRINITY_DN23313_c0_g1	hypothetical protein SELMODRAFT_100869, partial [Selaginella moellendorffii])	24.17	16.53	10.94	45.81	30.13	17.82	68.31	71.18	114.55	156.81	72.5	424.01	17.2133	31.2533	84.68	217.773	GO:0006468;GO:0016020;GO:0016021;GO:0004674;GO:0005524	BP:protein phosphorylation;CC:membrane;CC:integral component of membrane;MF:protein serine/threonine kinase activity;MF:ATP binding;	------	------	------	------	ENOG410YB0Y	S:Function unknown)	sp|A7PW81|PGIP_VITVI;	Polygalacturonase inhibitor OS=Vitis vinifera OX=29760 GN=pgip PE=1 SV=1;	PF13855;PF12799;PF08263	LRR_8;LRR_4;LRRNT_2	Leucine rich repeat;Leucine Rich repeats (2 copies);Leucine rich repeat N-terminal domain
TRINITY_DN23340_c0_g1	hypothetical protein KP509_26G041000 [Ceratopteris richardii])	4.88	5.73	5.04	3.56	3.27	6.57	3.48	1.58	2.46	0.08	0.42	0.07	5.21667	4.46667	2.50667	0.19	GO:0007018;GO:0008017;GO:0003777;GO:0005524	BP:microtubule-based movement;MF:microtubule binding;MF:microtubule motor activity;MF:ATP binding;	K10406	KIFC2_3	------	------	COG5059	Z:Cytoskeleton)	sp|Q8W1Y3|KN14F_ARATH;	Kinesin-like protein KIN-14F OS=Arabidopsis thaliana OX=3702 GN=KIN14F PE=1 SV=2;	PF00225;PF16796;PF00307	Kinesin;Microtub_bd;CH	Kinesin motor domain;Microtubule binding;Calponin homology (CH) domain
TRINITY_DN23357_c0_g1	hypothetical protein KP509_24G020600 [Ceratopteris richardii])	3.32	1.5	2.83	0.11	4.74	1.21	0.16	0.07	0.05	0.02	0	0	2.55	2.02	0.093333	0.006667	GO:0016021;GO:0005506;GO:0016705;GO:0004497;GO:0020037	CC:integral component of membrane;MF:iron ion binding;MF:oxidoreductase activity, acting on paired donors, with incorporation or reduction of molecular oxygen;MF:monooxygenase activity;MF:heme binding;	K15639	CYP734A1, BAS1	map00905	Brassinosteroid biosynthesis)	COG2124	Q:Secondary metabolites biosynthesis, transport and catabolism)	sp|O48786|C734A_ARATH;	Cytochrome P450 734A1 OS=Arabidopsis thaliana OX=3702 GN=CYP734A1 PE=2 SV=1;	PF00067	p450	Cytochrome P450
TRINITY_DN23372_c0_g1	hypothetical protein SELMODRAFT_167797, partial [Selaginella moellendorffii])	9.35	9.04	9.61	9.72	8.05	10.7	1.64	1.65	2.65	0.26	0.65	0.47	9.33333	9.49	1.98	0.46	GO:0070897;GO:0006352;GO:0005634;GO:0097550;GO:0017025	BP:DNA-templated transcriptional preinitiation complex assembly;BP:DNA-templated transcription, initiation;CC:nucleus;CC:transcriptional preinitiation complex;MF:TBP-class protein binding;	K03124	TFIIB, GTF2B, SUA7, tfb	map03022	Basal transcription factors)	COG1405	K:Transcription)	sp|O23215|PBRP1_ARATH;	Plant-specific TFIIB-related protein 1 OS=Arabidopsis thaliana OX=3702 GN=PBRP1 PE=2 SV=1;	PF00382	TFIIB	Transcription factor TFIIB repeat
TRINITY_DN23373_c0_g1		12.98	2.82	11.57	1048.52	633.29	15.43	14.22	13.3	740.63	855.12	20.51	891.62	9.12333	565.747	256.05	589.083	------	------	------	------	------	------	ENOG410ZG4Y;ENOG410Z9HT	S:Function unknown);	------	------	------	------	------
TRINITY_DN2337_c0_g1	hypothetical protein KP509_20G041500 [Ceratopteris richardii])	4.93	3.83	5.21	8.06	13.95	21.05	63.5	61.27	27.62	22.74	4.93	28.39	4.65667	14.3533	50.7967	18.6867	GO:0009909;GO:0005634;GO:0008270	BP:regulation of flower development;CC:nucleus;MF:zinc ion binding;	------	------	------	------	COG5641	K:Transcription)	sp|Q940T9|COL4_ARATH;	Zinc finger protein CONSTANS-LIKE 4 OS=Arabidopsis thaliana OX=3702 GN=COL4 PE=2 SV=2;	PF06203	CCT	CCT motif
TRINITY_DN23404_c0_g1	hypothetical protein SELMODRAFT_95740 [Selaginella moellendorffii])	4.88	8.57	10.68	2.82	2.08	3.86	0.12	0.08	1.59	0.02	0.06	0	8.04333	2.92	0.596667	0.026667	GO:0046274;GO:0048046;GO:0052716;GO:0005507;GO:0016491	BP:lignin catabolic process;CC:apoplast;MF:hydroquinon;MF:copper ion binding;MF:oxidoreductase activity;	K05909	E1.10.3.2	------	------	COG2132	Q:Secondary metabolites biosynthesis, transport and catabolism)	sp|Q9SIY8|LAC5_ARATH;	Laccase-5 OS=Arabidopsis thaliana OX=3702 GN=LAC5 PE=2 SV=1;	PF07732;PF00394;PF07731	Cu-oxidase_3;Cu-oxidase;Cu-oxidase_2	Multicopper oxidase;Multicopper oxidase;Multicopper oxidase
TRINITY_DN23408_c0_g2	hypothetical protein GOP47_0029518 [Adiantum capillus-veneris])	0.03	0.03	0.04	0.09	0.01	0.06	0.04	0	0.01	0.96	1.76	0.77	0.033333	0.053333	0.016667	1.16333	GO:0015074;GO:0046872;GO:0003676	BP:DNA integration;MF:metal ion binding;MF:nucleic acid binding;	------	------	------	------	COG2801	L:Replication, recombination and repair)	sp|Q9UR07|TF211_SCHPO;	Transposon Tf2-11 polyprotein OS=Schizosaccharomyces pombe;	PF17921;PF17917;PF00665	Integrase_H2C2;RT_RNaseH;rve	Integrase zinc binding domain;RNase H-like domain found in reverse transcriptase;Integrase core domain
TRINITY_DN2341_c0_g2	hypothetical protein GOP47_0010624 [Adiantum capillus-veneris])	8.6	8.07	3.67	7.16	28.4	16.58	9.56	7.98	2.5	1.07	0.27	0.44	6.78	17.38	6.68	0.593333	GO:0006508;GO:0016021;GO:0004176;GO:0004222;GO:0005524	BP:proteolysis;CC:integral component of membrane;MF:ATP-dependent peptidase activity;MF:metalloendopeptidase activity;MF:ATP binding;	------	------	------	------	ENOG410ZITV	S:Function unknown)	------	------	------	------	------
TRINITY_DN2344_c0_g1	hypothetical protein AXG93_1333s1220 [Marchantia polymorpha subsp. ruderalis])	5.69	4.12	5.15	6.14	7.39	4.92	15.99	13.94	15.69	36.13	27.16	50.87	4.98667	6.15	15.2067	38.0533	GO:0032502;GO:0006355;GO:0006351;GO:0005634;GO:0005524	BP:developmental process;BP:regulation of transcription, DNA-templated;BP:transcription, DNA-templated;CC:nucleus;MF:ATP binding;	------	------	------	------	------	------	sp|Q6ZIK5|GRF4_ORYSJ;	Growth-regulating factor 4 OS=Oryza sativa subsp. japonica OX=39947 GN=GRF4 PE=1 SV=1;	PF08880	QLQ	QLQ
TRINITY_DN23477_c1_g1	hypothetical protein GOP47_0011199 [Adiantum capillus-veneris])	18.16	25.26	12.42	11.05	10.88	15.87	1.49	1.31	7.5	0.09	0.27	0	18.6133	12.6	3.43333	0.12	GO:0005794;GO:0016021;GO:0016413	CC:Golgi apparatus;CC:integral component of membrane;MF:O-acetyltransferase activity;	------	------	------	------	ENOG410YEHD	S:Function unknown)	sp|Q940H3|TBL36_ARATH;	Protein trichome birefringence-like 36 OS=Arabidopsis thaliana OX=3702 GN=TBL36 PE=2 SV=1;	PF13839;PF14416	PC-Esterase;PMR5N	GDSL/SGNH-like Acyl-Esterase family found in Pmr5 and Cas1p;PMR5 N terminal Domain
TRINITY_DN2347_c0_g1	hypothetical protein CY35_19G043400 [Sphagnum magellanicum])	2.27	4.13	2.63	0.98	15.76	2.08	0.63	0.36	1.99	0	0	0.03	3.01	6.27333	0.993333	0.01	------	------	K11380	NTO1	------	------	COG5141	S:Function unknown)	sp|B2RRD7|BRPF1_MOUSE;	Peregrin OS=Mus musculus OX=10090 GN=Brpf1 PE=1 SV=1;	PF13832;PF13771;PF00628;PF13831	zf-HC5HC2H_2;zf-HC5HC2H;PHD;PHD_2	PHD-zinc-finger like domain;PHD-like zinc-binding domain;PHD-finger;PHD-finger
TRINITY_DN234_c3_g2	hypothetical protein KC19_7G047800 [Ceratodon purpureus])	7.94	2.28	3.09	5.45	4.87	9.92	64.4	48.63	22.33	18.8	36.53	43.26	4.43667	6.74667	45.12	32.8633	------	------	------	------	------	------	COG0814	E:Amino acid transport and metabolism)	sp|P92961|PROT1_ARATH;	Proline transporter 1 OS=Arabidopsis thaliana OX=3702 GN=PROT1 PE=1 SV=1;	PF01490	Aa_trans	Transmembrane amino acid transporter protein
TRINITY_DN2350_c0_g1	hypothetical protein KP509_06G060100 [Ceratopteris richardii])	0.18	1.74	0.72	1.92	1.8	18.59	179.25	94.41	11.13	13.61	722.06	226.9	0.88	7.43667	94.93	320.857	GO:0009653;GO:0019953;GO:0005576	BP:anatomical structure morphogenesis;BP:sexual reproduction;CC:extracellular region;	------	------	------	------	ENOG41115SZ	G:Carbohydrate transport and metabolism)	sp|O23547|EXLB1_ARATH;	Expansin-like B1 OS=Arabidopsis thaliana OX=3702 GN=EXLB1 PE=2 SV=2;	PF01357;PF03330	Expansin_C;DPBB_1	Expansin C-terminal domain;Lytic transglycolase
TRINITY_DN2356_c0_g1		9.67	7.32	5.47	2.32	10.19	5.59	1.74	1.09	2.43	0	0	0	7.48667	6.03333	1.75333	0	------	------	------	------	------	------	ENOG4111BB5	S:Function unknown)	sp|Q9SU30|CPR1_ARATH;	F-box protein CPR1 OS=Arabidopsis thaliana OX=3702 GN=CPR1 PE=1 SV=2;	PF12937;PF00646	F-box-like;F-box	F-box-like;F-box domain
TRINITY_DN23583_c0_g1	hypothetical protein KP509_25G018000 [Ceratopteris richardii])	2.44	2.44	2.62	0.69	1.16	3.68	0.52	0.49	1.14	0	0.01	0.16	2.5	1.84333	0.716667	0.056667	GO:0009658;GO:0009707	BP:chloroplast organization;CC:chloroplast outer membrane;	------	------	------	------	ENOG410YE1I	S:Function unknown)	sp|Q9LI74|CHUP1_ARATH;	Protein CHUP1, chloroplastic OS=Arabidopsis thaliana OX=3702 GN=CHUP1 PE=1 SV=1;	------	------	------
TRINITY_DN23586_c0_g2		106.99	79.92	79.39	20.64	96.49	111.44	353.4	438.71	193.58	952.55	742.51	319.9	88.7667	76.19	328.563	671.653	------	------	------	------	------	------	ENOG410ZEWF	S:Function unknown)	sp|P32292|ARG2_VIGRR;	Indole-3-acetic acid-induced protein ARG2 OS=Vigna radiata var. radiata OX=3916 GN=ARG2 PE=2 SV=1;	PF03242	LEA_3	Late embryogenesis abundant protein
TRINITY_DN2358_c0_g1	hypothetical protein KC19_11G101300 [Ceratodon purpureus])	8.98	1.14	0.46	5.32	1.96	6	39.9	35.93	28.73	113.8	15.58	138.96	3.52667	4.42667	34.8533	89.4467	GO:0016021;GO:0016811	CC:integral component of membrane;MF:hydrolase activity, acting on carbon-nitroge;	K01426	E3.5.1.4, amiE	map00360;map00330;map00380	Phenylalanine metabolism);Arginine and proline metabolism);Tryptophan metabolism)	COG0154	J:Translation, ribosomal structure and biogenesis)	sp|Q9FR37|AMI1_ARATH;	Amidase 1 OS=Arabidopsis thaliana OX=3702 GN=AMI1 PE=1 SV=1;	PF01425	Amidase	Amidase
TRINITY_DN2359_c0_g1		0	0	0	6.56	10	25.47	0	0	0	15.84	15.71	0	0	14.01	0	10.5167	------	------	------	------	------	------	------	------	------	------	------	------	------
TRINITY_DN2367_c0_g1		2.94	1.25	2.77	7.29	5.33	10.58	0.79	0.56	0.13	0	0.19	0.02	2.32	7.73333	0.493333	0.07	------	------	------	------	------	------	------	------	------	------	------	------	------
TRINITY_DN2368_c0_g1	endoglucanase 6 [Selaginella moellendorffii])	1.76	1.6	1.12	0.7	0.6	0.81	1.93	2.53	4.27	0.06	0	0	1.49333	0.703333	2.91	0.02	GO:0030245;GO:0005576;GO:0030246;GO:0008810	BP:cellulose catabolic process;CC:extracellular region;MF:carbohydrate binding;MF:cellulase activity;	------	------	------	------	ENOG410XPC9	G:Carbohydrate transport and metabolism)	sp|O48766|GUN11_ARATH;	Endoglucanase 11 OS=Arabidopsis thaliana OX=3702 GN=At2g32990 PE=2 SV=1;	PF00759	Glyco_hydro_9	Glycosyl hydrolase family 9
TRINITY_DN2369_c0_g2		10.81	2.73	4.72	22.98	10.35	10.49	3.07	4.08	2.53	82.27	71.77	38.4	6.08667	14.6067	3.22667	64.1467	------	------	------	------	------	------	ENOG410YKHF	S:Function unknown)	sp|C6SVQ5|CSPL7_SOYBN;	CASP-like protein 1D2 OS=Glycine max OX=3847 PE=2 SV=1;	PF04535	CASP_dom	Casparian strip membrane protein domain
TRINITY_DN2375_c0_g1	hypothetical protein CY35_03G083600 [Sphagnum magellanicum])	3.22	1.94	1.57	3.35	2.04	3.13	6.07	2.65	3.5	18.82	16.07	9.01	2.24333	2.84	4.07333	14.6333	GO:0016021	CC:integral component of membrane;	------	------	------	------	ENOG410Y9P7	S:Function unknown)	sp|Q8S9J0|TAUE4_ARATH;	Sulfite exporter TauE/SafE family protein 4 OS=Arabidopsis thaliana OX=3702 GN=At2g36630 PE=2 SV=1;	PF01925	TauE	Sulfite exporter TauE/SafE
TRINITY_DN2377_c0_g1	hypothetical protein KP509_15G036300 [Ceratopteris richardii])	3.57	4.23	8.32	5.11	16.41	16.49	0.29	0.51	2.65	0.1	0.32	0.64	5.37333	12.67	1.15	0.353333	------	------	K09422	MYBP	------	------	COG5147	K:Transcription)	sp|Q9LXF1|MYB16_ARATH;	Transcription factor MYB16 OS=Arabidopsis thaliana OX=3702 GN=MYB16 PE=2 SV=1;	PF00249;PF13921	Myb_DNA-binding;Myb_DNA-bind_6	Myb-like DNA-binding domain;Myb-like DNA-binding domain
TRINITY_DN23819_c0_g1	endochitinase A2 [Selaginella moellendorffii])	53.19	63.72	45.75	299.67	479.64	24.93	1.61	6.38	11.38	75.81	428.28	25.79	54.22	268.08	6.45667	176.627	GO:0006032;GO:0005975;GO:0016998;GO:0004568;GO:0008061	BP:chitin catabolic process;BP:carbohydrate metabolic process;BP:cell wall macromolecule catabolic process;MF:chitinase activity;MF:chitin binding;	K20547	CHIB	map00520;map04016	Amino sugar and nucleotide sugar metabolism);MAPK signaling pathway - plant)	COG3979	G:Carbohydrate transport and metabolism)	sp|P36907|CHIX_PEA;	Endochitinase OS=Pisum sativum OX=3888 PE=2 SV=1;	------	------	------
TRINITY_DN23822_c0_g1		0	0	0	0	0	17.26	14.24	0	47.24	137.21	90.27	43.14	0	5.75333	20.4933	90.2067	------	------	------	------	------	------	------	------	------	------	------	------	------
[truncated: 1,295 more rows]
