# Supplementary material for: Integrated phenotypic, transcriptomics and metabolomics: growth status and metabolite accumulation pattern of medicinal materials at different harvest periods of Astragalus Membranaceus Mongholicus
Source: BMC Plant Biol. 2024 May 3;24:358. doi: 10.1186/s12870-024-05030-7 (PMC11067282; doi:10.1186/s12870-024-05030-7)
Supplement: Supplementary file 21 — Additional file 21: Supplementary data2. De novo assembled unigenes in FASTA format. [file 12870_2024_5030_MOESM21_ESM.fasta]

>TRINITY_DN9213_c0_g3
GTGAAAACAGCTAGGGGTGTAGAAGATGATGAATTGGGAATGCCTTGGCTTTGAAATGAGAGGTGGGAAGCAAAAGATTTTGTCTCAACTCATGGCGTTTGGTGTTGCCCCAATTATGACAATTGGTTGCCCTGACTAGAGTTTGTGAAAGGCTGTATTTAGGATAGTGGGTTGAAAAATTGCACTGGTGTGGTTTTATGGATGTGAATAAGGGAATGAAATGGGTGGAAGGTGAATTTCCCTAATTTTCAGTGGAGTGAAGGATGACGGGATTGCCCCACTTTGGAATGGTATTTCAAATGGTTGCTTTTAGTGAGACTGTGAGAGGTGACAGAGTTAAGGTTATGGGTTTTTGGAGTTGGTCGTATGGCTATATGGATTGGGCGTGGTATATGAATG
>TRINITY_DN4621_c0_g2
TGGGCACGGAGAATCTATGTTTCAACATGAGGGTGGGGGTGGAGAAAGAAACGTCACGAAAGGCGGAAACATTATCACCTAAAAATTTAAAATGGGAGAACAATCAATTGTCGTTGAGGTGGTTGGACGATGAGTCGAAGTTCTCAAAATGGTGAGAACATTACCTGTACAAAAGAACGTAAATAGAGAGGAGAACAATATCTTCGAACTTCTAACAACCCTCTGTCAAACAATA
>TRINITY_DN4621_c0_g1
ATGTTGAAACATAGATTCTCCGTGCCCAAAATATTAGGTGTTATGGTAGTTTCACCTAAGAATTTCTCTGTTTTTAAATAATTCCATCTGGTTGGTAAAAAAACAATAATCTCATCTGGAGTTATCGATGAGATTCAAGGGTTGTGTTTTGTGGGTAACGTTTGTCCTCACATATATATTATTCATTTGCTTCCGTGTTCAGAGCAAACTGCTACAAGGGAAGGGACCCATTCAAAAAGAAACAACGAATCAGCAATCATTTCAGATTTCAGATACGTGAAATAATATTATTCTCTGATACCAACTTCGTGACAAACACAAACACTAACACTAGTAGGAAGCTTCTAGCATTACTACCACTGCTATAGATTCAAATATTTGACCACAAAACACCGAAGCTCTGGCTTTTCTATTGGTTTTGATTTTGTGAGTATCATAGTCCATAGAGAGAAGATATGGAAAAGGGTCTTTTAGAGAAAGAGGGAGAGGTTGGTTCATCATTAACATGGAGTGTATTTTCTCAAGAAGTGAAGGGTGTTCTTTATCTAGCTGGGCCTATGATTACAGTCACTTTATCACAGTATTTTCTACAAATTATTTCAATGATGATGGTGGGTCATTTAGGTAAACTTGCTTTGTCCAGCACAGCAATTGCCATCTCTCTTTGTGCTGTCTCTGGCTTCAGTCCTCTCGTAAGTCTTCTTTTTTTTCTATGCCGGTTTTGTGTTTGTTGTAATGTTTCATTTGAAAATTAAGTGTTTTTTGTGTGTCTCTATATTGTTAAACAGTTTGGAATGGCATGTGCATTGGAAACTCAATGTGGCCAGGCTTATGGAGCTAAGCAATTTAGAAAATTTGGTATTCAAATATACACTGCTATTGTCTCTCTTGTTTTAGCTTCTATTCCTCTCTCTCTTTTGTGGATTTACTTGGGGAAGTTACTCACTTTACTTGGCCAAGACCCTTTGATTGCACAAGAAGCTGGGAAATTTGCAATTTGCATGATTCCTGCACTTTTTGCTTATGCAACACTTCAGGCTTTGGTTCGGTACTTTCTGATGCAAAGTTTGATTGGTCCCCTTGTTATAAGTTCTTCTGTTACACTTTGCTTCCATGTAGCTTTTTGTTGGCTACTGGTATTTACAGCTGGATTAGGTAACTTAGGAGCAGCATTTTCCATTGGTGCTTCATACTGGTTGAATGTGATTTTACTTGGGTTATATATGAAATTCTCTAGTGAATGTGAAAAGACTCGGGTTCCGATTTCAATGGAGATATTCCATGGAATGGGTGAATTCTTTCGCTATGCTATTCCTTCAGCTGGAATGATTTGCCTTGAGTGGTGGTCATTTGAGCTACTAACCTTGCTTTCTGGTCTTTTACCAAATCCAGAGCTTGAAACTTCAGTCTTATCCGTATGTTTATCAATCATCTCCACAATCTTTACAATACCCGAAGCAATTGGTTCAGCAGCAAGCACTAGAGTTTCAAATGCATTAGGAGCTGGAAATCCACAAGCAGCAAAAGTGTCTGTTTCTGCTGCTATGACTCTTGCAGCTTCCGCGGCTCTTTTGGTGAGTTCAATCATCTTTGCCAGTCGACGGTTTTTAGGTTATGTATTTAGCAATGAGCAGGACGTGGTGGATTATGTGACAGATATGGCTCCTCTGTTAAGTATATCGGTTATACTGGATAGTTTACATGGTACTCTTTCAGGTATTGCTAGAGGATGTGGGTGGCAGCACTTGGGAGCATATGTGAACCTTGTAGCCTATTATGTTTTGGGAATTCCAATTGCCTCTATATTGGGTTTCTGGGTAGGGTTGAGAGGAAAAGGCTTGTGGATTGGGATACAGATTGGTGCTTTCTGCCAAACATTTTTGCTATCCCTCATATCAAGTTGCACAGATTGGGAAAAACAGGCAATTAAGGTACGGGAAAGGATATTTCAAGAAAGTTACGCGGTAGAAGATGGATTAGTTTGAACTAATGGAGCAGATTCCTTAAAGCTGACAGCTTGTTTAGTCAATATTGGTAAAGCGTCTAGCTTTGGTTTTGGCAGAGATCAAATTTCAGCTACAATGTGGAGTAAAAAGTTTTCAAACCAAGAAATGAGTTGTGAAATTATTTTTTTTTCTCAATTCAGTTTTTGTTAAGGTTCTGCAATGTTCATGCAACTTTTATCACGTGTAAAAGAAACTGGTTGAATTCACCAGCAATACAATTCTCCATTTTCAAGTAGGGAGGTTCATGGGACAAGTGAGGGCGGATGATGCTTGTCCTGTTTCCAATCCTATGTTTTCATCAGGTCAAGTAGTTTTATTTTTAGACAGTGGAGTGATTTTATGACAGTCCAAGATGTTTTACACTCCATGCACACAGGAAGAAGGGAAATAAATGTTTCTTTTCGATCAAAGTTGATCTGGAAAAGGTGAATACCAAGTCTTGTTGGGAGTTTTTATTTGACACTCTTATGGAAGTGGGATACGGGAGTCTTGTATTTTGGATCACCTTAACTCATCAACTGTTATTTGATACTCTTATGTAGACTTATTTGATACTCTTAGGGAGTGTTTGGACGAGGC
>TRINITY_DN69563_c0_g1
CCAATTTTTAACATACAGAAGCTAACTGACACAAAACCATCAAATAGTGCTAATATCTCTCTTCAATTAAAGAATCAATCAAGAATTCAAAATTGCATGGACATGAGAGCAACAGAAAACTGTAGCGCTTCTAATCGATTCCTAGTTATTACAAACTTATCTCTCCCAAATTTTCCATACTTTTTACATCCAGAACAACTGATCATCTATGCAAATCAAAATTATGGAGCAAATTCAGATTGGTATTACATAAAAAGGCGTATTCGGTTTTGGCATCTTAAATTATACATCCTAAGGGTGTGTGAC
>TRINITY_DN9213_c0_g2
TCAGTGAATTTGGTTTTAGAGATCTGGGATACGAACAGATGAAGGGATAAATGACAGGTTTTTCCCAAAGTCATGAAAGGTGGGTTCTCCCCAACTTAAGAAATGTAGGACTGTCCCAATTTAGAGGTGATGACGGTGAGTGCATAACTTTCCCTTGTCTAGTGGTGACAACAGCTAGGAGTGTAGTAGATGATGAATTGGGAATGCCTTGGCTTTGAAGTGAGAGGTGGAAAGCAAGAGATTTTGTCTCAGCCCATGGCGTTGGGTGTTGCCCCAATTATGACAAGGACAAGATATCAGCCTTAATCCACTGCGTTCAAGCTTCTTAGTCTTCCGAAAGCTTCTTTATTTCAGGGGCAATCATATCCTTTAAAAAAATATAATTCCTCTACTCACTTTTCTATCAACTCAACACTTCTTTATTTTCTTTCTTTCATCATCTTTCTCTCATAC
>TRINITY_DN42844_c0_g1
AATTTTTAAGGCTCGATGGGATAAACACCTAAAGCGCAATCTTCATGCTACTGCTTACTACTTAAATCCTGCAGTCTTTTATGATGATTCATACAAAGAGAAGAGTAGAGTTGTGGAATCGGTTGTTGAAATGCTTGAAGTAAAAGCTATATGTCCTAACATGGCCAAAGCTATGGAGGAGATGCAAGCGTATCACCGTCGTGAAGGAAGCTTCGGTAAAGAAAGTGCTATGAAGTTAAGGAAGACAATGCAACCCGGTGAGCACCACTATATTTTATTTAAATTAATTTAACTTTAATAGTTAGGTGTATTTTCTTATTTTATCTAATTCAATATGTTTTTTTTGTAGATGAATGGTGGAGATATT
>TRINITY_DN42844_c0_g3
GCCTTAAAAATTTCGGTGTATTTCTTATACAAAGGCTTCCTATTCCTAAACATTTCCTTGATTGCTTTCTTTGCCCTATACATTCCATCATAAACATAACCCATTGAAGGTTTTGCATCTCCATCTACAATTTTTAGTAATTTAATGACCGGTCCCATAAGCTTTGCAATCATGTAACAGTCATTCCAAAAGCTTGAGTCTTGGCTAACTTATGACTAGTAAAATGTTTGTCTACCATCAAAGCTTGCAAATCATGCTTATGTTCATAAATACTTTTTAATGTAATGAAAGTAGTAGCAAACCGAGTTACCCCTGGGCGCACAATTTCTTGCCACCCTTCTCTTTTCCTCAGCCAAGAAAGAAAAACCATATGATTGTACACAAATTTAGTTACCTGTGAAGCCTTGGTAGCAAGCTCTGCAACATGGGACATGCTACAAATATCTTTCAACAATAGGTTCAAGCAGTGAGCCGCAC
>TRINITY_DN42844_c0_g2
CCCGGGATTCAAAGTTCCAAGCTATCATGATATGAGGGTTAATTTGTTAGGAGATTGCAAGAAAGAATGTTAGTTGCTTGTTGAAAGTCATCGAGCTCATTGGGCTGAAAGTGGATGTACAATAATGGCTGATGGGTGGAGCGATCAAAAGCAAAGAACTTTGATAAACTTTCTAGTTTATTGTTCTCGAGGCTTGGTCTTTGTGAAATCTATTGATGCATCAGATGTTGTCAAAGATGCCGCAACATTGTGTGCTATGTTTTCTGAAGTTATTGAATGGGTTGGACCTGTAAATGTTGTTCACGTAGTGACAGACAATGCAGCCAATTATGTATCTGTTGGTAAATTGATACATGACAAGTATGAATCTATTTTCTGGTCTCCTTGTGCGGCTCACTGCTT
>TRINITY_DN9213_c0_g1
CACCAAAGGTAACCCTCTCTTTTCTTCCTTTCCTTTTATTTATAATAAAGAATTCAAGAAAATTTTATTATATTCCAAGTATCAAGGTGAAGAGCGTGTTATGGTCGGGAAAAATAATGAATTCCTCATCCAGATCCCACTGTTGGCAGCCTAATAACCAAGTTATGGGTGAGGGGCAATAATGTTCTATACACCTTATTTGGTTGGAGAGAAAAAAGAGGGAAGAGAGATAGAGATGTGAAAGAAAGAGTTGAGAAAGG
>TRINITY_DN323_c0_g2
TGAACCACCTGGTCCTTGTACTTGCCCTCTTAAACAAGCTTGGGGAAGTCTTGATGCTTTAATTGGAAGATTGAGAGCTGCTTATGAAGAAAATGGAGGATTACCGGAGACGAATCCGTTCGCTAGTGGCGGGATAAGAATTTATCTTCGCGAGATTAGAGACTCTCAATCTAAGGCTAGAGGGATCCCTTATAAGAAGAAAAAGAAGAAGAGGAATCTTTTTAAGGCTATTGGGGACAGCTCTAATAATTTGCCTTTGCAGTGAAATTTTAAGTTTCTTTTTTTGGCTTCTTCTTCAGGATATATAATGGTTCCTAAATTATTCCGAAGTCCTGAATCTCTCAAAATGCCTTGAATAACTTGAGCAGCAGTACTTGAATTGATGTTATATAATCGACTCTCACTCTATCGATATCCTAGCTAGGTTCAACTTAAACGTCCTCCATCGTCTCTTATGTGACAAGTTGTACTATTTAGTTTGTTTGAATGAAAATACGAACAAATTAATTAAGTTAATAGTGGCTACGTAAGTCCTTCTACTACTGTACGTATTCACCCATATGAGTTTGTTAAATACGTGGTGAAAATAAGAATTTGTTCCATGCAGAGATATGTGATTATGCTTTCTTTCTGTAAACATACGTATATAGAATCACACATGGAACTTGTGGAATTAGTTATGAACATTTAGAGTCGGAAAACCGTAAAGATTTTCTTTAATTTTTTC
>TRINITY_DN49420_c0_g2
TTGGCTGACATTGATCCTCAAAGAACATTGTTCTTCGATGACAGTGTTCGCAATTTAGTGACCGCAAAAGGTTTAGGCCTCCATACGGTAATGGTGGGAATATCAGTGCGCAGTACAGAAGTGGATCATTCACTAGAGAGTATCCATAATATCAGAGAGGCATTACCAGAGTTATGGGAACCCGATGAGAAGCATGAAATTGTCAAGTATATGGTGCAATGCTGTGAGCAGAAGTGGATCAT
>TRINITY_DN18969_c0_g1
CCAGAACTTAATATTAAAAAAGGGAGGGGCACTTGTTATAAATAGTTCGAAGTTGTTTGGAGGATATTATGATTCATGAAAACCTGTACATGTTTTTTCGTCAAAGTTGCATTTGTATTTCAGTGAAACAAAATACATGCCCAGCCCAAAAGTTGAATATGGAAAATAGTTTCTAGCTTTGAAAAGCAAGTTGATCGATGAAAATGTTATGAAAGAAAATGCCCTTTTGGTTGTATCAGGTAAAAATTGTGCGCCCAAAAAACCAATATGAATCCAATGTACCCTAGTTCTTCAAATTGGATTTAAGAGAATTTGGAAATGGATTGGTTGATCTAGAATTTAAATATCCATTTCCAAATTCTTTGGAATCCAATTTGAAGAACTAGGGTACAGTTCATATTTTGGTCTTCAGGGCATAGACAACTTTTACTTGAAACAACCAAAATGTCATTCTTTTTCCCAACTTCACATTTTCATCCATCAATGTCCTTTTGAAGACTAGAAAATATTTTCCATATAGGCAACAAAATAGTGATCTCAACTGCAATTCTATTTCTGCCAATGCTATAAATAAAGTTTCTCAACAAAGTCCTACACTGCAAAAGGTGCTAAAGGCTTCATAAAAAGTCAGTCAATGCTAAATCAATTTTCACTAACTCATTGGAACCCAAACAGAATCAGTCTTTCTGTTGAGTCCAGATCCTTACAGTTTTGTCATTGCCAAGAGCACCTGAAGCAATCATATTCTCCGTAGGATGACAAGATACAGATACAACCGTATCGGAATGACCTTCCAATTTCTGTACTATTTTCCTGCCCTGCAAATCCCACAAGTATATACAACTATCTTCTGAACCACCAACAACATACTTCCCATTTGTTATAGAAAAGGTGGACGAGATGCAGTATTTTGAATTAACATGACCGGTGTAAGTCTTCAGAAATTTCCCAGTGGAATAGTTCCAAAGCCTCAGATTGTTGTCCAACGTGCCCACGAGAATGAACTTGCCATTGGGAGAAAACTTGACATAGGAAACAGGGGGGTTCTCATCATCGATCAGAGTCTTCGTACAGTGACCAGTGGAAGCATCCCAAATCCTGCAAAGGCCATCATAGCTACTAGAAACTATAAGTGATCCATCTCGGTTGAAATCGACGGCGGTGACAGGGTCGGAGTGAGCAGGGAGAACCTTGAGACATTTACCGGACTTCACATCCCATACCCTAACGGTCTCATCAAAGGAACCAGATACGATGATGTTGGATTGAGGATTGAAATTGACGCAGAAAACATAGTTAGTGTGACCAGTAAGGGTTTTGATAAGGGAACCAGTGGGAACGTCCCAAAGGCGGAGGGTTTTGTCGTCGGAGGCGGAGACGAGGAACCGAGAATCGGAGGAGAAAGCGAGATCGGAGACGCCTTGTTCGTGTCCCTCGTATTGTTGCATAGGTGATAGGGTTAGGCTGTCGGAATCAGAGTCGGAGTTGGTGAAGCCGTAGGTGCGGAGGGTCTTGTCGGCGGAGGAGGATGCTAGTAGACGGCCGTTGGAGGAGAATTTAACGGCGGAGATTGCGCGCTTGTGACCGCTTAGGGTTTGAGAGTGTGTGTAGGGTTTGAAGTTGGATGAATCGGAATCAGATGGTTCTGTCGCCATTTTCCTTCTTCCGCTTCTCGCTTTCCAAACTTCAATTCGACTCTAATC
>TRINITY_DN52204_c0_g1
GCTTTTCTATCACTAGGGCGTCCTGAGTACCTTCAGGATTCAGACATTGTATCCAGTCGTTTTCAGGTGCACTATTGAGACTTGATTGTAATTTTGTTTTTCCGTTATACTAATAATCAGCACTATTTTCATGTTGAATTGTTGTTTACACCGCATTTTCTTGGTACCATTCTAATAGAGGAGAGATGTTTATGGTGCTTGGGAACAATATCTTGGCTTGGAGCATACTGACAATGCTCCTAAAAGATCATATGCTGTCAACCAGGTTGGTAAATTTTCTAACAAGAGCGAGATTTTTGAAATACATTTCAGTCTTTTGGGATGTATTTGTTCACTCTTCTGATTAGTTTTAAGTTTGGAAAACTTGTTTTGTTTACACGATTCAAAATAAATGGCTTTTGTTTTCAGAATCGTCACACGTTTGAGAAGCCAGTAAAGATTTATAATTAGG
>TRINITY_DN51134_c0_g1
ATGTATAATTAGTCATTGGAAATAGCATCCTGAGATGTTGAACTTAGAAGAGATGGATTATTACTATTACAATCATAGTTGCTGATTATTCAAATTTCAACTTCAATTCTGTGGTATAAAATAAAATCTTGGCCTCAAAACAAGTTTACTGCTATATTGTTTTTGTCATTTCTCATAGGCAGAAGACACATACAACTTATACACTGGACTTGTGAGCCATTGGAATTGTGAGCCAATGGAGAGCTTGTCGTGATCTAAGCACCGACTCAAACAGGTACACCGGACGCAACACGAAAACCGACACCGTGTCACACCTAATATCCAAATTTCCAAAATATAGGATACTAGGACACCGCGTGCACACACACATATCTAAATTTAGAGGGATCTCAGACACGTGTCTAAGAAGTGTCGGTGTATGAGGCGTGTCTGACACACCAATAGAACATTTTGAAGAAATCTTCTTAGGACTTGATTGTGATTTTAAGTATTGCGTAAAAGAATAGAAGTGAAATTGAATCTTAATAGCTCATATATTACTCTAAACTTCAGGATAGCATATCAATTACTCATTAATTTTCCAAGTGACATCGGAGCATGTGAATCTTCAGTTTTTTATGCAAGCAAAATATTATTTTACAAGTATGTTGAAATAAAAAAAAT
>TRINITY_DN20240_c0_g1
CTCTCAAGACTAGCTGAAGAAGATTTAACACATATATCAAGTGTTGCAAGAGGAACTGTGGGCTACCTGGATCCTGAGTAAGTCATTAATAGCATGTGTCCAGATCATTTATCAACAGCATCAATTTTCCGGAACTTGCTGAAATGAATATTGTTCATTGGGTATGTTAATGTTTTCTTTCAACAATCAAAAGTTGAAAAAATAGCATAGAAGTCTATGAAGCACCGACACTCACACAAATACTAGACGAACACGCAGACACACATAGACACCGG
>TRINITY_DN64601_c0_g1
AAAACTCCAACCTCACATCATCAAAAGAATACTAGAATTCAGGGAGGAGAAACTCAAGGACAAGAAAGGACTCCGAGGATGGCTAGGACTGCTCAACTATGCCAGGAATTACATCCCCAAGCTAGGAACCATAGTTGGACCACTGTACACCAAAACAAGCCCACACGGAGACAAAAGGATGAAAACAAGTGACTGGGAAATAGTCAGAAGGATCAAGGGGATAGTCCAAAACCTCCCAGATCTAGAACTACC
>TRINITY_DN17367_c0_g1
AAAATTAAAACTTAACTAATAGTAACTAATAACTAATAGTAAAAAAGTATATACCCTTTGTCAATTAAAAACCCTAAATACCCTCTTCGCAAACACGGGCTTCGTCTTCCATTAACGCTGCTGTGTCTTCTTCCAAACACGAGGCTAGCTGCTGCTTCGTCTAACACTCATGGCTTGCTCTGCTTCTTTTTCCATTCATCAGCGAAGATGCGTTTCACTTCTACTCCTTCATTTCATCTCTGTTTTATTTCTGCAATCTGCTCCTTCATTTCTTTTCTGTTTTACTGCTCCTCCTTCATTTTTTTCTTGTTCCATTCACACGTTTATTCTTCTATTTCGTTTCTGTTTGGCCAAAAATGCCCCTGAAATGCCCC
>TRINITY_DN33903_c0_g1
AATGTTTTAAGAACTAATTGTTGGGAGTTATTGTCCATTATTTTATTAGCTCTGTCCTGTACAGATTTGTTGCATTATTTTCTTTTATTAGGACTGGTTCATTGCCTGTAACATTGCTCTATTCTAAGCAAGTAGTTATGAGCATGTAAATCTATATACTGTAAAGTAATTATCAAGAAATCATATTTCAAAAAGTTTCTTTCAAGATTAGTAAAATGCCAAATCCCATATGTTCCACAAGCTAAATAAC
>TRINITY_DN17367_c0_g2
TAGTTACTATTAGTTAAGTTTTAATTTTTTAACCTAGGACACAAAAAACAAACAAAAATCACGACCCAGAAACGGACCCAACCCAGAAGTTGTCTTCTACGCGAAAGTGAAACCCTAAAACAGGCGCAATTCCAGCGCGCCATTTCCACCGTTTGTACAAACCAGCACGGCGATTCTACCGTGTTCGCCCAGCTGCGACTCTGCGCATGGTTGAGCTCGCAAAGGCCTGCGAAATTCATAAACTCGCACGATTTTGCGAATCTGCACGCGATTTTAACTACCTTGAACACCCATATATCTAGTTGATGTGGGACTTCAACAATATGAATTCATCCCCACAAAACCGTCTTAAATTTGGGATAAGCTCTAATACCATCTTAAATTTGGGGGCTTGGGGCCGAATTCATCCCCACAAAACCAGCTTGTAAAGTGAGGATTGTCCAAGCCTTATAAGGATTACTTAGGTCATATATCTAGTTGATGTGGGACTTCAACAATATGAATTCCATGTACTTATTGTACTCATCCAAGAGATTGTGCCTCGATGCATTCTTTTAGTGAATGATATGGTCAACAAAAGAAGTAAATCTAAGCAAAATTTTACCAAGAAGCTTTTGAATCAACAGGTCTTCAATGTACCACA
>TRINITY_DN61542_c0_g1
CTCCTATTTATCCTTTGGCTTGGATACCCTTCTTTTACTTACATAGTTAAGAAAGGCTTGTTCATTGATATGTGTGTGTTTGAGTGTTCATCTCAAAATGTCTCTTACCATAATACATTTTATCTTAGTTTAGGTTTTTGTTTAGTTTTAGACTAATTGTATTGCTCTTTCCTCTCGCTTTCAAATACAAGAAAGCTTATTATAGACTCTTGGAAGATTGCATCGAAATACCTACTTAAAAGGGTAACCAAAGAAAGATCAAACCATTGTGGGTCTA
>TRINITY_DN5175_c2_g1
CTTCAATCTCAGTGTCCAATCACGATCCAATCGAATCCACCACTTCAGGTACGTAAATCTTTTCCTATCTTATTTTCTTCCCTAATTCCATAATTTTTTACCAGGTTTTATGATTTGAATTAATTTTCTGTTACTTTTTTTTGTTTGCTTTTAATTGATTGCTGGATATTTAGATTTATTGATAGATTTTTTTTCCTGATAATATGGATTTTGTTTCTTTTCATCTTTGCGTATGTGAAAATGGAGAGTCATTAGGTTTTACATCTTTGTGAAATTTCCTGATTTGAATTTATTTTCTAGTTACTTCTTTTATTATTTCTTTTCAATTGATTTTTGATTATTTAGATTTATTGGATTTATATTTTTTTCAACTTTGATTATGTGAAAATGGAGAATCATTAGATTTTACATCTTTGTGAAGTTTCCTGAATTTGTAAGTAAAATTTGCAATGACATAATTGGAGAAGCAAAGGCATGTTGGGATAGTTTCCAGTAGTTTCTTCATTTTCTTTTTTGGAGCTGATTTTTTATTTTAGGCTTGTTTGGATTGACTTATTTCGGTACCGTTTTAAGAATTTGTGAGATTGGTTGGGATGGGAGAGCTTATGGAAACAACATATGATATGTCTGTTAGCTGTTTTCAGCTTATTTTCACAAGCTCTATAAGATAGCTTAGGAAAACAACTCATATCTTATATGAAAATAATTTGACTTTATTTTAATTTTTATCATATAGTTTATATATAAACTCTTGTATGATAAATGTTTATGCTATAAGTGCTTGATTAAGCTCGTTTATCCAAACATGGCATTTGTAGCAACTAATTGAAATTATTGTACTGTCCTTTCGTTGGACATTCAAGATTTTAGTTTCCACTTTAGAGGAGGATAGATATCTGATATCTCTATGCCTTTATTGCTTGAACACAATTATTGAACTATTTTACTATATGTGTTTTTTTGTCCGAATTGGTATATCGCGGTTAAGTTTAGTTGGACCCTCTGGGATAAGACCAGAGGTTGGCTAGTTCTAGAAAATTAAAAAAAACATTTTAAAGATATGGTTTTTGTGAATTTGAGATTCAGGATTAATTAAAGCCTTCCTTGGAACCACTTTTGTTGCAAATATAATGCTGTTAACTTCTATCTCCTGTACCACTTGATGTGACAAGTGACAAACTAATGGAGTGCTCTGTTCTAGGTAAAACAAAAGTCCTGTGAAATTGTTTGAATGATTATTATATTTTTGATTTTTTGTCAACAAAATAGGTAACATTTTGATGATTTCAATCAAGTCATTCACATTGTAACTGCACTCCATGTAATGTTCAGCTTGTTGTTAAACCAGTAGGTACATATCCCATGAACAAAAACATCATGTTGTTTACAGTCAAGAAAACAGATGACATTTTAAAACCTGTCCTCATTTTATCACAAAGTATTGACTGGGTTTATGAACATAATTTTACCACAAGGCTTACTTGAATAATTTTTTTGAAAATAATCTACGTCTGTTGATCCAATACATGACCAGCAGGTGGTACGCTTGGAAATGTGAAAAGCCGGTAAACTTAAGATCTAGTGAAAAATCTATTAACTTCTAACTCATACTTTGCTAATTGCTTTAAGTTAGTGAAGTTTACCAGAAGCTCAAATTTCCAAAATAGGGATTTGAAGTCTCCATATTAGACTAGACTTGCGCAAACACAGACACTACTGTGCCTGTCTTTTTGCTTTATTTATTGCCCTTAGTTATTTATTTTAAGAAGAGGAAAATAGTAGTTACCTCTTCCCTTTTTTTGAATTCAAAAATAAAACAAAAATTGTATAAAAAGGGTAGACTTGTACTAAAAATGTGATACAACCAAAAGAGGTGGTTACATGAGGGAACTTTCTTTGTAGATAATTATGGATTATAGATAATACTTTTTGTTCTCATGGATCAAGCTGCTTCAGCTGTTCCTTAAAATTGCCGTGGGCTGTGAGTTGCGGGCTACTCTTCCTTTAAAATGGATTCTAGCTTGTTGGTTGGGTTTTGTATCATTTTCAATCTGTCTTTCCTCTACAAAATGAGATCCTCACTGCATCAAATTAAAATTTTGTTCAAGTGTTACTGATAGGATTCTGGGTTTGGGCCTAAGCCCAACAACTAAGCTGAATAATGAAGTAAGAAAGAGTTGTATGACGTGGTAGGTAATTAGGATATACGAGGGAATATAAGGAAAGGTAGGAGGGAAGTGTGGGATTCGTTTGTGAATTTTGTTAAGAAATCGGTTAGGAGAGATTCTCTCTGGTTTAGGAGTCTTGGACTCTGGTTTAATTTCTTGTTTTCACCATTGTAGAGCTCTTGAGCTCATCTTTTTCATTAAAGAATATACAGTTTCGCTCTCTTGAATTTACGGGTTCTATCAGTTATTTTT
>TRINITY_DN35792_c0_g1
CTCTCCCTCTAAGCAATACCCAATTAATTTCACCAAATTAGGATGATGCAGTTGTCCAAGATAGTTAACCTCAGTCTGAAAAAAAACAAAACATCAAATCCTCATCATCATGTGCATAAGAAACAAAACAACAAAACCATAGTTTATTTTCTTCAATTGGAGATTAATCAGATTATATATAGAAGAAGAAAACACTTACCAACCACTCTTTATGACCTTGAAAACCTTCAGGTTTAAGTCTCTTAACAGCAACAACCATTCCTGATCCAGGTTTTGAAGCTG
>TRINITY_DN69205_c0_g1
TACTTGGTTGTTTCTGTTGCCTTGTGATTAGTAATAAAAAAAATTCTAACTTGTTTGAATTTTTTATGAAAGATTATTTGTTAGGTTTGTTTAGGAATATTATTGAAAAAGTACTTATACGTTTCAGAAGTTGCTTTTTGGTTCATGATAGAAGTTCAATTTTTTAATTTTTTTTAAAACTATATATTGGGTTTGGTTAGGGAGATTACAGAAGTTCTTAGTTTGTTTTATCTTATCTTAGGGAGTTGCTTTTTGATTGATGATAGGAAATTGTGCTGTTTTGTTTTCAAAAATTGATTCCCTTTATACGGGGTTGGGTTTATTTAGGAAGATTATAGACCGGAAGAAGAAGATGAAGAAGAGGGTAATGCTG
>TRINITY_DN16799_c0_g4
CAACCAGCCCAATCAGCATCTGTGTAAGCAACAACATTTGAATCACCTCTATCCGTGTAAACAAGACCTTTTCCAGGAGCTCCTTTGATGTACCTCAGGATTCTAACCACGGCATTCCAATGATTGTCACAAGGGGAATTTAGGAATTGACTCACTACACTAACAGCGTATGAAATATCTGACCTCGTCATGGTCAAGTAATTCAACTTCCCAACTAGCCTCCTATATCTTCTTGGATCTGAAAAGGACTCCCCCCTGATCCGGTATAATCTTGACATTAGGATCCATAGGAGAGTCAATTGGCTTGCAATCTAGCATGCCGGTTTCTTCTAAGATATCCAAAGCA
>TRINITY_DN16799_c0_g1
AACATCTGTGTAAGCGACAATATCTGAATTACCTCTATCCGAGTAAACAATACATTTTCCAGGAGCTCCTTTGATGTACCTCAGGATTCTAACCACAACATCCCAATGACAGACGCAAGGGGGAATTTAGGAATTGACTCACCACACTAACAGCGTATGAAATATCTGGCCTCGTTATGGTCAAGTAATTCAGCTTCCCAACTAGCCTCCTATACCTTC
>TRINITY_DN957_c0_g1
ATCCTCAGAAAATTTTCAGTTCTTTTCCATGGGTGTACTTTTGGTTATTCTTTCAGTCTTCCTCACCATTGTAGCTGCTGCATTTGAGTTTCCTGATGGAAGCCACAAGCTTATGGAAAAATGTTCATCAAATGGAGACTGTGCAAATTCAGGACTATTTTGTAGCTCTTGCAGTTTAGAATTTCAAGGGTCAAGATGTGTGAGATCATCAACAACAAACCCTTTCAAGCTTTTGGTATCAATATTTTGACCAATTCTTTATTTATGCTTATAAATTGCATAGCTTACTGTTACTAATTAGAGCCTAACAAATATTTCCATGATAAATGATGAACTGAATAAGAAATATTTCCTATCACACATTTGAAGAAAAAAAAGTGATCAGTACCTTACTCGAACTTGGGTGATGCCGGTTAGAATAGTTGGTAGAGCTTTCGTTGAAGTCGTCCTTCACAGCCCAGAGTCGGGGTGGTCAGTATGAGGTTCAAGTGAGAATGTGTACCTGCTGCAATGAATGTGTGGGTATTTGTAGGTGCCTGGTGGTGTCTGGGGCGCTTCCAACGCATAGGTGAAGTGGGGCGCTTCGCTCCGTTGGATCCGGGTGTGTGATCTCAGCCGTTGATGGGCTGCAGCGCACGGATCGCCTAGGCGGAACTCTCCGTTGTGCGCTTGGGCCGTTGTTGGGCCTGAATTCGGACTTGGGCTCGGTACAGTCAGGAACAAAAAGACATTCATACTATGATGATTTTTACTTTTGTTAATTTTAATTACTTGACAACTTTCATTTACACACAGAATGCTTCTTTGCCATTCAACAAATATGCATATTTGACAACCCACAATTCTTTTGCAATTAAAAGAAGGCCAATTCCTGATAAGGCTCCTCTAGTTACCTTCACAAATCAAGAAGACAGTATCTCTCAGCAATTATATAATGGAGTTAGAGCTCTTATGTTAGATACCTATGACTACAAAGGAGATATATGGTTGTGCCATTCATTTAAAGGAAAGTGTCATGAATACACTGCATTTGAACCTGCTATAAATGCTTTCAAGGAACTGGAAACTTTCTTATCAAAAAATCCATCAGAAATTGTGACAATAATATTAGAAGACTATGTGGAAGCACCAAATGGATTGACCAATGTATTCAAAGCTTCTGGATTGAAGAAATATTGGTTTCCTGTCTCAAGCATGCCTCAACATGGCCAAGATTGGCCCTTAGTTAAAGAGATGGTTGCTAAAAATAATAGGCTCATTGTCTTTGGCTCTCAAAGGCACAAGGAAAAAAGTGAAGGAATAGCTTATCAGTGGAACTATATGGTTGAAAATCAGTATGGAAAGGATGGGATGGGTGAGGGAAGGTGTCCAAAACGTGAAGATTCATCAGCACTGAATGACAGAAGCAAATCTTTGGTTTTAATAAATCATTTCAGAACAATTCCAATTAAGCAAGCAACATGTAAAGATAATTCAGAAGACCTCGTAAACATGCTTTCTACTTGTTATGCTGCGGCTGGTAATCGCTGGGCAAATTTTGTTGCTGTTGATTATTACAAGAGAAGTGATGGAGGAGGGTCATTTGAAGCTGTAGATATGTTAAATGGGAAACTCTTGTGTGGATGTCATGATGTTCATGCTTGTGTGCATGGATCATCATGTTCGAGAAGAAGCAAATAGTATTCCTGGAAAAGGGAGAATGGTGGAGATGCCAAGCAGATTTTGACTCAGCTAATCCAAAGGAAGCAAAAAGTAAATACAAAAGCCAAATATTGAGTCTGAATTTTGGTTAACTATTTCAATCTGTATGTGATAAACTAAGCTGAAAGGCACATTAAATCAAATCAAATAATTATAGTTTATATCTATGTCCAAGCTTGAAAAGAACGTGGGACTGCATAGTGAGACACCATTTTTTGGGACATGAGCACCATCTTTTGAATGTTTAAGAAG
>TRINITY_DN16799_c0_g3
GCCCAATCAGCATTTGTGTAAGCGACAACATTTGAATCACCTTTATCCGTGTAAACAAGACCTTTTCCAAGAGCTCCTTTGATGTACCTCAGGATTCTAACCACGGCATCCCAATGACTGTCACAAGGGGAATTTAGGAATTGACTCACGACACTAACAGCGTATGAAATATCTGGCCTCGTTATGGTCAAGTAATTCAGCTTCCCAACTAGCCTCCTATACCTTC
>TRINITY_DN645_c4_g1
ATTCAGCAATTTTCTCCCAAGATTTCAGAGTTTTGTCTTCAGTGTCAGTTTTATATAATGCAAGCCGACTTATCTGAAAGGTCAAGCCAGTGAGACTTTGATCAAGAACATTAGCTCTTTCTTTAGCCCTTTGCTTCGCTTCATCAGTCAAATCTCCATACAGAAGGCTCAGGTGTGGCATGTAAGGAATTAAATTCTTATAACCAAAATGGCCACACCAGTGTGAATTGGTTTCCACTATCTGAGAAGTGGGGTGAATGAGGAGATAAACACACTGATAGAAGAAGGTGCCTGTGGCGACGCGATCAACGGTGACCTGAAAAGCCTTGAGCCCTCCACACGCCGATCGGAGCTTGTTTAGGGCGTCGTCGGGGGTCAATTCGATGGCTCCGACAACGGTCATATGTGGTTCGAATTCGGGTCCATTGAACTCGGATCGGAGGTCGCTCATGAGCTTGCGGAGGCGTTCACTCACATCTTCCGGTGGAAGTGCCCACACCGAATACACCTCTTTCTTCTGTGCTGCCATATCAAAATCCCAAAGCATCACATTATCACAATCATAGGGTTGCTTTGTTTTTA
>TRINITY_DN13520_c0_g1
TAATCCTATACGAGATTTTACCGTTTTGCACCTCTCAACTCTCTCTCTCTCTCTCTCTATATTGTTGTCAAAAAAAAAAACTCTCTCTCTATATAATATCATCTCTTCTCATCCCAAAGAAGAACCCTACAATTACACACATTCTCACCATGCGGCTATAGGCTTGGACGATTGTAATCCTATACGAGATTTTACCGTTTTGCACCTCTCAACTCTCTCTCTCTCTCTCTCTATATTGTTGTCAAAAAAAAAAGACTCTCTCTCTATATAATATCATCTCTTCTCATCCCAAAGAAGAACCCTACAATTACACACATTCTCACCATGCGGCTATAGGCTTGGACGATTGGGTTGTTCTTCAGTTTCGGTAGATTGGAGGAGCATATGTGTGCATTTTTGTAATGTACGTTTGGCTCAGAATGCAGCTATCTGAATCAGCTTGGGCAGAACCGAGATATGAGATAAATACACAACACTTTTGACTTGCCATTCGGAGTTTTGCTCGGAATGTGGCTATTCGAATCAGCGTTGTGTCTATACTTCATATCTTGATTCTGTTGAGTATTTAACGCTCCATGGAGTTTGTCTCAGAATGTGGCTATTTTTGACAGAACTGACATATGATATGTACACACAACGCTGATTCGAATAGTTTTCTTTTCCTTTTATCGAGTTCTTTGAGAAGCTTACTGTATCTTTTGTTAAAACAATTTTGGATGATAATTTATTCAAATTAGGGCTTACAATTGTGTGCTATATTTATTGAGGTAGTAAATCTGAGTGATTGATTGAATGTTTACAGTTCCCTTTCCTCATATTCAGTGGATGAATTCACTTTGTGGTTGGAAAATTTGAATTTTGTTTTTGTTTTCAACACCAAGTCCAAGTGCGGTGTTCGAATTCGAATGAGCGCTGAAAGTGCTGAATTTGAGGCAGTTGCAGGCTTGCAGCATCTGATTGTGAATTTGTGATATTATCGTTGAAATTGATGGCCATATTTCAGCATCTGATTGTGAACTTTGTGTTTGCATGTTTATTATCCCTTGGATAAATATACCTCAGACTAAAATATCCTTTGATATCTAGTTAGTTATCTCAATATTTTATTGAGAAGAAAGTAACCATAGTTCCTTTGGTTTCAGGTTATTCTTCAGTTTCGGTAGATTGGAGGAGCATATGTGTGCATTTTTGTAATGTTATTCTTCAGTTTCGGTAGATTGGAGGAGCATATGTGTGCATTTTTGTAATGTACGTTTGGCTCAGAATGCAGCTATCTGAATCAGCTTTGGCAGAACCAAGATATGAGATAAATACACA
>TRINITY_DN26304_c0_g1
TACACATCATTCCTGGGAGTACATTTTTCTTTTTTCTCTAAACAAACATAGTAATCTTTCATTCCCAACCTAGATTCCTTGTGTCACCGAAACAAACGCCCCTTAAGGTCCATGTGCAATGATTTGTACTGTCATATAAGTCTTCCATTATTTCTAGGTTCAAAATGATCTCCAAGTCCAAGATGCTTTCGCAATTTGGCCCACTTCATCACATCAATCATATTTACAACTGGTCTATCTAAGCAAAATGAGGAAGGACTTTTTTTCATGATTTCATGTGCATGGTTTATCTTGAACTTCCTTTACCTGTATTTGAAGGGGA
>TRINITY_DN15050_c0_g3
CGTTTACTAGGAGCAGGCTGAGGCGTTCTGAAATGACAACTAAGAAACTAAGCACAGATATCTATTATATGGAATACTCACTTCAACAAAAAGGGAAATCTGAAGAATGCTTTTCTTCTTGGAAGAAGGCAAAGCCTTAAAATCGGCACATTATTTGTAATAGATCATAACAAACCATCCTAGGATAAAATTTAGATCTATAAATATAAAATTTGAAAGTCGATAAGAAGTAAATAACCAGATACAGAGATGAAAAGCGCGAGACAGAAACCAAAGAGTTCAGGGCAGAGTAACACTCCTAGACAGATTCAAAATAATAATAAATACAGTCTTAGGTTACCTTGGGAAGCTGGGACGCTTTTCCATTTG
>TRINITY_DN36_c0_g2
CCCAAGTGCAATCACCCACAAATGGAACCAAATTAGGCAACAAACACTATCACTGAAACGGTGCGTTTTGGTCGCAAGTTAAGAAATTGGGTTACAGTGTATGAAAGAGTGAAGAGTTCAGCAGATTCAGATCGAGATTGAAGTGAGTAGTAGTGGCAACTAACTACACAGTTCTTCGAATCCTCTTCTTCTCTACTGGATCATCGCCTCACATCACATAAGGTACTCTTCAAATTCCAAACCCCACACACAGATCGTTCATTCATTTCTTCATCACTTCGATTCGCAAAATCTTCGATCACATACACTGATCTCTCAACTTTCACTTCATCAAAATTCAAAATTCAAAACTAAGTAATTCACTGATTTCTTGCTTATGAGAATTGCAATTTGAATTTACAGAATGAATTTCTTGATGCGGTCTACAACACACGTTTATTCAGATAGAGAAAAACCTTCGACGATTCCAGAACCTCGCGCCGATGCTCTTCCTCCTCCACTTCCTATTCCTCATCCGATTCAGGGGTCTCATTCTTTGGAGAGTCTTATGTCTGATGACCCGTACGCGCAGTATTCAACAGTTGAACAGTTTGAAGGAGAGATTGAGGGCGAAAACGGCAGTTCTCAGGATTCGAAAAACGACGCAGCTGTTTTGACTAAGCACTTGGATGTGTCTGAAGAAGAAGGATGGATTGCCATTCCTTATAAAGAGCTTCCTGAAGACTGGAATCATGTGTCAGACATGCAGTCCCTACGTCCTCTTGATCGTTCCTTTCTCTTTCCTGGTGAACAAGTACATATCGTGGCATGCTTGTCTGCATGTAAGAAGGATACAGAATTTATCACTCCATTTAAAGTTGCTGCCGTGATGAGTAGGAACAGCATAGGTCACAGCCCTAACAAAGAAAATGGGAACATTGAGAACAGAAATAATTCAGTATCCGGGGAAGGGAAACTGAGTCCTAGTGGTCAAGATCAGGGCGAGGAAACCCTGCAAAAAACAAATACCGAACACCCAACAGATGTTCCTGATGGTGAATCCCTTCTAAGGATGGAGGTTCACAGAAGACAAACTGCATCCTTGTTGCAAAAATTCGAGAATTCTCACTTCTTTGTGCGGATTTGTGAGTCTGATGAGCCACTTTGGTCTAAAAGAGGCTCTTCAGAAAAGTCCACCTCCTCAGAAACAAATGGCCAAAATATCTCAACAATTGAAATGAAAGAAACAGCAAAAAATGAGTCTTCTATTAGTGCAGTTATTGATAGAGCAAATTTTGATGCAACTGTTTCCGGTGGAGTGGCAAGAAATTCTTTGAAGTGTTGTGCCCTACCCAATGGAGACATAGTGGTTCTTTTACAGGTGAATGTTGGTGTTAATTTTCTTAAAGACCCCTGTATAGAAATTCTCCAATATGAAAAATATCAAGAGAAAATATTGCCTTCTGAGAACCAGGATAATTCAGTTTATACAAACCAAGATCCATGTGGAGAACTTTTGAAATGGATACTTCCATTAGATAACAATCCCTCCCCCGCTTCTCGCCCCTTATCTCCTCTTTTGTCTGCAAACTCTGGCGTTGGTAGCACCTCTCAAAGGTCTAATTTTTCATCATCATCTGGCTCTCAGATGTTCTCTTTTGGCAGCCATTTTAGAAGTTATTCCATGTCATCATTACCCCAAAATACAAGTGCACCGGCTGTTCCCTTAAAAGCCGCTAGTTCTAAGCCAAGTTTTGACATTGATGATTGGGACCAAATCTCAACTCAGAAGTTTTTGAGGAAAAAGAATGGGGGTGAAGATCTTTTATCTTTTCGAGGTGTCTCATTGGAGCGAGAACGATTTTCTGTTTGTTGTGGACTACAAGGTATCTATACACCTGGAAGAAGGTGGAGAAGGAAACTTGAAATAATACAACCTGTAGAGATTCATTCCTTTGCTGCTGACTGCAATTCAGAGGATCTTTTGTGTGTTCAAATAAAGAATGTTGCTCCTGCACATACTCCAGATATTGTCATATTTATAGATGCCATAACAATTATATTTGAAGAGGCTACAAAAAGTGGACCACCATCATCGTTACCAATTGCGTGTATTGAAGCTGGAAATGACCATTCCTTACCAAATCTGACCCTCAGGAGAGGTGAGGAACATTCCTTTATCCTTAAACCTTCAACTTCTATGTGGAGTAATCTAAAGGTTCTAGATGAAAGTCCCCACTTTCCAAAGTTGGAATCTGGAAACTCAGAATCAAAATTGAGTCTTTCCTCCAAGAGTCTTGACAGAAGTCAGATTTCTTCTATTGATGATCAGTATGCAGTTATGGTGTCATGTCGATGCAACTATACCGCATCAAAATTATTCTTTAAGCAACCCACCAGTTGGCGTCCACATACTTCGAGGGATATTATGATCTCTGTTGCATCTGATATGTCGGGAGAGTCTCCGGGACCTTATGAAAGAAATTCCCAACTTCCTGTACAGGTTTTGACTCTTCAAGCTTCAAATTTGACATCTGAAGATCTAACTTTGACAGTGCTTGCTCCAGCCTCATTTACTTCACCCCCTTCAGTGGTCTCTCTGAATTCACCCACCACTCCAATGAGTCCTTTTCTCGGCTTCAGAGAGTTTTTGGGAAGGATAAATGGTGAAAGGCATATTGGGACTACCCAAGGGCGGAGCTTCAATTCTCTTTTAAAAGAAAATGATAAACAAAGTGATGATGTCAGACCCCAGACAGTTTCTACGAATGATGATCTCATTCCCAGTTCTGGCCTGAGTTGTACTCATCTGTGGCTGCAGAGCAGAGTTCCACTAGGATGTATCCCATCTCAGTCCACAGCCATCATCAAGCTTGAGCTACTCCCACTAACTGATGGCATAATCACACTTGACTCTTTGCAAATAGATGTCAAAGAAAAAGGTGTTACATACATCCCTGAGCACTCACTAAAAATAAATGCAACTTCTAGCATTTCCAAGGCGATTATTTAGTTTATGGACAGGCTGGTTGCATTTCATTGAACTCGTTATCTCGCGCTGAAGAAGCAAATATGGATTGTTGGTTTACCTGGATATTGGATTTGCTCTTGAGGCTTGCTCCCAGTGGCACGAAGGAATTTTCCCTTGATGTACCATTGTGATGGAGTTGGCGTGCCAATTTATTTAGAAACGCAGCTTCACTTTTGTATTGTAAACGAAGAGCTTCAAAATAGATGATTGTTACATACCCCGTTAAGGGGAAGAATGTAATCTTTATAGATAGATAAACCTATTTTTTGTGAAGATGTACGTATCTCACCTCAGATTTAAAGCAATGATTGATCTCTGGATCCATGGCAGTGGGCAGCTGCAATTTAGTGTTTCATTTGGCATCAGCGGAGGCAAAGCATTGCATTCATGATTTTCTTTTTGACAAATGAATACACAGAGTGGTGTGAGTTAAGTTATTTTACTCCAGTTTTTTTAATTGCAAAGGCATGCAGCCACAAACTGTGTTTTGCTTATTTTATGATGGTGAAGAGTTTAACAAATATTACTCTTTAATCTTTATCCC
>TRINITY_DN36_c0_g1
ATTCAATTTTCGTTCACCCCCCTTCCATTTGCAAATTTTCACTCTCGTTCGTTTTGCTCATTCGTACAAAATTCCGTTCTTCTCTGAACTCAAATCCTTTGAATTTGCAGACAAATTTCCTTTCATTTTCTGTTTAAATTTTCGGTGGCGCAATGAATTTCTTGATGCGGTCTCCAACAAACGTATACTCTGAACGAACACCGATTCCGGAACCTCGCGTTGATACGCATCACAGGTCTGCATCCGCTGGATCTTCTTTGGAATCTCTCAAGTCTGATGAGCCTCGTGCGCGATACGATTCTAAGGTCGATCACGACATCAATGGTCTGAATTCGAAACATCATGATTTGCCAGTTCTTGTTGATAAGCACCTCGATGTTGCTGAAGATGAAGGATGGATTATCATTCCATGTAAGGAACTTCCTGAAAACTGGAATCAGGTGCCAGATATACAGTCACTGCACCCTCTTGATCGTTCCTTTCTTTTTCCTGGTGAACAAGTTCATATCTTGGCATGCTTGTCTGCATGTAGGCAGGATACACAGATTATTACTCCATCTGAAATAACAAGTAAGAATGGCATAGGTCACATCCCCGAGAAAGAAAATGGTAAGATTGAAAGCCGAAATAATTTAGTGTCTGGAGAAGGGGAATTGAGTACCAGTGGTGAAGAGCAGCCGACAGATGCTTTAGATGGTGAATCCCTTCTTCAGGTGCAGGCTCGCAAAAGAAAAACTGCATTATTGTTGCGAAAATTTGAAAATTCTCACTTTTTTACGAGGATTTCTGAGTCCAATGAACCACTTTGGTCTAAAAGAAGCTCTTTAGAAGAAGATTCCACCTCTTCTGAAGCAAATGGTCAGAAGGCCTCAACAGTTAAAGCTAAAGAGACTGCATACTCTTCTACTGGTGCTGTTATTGATAGAGGAAGTTTTGATGCAACTATTTCTGGTGGAGTGGCGAGAAATTCTGTCAAGTGTTTTGCTTTACCTAATGGAGACATAGTGGTATGTGCCACAAAACTGTAAATGATCTAAACTTGGTAATTGGTAAGGAGAGACAATAATTCTGTTTGTTTGGACTTTAAAGTTCCATTATCAGATGGCATACTCTTTGTCAGTTAAATTTGAGATATCATAGACATAATGTCCAGCGCAGGAGGTATCTCTATTTAGGGTCTACATTTTATTTCCGTGTATCTCAGATTAGAATACCCAAATATCTAGATTGGGTTGCAACTAAATTTGTTATTTGATATATTGTGGCCTCTCTTTAGTTGTCAGCTCATAATTCCTTGAAGGGGATTACCCCTACTGACATGCAGATAGATTGGACAACATTGTTTTTACATGTTTTTCTTGTATATAATTTTCTTTTTGGATAATATCTTGTTCTCACTATAGTTGTATTTTCCCTCTTCTCTGTTGTGAAATTTCCTTTTTCCATAAAAATATTCATTCACATTCATAGTATCCCTCATGTAATACTAGAAGTAGCTTTTAGAGAATCAAGACTTGGGATGTTGCAATTCCTTTCTCTTGTTCAACCCGTTGATGTTAGTGAAACTCATGGCGAATCTTTCAGTAAAAATGTTAAGTTTTGGTACAACTGGATGAGTTGTGCAGTGACTTTATTGTATGTTCTGCTTTAATCCACTGTTACACAGCATTATCAACATGTATAATAATTTTATCTAATGCATTTGGAGCATAAATTTCGCAATGGATATGATAATTGGGCCTGCTTATGGGAGTATATTTACTTATATGACTACATCATCAATGGCTTTTCCAGACCATATCTTTTATAAATGAGAATTTGTTGCCTCAGACATCTCTTTTGCTTGCTGCCTCTTCTTTTTATTGAACTTATGTATTTGCTGAATTTAATTTTCTTCTAGTGGTATCAGCATTTCGTCTTTAATGCCTTCAAAAGCCTTCATTAAATTTTGCTGGAAAATCTTAGTTGATCAAGAAATTCTTTTATATATCATCTTGAATCTTGAGGTGTTTTTAGCCTTCAATATGCAGAATCCTTATATATATGATTGAGCAGTCTCAATTACTCTGATTACTAATCTAATTCAGCTTTCCTTCTTATAAGGTTGCAGGTTCTTTTACAGGTGAATGTTAGTGCAAGTTTTCTAAAAGATCCTTGTCTAGAAATTCTCCAATTTGATAAGTGTCGGGAGAGAATGCTTCCTTGTTACAGTCAGGTGGGTGCAGTTTACACAAATCAAGATCCATGGGAAGAACTGTTAAACTGGATGCTACCATTGGAAAATGGGAGGCCTCCTAATCGCCCACTGTCTCCTCGTCATTTATCTTCAAATTCAGGAAGTGGTAGCACCTCTCAGAGATCCAATTTTTCAGCACCAACTGGCTCTCAGTTATTCTCTTTTGGTAATTTCAGAAGTTACTCCATGTCATCGTTACCACAAACTACAAACACTCCCAGTGCTCCTGTTAAAGCAGCTAGTTCTAAGCCAAGCTTTGACCTTGAGGATTGGGATCAAATCCCAGCCCAGAATTATTCATGGAAAAAAACTGGTGTGGAAGAACTTCTATCTTTTCGAGGTGTCTCATTGGAGCGAGACAGATTTTCTGTTTGTTGTGGATTAGAAGGAGTCTATACACCTGGAAGAAGGTGGAGAAGGAAACTTGAAATAATACAACCTGTAGAGATTCATTCTTTTTCTGCTGACTTCAACTCAGAGGATCTTCTTTGTGTTCAGTTAAAGAATGTTGCTCCTGCACATGCTCCAGATATTCTGATATATATAGATGCCATAAATATTATTTTTGAGGAGTCTACAATAAACGGAGCAGTGTCATCTTTGCCAATTTCATGTATTGAGGCTGGAAATGATCATTCTTTACCAAATCTAGCCCTCAGATGTTTCTGCTTACAGGAGAGGTGAGGAGCATTCTTTTATTCTTAAACCAGAAACTTCTGTGTTGAAGAGTCTCCGCTTTCAGGATGATAGAAGTTCCCAATCGTCAAAGCAGCAATATGGAAAAAAAATATCAAAATTAAGTCTTGATCAGTATGCAGTTATGGTATCATGTCGATGCAATTATACATGTAGGCTTTTTGCCTCCTTGGTTTGTTGTTGTGCACTTGTGCTATCTAGTGAATGTTGAGGTATTAATTAGTTGTTTTCCTGTGTTTTTTTTCTTACTTAATCTAGCATCAAGGTTGTTCTTTAAGCAACCAACTAGTTGGCAACCACGAATCTCAAGGGATATTATGATCTCTATTTCATCACAGATGTCAGGACAGCCTCCTGGAGCTTATGAAAAAACTTGCCAACTTCCCTCGCAGGTTGAAATATGTTTAGCTGTGTTCTAACTCAAATTGAGGCTTTGCATAGAAGCCCGTTTATTTTAGTTTGTTTATTTCATACTGAAATGCAATACTTTTATGCTTTTGACAACAATCACAATTAGTCTAACTTTACTGCTTTAATTTGGTCAGATGTTAACTCTTCAAGCTTCAAATCTGACATCTCAAGATCTAACTTTGACAGTGCTTGCTCCAGCTTCATTTACTTCACCCCCTTCAGTGGTTTCCCTGAATTCACCAAGGACTCCAATGAGTCCTTTTATTGGTTTTGCAGAGTTTTTAGCAAAAGTTAACGGTGAAAGAGGTAGTGGTGCCACGGGGGCACACAGATTCAGCTCCATTACTAAAGAAACTGAGGAACAAAGTTACGATGGTTCTGAAGCTCGTGCAGTTTCTGTGAGTGATGATGTCATTCCTAGTTCTGGTATTAGTTGTACACATCTATGGCTGCAGAGTAGAGTTCCCCTTGGATGTATTCCATCTCAATCCGTCGCCACTTTCAAGCTTGAACTACTTCCATTGACTGATGGCATAATTACACTGGACTCTTTGCAAATTGATGTCAAAGAAAAAGGTGTTACCTATATCCCCGAGTGCTCACTGAAGATAAATGCAACTTCCAGCGTTTCCAAGGGGTTTATGTATAGAACAGACGTATAGGTGGTTGCATTTCCTTCTGTATTTTCTCTGGTACAGGATATACCAATACGGATGACTTGATTAACAAGATTTTAGAATTGTCCTTTTTTAATGGCCTAGTAAATCAGTAGTTCTGTTAGCTTCTAAGATTGGAACCGAGACCTTCTGGTTCAACTCTTTAAGGGTCTCTCAGCTCACCAACCGAGCTACTTGTCTTGGACATTTCAGAATTGCTCTTGCGACTTACTCTTTAGGCCTTTGCTTGGAACAAAATGGAGGATTTGCTTTCCGGAACTTTTGAAGTACTCATGCAACTTACTGGCAATGGCATAAGAGGAGTATCTTCTTCAGTCACTTAGTTTTGAATTGTGATGAAGTTCGCATTGTCAATTTGTGCTAAATGTAGTTTCACTTTTGTGTTGTAAACCACGAGATTCAATTAAGGCTTGCTACATACCCCTTTAAGGGGAAGAATGTACTCTTTATAGTTGAAAAAAGGGAGTGCCACTTGATACACTGGACAACTGCAACTGAGTGCTCTTCATATTGATCTAGTTTTTCAGATGTTTACCCTTTAATTTTGGGACGGA
>TRINITY_DN65107_c0_g1
CCACAGTTTTGTCAACCTTTCATACATCACATTATACCTAATGCTCTTACCTAAAAGTTTGATAACTAGAGCTTCTTTCCAAGGGTTGCAGATCCTTGAAATATCCATCATCAATCGTTACTGTTGGAAGTAATCTGTTGCCCTTCTCATAACCTATTTTAACTATTCCTTTCTCCAGATCTGGTGGTTTCTTTGTTGCTGAGAAGACAAAACCTTCTGGATATTTCTCCTGCTCTTCCCCAATTACAGCGCCGC
>TRINITY_DN62402_c0_g1
CTTGGAAGAACATAAACCAACTTGTGAACATACATCACTGGGTCGCAGCTGAAAATCAAGATGAAACTCATTTAGGTCCAAGGAGTGAAACTGCAATCAGGGGAGAGAGCAGAGACTGCAAATCAAGGTAAAAAGAAAAACTTTGAAGGGTGGGTAATAGAACTTACCCCAAATATCAAGAGATCCCATATTAACTCTCCATATTCATTAACAATTTCCTTACATTCTACACTCAGAAC
>TRINITY_DN576_c0_g3
TGCTGGTTCATATGGATACATTGCTCCAGGTATAGTTCAATTTCTGTTCAACATAAATGATGAATTATACATTGAATTTCCTTTTCCCTATCATAATTGTATGTTAGTTTAATTTAATCACTGTTCAGAATTTGACTATTCGCCCCAACATCATGGTTTAGGTGTAGACTGTAGATAACTATTGAGGTGATGTCCCCAATTAATATTGATTACCTGACTTATCTTACACAAATGATCTATTATTTGTAACATTATTTAGTTTATTTCCAATCTAATCTAATCTATTCCAAGCACCGAAAGTAAATGTTAGGTAAGCACTGCATTGTCTGATTTTTGACCATATAGCCCCAACCTATGGTTAGATAAAATTCTGTTGTCACATCACATATATAGAGACATTCACAACGGCACACTGATAGTGATTGGCAAAATATTAAATAAAATGGTCTGATGTAATGTATTAACTTTTTTACATATTGGTTCTAATTAATGTGGTGGCTGTTATAATTTAGTTTGATGTTTAATTGCAGAGTATGCATATACATTGAAAGTTGAT
>TRINITY_DN576_c0_g2
ACAAAAGTGATCCAAGTCCACTCGTGGACTTGAGTATAGTGGCAAATGGATATTACATTATACGGCACCAAATATTAACAATCAAATATCACTAATTAAGTGTAATCATGTTTATAAGTACAGATACTCCAAGTTGCAACCACTGCATGAGACGTGTGGTACCCAAAAAATACTTCAAATGCAAACCAATTCATAGAAGCCAGTGAGAAGCAATTAAGCAAGAGAGAAATGAAAAGCGCTTCGTGTTACATGCTAGTTTTGTTTATCACTTCAATTGTGTGCTCTTCATTCAGTGATGACATGGAAGCGCTTCTAAAGCTGAAGAGCTCAATGAAAGGAGAGAAAGCCAAACACGACGCACTTCAAGACTGGAAATTTTCTGCATCACTTTCAGCACACTGTTCATTTTCTGGTGTAACATGTGATCAAAACCTTCGAGTAATTTCACTGAACGTAACGCGCGTTCCACTCTTCGGATCTCTTCCCAAGGAGATCGGAGTATTGGAGAAACTAGAGAGTCTCATCATCACCATGAACAACCTCACCGGTGAACTTCCGTTAGAGCTTTCCAATCTCACTTCTCTCAAAGTCCTCAACATCTCTCACAACACTTTCTCCGGTAACTTCCCCGGTAACATCACTCTCCGCATGATTAATCTGGAAATCCTTGACGCTTATGATAATTGCTTCAACGGAACACTTCCAGAGGAAATCGTCAAACTCGAAGAACTCAAGTTTCTCAGCCTCGCTGGAAACTATTTCTCCGGCACGATACCGGAGATTTACTCGGAGTTTAAGAGGTTGGAGATCATGAACCTGAACGCAAACAGCTTAACGGGAAAGATTCCTAAAAGCTTGGGGAAATTGAAGACGTTGGAGGAACTACGTCTTGGATACAATAACGCTTACCAAGGCGGAATTCCACCGGAGTTTGGTTCAATGGAATCACTTCGATTTTTGGACTTAGCTGACTGCAACCTCACCGGCGAGATTCCGGCGAGCCTGAGCAAGTTGAAAAAACTCGACAGCTTATTCTTACAAAGAAACAACCTCACCGGTACAATTCCGACGGAGTTTTCTTCTATGGTAAGTCTCATGTCGTTGGATCTCTCAATCAACGATCTCACGGGAGAGATTCCAGAGAGTTTCTCAAATCTCAAAAACCTTACTCTCATGAATTTCTTCCAGAACAAGCTCCGTGGTTCCCTCCCCGCTTTCATCGGTGACCTTCCTAATCTTGAAACACTTCAGGTTTGGGAAAACAACTTCTCTTTCGTTTTACCAAAGAATCTGGGGCAAAATGGGAAGTTCAAGTTCTTTGATGTCACTAAGAACCACCTCACCGGTTTGATTCCACCGGATTTGTGTAAATCGAAGAGGTTGCAAACGTTCATTCTCACTGATAACTTCTTCCACGGTCCAATCCCTGAAGGAATCGGCGCGTGCAAGTCACTTCTTAAAATCAGAGTCGCTAATAACTTCTTGGATGGCCCGGTCCCACAAGGAGTTTTCCAACTACCTTCTGTTACGATTATCGAGCTTGGTAATAACCGTTTTAACGGCCAACTACCTTCTGAGGTTTCTGGCGCTTCTCTTGGGATTCTCACTCTTTCCAATAACTTATTCACCGGAAGAATTCCGGCATCGTTGAAGAACCTCATAACGCTGCAGACTCTCTCCCTCGACGCTAATCAGTTCGTCGGGGAAATCCCCAGGGAAGTGTTTGACTTACCGACGTTGACCAAGATCAACATAAGCGGCAACAATCTCACCGGTCAAATCCCGACGACGGTGACTAAGTGCAATTCATTAACAGCCGTTGACCTCAGCCGGAATATTCTCTCCGGTGAAGTTCCGAAGGGGATGAAGAATCTAAAGGACTTGAGCATTTTGAATCTTTCTCATAACCATATATCAGGACCTGTCCCCGACGAGATTCGTCTCATGACGAGTCTCACCACGCTAGATCTCTCTTACAACAACTTCACCGGAATTATACCCACCGGAGGTCAATTTCTGGTCTTCAACGACAAGTCGTTTACGGGAAACCCTAACCTCTGTTTCCCACACCAATCCTCTTGTCCTTCTATTAACACCTCAAGCCAAAGCCATACAAAAACGACAAGGGTGAAAGCCGTGGTTATTGCAATCGCACTAACCACTGCAGTCCTTCTTGTACTGTTAACCGTACACATGATGAGAAAAAGAAAACTCCACATGGCAAAAGCATGGAAACTAACAGCGTTTCAGAGACTAGACTTCAAAGCAGAGGAAGTTGTGGAATGTCTCAAAGAAGAGAACATAATAGGAAAAGGAGGAGCAGGGATCGTGTACAGAGGGTCCATGCCAAACGGAACTGACGTGGCAATAAAGAGATTAGTTGGACAAGGAAGTGGAAGAAACGATTATGGATTCAGAGCAGAGATTGAAACACTAGGAAGGATAAGGCACAGGAACATTATGAGGCTTTTGGGATATGTTTCAAACAAGGATACTAATTTGTTGTTGTATGAGTACATGCCAAATGGGAGTTTAGGAGAGTGGTTGCATGGTGCTAAGGGTGGTCATTTGAGGTGGGAAATGAGGTATAAGATTGGTGTGGAAGCTGCTAAGGGATTATGTTATTTGCACCATGATTGTTCACCTCTTATCATTCATAGGGATGTTAAGTCTAATAATATATTGCTTGATGCTTACTTTGAAGCTCATGTTGCTGATTTTGGGCTTGCTAAGTTCTTGTATGATCCTGGTGCCTCTCAGTCCATGTCCTCTATTGCTGGCTCCTACGGCTACATTGCTCCAGAGTATGCATACACACTGAAAGTGGATGAGAAAAGCGATGTGTATAGCTTTGGAGTAGTGCTATTGGAGCTGATAATAGGAAGAAAACCAGTGGGTGAGTTTGGAGATGGAGTGGACATTGTTGGATGGATTAATAAAACAGAATCAGAACTTTCTCAGCCGTCCGATGCAGCACTAGTGTCGGCGGTAGTGGATCCTCGCCTCGATGGGTATCCATTGGCTAGTGTAATCTACATGTTCAACATAGCTATCATGTGTGTCAGAGAAATGGGACCCGCTAGGCCTACCATGAGGGAAGTCGTTCATATGCTCACCAATCCTCCTCACTCTGCTGCTCACAACCTTATTAATCTCTAGTTAATTAATTATGACCTAATAATAAGTTTTTTGTAGATGATCATTGTCATGCTTCAAATCTTTTAAAATAAATTGACTCAGAAGAAACTGTGCAAATAACTTTCATTATCTGTACCTAGTTTGTGGGGAGTGAAACAACAAATCAAACATGC
>TRINITY_DN576_c0_g1
ACACACAGCACACTCATTGTGGGTGGTTTCTCTTCCTACTCTCTACCTTACACTACACACAGCACACTCATTGTGTTGTAGTAGTTGCAGTTTCTTCATTCACTTTTCTTCTCTACTCAAAAATGCGTCTCCTTTTCCTCCTTTTCCTTCTCCTTCTCTTCCGTTTCCATTTCCACCATGTTTTCTCTTCTCCCATCTCAGAGTACCGTGCCCTTCTCTCTCTCCATGAAGCCATTACCGACGCCACACCACCAGTTCTCTCCTCATGGAACGACTCAACACCATACTGTTCATGGTTCGGCGTCACCTGCGATTCACGCCGACACGTCACCGCTCTTAACCTAACCGGACTTGACCTCTCCGGCACTCTCTCCGGCGACATCGAACACCTCCCATTCCTCTCCAACATCTCTATCGCTGATAACAAGTTCTCCGGTCCTATCCCTCCGTCACTCTCCGCCATCTCCGGCCTCCGTCTCCTTAACCTCTCCAACAATGTCTTCAACGGTACCTTCCCTGATGAGCTCTCAGCCCTCAAGAACCTTCAAGTTCTCGACATCTACAACAATAACTTGACCGGAACGCTTCCTCTTGCTGTCACCGAGATGATAAATCTCCGACACTTGCATCTTGGAGGTAACTACTTTTCCGGCCAGATCCCGCCGGAGTATGGACATTGGCAACACTTAGAGTACCTTGCTGTTTCCGGTAATGGGCTTGACGGAACCATCCCGCCGGAGATTGGAAACTTAACCAGTCTACGGGAACTTTACATTGGATACTACAACACCTACACCGGCGGCATTCCGCCGGAGATTGGAAACTTAACAGAACTTGTTAGACTCGACGCTGCTTACTGTGGATTAACCGGCGAGATACCAGCAGAGATAGGAAAGCTTCAAAACCTCGACACTCTGTTTCTTCAAGTGAATGCGCTTCAAGGTTCACTAACATGGGAACTTGGAAACTTGAAGAGTCTTAAATCAATGGATTTGTCTAACAACATGTTAACGGGTGAGATTCCAACGATTTTCGGAGAGTTAAAAAATCTAACGCTTCTTAACTTGTTCAGAAACAGACTTCACGGAGCTATTCCTGAGTTCATCGGAGAGATGCCGGCGTTGGAGGTGATTCAGTTATGGGAGAACAACTTCACTGGTAACATTCCAGACGGTTTAGGAAAAAATGGTAAACTCACGCTTCTAGATCTTTCTTCTAACAAGTTAACTGGTACACTTCCTCCTTATTTGTGTTCTGGGAATCATCTTCAGACTTTGATAATGCTTAGTAACTTTTTGTTTGGTCCTATTCCTGAATCTCTTGGGAGTTGTCAATCTCTTACTAGGATTCGTATGGGTGATAACTTTTTCAATGGTTCAATTCCAAAAGGGCTTTTTGGACTTCCAAAACTATCCCAAGTTGAATTTCAAGATAACTATCTCTCTGGAAACTTTCCTGAGACTGTTTCCGTTTCTGATAATCTTGGTCAGATTACTCTCTCAAATAACAAACTTTCTGGACCCTTACCTCCTTCTATTGGAAATTTCTCAAGCATGCAGAAGCTTCTTTTAGATGGAAACTTGTTCTCTGGAAAGATCCCTCCTGAGATTGGGAGGTTACAACAGCTCTCAAAGATTGATTTCAGCCATAACAAGTTCTCAGGTCCTATTGCGCCTGAGATTAGTAAATGCAAGCTGTTAACTTTCGTTGATCTTAGCCGTAATGAGTTATCTGGGGAGATCCCAAATGAGATAACTGGTATGAGGATATTGAATTACTTTAATATTTCAAGAAATAATCTAGTGGGTAGTATTCCTGCTTCTATATCATCAATGCAAAGCTTGACTTCTGTTGATTTTTCATATAACAATTTTTCTGGTTTGGTTCCTGGTACTGGTCAATTTAGTTACTTCAACTACACATCTTTCTTGGGAAACTCTGATCTATGTGGTCCTTATTTGGGTGCTTGTAAAGATGGGGTTGCCAATGGTTCCCACCAACCACATGTGAAAGGCCATTTCTCTAATTCTTTGAAACTGTTGCTTGTTATTGGGTTGCTTGCATGCTCTATTGTGTTTGCTATTGCGGCAATATTCAAGGCTAGGTCTCTGAAAAAGGCCAGTGAGGCTCGTGCATGGAAATTAACTGCATTCCAACGTTTGGACTTCACAGTGGATGATGTTTTGGATTGCTTGAAGGAAGATAACATCATAGGAAAAGGAGGTGCTGGAATTGTGTACAAAGGAGCAATGCCTAATGGGGAAAATGTTGCTGTTAAAAGGCTTCCTGTTATGAGTAGAGGCTCTTCACATGATCATGGATTCAATGCTGAGATACAGACATTGGGGAGAATCCGACACAGACACATTGTGAGGTTGTTGGGTTTCTGTTCAAATCATGAGACAAATCTTTTGGTCTATGAATACATGCCTAATGGAAGTTTAGGTGAAGTTCTTCATGGAAAGAAAGGGGGTCATTTGTATTGGGACACAAGGTATAAAATTGCTGTGGAAGCTGCAAAGGGACTTTGCTACCTACACCATGATTGTTCACCACTTATTGTTCACCGTGATGTGAAATCAAACAACATCCTTCTTGATTCTAATTGTGAAGCCCATGTTGCTGATTTTGGGCTTGCTAAGTTCCTCCAAGATTCTGGAACATCTGAATGCATGTCTGCTATTGCTGGTTCATATGGATACATTGCTCCAGAGTATGCATATACATTGAAAGTTGATGAGAAAAGCGATGTGTACAGTTTTGGTGTAGTTCTTTTAGAGCTTATAACAGGAAGGAAGCCAGTGGGAGAATTTGGTGATGGGGTGGACATTGTGCAATGGGTCAGAAAAATGACAGACTCAAACAAAGAAAGAGTAATGAAAGTTCTTGATCCTAGACTTTCCTCAGTTCCACTTGATGAGGTCATGCATGTGTTTTATGTAGCAGTGCTGTGTGTTGAAGAACAAGCAGTAGAGCGACCAACTATGCGTGAAGTTGTTCAAATTCTTACTGAGCTTCCAAAGTCACATGACTCTAAACAAGGGGAGTCAACAATTACAGAATCCTCTTTGTCATCATCAAATGCCTTAGAATCACCAACTGCATCTTCTAAAGATCATCAAGATCCTCCTCATTCACCACCACCACCACCAGATCTTCTGAGTATTTGAATTGCTTTGTTGGTTGTGACTTGTGGGCTTAGTTGGTGATAGCTTATCTATTTACTTTCTCTGTTTTTTATTTGGGGTCGGGGTTTCTAACTTTTTCAGGATAAATGTTTGGATTTTTCAAAATGGTTTGTACAGTTGGATTGGTTGTAGGGAGGGGGTGTTATTTTCTTATAAAGTCATTATTATTATTATCTACATCTAGCACTGCTTTTAGCAATGTAAACATCAAGGGTAGAGGGAAAAGGATCAATGACAG
>TRINITY_DN7099_c1_g2
TCCTAAATCAAAACATGCACTACACATAAACCGTTATAAAAAAACAACTTCTGCAAATAATTTTGATTTGGAATTTGATTTTTGACAAAGTCCAATATCTTGGTTGATCCATCTAAGCAACCCTACCCAGCAGAAGGATACCGCTTAAATGTTATTCTTGCTGTTACTGCAAATCGCAAAGTGACATAAAAATATGTTGGAGCAG
>TRINITY_DN7099_c1_g1
CACCCACCCAACAATATTTAACTCTTGTGAAAAAAACAAATGCCCAATAAAATGCAACAGAAGCGGATAGTAGAACCTCAAACTCTAAGTTTGGTTTGAGAAAATATTTTCTGTTTTGTTTTCTAAGAAACTCTTTGAAAACAATAAATAGAATGAAAACAGGTAGCAGTTTCGTAATTAAAGAAATCATAACAGAGAACCTTTCCTAAATCCAAACATGCACTAGACA
>TRINITY_DN64193_c0_g1
GCATGTCAACAGAATATGTTACTTCATCAAAGGTGATGGAATATGGTTCAAAAGGAAGAACCATTCCTCTTTTCCTGCTATGATTTGTCTCTACAGCTACTGTTTCTTGTCTTCTGGATAAAGAACCAGGAGAGGTGCTTCCACTTATACCTTCTCCATTTGTCACTCTATTTGAGTGCTGAGAAAAGCTATGCTTCATGTGCATTAAAACATTAATTCCTTTTCTACTACTACCAATTCGCTCATTGCTTTGAGGTTCCT
>TRINITY_DN7282_c0_g1
TTTTTTACATTTCATTACCCTTTCAAGTTTCAATCCTCACACCCTCCGAGTCCTACCTCTCTTCTTTCTTTCTCTAATCAGAGAAACAGGCCTAAGGAGCAAGTTATTATCGGCCAAGAAAGAATCAGACGACGGTGCATTATAATTTATTTTAAAAAAAAATTGCGGAACGGTGCGAAGTGCGAACGAAGTGTTTATTCCTAGCACCAGCTACAACTATTTATTTGGTTTGCACTTGCGGCTCCGGTTCGCGCACTCTCTATCTCGAATTCCTAGGGTTTTTGAAGTTGATTATGGCTTCCCCTACTCATTTCGACGACCAGGAGTTTGATTTTGGAGGCGGATTCAACGGAACGCAATCAGATACTATAAGTAATAAGAGGACATCTCCCGATTATGATGTTGAAGATTACGATAACGATCCTTTCGGAAAGAAAAAGGCCAAAACGAAAGCTGAAGAAGCCGCTTCTGGCGTCACAACTGGAATGATCTTGTCTCTTCGTGAGAGTCTTCAAGACTGTCAAGATACCCTTGCCACAAGCAAGAATGAACTTGTGGCTGCTAAATCTGAGATTAAAAAATGGCGCTCTTCATTTCAAAATGAGCCATTCATACCTGCTGGGACCTCTCCAGCACCTAGATTGGTGATTAACTATCTTCAAGCCCTGAAATCATCTGAAGAGTCTTTAAGAGACCAGCTTGAAAAGGCCAAGAAAAAGGAAGCTGCATTCATTGTAACATTTGCAAAACGTGAGCAAGAGATATCAGAGTTGAAGTCTGCTGTACGGGACCTCAAAGCTCAGCTCAAGCCAGCATCGATGCAGGCAAGGAGGTTGTTACTAGATCCAGCAATTCATGAAGAGTTCATACGATTGAAGAATTTAGTTGAGGAAAAGGACAAAAGGGTAAAGGAGTTGCAAGATAACATTGCTGCTGTAAACTTTACACCCCAAAGCAAGATGGGGAAGTTGCTGATGGCTAAATGTAGAACCCTACAGGAGGAAAACGAAGAGATTGGGAATCAAGCTTCTGAGGGCAAGATGCATGAATTAGCAACGAAACTTTCATTGCTGAAATACCAGAATGCAGAGCTCAGAAGTCAATTTGAGGGTTTGCAGAATAATATGGATGGATTGACTAATGATGTGGAAAGATCCAATGAAATGGTTTTTATGTTGCAAGAAAAAGTGGATGAAAAGGATCAAGAGATCCAAAGACTGAAGGATGAGTTGCAACAAAAGGGCTTGACGGAAAACGGAAGAATAGATGCAATATCCAATAGGAAAGATATTCATTTGATGATACCCATGGCTAACTAATATCACTATAGACTTAAAATTTTTGTCGGAAACGGTTAATACTTTCTTTATTTTTCACCGATAGTTGTATATTTTTGTATTCAAATTGTTTGTTCGAATTTTTCTTGTCAAATATGCAACTTGAATGTGCATGAGGAACGATTGCGGTGGTCGGTATGTAATTACAATGCTTGTTGCTTGTAGTAGTAGTACTTTTCTTTAGCGTTTCTTGTTTGATACTACTAGAGGTTTAAGTTGACCAACCGCCTGAAATAGCAACACTGAGCTTGGAACTTGTGTTCATTTAGAAACGGGAATATTGATATCCTGAATCTCGTGTAGTCTGTGACGTGGCTACTCGCTAGCTCTCAAACTCTCTCTGCCCTCCGCGGTGCTCTATACACGTACCCGTTAATGGACACGTGTATCAGTTGTTTCTTGTTGCTCTTATCTTTAGTACGAGTTTGGATTAGATACGCCGATTCGACATTTTCCCGAACTCTCTTCACTTTTCGGCTATCTTGCAGAAATTTATTTTCCTTTCAACGACTTTTCTTAGTCCCCCTTCATCACTCTTTTTTCCTCTTTTTGCTCTTATGTAACTGTATCAAAGTATTATTAGGCTCTTATTTTTACTATTATGGTTGTATGTTGGCAAGCTA
>TRINITY_DN57970_c1_g1
CAGGAATGAAAGTGAAGATATCAAGAACATTGTTGGACATGTTACCCGTTTGCTAGATAGGACAGAATTATTTGTTGCTGAACACCCAGTGGGAGTAGAATCTCGTGTGCAAGTTGCAATTAAGCTATTAAACATCCAAAGATCAAATGTCTTACTTCTAGGGATATGGGGAATGGGGGGTATCGGTAAAACAACTGTTGCCAAAGCCATTTATAATCAAATTGGGAGAGAATTTGATGGAAGGAGTTTCCTCCTGAATATAAGGGAAGTTTGGGAGAAAGATACCAATCGAGCTTCTCTACAGCAACTGGTTCTTTGTGATATATTCAAAACAATGGCATGGACGATCCGTGATATTGAATCAGGGAAAAATATATTGAAGGAAAGACTTACCCAGAAAAGGGTACTTCTCGTGCTTGATGATTTGAATGAATTGGACCAGATAAAGGCTTTGTGTGGGAGCCGCAAATGGTTTGGTCCAGGGAGTAGAATAATCATCACAACAAGAGATTTGCATCTTCTTAGATCTTGCGGAGTTGACCATGTGTATAGAATAGAAGAATTGGACATAAGTGAATCTCTTGAGCTTTTCAGTTGGCATGCATTCAAGCAAGCAAGTCCGGGAGAGGGTTATGCTATACATTCAAGAAATGTGATTGCTTATTCGGGCAGGTTGCCACTAGCACTTGAAGTCCTTGGGTCCTATTTGTTTAACAGGGGAGTAGAAGAGTGGCAAAGAGTTTTGGAGAAGCTCAAAAGTATTCCTAATCATCATGTACAAAAGAAGCTAAAATTAAGCTTTGATAATTTAAGTGATGATACAGAGAAACAAATATTCCTTGATATAGCTTGTTTCTTTATTGGGATGGACCAAAATGACGTAA
>TRINITY_DN8400_c0_g2
GGAAGAGTGGTTATACACAACCTCACCTCTTGTAAGTGGAGAGACTGTGTTATGACTTAAACTCATGATGAGACCGGAGACCAGTTCATTAAGTGGAAGAGTCTCATGACTTTAAGTATCGCTTTGAGCTTTCTTATTTACTCATATAACAGACTCTTCGAGGAATTGAACTTGTGATCAACTGCTCACTAGGCAATCTATTGATCTATATGGTAGCG
>TRINITY_DN57924_c0_g1
CTTCCGTGCATCATGCATGTACTAGTCAAGTTAAAGGAAGCAAGTAAGAAGGAGAGAGATATACTAATATGGGAAAACGATGATCGAGCAAAACTGTAAAAGAGGCAAAGTTTGAATTTTAAACCCTTAAAATTAATTTTGACTCAATCACGTTAAGCCAACCCTATACTAGTACTACAGCTATAGCAAATTCAATGTTTTTTCTGGTTGACAAAATAGCAAATTCAATGTTGTTCATTTGTTGCCACGAAATTAACGTAGTAGGTGCTCTTTAACGTTGTAGTCGGTTTTTCTGAACCCAAATCTTCCTTACCTTAACCATTGAACTGAAGCCACCTTAGTTCTAATATGAACGTGGCATAAAGTTAGTTCTAATCTCAAACTTTCAAAAACACACTATTGACTACTCTCTCTCTCTCTCTC
>TRINITY_DN8400_c0_g1
GGTTCACATGCACCAAAATCTGTCACTGTATCTCTTAGCATTCTGACATTTGTGACATTTTCATAAGACAAATTAATTCATTTGGTTCCTACCCACGTTAATTCATTGGTATTTCGATTTGGAAAATTAAGAATTAGACTCAGATTTTGAATTCCAAATTGCAATTTTTGATGGGATGGTCGTTTTTAATTCGTGAATATAAACCTGAAGGCTTAAAATTTCTGTTTGAGCTGGTTCTTCTGATCTCATTTGGGAGAGCGAGATCTTCTTCTAATTTTCTTTTGATGTTTTTGTGATTTGTGATTTGTGATTCTGGGTTATGCAGTGTATATGATAATTTATGAAGGTGAAGTCGTTGAATAATTCTGAGAAAATGTGGGGGGTTTTTGCAGGGTGAAATTTGTTGAGGGAAGTGAAGCTTGAAAGAGGATGAAGAACTCTGTTTCAGATCAGGGGTTTTACATTGAGAGCGATGAAGAAGATGAGGAGAAGGATTTGAACAAAGAAGAAAATGATGGAAATGATTCTGATTATTCCAATGACTCCAATGATAACCAGGGACAGAGAAAACCCAGTTCTTACAGCATGGCATGGCCTCAAAGTTATAGGCAATCTATTGATCTATATGGTAGCGTGCCATCACCAAATATAGGATTTCTGGGGACACCATCACTGTCAAGATTAGGAAGTTCCTTTCTTGCTTCATCTTTCACAAGGAGACACACTCCTGAAGTTATACCAGCAATAAAAAAGCCTCTGTTACCACCTACAGCAGATGAACAACAACGACGTAGCTCTCAAACATTGCTTCCTCACCATCCTTTTAGGAAGTCTTCCATTAAGAAAGATGCTTCCAAGATCTCCCATGAAGTTCATATTCCTGGCCAATGCACTTTTGGTCAAGCTGTGCTTAATGGCATAAATGCTCTTTGTGGTGTAGGAATCCTTTCAACCCCTTATGCTCTTAGAGAAGGAGGATGGGCTGCACTTTCTGTGTTGTTGATATTTGCAGTATTTTCCTTTTATACCGGCTTGCTCTTGCGTTATTGCTTGGATAGTGAACCTGGCCTTGAGACATACCCTGATATTGGCCAAGCAGCTTTTGGTACTACTGGACGTGTCATCATTTCAATAATATTGTACATGGAATTATATGCTTGTTGCATTGAATACATAATTCTGGAGAGCGACAACTTGTCTTCATTATTTCCAAATGCATACTTAAGTTTCGGTGGAATTGAATTGAATTCACACCTTCTATTTGCAATTTTGACCACCTTGGCTATTCTTCCTACTGTTTGGCTTCGCGACCTTCGCATTCTTAGTTATATATCAGCTTGTGGAGTTCTCGCAACGATTTCAGTGGTTCTATGCTTGTTATGGGTTGGCGTGGTAGACGACGTTCCCATGCATACAAAAGGAACAACAACACTCAATCTTGGAACTTTTCCTGTTGCTATGGGGCTCTATGGTTATTGTTTTGCAGGACATGCTGTGTTCCCAAACCTATATACAGCCATGGCAAATCGAAATCAATTCCCTGCAGTGCTCTTGACATGTTTTGCTGTTTGTACAACTATGTATTTTTCTGTAGCTGTTATGGGATACTCAATGTTTGGAGAAGCTACACTGTCTCAGTATACTCTTAACATGCCTAAAGCCTTGGTAGCCTCCAAGATTGCTTTGTGGACTACGGTGGTTAATCCATTTACCAAATATGCTTTGAGTTTAACTCCAGTTGCAATGTCTTTGGAGGAGTTGATACCATCAAATAGTCCCAACTTTCAATTATATTCGATTGGCATCAGAACAGCACTAGTGATTTCTACACTACTTGTTGGTCTTTCAGTTCCCTTTTTTGGTTTGGTAATGTCATTAACTGGGTCATTATTCACAATGTTTGTTTCCCTTATTCTACCCGCTGCTTGTTTCCTAAGCATCAGAGGTGGCAGAATCTCGCGCTATCAGGCAGCACTTTGTGTTACAGTTATGATAGTAGGTGTTGTATCATCTGGTTTTGGATCATATTCAGCTATCAGTGAGATTATTGAGCAGTTATTTGGATGAAATTTGCTTTTTTTTTTCTTTTTTCGATAAGCGTGAAATTTGCTTTTACTTGTGGTTATCTTTGTTCTATTACAAAAAGAAGTCTCGCTCGATTTTGAAGTATGGCAAAGTTGTCATACACAGTAGCAGAGAACCAAAGATCAAAAGTTTAATTATGGAGAGAAATTTGATAGTGTTGGAGAAGGATCAAGATTTCTAGTGAACATTTCAAGTGGCAATTGTTGGTGAGGAAATGATAAATGCATTTGTGCATTT
>TRINITY_DN47820_c1_g1
TTTAGCATATGAATGAACTCCTCAATGTCAATTGGCCTATCAAATCAAACTTTGCATATGTATAAATCTGCTCATTGTTCACCCGAGTTCTTTTGTTTGCAGCCTCACCATCAACAGATAACACCCAAAATTTGTGTGGCATCATTTGCTTCTATAAGTGACTCAAAGCAGTAACTTTAGCATGGAGCAACACTCGGAATCTCTACATTGCACACCTCATCATCTGTTACTAAAAAACTAAAAAAAACATAGTAATTAGAATGGAAGTAATTATCATGAACCAATTATCTTTACAGCAAGTTTCCATTGAAAGAAGTCCAAAGATCAATGATCTTTACAGCAAATT
>TRINITY_DN22790_c0_g1
GCTCGTAACCCAATTGAAGGTAATGTAGGGTGATTTGAGAGATTAAGCGACTTAAGTTGTAAAGGAGATCTAGAGATTTCAATAAGAAGCGCGTCAAGGTCACGGTGGCGACAAAGGGCATCGAAATCACCGTGACTGCAATGTCTAATATCAATAGAGGTGAGATTTGGGAACCTGTGTAAGAGAATAGGGAGGGTTTGATCGCATAATGTGAGAGAAGATCGGAGACAGTTGGTGATTGAAAGAAACTGTTTCGAAACGAGGGAGGGAGATTCCAAGTAACGATGGTGATCGTCGTGGAGAAATTTGAATATACGTTCCCAGCAATCTTCTGGTAAATTGTAGGATTCTTCTGTTGTCATTGTTTGTAATGCGAGATGTTCTGGCTGGTGGTAAGTTGGTAACCTAGATTTAAA
>TRINITY_DN27164_c2_g1
ACAAAAAAAACCACTTATGTTATCTACACCTTTGATTAGCCATTACCATGAACTTGCTTGCATGTTCATCTCACTGTGTCAAGATAACAATGGACAACAAGCTGTTGAACTCATTGAAATTAGACATGTGTTCTGAGGCAGAAATTTCTTCAGCTCCTACCGTATCGTTTTTGATAACTTCCCCTTAGAGGTGTTGCACAAAGATCCTTCCAATAATTGGCAGAAGGATCAGAACCAGAATTGCTAGTAGTAGTAGTAGTAGTAGTATCTCTATTCAGAAAGGTTGTACTTGTGGTATGAGACAGACAATCCTCCATTACAAGTCTCTTTGAATTCTGTGAAGAACACCTATAAGTTTTCAATTTAGCCTTAGTTGATTGAGTCAAATTCATGTAGCTAGGTTGATGAACATCTCTTTCCTCTGCTGCTTCCTTAACAGTATTTGTGAATGGCATAGATGGAGATCCAGATGACCATGAAGTTGATACAGGGCTATCATCATTCATGTATTCAGAGCTTATGGTAGAAGATGATGGAGTTGGCTGAAAGGTTTTAAGAACAGAAATCCTTGTTGTGATACCATTTTTTCTTGGTTGAAAGTGAGGGACTGGTTCTTCATTCTTTCTAGACATTGGACTCTCCCATGGCTTCACTTCCATCCAGCGTTCTAACAAACTATTTCCTAAGCTCTTGTTGTCTAGTGGGTTGTGATTCTTGAGAAGAGTCATTGCTTTGGTGGCTTTCTGGATTGGACTAGCACTCAGTCTTGACTGTGTGGAGAGAGAGTATGCCATTGCTCTATCTCTCTTGATGGCTCCTTCTTGCCTCATTCTTAGCTTTGCTTTAACTTCATCCACAGTTCCAGGAATCTGACACCATCCTTGCTCAACCAGTTTAACAGAATCAGCTAGGTTGCGATGGTCATCTAATAATTTCTGCACTGCTTTCCCTTCTGGAGACTTCCTCACATTCCTAGCCCTA
>TRINITY_DN30461_c0_g1
CGAGCCCTTTTTTTGTCTTTTGATATAAACTTAGGTATTATGGGGTGCCTAAGTCCCACATCAAGTAGTATGAGTTGGTTGGTGGACTACATAAGTGACTTGGTTTTTCCCCTGTAACAGCAATTGATGAACACCTAAGCACTTGGGGAACCCCCTTAAAATCTAGTTGTTAAGAGGGAAGAACCAAACCACTTATATACTCCACTGAGCATCCCATACTACTCGATGTTGGACTTAGGCACCCCATAACACGCAAGTCCCTATCATCGCACCGCCCCTGAGAGCCGCGACGGCTGCACTTTATGACACTTCACTCAGTGGCACTTCACTTAACTTCCTCATTGGTCAGAAGTCAGAACCCTCCGATGGTATCCTTCTCTAAGACACCTAAAACCAGCTTTGATACCAATTGATAAGCACCTAAGAACTTGGGGAACCCTCCCTTGCTAGCTGTTAAGGGGAAGAACCAAGCCACTTATGTACTCCACCGAGAATCTCGTACTACTTGATGTGTGACTTAGACACCAATAATACCCAAGTCCCTATCATCGTTCGCTTTCAAACGCACTTTATTCCCTTCAAGCTGTTCCCTCTTGTTCTACTTGTTGGCTTCGAAAAGCTGACACATGTAATTTTGTTCCCGGCCGTGATGACACACATACAAGACAGTGAGTATTCTATTC
>TRINITY_DN13494_c0_g3
CTCTCTCTCTCTCTCTCTCTCTCTCTCTCTCCTATGTTAAATGCTAATGGATCAAAGACCGGATGTTTTGATCCAGTATATCAAATGTCTCCTTTTATTTTACTCTCTCCTTTGGATGGATTGTTTAATTTTCTGCTCTCTCCGGAGTATATTTTTCCCCATTATCCAAGCATATTATCTGGGTTTCTGAAGATAATAACCAAAATTTAACCTGGAAGCTTTTTTTTGGTTTGGTAGAATGACTATTCTAGTTGTCCTCTTTTTTCTTTTCTGGTCATAAAACGTAATTGTCTGTACCACCCCGCCATTCCCTGAATCTGACTTTCTTGTATTGACTTCTGATGCAGAGGGAAGTATGCCGTTTAATCCCATCTTG
>TRINITY_DN28168_c0_g1
CGGAGTTACGACGACGGCGGAGCGAGAGGGAAGGCGCGGCTCTGCTACGTGACAACGAGAACGGTGTTCGCCGGAGAGTTGTGACGGTGATGGCTTCTGGTACTGATGGCGGTGGTTGCCGGCGACTACTCCGCCGGAGAAGGTGACAGGTTCGGCGGTTCACGGCCAACGGCCACCGTAGACGGTGGTCGGAACCTGAGGGGGTGAGTTCTGATTCCTTTTTTGTTGTTTTTTTTTTAATTCCTATTCTTTCACTGTCCATGATCTTTCC
>TRINITY_DN3492_c1_g1
GCGGAGCGGCGCTATAGCAGTGTGGCGGAGCGGCCCTTGGCCGCGATGGCGATGGCGTGGCGGTCGTCGCGGACGCAATAGCGGCGTACTGCGGCGAGTTCTGTGTGGGTTTCGCGGGTCTGGGTCGATCCGCTTTCTCTAGGTTGAAGACAGAAGCGGAATGTCTTAAACGCCCTTAGTATTTTAAAATCTTATTTTTTTAAAGGGTACTATTGGTATTTCTCGTTTAAGTTAAAAGATTAAAATATTAGGGTTTTTTTTTCTGTAGTTAAAATCGTGAGTTACCATTTCACTCACTATTTACTGCAACAGTTGCCTTTTTCCTGTGCGCTGCTTCATCTTCTTTTTCCCTGCTCTGCGTGAAGACTGCCGTGTCCTTTCGTCTCTTCTCTGCCAACGACTTCCTTTCCTCACCATTCTCTCTGTTAGCGACAATGTTATGCTCGTTCTCTGGTTTTTTTCCTCCATTCCTGTCCCTGTTTTATTTTAGTTCTGCCCCTGTTTTATTTATGTTCTCTCTCTATCTCACTTCGTTTCTTTTTCACCAAAAAAAAATCCCAGTTCGTTGCTTAACAATTTTTTTGTCCATGTTATATTTTATTTTAGTTTCAGTTTGCTACTATGTGCTTTTGCTTGAGTATTTTTAATCATTTTTAAGAATTTTCATGCATATAGTATTTCCTATATTTCTCTATATGACATTTCAAAATAGCGGTCATCCAGCTTTCCGCTATAGCGTTTTTTAGGCCGGCCGCTATCCGGGATTTAAAAC
>TRINITY_DN44696_c0_g1
CCCCGCACAGGTTTTAGTCTCTATCTACGATCAGATTCTTTCTGAACCCCCTATGACCGCTATCAAAGAGAAGCTTTTTCCTATACTATAACTATAGTAGTAGCAAGTCTATTTCTTGTTTTTTGGAATTAGGGGAAGCTCTTCGAGCTTTCTTCGCATGCTTGAGCTTTCCCCTTTCTTTCTATTTATTTTATTAGTAAGGTTGTCAAAAGGTAGGTTTCTGACTTAGTGCTTGTGCTAAGGAGCTTCTTTCTCAAAGTCAACTTTCTCGCTTCTTGCTTTAGAAAGATTGCAGGGGCACGTAAGCGCCCTTCCTTCAGCCGGCTCCGCCCTATCTATGCATCTCTTTTATCAAATGGATCTTTAGGGATCTCTCTTGTTCATAGATCTTGAAACCAGATCAATAAGATCCATTTCTCAATATATCTATCGATAGATAGATATAGATCTCTATCTGGATCTATCTCCATATCTAAGAAAGAACCAACACTTAAAGGGCGTAACCAACGGAAGGTTCTCACCCCCTGTCCCCGACATTGTTCTCCGACGATGCCCCCGGGCCACCATTCTCTTTCTTTCTTCAATCGTTCCGATCAGGACAAGTGGGTTGGTTTCGTCCTTCTATCTACCTACGCAATTCTCTGTCTTCGTTCGTGATCA
>TRINITY_DN57092_c0_g1
CCACTCCAGAGCGATAGACATTCAGCAGCAGTGAAAAATCTACCGACTCTTCAAGCCTTCTCCGTCGCGTTCTTTGCCGCGTCACCCTCAACCTGCTGCTGCTGCTCAGCATCCTTCTGAGCCTGCTCCTCAGCATCCTTCTGTGCCTGCTCCTCAGCATCCTTCTGTGCCTGTTCCTCCTGCTTCTTTGCCTCATCAAGCGCCGCCTTCTCTTGCGCCGCAATCTGTTCATTGAGGGCGTTATCCGCCTCATCATTTCCATTGTTCTGCAGATCCTGCAGCGCGCCCTGCCAGATGCCACCGAGGGTAGCTGCCGGATCGGCGGCGACGCTGGACCAGGTGGGCTTTGCGCCGAAGAGCTGTACACCGGCGGTCT
>TRINITY_DN24053_c0_g1
GACATCTGCTCGCCAGAAGTCCTTAGCCTATTTACAGAAAATTTTGACTACCAACATCTGCGGCATCATTTTGTCAAGGGATTGCTGGCTGATGATATAATGGGATACAAAATATTCGTTCATGAAATCTACTCAGACTATGCTGCAAGGATTGATAATTTCCGAAGCTATGATACTGTCAGCAAAGATATAATTCATAGACCTGATATTGTGAATGCTGGCAACGGAACTACTCAACCTGATGGACGAGGAACATATCGTGCCTCAGAAATTTCGCAAACACAATCTGCTGTTATTGGCCCGTACACTGTTATAGGATGTGGCACCAAAACTGGGAATGACACTAAAGTTTCAAATTCTGTTATTGGAGACGGATGTACAATCGGGTCAAATGTATCCATAGAGGGATGCTATATATGGCATAACGTCGCCATAGAAGATGGCTGTACACTTAGACATGCAATTGTATGTGATGGGGTGACCATGAAATCAGGAGCTGTTGTGGAACCTGGTGTTGTTTTGTCTTTCAGGGTTGTAGTTGGGCAGAAGTTTATTGTTCCTCCTTTTTCAAAAGTATCTATGCTGAGGAAGGCAGTGATGAGGAGGAGCTCGAATATGCTTCCAGCCATCACCAGCACAGTGGATAAGTCACATGTAGAGACTGCTTCCCCAGTATCACAGACACACTTTAGCCGTGCTCCACAGCTAGGTAAAGGTGGGGTCGGTTATGTTTGGTCAAAATGTGAAGGCGGCCATGAAGACGAGTGGAGGAATTCAGTGGCGCCTATTAGTGCAGATAAATTTCTAGATGCAATGAGAGCTGTGGAAGATGATCTGGAGTTATTTCATGAAGGACATAGTCTCCCTCCTTCAGGGGAGCTGATGCCAAATTCTAATGATTCAGACAATGGCGGTAATGATTCTAGAGATGACTCTTATTCCTTTGAGAAAGTGGTTGAAGCAACTTTTGTCAGGGCTGTGCAGGAAGATAGACAAGAAAGCCATTTGATCTTAGAAGTCAACTCTTTGAAGTTGTCATACAATAAGAAAACTGCTGATTGTGCTGGAGCTTTATTTTATGCAATGATGAAGCATGCTTTAGACATGCCCCATAGTTCAGCTGATAGCTTGATTCAGAATGTTCAGGACATACTTACAAAGTGGAAAAAGGTTCTTTCTTCCTATCTGGCAGACAAGGATGAGCAGATTGAAGTAATTCTAAAACTTGAAGAAATGTGTTCGGAATCTGCTAAGGAGTTTGCTCCATTGTTCACAAGGATTTTGCACTACATTTATAATGAAGATATTGTAAAAGAAGATGCTATTTTAAGATGGGAACATGAGAAGAAAGAGGCAGACGAGTCGGATAAAGTTTTTGCTAAGCAGGCCCAAGAATTAATTCAACGGCTAAGAGAGGTGCCCGAAGAAGATGATGACAAGGAAAATTAGAAAGGATCTTGTAAGGCTAGATAATCTGTACATCACCTAGGGAGGTTAAAACTGTAAAGGGTCTTTTGTACCCTGAATTCAAGTTTGGAGTTATTTTGACACAGTTCTATGTAAATGCCATGGAGGAATTTTGACACAGTCCCTAGATATCATCAGTGGACATGTCTACGCATTCTATCACACACTGAC
>TRINITY_DN70075_c0_g1
CCGTCCAAATTTGTAGGTGGAACACTAGTTGTATCTGGTGATGGTCGTTATTATTCAAAGGATGCCATTCAGGTACCTTTAACCTATATGCTGTTCTTGCTTTTTAATGTAGACTTCTTGGCATCTAAAGTATCTGATTTATCAATTCTTCTATTCTGTGCTGGTAATTGATACCATCTCTCTGGAAAACTTTTCATTTGCATTGCTTTGATGCCTTAATAGATTTCTTTGATGTTGTCACTTTGAATTTGAGCTTATTTGGATTAAGTTGATTATTACTGTCCAATACATTAACCAGGTCGGCA
>TRINITY_DN13341_c0_g1
AAAAAAGATGATATACCTTTTTCTTAGTTCTCAACCAGCAAGTATTTAAAACAATGGTCAGAGATCAACTTCCCCACTAGTTTTCTCTAGAATCCCTTTGAATATCATCTAAACCAAGATCCTCTGAACAGAATCTGGTAAACATGAAGCTATGTTGGCAAAAATCAATTCATGGTTCTTAAAGAAACACTTAAAAGTGTGAGAGGGTACCTTAGCCTCAGTAGTACTCCTCACACTCCTTCACTTTTAACAGTTTGCTTTGTGCTTAGCTATTGGCTTCTTTTATCACAAAGAGAGCAAATAAGCATTCTCTAAAGGATCAGAAAAGCTTTGGTTATAGCATGGCAAACCGGCAAGTCACAAAAAGGCAATGGATTCCATTATGGGTCCTTATGGCTATATGTATCTGCTCAATTAATTATAGTTCTTCTTATATTGTAGTTTAATGTAATAATAAACATTAAGATGGTCTTCTTTTGAGAAGTTACCATTTTGTGATGTTCTGTATCACTCAATTTGCAGCTGACTTGAGTTTGTTTCTTGCTTCAGTTCTTCTGCAGATGAGTAGGTAGGTAGCTTATGAATTATGATCATTTCTGTCTTTTGTTTTCCTGTGTCTGTGTTCTTTTTCACATGTTTGTGTTATGACCTTTAATGTGCAATAAAAGAACAGAGACTTTCTAGTT
>TRINITY_DN19690_c0_g1
TGTGTGTGTGTGGAGTTGAGAAAAAGTTCATTTCATGAGAGAGAGAGATATACTCCCTGTGCAAGAGGCCTAAAATACCTGCATATAGCAGCAGCACATATTTCTCTTGCCAAGAGCATCACAAAATACCTGATATCTCTCACCTGATGATCCTGTCACGTGAGAGTATCACAAAATGGTCCAAATCTGTGTATTCATGTGCGTGCTTGATCACTTTATGCATTTCTGTGACCATTTTCGTTTGAAAATGCACTGAACTTTTCTACGATTGTAAGTGACTAACTTGATTTGCGTATAGCCAATATTAAGTGTATTTCAGCCCATCTGTTTTACATATTGCACGTGTGATAAATATTAGAAGTTAACACAGCGATTCCCTTCAAAGTTTTTTCTACAATGACTGCAATTGGTGGATAGTCAAATTTAACTTTTGAACAAGTAATAGAATGTTTAAAAGTCCTATTGAGGTGTCAGGTGGTCATAATAATCTCGTCATGAAGATGAAGGAGGATATGAAATCAATAGGTTCCTGGATCTAGTTATGTAGTTTTAAGAAGGGGCCAAGTAAGGGAAGAGACTAACTTGTAAATAACACATGGGTGGAAAAGTTAGAGAAAAAAGAGAGCATATTTCTTATATAGGCTAGTTCAAAGGTATAGAAGGGGGTAATATACGTGTTTCCATTTCAGTTTTGGCTTATAGCTCAGGCTCATGGGAGCTTACCTATTTGCTCTTTCTTTCCTTTCAACAATACAATCTCCCTTTGTTAGACTGGACTTGTTCATATCAATTGGTAAGGGTGTTCATGTGTTGGTTTGGGTTAAACCTATTATCCAAACCAATTAAAATCCATCGGTTTCGGTTGGATCAGATTTGTGAGGTACTTTGCCAATGAACTTGATAAAAGAGGGTTGGTTTAGGTCAGG
>TRINITY_DN25200_c0_g1
CTACCCGCATGCAATCAAACAAATCCTCTAAATTGATAAAAACAAAGGAAAATCGCAACACGCACTTACCCAAGAAAGAACCAAAAATTTACCTTCTTTTTTTGTTGAAATTCTCCATAGCCATCGATTGAACTTTAACTACTACGTACCGTATTAGTTTGTGGTGATGATCGGACTCGGTATCAATTCCTCCGCCGTGATTATCTGTATCGGTTCTCTCTCTAGTTTCTTCATTCATCCAATTGTGAGCGATGAAGACAAATATGTATGTATCTGCTAGCTACACTAGAAGATCAAGATCGCCGCATTCGTAATAAGGACACACCGCTGTACTTCAACTATTTACTCATCATCTTTATTAAGTTTAATTCATATTTATTCCCTTGTATACAA
>TRINITY_DN22592_c1_g1
GATGTCTCTAGAGCTGTTCTCTTAAAAAACCGCTTGTAACCCCTGAAACAACAAATATCAAACAATCAGCATCAGCATTTACCAAACTGTTATGATTCCTATCTGACAAACAGCTATGCGAGTGTGTGCAGCAATTGTACAAGTAGGACTATACACTACTACACCTGTAACAGAAGCTTTTCTCTCGAGATACTTATCAAATGACATGAACCCCACCCCTTTTCAAATTATTATTCCCTCCATTCCTTTTCCAAAGCCCCCAACAACACAACCACATTTGTAGTATAGAAAGGGGAATTCCACAAAACCTACTCCACCCTATAAGACATGCCTTTTACTTCATTACAAAAAATCACAGAACTCAATTCGCAACAACTGTTTCCAGTATGACCTTATAGACAGTCACAGTTGGGAATTCACATGAAATAATAAATTGTAGCACACCCAAACATTCGAAACTATACACCATAGTTATCAAATCAAGATACGTATCGTGAATCGGAATACCTATTTTCCGAATCATGAATCGTAAGATACATGATCAATAAAAATATGACATTTGTTAGTAAAAACAAGATAACTATGCTAAAAAGTAAAACTAATATATCATATATGGACTTCAAAATATTCAAATCATAAATTAAAGAGCCAAAAAAAAGAATAACAGAAAAGAAGGGAAACGGGTTACGGGAGGGCATGAACGTGAAGCACTATGAAGGCAGCAAGTTTAAAGAACTGGCATTTTAGGAGGGACTGCAGACCAAAAACATAGTGTGGTAGGGTTGTTTGTTAGTCAATCTGACTTGGGGTATTTAGAAGGATTGCTTTTGGT
>TRINITY_DN22592_c1_g2
GAATCGGAATACCTATTTTCTAAATCGTGAATTGTATCTTTTTATGAATCGTGAGATACATGATCAATAAAAATATGGAATTTGTTAGTATAAACAAGAAAAATAAGCTAAAAAGTAAAACTGATATATCATATATGGACTTCAAAACAATTCAGTATATTCAAATCATAAATTGAAGAGCAAAAAACAAAGAATAACAAAGGAGAAGAGAAGGCATGTAGCACTAGCACTATGTACTATGTAGGCAGAAAGTTTAAAAAACTCGCATTTTAGGAGGGAGTGCAGACCAAAAGCGTAGTGTGCTAGACTGCTTGGCGTATTTAGGATTGCTTTTGGCTTATTATATCCCATTTAAGAAAAATTTCCAAAAAATCAACTTGAACAGTCATTTTAACGGTGCGAACTGGTATCGTAAGATTCAACAAAATTCATGAATCGTGAGATTCCATAGAGCGAATTGGGATTCATGATGAGATTTAGGTGCAAAAGATATTGACACTAAGATACATATCGATTTTGTTTGATTTCGTATCGAATCGGAATACGAAT
>TRINITY_DN67273_c0_g1
ATGGGAAAAGCTACCTCTGTTAAGGACGTTGACCAGAGCGAGATCGTCGTCAAGATTGCCGATTTTTTGAAGAAATCCGGAAAAGTCACCGTTCCTGAATGGGCTGATCTTGTCAAATTGGGCCGCTTCAATGAATTGGCTCCGATCGATCCCGACTGGTACTTTGTTCGCGCGGCCAGCATTGCACGCCGCCTTTACATTCGTCAACCGGCAGGAGTTGGAGCTTTGCGAAAGGTCTACGGAAC
>TRINITY_DN15050_c0_g1
GATTAAAATAAAATGCTAATGAGAATTTTAAAAACAAGACTATCCAAGTTAACTGGGATCCACCAGTCCTTTAAATTACATAGAGAAATTATTGGAAAATTCAACGAGATGAACAACAAAGTTTTAAAAAGGCTGAGCGCTCTCAAACACATATATGCACAATTCCTCCCCAAATGATCATCCATACATGCAAACACGTGTGAACCTATCCATTCTTACAGAACTATGAATCACAATATTACTAAGCCCTGCCGGAGATAGCTTACATTCAGCTGTTAGGATCCAGCCCTTGGTCCAACAAGTAGCAACCGGGCCCAAGGTGTGGAAGGTTTTTTCTAGAAGGGCAAAGAAGGGAATTCAGGGAGAGCAAGGAGTGGTGTGCTGGAAATAGGAGGGAGATGAGAAAATATCAGAATAGTGTGTAATGATTTCATATAGGAGTGGAGGGACGTGAGGAGAGTATCTTTTTGCATTTGCTCAAGTTAGTTATGGTTAGAGAGCACTAGCTCTGTGGCAGTAGGCTCGTTTCCTCTGTAAACATTCCCATTGACTGTAATACAATTATCGATTCCCCCATTTTTCTGAGTTCTATTTTCTGCTCACTACACTGTGATTTCTGGTTCCTAACAAGTTCAGTTTACCGTAGTTGTATGGGATACTGCTACACCCCCATTTTCTTATTGCAATATTTGGGCCTAAAGCTCAGAGTTGGTAACATCTCTATTGTGAATAAATACAGGTGTTACTATTCCGTACCAAAACTCTTAAAGACAGTTTTATCAAAACCTTCCAGAATTCTCTACGAGTCTTTCTCCCTCTTTCTATCACATTCTTAATTTCTAACAAGTCCAACCAATCTTTCAAAGATCAACAAACCCCCTAGGTAGCATTTGACGGCCGGACAAAATGGAATAAAGCGATATGTTACACGGACCAAATGGAATGGAATGGAATGGAATGGAATGGAATGGAATGGTTTGTTTTCCTTGATTCCACCCATTTGGTGGAATCAACATGTACCATTTTCTTAACCTTACCTCCAGCTTTGTTCTACTTTTAAAAAGCACCAAACATGTGACAAAACCCATATATAATGTCTGTCCTACTCAAACCCAGTTACAAAACATTATCTTTAAGGTCAACCTCATTAAAAAAGGCGATATACTCGTCGCAGAAATACTAAAAATATATATAGATAATCAAAACAGGGCAACAAAATTATACAAAAAAGGAAGCATGAAGGATGCTTCCCCAACAAAATATCAAAATAATAATAACAATTAGAGACTATCACAGCTTCAAACTATAAACATATTGAACATGTACCAGAAACAAGCCATCAACCTAGGCAATGCTGCTTCAGATTAACACTTGATCTTTTGCAAGACGCAACTAAACTACAATATTTAAAATGCAAAACCCAATAAATAGTCATGTAAAATCTTTCTAGCAGCCAAAGTAAACCCTCCATCACTCTTGTTAACATTGACATCATAGTTAATAAGAATATCAAATAAAATTCGAAGGCTTCACATGTTTCTTAAGAAAATAAGTAATAAGCTATACCCGATAGT
>TRINITY_DN7284_c3_g1
GAGAGTGAGATGCGAGATGCTGAAACGTTGATTTGGGGCTTGGGAGTGAGAGGGAAACGTGATGCGTGAGAGGGAAACCGAAAATAAGGGATTGTGAAAAAAAAATTAGTAATGAACAGACATTTAGCGAGGAACTTGTGTTAGTGAGTTTGTCAACAAAAAAAAACTTGTCTTAGTGAGGGATTTAGCGACGACGCACATTTAGCGAGGAACGTATTCTCTCTCAAATATCCGTCCCTAACCATAAGGTATGCATTTTGTGAGGGAATTTGGTACAGACACGTTAGAGAGGGATATTTTTCCTCACTAATCTCGTCGCTAACATTACTGATACGCAAGTTGATGAAAACTTCTATTTCCGTAACTAAAT
>TRINITY_DN3562_c1_g2
CGGCAGCAGCATAAAATGGAAGCTCATCTGTTAAGAAATGGGTTTTCGTCGGAACCACTTCCACAATTGGACCAGAAAATAACGTACAAACAACTGTCTTTCCCCACTAGGTGAGGTTAACAACATAGATCAAATGATGCTATAATATCTTGTCCTGTATTTGAAGTTCAAAGACACGCAATTTACCTCTAAACCTCTTTTATTGGTTTGGTCCATAGTTTTTCTTGATCCTACTCTATCTCTAGCTATTGGACATGGACTAACCCCCATTTAGTTAACCCTCCTTACCTTAGGTCTTCTCTAATCATGTCCAACCACCTAAAACAAGACTCTACCAACATTTTTACAATAGGGGATACCCTAATTTTCTCTCCAATGATTATCTTCTTAATCATATGTTGTCGTGTGCAACCCCACTTGTTAATCATAACATAAAAGAAAATGAAAACTCATTCTCTACAGGAACATAAAAACAAGAAACGAGCTCTTAGGAAAAAGCTTTTTTCCAGTAAGTCTGTTTTTAAAGTGAGCAAGTAAGGATGTATTGACAATTGAGTTTTCAATTTTAGCGGATTGAGATCACATTTACTTCAAATTAAATCTAGGGTGGGCATATAGATAGCCCTTTCAGAAATAAGTTCATTTTAGTAGTCTTCTGCTTACCCAAGCTCTTGATATCTAGTCAAATTGAATTAGACAAACAAATTTGGCTCAAAAGAC
>TRINITY_DN30821_c0_g3
GTTATTAAAAGCATAAGTGTGTATTTGTGACATCCTATTATTATGCACAGTTAATTTTTAGCTTGAGCCTCTACTTGATTTTCATTATATTTTTTTTTGGAAATTTACTATTGGCTTATCAAAGAAAGAGGAAACAAAACAAATAATTTCTAGTTCAATTTGAGTGCTTGGAGTAGGATGGTTGGGTAATTAACTGAATTCAATTCCTTTTTACACGTTAATCAATTTGAAGAATTGTAAATGATCAGTAGTAATATTTTTTGGTTACCGTGTTTTGGTACATATATCCTTAGTCTTTTTCGTGTGAATAATCTAAGTTGGGGAACCTAGCTGGCCACGTGTACTCGGTTTTACTAGTCTTGTGTGGTTCTCCCCTCCCAATAGAGTTTTTGCCCACACTAAAAACTCGAACTTAAGACCTTAGGGTGGGATTCGATCCGAGTTACCGCTCGGACCAACTCAATAGAGTTTCTGGTTTTGTTATTTGGATGCTAACAATTTTTTCTATTTTCCTTTGTATAATGAAACTGAGTGCAGGACACAATGAACATTATGTCCACCCACCAGTGTAGTTGGCCACTGAGAATTCAGGATCATCCAGACAAAGGAAGTATCAATAAGGCTCCATTTTCAGGATATTATTCTCCCTCAAGAGGATTGGATTTCTTTAATGTTTCACATAAATGTAGCCATGGTACCAGAAAATGTAGACCGGTTTTCGCCACTTCAGTTAGTGACAGTGAGGATCCTTTTGACTCAGATGATACTAGCAAGAACAAACCTCAGAATGATAATCAAATCGGAGGAGGAGTGAATAGTGAAATGCTGAGAGAGAGTCTGGAGAAAATAGTTGGTACAGATGATTCTGCTTTTAGTGGATTTGACCTTGCTACTCTTATCAGGAACAAATATGGGAAATCTTATGACGTCCAGTTGATAAAGAAGGAATTCATGGGAAGAAATCTTCTTGCTATGAATGTCATGTGGAAGTACATGGAACAGAGATCCTTCCCATTGACTGAAGAAGAGTATATTTTGAGGCTTGATGATGTTGCAAACTCATTAAAATGTTGGGGAGCTGTTTCACATATTCGAAACAGCCTAGCAAAGTCGAAAGAACGGCCTCGGATAGGGAAGGCCGTAAGCATTTTCATAGATATGGATGAATCTGGTGCACGTTCAAACGAGTGGATCTACAAATAGATTTCATTGATGAGTTGAAATTCATCTTAAGAAGGTGTCCATGGCCAGCAGGACCACCACTTTTTGTGAACTTTGTTAGTTTGGGGTTTATTACACTTGGATCTTAACAAAATCTACAGAATATTTCTGAAGTTTCTGTTGGCTTCACTTCAAGACAACTATAGTTTTTATTCTTTCCTTTTGAAGTTTTTAGTATTGATGTAAAATGGGTAAATATAAGAAAAGCATCC
>TRINITY_DN30821_c0_g2
ATTACTTGCTCCATTTTTTTCTTTTGATGTTTTAGCATTTCTACTATATTCCAAAACATTTGAAGTTTTAAGAAATCAAGGTCTAATTAATATCTTTTCCAAACATACCATTGGCATTTCACAAGTGAATTAAACCCCAATGCAACTACCAATGCAAACTATAACTACCCATGCTATCTTAAATAAGAATATTTTAGTCTAAAGCACAAATATTTATATGCATGAACCACTCCTTAATCCATGTGCCATGTCCTAAAACATTAAAAGAAAAAAATGGAGAGAGTAAAAATTAACAAATCCATTGATTAACTATCAAACCATTGTCTCAAACATGTTGGACAAGTCATGTGAATAATGCGTGGGTAATTTAAACTCAAGATTCGGAC
>TRINITY_DN30821_c0_g1
CTCTTCTTCAGTCAATGGGAAGGATCTCTAATAGCAAAAAAATCATTGGACACAACATAATGAAATAGGATTACATGGATAATCTCAATATATACATACATATACATAATGTATGTAATCATGCATGCATGAATAAGGCACGCGTGCACGCACATACATCAAACCACTTGCAACATTTCAGGTTGAAGATGTGTGCGGTGTTCGACACTGACACTTCAATTACTTCCATTTTCCAAATTAAAGTCGGTGTCTACGTGTTCGTGTCAGTGTCGTGTCTGATGTTTGTATCCCTGTCAAGTGGTATGAGAAGCATCTAATAACCATGTACTTGAAAGCCACAAGCTGTATTCATTTTGATTCATGCTATACAGCCAGTTGGGCAGACTTCCAAATAATTTGTCAAGGCTGGTTGTTTGATAAGTCAAAGTGGCGTGGGCGATTATTCTAACTATGAGTCAATAACAAACAAACTTATGACCAAATTCTTGCAGAGTTGTGTCTAGTATTTTCCTTTTTTTTTCTTTTCTTGATGTCTGAAACTTTCATTCCAATGGAAAGAAATGTACTATACCGCTCAAATCTTAGTAAATGAACTATTTACTTGATCTACACCATATAAAAAATAATGAATTCTAAAAATCTCTTCAGCAAACTCGAGGTTCCATTGTACGTATTTTGAAGACTTTCACCATACTTTTCCCCCCCTACAAATTTGATGTATTTGAACAAATACATTTCATCCACAATTTTTTTAACACCAACAATAACATTTGTAATTCAGATTCTTAATATTTCTTCAAGTAGTTAAACAAACATTTTACTAGTTTTATAGCCATGTCAATGCGCATATCTTT
>TRINITY_DN52809_c0_g1
TACCTTTATCAACCTCCCTGGAGGTTCCTCTCATGTTCTAGACCAGAACATCCAGCAAGTATTACTCAATTGTTATTGTTATAATTGTGAAAAGGAACATCAATGCAGGAAGATAAAGACCCAAGTGTGATATCCATGAAAAGCTCGACTACAAGACACTAGAGGAAGACCTATATGGGTTAGGTCAGACCTCAATATTCTCCTCGCGTCGCCAATAAAGATTCAATTTTGTTTAAAGCATTCAATTCAATTTTGTTTTTAACTTGTAAAATTCCCAATAAAGATTGACCAATGGATAAGC
>TRINITY_DN60702_c0_g1
TTGCATAACATTAGAAAAATACATTTGGTGGACCGTCTTTAACAAATGTAAAATTAGAAAGTTAAATACGTTTTTTGGTTTGTCTTTAACAATTTGAGCAGCTTCTTCATTAGTCATCACCTCCCAGAATTCATGAGAAGCAACAATGAGAAATCTATCCTCCTTTATGATATTTCTAGTATGTCCACGGGACTCTGATGTTAGCACTTGGCGGTCAAAAGGTTCAGGAACGTCTTGAAATCTTGGGAACGAATCAGATTGAAAGGGTAGCCATTTTAGATATGCATCTCCTACTGTTTGGCTCACACGATATCCGGC
>TRINITY_DN70939_c0_g1
TCTCACCAAACATAATACCAATACTCAAAACAGAAAGTGATTAGCACTTGTTTTTGAATGACAATTATTACGACCTTGAGAGTTTCCTTCTTAGGAAGTAATGCTCAATTGAAAATGGAAATACACCTAAATATTCAAATAAAAACTGAACAACATATAGAATATGAGATGGTTGATAAACTTCATGTTATATGTATAGCGAATTATAAGGACAGCACACACAAAGAAGAATTATTATAAGG
>TRINITY_DN24764_c1_g1
GCTCCTCCTGAGCCCTCTGTGCTCATCCTGAGCCCTCTGTGCTCCTCCTGAGCCCTCTGCGCTCCTCCTGAGCCCTCTGCGCTCCTCCTGAGCCCTCTGCGCTCATCCTGAGCCCTCTGCGCTCCTGAGCCCTCTGCGCTCATCCTGAGCCCTCTGCGCTCCTCCTGAGCCCTCCGCGCTCATCCTGAGCCCTCAGTGCTCCTTCTTTACTGCTTTTCTTTACCGCGTTCTTTACCGCTTTATTTCCTGCTTTTACACGCCAAGTGTTAAACTCACAAATCGTTGTTTTTATATTAGCACTCCAAGTGGTGATTCAAAAAAATCTAATTTGTTTTTGCATGCATATTGCATTTTTCATCTGACATCAACAAAAACAAAAAAATGAGAAAAGAAAAAATGGGAAAATTCGGGTTTTTACCTAAGGAGACAAAATCGGTATAACTCCTGAATTCTTTATCTCTATTTTGCCTCGGAATATGTTTCAGCCAATCCATATTCCTCGTTAAAATCCAGATAAAGAGGGGCAGCTGTCATACCCCA
>TRINITY_DN33440_c0_g1
AGCTATTTGGAGTCTCAGGAAGTTTTTGTGCACAGCAAAACAACATTAATTCTAAAGCTTTTAAAAAAAGTCTGCAACTGCAATCTATCGCAACATTATGGTTTTTGATGCTGTCGGAACACGATGCGACCACAATTGATATGCTACAAACAACAAATTACAATATATGATGATTTTCTTACCAATTTTGTGGGATTATTGATTTCCATGTGTCTCCAAGCCACATTACCAGAATCTCTCTCAAAAATACATATAGCCCTTGGAACCTGTTGCACCTCACCATTAGGTCCAGCCATATAACCATCCATATAAACAGCATTGCCTGGACAATCAACCTTGGGTTGCAAGCTATCAGCTGAACGTCCAAAACCAAATTCTCCAACATCCATAAAAGTCCTAAAATACCATTCCTCTGTAGGATCCATATAAGGAACAAATGTCTCAGACACATGACCCCTATACAATACTCTTCTACACTTTTGTTTTCTACCATCAAATATAGAAGCAGTTGATATTACCATTCCTGCCCTAGCATTGAACCCAACATGAAAAATCCAATTACCCCATTTCACCTCATTATCTTTGATAGTAAACCCAATATCTGATATATTA
>TRINITY_DN26517_c0_g3
AAAAAAGGAAAGATGGCGACCACCATATGGTGGCCGGAGCTTCAAGCTCCTCCTTTTGTTTTCCTTTCCTCCCTGATTATTTGATTTTGGTTTCTGATCCCTTTCTTTTTCTCTGTTTTTTTTGCGTTTTCAGTCACTGTGTGTCTTTGTGTGTACCGTTGTCCGTGACTGTGTATGCCCCCCCCCCTTCTGTGACTGTGTGCTTGGTATTTATGGGCAGATTTGTAGGTGAGGAATCCAAGGACGAGCAGCAGCTGGATGGTAATTTTCGGGTGCAAGGACAGCATCTTTTGAATCACCAAAAGGACAATAGCTGGTCATGGGGAATGACAGCTTCAAGGAAAAAACAAAGGGATAACCATAACCCTAGATAGGGGCAGCTGCGCC
>TRINITY_DN22022_c0_g1
GACATCGGGGCACAGCCCATTGGCAAACCCGGGTGACCCGAATTAGCTTTTTCCACCGAATCAATCACACGGAACCGGATTGTGTTCACCGACTTCTCCACCAGCAACGCCTCTGTCTCCGCAGCCGAGGGGTAAGCGAGTCGGCAAGGAATGGAGAGACTGGCTGGGAAGGTTGAACGTAGGTGGAAAAATCCTGGGAGGGATAGGCGCGGGAAAAGGGGTTGAAAGGGAGGGGAAGATGAAGACATTATGGTGTGAAGAGAGAGTGTGCATGTGAGGAGGAGGAGGAGGAGGAGAAGAAGAAGAAGAAGAAGAAGAAGAAGAAGAAGGAGGATTTGATAGGTTCATTTTGAATTTGATTTTGCGGTGTCTTTTGGTGAGAGAGGAAGGTGAGTTTGATGAGTTCAATTTTATTTGGC
>TRINITY_DN33440_c0_g2
CAAAAACTTCCTGAGACTCCAAATAGCTAAAGTATCATCACCTCTACCATGGTCAACATAATATCCTCCAACCCATTTCTCAGTTTTATTGTATGGTGTGACCCATACATTATTATTAGTGAATGCAGCTCTAATTCGTGGATAATCATCACTCATCAAAAGAGGATGAACCACTGAACTTGGAATCAAACAATACCCAATTTCATTTCCTTGTTTTGTCTTTTTATTAGGATTTACCACTAGCAACTCACAAGGTTTGAACCCAAGGTTGACTCTAGCATCAGCTTCTGTTTTGGCTGTTTCCTTCACAACTGTCCAATAACTTTTCCTTGGTATTGTGTGATCTTTCACTCTTACAGTCTCCAAGTTGGTCTTAACAAAGGAGTTTGCTTCACCATCAATGTCAAGGTCAAAATAATAGGTTGAGAAGTGATCATGGTAGACACCAATTGTATTATCAGCTATCAATGTGCCATATATATTTCTTCTTTGATTTCATCTATGTTGGTATATGCCCCTGCTTTAACCTCTAACATACCAGTTAGCCCCAACCCCAAGTTTGATGCTACCACTTGGCTTAAACTCCCAATCTATGATATAATCATAATTGCCAACAGTTGAAACCACTCTCACTACTAGGCTTACATCTGACCTAACCTCAGTAATCTGCCAGAAACAAAAT
>TRINITY_DN12013_c0_g1
GTTAACAAGTTGGCCTGGTCTGCAGTTTTATCTTTCTTTTTATGATGCATATTTAGAATCTATTAAATTATTTTGTTCATATTATTATTTTTTATTTCCAGTAGGCTTACACTGACCAATTACTCTCTATACTTTGAGGCTTCTGGAGTAATAAAGTATGATGATGCTATCAAAATAAACCTCTTTAAGAACTATACAGTTAGACAGTCGGCTCGCATTGATAAAGGAAATAATGTTTCTCCACCAATTTTTATCAAAATACAAGATAAATTGTTCTATACAAACATGGGAGATGCATGCAAGGACAATATTGGGGATCATAAGGCTTCATGCTGCAAGAGAAATGCTAAGAATGTCGCCTCCTGTCCCAACAAAATTCTTAATATTCTTAATACTCTTATAATAGATGGTTGGCCTGTGATCTGTCGTGTGAAGCTTCAAGATTGCATCAGTTGATAAAGAAGTCTTTGGAAAATGCCCAAACCTGATATTAGACATGAAAGCAAACACTGTTAAGAAAGGATTGAAGAGTTACATTCTGGAAAATGCCCAAGTAACAGAATAGGAGTAACAGAATAGTATTTTGTAATTACTTTTTGTTCAAAATAACTGACTGAACTGTCAAATAACCATTGAATCTTTTGTTAATTTGATGAATGGCATGCATGCTATCAAGGACACATTGAAACACGTTGCACTATTATTGTATATTTGCACTATTATTGTAATAACAGTTCAGTTCACTAATTGTA
>TRINITY_DN12013_c0_g2
TGCCTTTTGTAACTCAACAAAAACAAAGAGATCGTATCACATAAATGATTGGCTGGAATTAGTGAAACTAAACCGAAACAAGCACCAAAAAACTGCTACTGTGAGTGCTTGTTGCTTCTACTATGAACCTATAATTGAATCCAGAATTCTAATCTTCTATATCAGATATATATGATATATAACAACAGTTATGTACACTTGACATTATCAAACTCACAGCGTACCCCATTGTCACAAACACTGCTTGCTTCGAAATTCTTCAGATAACAGCACCTGAATCAGCTCATTTAGCCTCTCTGCACCAGGTCCCGGCCTAAACACCGTATCATTACCCCTCAAAGAACATGGATCCTCTCCATCATCTGATGTTCCAACACACCATGCCCCAGGTGAAAATCTATGCGTACGCCCCAAAAGTTCTTTGTCGATTTTGTCTAGGACTGGATCTTCCTTCGCAAACTTTCGGGCAAAGGGAGCCTTGCTTTTAACCATGTTATCAAAGTTCTTCATTGTTAAAGACATTGGATGCTGCTTTGGGGGATTGTCCCAAGCAATGTAGTGCAGATCATGGCTAATTGCTGTATGCCGGAATTTCTCAGTGTTACAAATGACGGTATGGAAATATCCCTCTGGTGAGGAGACAAAATTTGTATAATACATAAGCATAGTCCGTGGAAAGTTATCCCATCCCCATATGCAGTACTCCACAAAGGAACGTGTTAGTACAACCCAAGCCGAACCAGTGAACAATTTAAAAGACGTGGGAAGTGTTCTTCTTTGAGTAGTCAATGCTAAATCAGATTTCTTTGATAAGTAAAGGGCAGGATCAACAATGATTGGTCTTGCTCTTTGGTTCAGTTTCCAACCGGAAATGCGTGTATGTTCAATGAAATTGAGATCTCTTGACAGATTAGAGAAAACATGAAGCAAATCTGCAAAAGAAGGAAACAAATAACATGACTTCACAGAGCATCTAGAAGGGAACAAGAAGAAAACATGCATGTTTGGCTTCATATATGTATGCAATTCAATCAACTACAGACTCTGAAAAGAAGATAATATAGAATATAAATATATTTGCAGCAAAGAAGATACTGACACCACCAGAAGACCATTATTTATTGACTATCAAATCCACCCAAGAAAATAGTTATGCAAGCACTAAATTTTATTGGACTGAAAACAAAACTGAATTCATTTTGTACTTGACAGCCTCCCAGCACAAGTTTAAACTTTTAGTGTGAAATTAAACCAGCCATCTACTTCAGAAAGGATAATTATCTCGAATGTTTTACACTCAACTCACACTATACTGTCATTTCTAATAGTAAAGGGCTCTTGACTTCTTGTGATGAAAATAACCCAACCGACTTATAATCTGTGTCGAACATATACTCATGACTAAAGTTGTGATTCTTGAAAAGATTCAGCAACTGCTTAGATTAGAAGATGTTCCTGTTAATGGGGATTGTGTTTGAAGTGAGCAAGGGTGTATTTATCACCCTAAATTTTGGTGGGATGAAGGGTGGATACTGGATATACCCTTGCCAACTTTAGAGGCAAACTAACTTTAGGGGAGGGATATCTACTTACATAGGAATTTTGTGAGAAGCAAGATGTAGACCTTTCAGAAAAGTAATGATTATTAATGGAAAAGAAGCAACATCTAATATATACTATAGTAATGAAGATCATGAAGACATTGTTAAGCATCTGACCTAGAAGTACTACCACCTCATCACACATGTAATTCAGCAGGTATTAACAATAAAAGTGATCTTGATATCCAGACAAATCTCTTGAATGTCTACATAAAGCGGCAGTTGGGAGAACTCTGGCAGAAACAGAGGGATCCAATGGTACTGGTGACAAGGCATACATAATATCTTCACTAGTAAGACATCAAAATATGATATCAAGTGGATTAACGCTTGGTTATTTATTTTTGTTGTCTAACAGAGCTAGACGATGCTAACTTATGAGGGTTATTCTAATCTAACTCTACATTGGATTCATTGGTGACTAGGAAATTTCTCTTTTGCTTCAGAAGCATTACCTGTCCCGAAATTATTGAAAACAAACTATACTTTAGGCTAGAATGAATGTGGTGGAAGATTATCCATAGGAAGATAAGAAAAGGAATTTCCTGGAATGAGCAACATGAAAATGGAAGAAACAAAGCATTTCAAGACTATGCAGCCAATTAATTCAATGAATTGATGGTTATTTGAAGAAACCTAATAATGAAACATACAGATCCATCCTGAAACATCGACAATAATCAAGGGATGGGTGAACTTCAATAATCTTTCCTATCCTTGAAACATTAAGTGCCTACTTAAACAATGGTTTATGTCCTCAAAACAATAGTACATAAGGGAAATAACTCTACAAAATTCTAAAAACCAAAGGCAAACTATATTTGATGTATGATTTTAAAAAATTTTAAAACCTATGAAACAGCATTGCATGTTTAAACACAAAGGACAAATTTGTAAAGGCTCATTATATCATTCCACAAGCAAGAAGGCCATAGTTTATGCAACCATTTTTTACAGGAATAACAGCATATAACATTAAGAAGCGTGTAAAAGGTCAGTTACTAACCATCCTGTGTAACAAGAGGATAATCCGAAGCACTGAGGTTTATAAACCAGTCCCACTCTGAACTCTCCTTCAATAGTATTGCAATAGCTTGAAGGGTACAAGCAATCATAGTAGGACCTTTATAAGTTACCAAATTGGATTGAGACATAACACGCACATTCTCAACTTCCCGGAATATCAGATCAGCTTTCACTGCATTTGCCAATTCCAATCTTTCCCGTGGCGGCGCCTCAAGATCTAAATGCAAAATATATTGATTCCTTGGATGGTACACTGCTTCTAATGTCCTCATCATTCTATGACTATCACCTTTGGTACCTGAAATAAGGTATGCAAACCTAGGTGCCTCCATTTTCACAACCACACTATCATTAACAGACATTTCCAAATCTGATTCCACAAAATATCCACTTGAATCCTCCGATTCCTTGAATGAAATGATGTCAAATGGTGACTGTTCTCCTCCACCAACAGAACTAGGCACCCCAAGAATAGCTGTCAGAAACAAACTCACAGATACCAACAAACTAGCAAAAAAGGGAATAATCCATTTCTTATCACTAAACATTCTTCCTGAATGAGAACCGACATATTTCCTCATACTCTTGTAAATCAAAACCAGATTTTAGAAACCTTTTCACTTCAAGGGCAATAAGTAACTGAGATCTCTATAGTTGAAACCCAAAGTAGCAAAAACCACCACAGATCTTTAAAAAATGAGAAGAGAACAGTGAGAGATACACAACAGAACCAAAACTACCTTGTTAGCAAGTAAAGTTAGCATTTAATCTAAAGTGGGTTCCATGTTATTTTGCAGGATAAAGCATGGTTTTCAAGTAGAGGTACTTGATTTAAATCGGCATCAATCCACACCCTAATGCTGAGGATTTTGATTTAGGAGCTATAATATACTGGACATATGATATTATGGATATGAGTATGACAAATGTATAGTTTGGTGAATTGGGACCCACCTGCTGATAATAGGCTAATAAGTCAGAACAGATTACTCACTCCCTCATCAGAAAGCAACAATTTTTGAAGGTGGAGTGGAGGAAAGTAGGAAACTTCATCATACGTAATCAATCTTACTTTCGGTCCCTTTTAGAAAATAGCTTCTATTGGAATATGAACTCAGAAGAAGAAAGAAACAACCTTTAGTTGAGATTTCAGCTGCAAGATTTAAATGCAGCTTGTCTTGTTCGTTTCGCTTTCTGTTTTGTCTTTCTATTTTTGACACAAACTGTAGCTGAGGACAAGATCTATGTGTAATTTGGAAATTTAAAGAACCTTAAAAGGAACAAAACAGTGAGATATGTTTAAGGGAGATAACTAGTTGAAGTTGAAGGTGTTGTGTTGTTGCACTTGTTTGTGGCTATTCTGTAATGTGGAATAGTAGTAGTGACTTTGCTTTGATGGTTGGCAACACTTCGTCATTGACGTTAATTTGTGGATTT
>TRINITY_DN2189_c0_g1
GCAAAAAGCTCGAAAACGAAGAACACGAATTACACAGGAATCAATCTAAAAGTAGAAACTCCAATACAATCAGCACGCAAAACATGTAAACTATGCTCCGGTGGATATGGTCTAAGTGACATAAGCCATCCCTAGCCTCACAGCCCAGAGTAGCGAGGGCATCTGCTACCATATTGGCTTCTCGATACACATGAATGATTCAGACTCTCCAATCTCGCTACAACATCTGCTTAATGTGCATTCCCTAACCCATCAACGAACTATGAGCATCACGCACCAAAAGGGAGACAACTATATGAGAATCCAATTGAAGCTCGACATTCCTATAACCTTTTGTCCACACCAGCCCGAGTCCTTCTAGCGCGTCCCAAAGCTCAGCAATATAGGAGTTGGTATCACCAAGAAAGCACCAAAAGCTCCCTAACCATCTACCATGGTTATCACGCACCACTCCCCCACAACCAGTAACGCGCCCACCCTCTCCTTAGAGGCGCCATCAGAGTCAACTGTCACCCAACCATTAGGCGCAGGCTTCCAGTGAACATTCACTATCGCCTTTGGCCGCCTTAATGGAGGGATTAAAATGATTCTTGCTCAGCTAATACTCATTAACATACTTCTGGATCACATGTGCCGGAAAGAAAGGTCTAGTAAAGTTTGGATCATGCATTTTCTTATTCCTCCACCCCCAAAGATAGAAACAAGCTGCGGCCCACATGCTTCTCCAATTCGGCACCTCCCCTTCAAATATATTATACCTGGTCCACTCATCAAAAGGATAGCCAAAGAAGTTCGATCTCATAGTTAGAGGCACTAACGTCCTCCACACGGACACTGCTAAAGGGCAGTCCCTCAACACATGAATGATTGTTTCATCAACACCTGCACAATAGTAACAATTTGAACTCTCTCCACTTCACTTACTACAATACACCTTAGTTGGAAGCTTACCGTGCATAATATGCCAAGCGAAACTTCTGACCCTCTCCGGTACATCAATTAAGCTTCCAAATAATCCGCCAATGCTCCACAAAACTCGCACTAGGAGCGTTTCTAAGCTGAGAATACGCACTAGAGACCGAGAAAAGGCCGATATGCTCCCCCGGCCAGAAGACCACATCCAGGCCCATAGAAGGCTCCGGTGCTGGAATGGCGAGCTTGTTGTACAAATCGGCTGGCAGCACTTCTCGGAACACATTAAGCTAGCTTCCACTTCATGCATGTTCTCATCCACCAACTCCACCACCTTCCAATCTTGCATGGCAGCAGGAACGTCGCACACCAAATCACAAAGAGCTTGATTAGGATCAAGCCATTTATCAAACCAAAACTAGTGGTAGCGTTCCATAATGAAGAATCAGTGGCCTTGTACTGGACTTCCCCCCTATCCCAAGTGCTCCTTCCATACTTCCCAATAAAGGATAAGAAAGTTTTTTTAAATCTATAATCTGTTATTATTTATTTAAGTAATAAAGCTCAGAGTCTAAGTCCAAAATTTTAAATTTATAGAAGGTCAAAATAAAAATAATATAAGGGATAAGAAAGTTTTTTTTTTGTTCAAAAGAGATAGGTAAGATTTTATTTTTCAGGAATACACTTGCACCCCTCAACCTCAAGTATTTTGACTAACTGAAAACTACAATTGATTATAACCTATAAGAACTTTTTTTTTTGACAAAACCAACTAGAACTATTAAAAAAAGTTTAACACACATAAGTCTATTTCATTTTATTCCGCTTAGACTCATCTTAATTCCACTAATCTAAAAATCTCAAATTTTAATGTTTTCTAAGAGCAGGTGAAC
>TRINITY_DN739_c0_g1
CTACCGGCTGCCGTCCTCCAAAACCACCCTGATTGTCTATCCTCCACCTGGGTGCCATAGAGGCAATGACAGAGTGGGAAGTCAGTGTCCAGTTCTTAAGATTCTATTAATATTTTTTTTACCAGTCTGTTTATTTGACCCCAAAATCAGTTATATATTTTTTTAGAATAATAACGGCAAGATTTGACACTAAAATACAGCAAGAAAAAGACAGGAAGGAGAGAGAGCGCGCGAAGATAGAGTGGTTGCAGAAACAACGAAGAGACAATAAACCAACTCATAAAATTTGGAAGGATCCATTCAAAAAGAAAGAATCACCATTGGTTGTGACTCGTCACAGATAACCCCCAAAACTACACCCAATTTACAAGCACAACCACGCCTTTAAATTCTCCTCACCAATCACTTTCAAGAACGCTAAAAAGCCCTTGGTTTCCCCCCTCCCCGTCCTTCTTTCTCTCGCTTTCTCCATTTTCCCTCACTTTTTTCAATTTTCCCGAGAAAATGAGAGAAATCCTCCACATCCAGGGCGGGCAGTGCGGTAACCAGATCGGAGCCAAATTCTGGGAAGTCATATGCGACGAGCACGGTATCGATCACACCGGAAAGTACAACGGCGATTCCGAGCTTCAGCTTGAACGCATCAATGTCTATTACAACGAGGCTAGCGGTGGAAGGTACGTTCCACGCGCCGTCCTCATGGATCTTGAACCTGGTACCATGGATTCCCTCAGATCCGGTCCCTTCGGTCAGATCTTCCGCCCTGATAACTTCGTTTTTGGACAGTCCGGCGCCGGAAATAATTGGGCTAAAGGTCACTACACCGAAGGCGCTGAACTCATCGATTCCGTCTTGGATGTTGTGAGGAAAGAGGCCGAGAATTGCGATTGCTTGCAAGGATTTCAAGTGTGCCATTCTTTGGGAGGTGGTACTGGCTCAGGCATGGGAACGCTTCTTATCTCAAAGATTAGGGAAGAGTATCCTGATCGTATGATGTTGACGTTTTCCGTCTTCCCTTCTCCTAAGGTCTCCGACACAGTTGTAGAGCCTTACAATGCAACGCTTTCCGTTCATCAGCTTGTTGAAAATGCCGATGAATGCATGGTTTTGGATAATGAAGCCCTATATGATATCTGCTTCCGTACTTTGAAGCTTGCTACACCAACTTTTGGTGACCTTAACCACCTCATTTCTGCTACCATGAGTGGAGTTACTTGTTGTCTGCGTTTCCCTGGGCAGCTGAACTCCGATCTTCGAAAGCTCGCTGTCAATCTTATCCCATTCCCTCGTCTCCACTTCTTTATGGTTGGGTTTGCACCCTTGACATCAAGAGGATCCCAGCAGTACCGCAACTTGACTGTGCCTGAATTGACTCAGCAAATGTGGGATGCTAAGAACATGATGTGTGCTGCAGATCCACGCCATGGTCGTTATTTGACTGCATCAGCAATGTTCCGTGGTAAGATGAGCACCAAGGAGGTAGATGAACAGATGATAAATGTACAGAACAAAAACTCTTCTTACTTTGTTGAGTGGATTCCAAATAACGTCAAGTCTAGTGTGTGTGATATACCACCAAAGGGTCTTAAGATGGCATCTACTTTTATTGGGAATTCAACATCAATTCAGGAGATGTTCAGGAGAGTTAGCGAGCAGTTCACAGCTATGTTCAGGCGCAAGGCTTTCTTGCATTGGTACACTGGTGAGGGAATGGATGAAATGGAGTTTACCGAGGCTGAGAGTAACATGAATGATTTGGTGGCAGAGTACCAGCAATACCAGGATGCTACTGCTGATGAGGAAGAGTATGAGGAGGAGGAAGAAGATATTGGTGCTTGAGGCTTCTCCGTGAGATGTCGAGGCTGTTGTTTCACATTCCAATATGGATGACTTTGAACAAGTTCAATTTGTGGAGCATTCAAAATACATTGGCTTGTTAATGTGGTGTTGTATGAAATTGAGGGTCATTGTATAAAGTATAAACTGTGCGTTGTGACAATGCTTCTGTTATTACGTCATTGGATATTTTACTAAGGTAGATCATTATATACATCGACGCCTAGCAGTTCCCGCTTTCATTTGTCTTCTTTTGCCCTTTTTCTGTCTATATGTCGAT
>TRINITY_DN294_c0_g2
GAACACAAGTCCCAAATTCTCCAACCCTTCTTTTTCTTTTGTCCTCGTGTGCGCCTTTCTGTTTTCCCGCTTCCAGAGTCGGTTGCTCGTTTCTTTATGGCACCAGTTACTCGAAGAACTTCTTTCCCCAATGTTCTCATCGAGAGAGACTCTGACTCCGAACAGAGTTCATCCGATGAAGAAGAAGAAGAAGAAACACTTGAAGAAGAAGACGAAGAAGAACTCGAAGAAGAAGAAAATGGGGTTACTGAAAACGGGAGGACCGAGAAACTTGAAGTGGGTTCAGACGCAAATAGGAAAGGGAAATCACCCATCACTATCAGTCTCAAAAAAGTTTGCAAGGTGTGTAAAAAGCCTGGACATGAAGCAGGTTTCAAGGGTGCTACGTATATTGATTGTCCAATGAAACCTTGCTTTCTCTGTAAAACTCCTGGACATACCACATTGAATTGCCCACATCGAGTCACTACTGAGCATGGTGTTGTACCCGCGCCGCGCAGAAAAACATGTAAACCTTTGGAGTATGTTTTTGAACGCCAGCTAAGACCAGACATTCCTTCAATCAAGCCCAAATATGTGATCCCAGACCAAGTGAATTGTGCTGTTATCAGATATCACAGTAGACGCGTAACATGCTTGGAGTTTCACCCCACGAAGAATAACATCTTGTTATCAGGAGATAAGAAAGGACAACTTGGAGTGTGGGATTTTGGAAAAGTACATGAGAAAGTAGTCTATGGGAACATACACTCTTGTCTACTGAATAACATGAAGTTTAGTCCTACAAATGATTGTATGGTCTACTCTGCATCCTCGGATGGAACCATTAGTTGTACTGACTTGGAAACTGGTATATCATCCCCTCATATGAACCTGAATCCTGGAGGATGGCAGGGTCCAAACACTTGGAAAATGCTCTATGGAATGGATATTAACTCTGAGAAAGGTCTCGTGCTTGTTGCTGATAACTTTGGTTTTCTTCACTTGGTCGACATGCGGTCCAACCACAGGACCGGTGATGCAATTTTGATCCATAAAAAGGGTAGCAAAGTTGTTGGTATCCATTGCAATCCAATTCAACCAGACATCCTTTTGACTTGTGGAAATGATCATTTTGCTCGTATTTGGGATATACGTCGCTTAGAAGCTGGATCATCCCTTTATGACCTTAAGCACAAGCGAGTTGTTAACTCTGCATATTTCTCTCCAATATCTGGGAACAAAATTCTTACTACATCACAAGACAATCGCCTTCGTATATGGGATTCTATTTTTGGTAATATGGACTCTCCCAGCCGAGAAATTGTGCATAGTAATGATTTCAGTCGCCATTTAACCCCCTTCAAAGCTGAATGGGATCCAAAGGATCCGTCAGAGTCACTTGCTGTTGTTGGTCGTTATATAAGTGAAAATTATAATGGCACTGCTTTGCATCCCATTGATTTTATAGATATCAGTACAGGGCAATTGGTAGCAGAAGTCATGGACCCAAACATCACCACCATCAGTCCGGTGAATAAGCTGCATCCACGCGACGATATCCTGGCATCTGGGAGTTCTAGATCACTGTTCATATGGAAGCCCAAAGAGAGGTCAGAAGAGCATGTTGAGGAGGAGAGAGATGAAAGGAAATTTGTGGTTTGTGAAAATGCTTCAAAGAAACGTGGTAAAAAGAATGGCGATAACAGCGATGAATCTGATGATGACGGATTCAGTTCCAAGCACAAGAAATCCAAGTCCAAAAAGACTGAATGGAAGTTGTCTCGCTGCACGACTAAGGATAATTGCTAAATTACGAAAGCAGTCCTGCACAGTGCATTAAAATGTTCTTTTTTGAAGGCTTACTAATCCATTTGCTTACCCTGTATAGATGCCCAAGCTCCCTTCCTATTTTTGAGCTTTCTTCCTAGGCTTGCCCTCTCGGGTGAAAGATTTTGTATGTTTATCCTGGAGCAATGGTTGTGTACAATGCTGGCCTAGCTAACTTCGTATGTCATCTCTCTCTTTTTGTTGTACTAGTGTATCATGGCCAAATTAGAACTTAGAAGGCAATGCTCTATAGCATTTTGGGTATAACATTTGGTTTTGTTGGATGTTACCCTCTTTTTTAATGCTTGTAAAGGTGTAGTTTTCAAAGCTTTAGACCGACATTCTATGTTAACATTTTGAATGCTTGTTTGAAGTATAGAAGGCATTTCTTTGAGATCTATTTGGGAG
>TRINITY_DN2409_c0_g2
CAACAAGGATATGCCAGTCTAGTGAAATTACAAGTTTGACAGAATTTTCCTATGGAGGCCTACTATAAGTAGCTGACAAAATTTACAACTTCAACAACAAACAACGAACACAGCCCCACATTTCTAGGAAAGGCACGGACTATAAAAATCTAGAAACAAAAGGAAAAGAATATATAAAATAACTAAAGCTCAGAAAATGCTTATGTCCAGCTAAAATCTTATTATATAACCTGGAAATTAGTTTTGGGTAACAAGATTCATAGACACCCACAACCAAGTTATTGAAAATATGAAACCCGAAGTTAGATTTAGCAAGTAGATAGCATACGGGAGACTTTTCTAAAATAGTTTATCCCATAAAATTACATATATGGTATTGGTATAGAAAAAAGAAATTTACCTTCTCTGATTCCTTTCTCAGGGCCTTTATAGAGAATTTTAGAAGGTCATATGCATAAGGAAGAACTGCAGATTTTAAATTATAGACAGCTGAAAATAGGACCTGGATGCATGCTGCTCTTATCTCCGACTTCGTTTCAAACTGTTGATAAAGTACCAGTTTCATAACCCAGTAATACTGATGGTCAAATTTCGAAAACTTTAACTCTATTAAAATCATACTATCAGGTAATTTAGAGATAAATATACAATGGTACCTCAAGTGAATGAAGTAGAAAAGGAAGAA
>TRINITY_DN4527_c0_g2
GTAAAGTCAAATGACTTCAGAGGGGGGTGGTAGTAGCAATAGTGATGGTGGGAAATTGATGAAGAGGGTGTTGGGTTTGGGTTACTGGGTTCAAGGATTTAGGTGCGTTCCAAAGTTTGCAGTGAATTTCTTTCTCAAAGATGGACTCAATGTGAATCCTTCTACTTTCCAACTTCTTCAGGACTCAGCAAATCTTCCCAATGTTGGGAAGCCACTCTATGGTCTTCTTTCTGACTCTTATTATATCTCTGGTCAACATCGAATTCCCTATATTGCCCTTGGAGCTTTCTTGCAGGCAATATCATGGCTAGCAATAGCAATC
>TRINITY_DN42203_c0_g1
TTTGAATGCTCGAAGGAATGGGATTGTTTTTATGTGTTCGTCTGTAACTTGTGCATGTCTTTTGATGCATGTTTGTTTCTTTTAAGTTATTTTTTGGAGAATAAAGTTCCTGTGGTTTTGAAAGAAGGGCAATTTGATTGGTTAATTGAGGTTAGAAAATGGCTTTCTTATCATGTCACAGAGATTCATGTCAGTTTATGGATCTTCACCTAAAATTTTAAGCTTTAGGAGTGTTTGTCCTCGACAACTATTGCTATTAATTATTATACAATTTTTTAGTAATGAAACATTCTCCTCCGAGCATTTAATCAATCAAGGACTTTCACCTAAAATTTTGAGCTTTAGGAGAGTTAATCCTTGACAACCATTACCATGGATTATTTATTTACAAATTTACATTAATGATATACATATATCATGCACTCTTGG
>TRINITY_DN57390_c0_g1
CTATCATCTATCACTTACAGCACTCCTTTTCAGCACAAGTCATCGAACAAGGCATCGAGGTTTCTGCGCGAACAATAACATCCCTCCGAGTCCAATCTCCCGAAGCCCTGCTTCAGGCCACCTACTATCTGTTGATCATGGCAACGGGCGACCGCGCTCTTGTTGGAGAAGAGGAGCACGACATTCAGAGCCACTTCTTCCCCCCAGATACCACGAAAGACAGGACGATACACTTCAAAGGCGTCTACATAAGGATCGTCAATAAAGAAACGGGCGATGTGACAACGTTTATCGATAATAAGACCCCTTCGACGGTATTCGCGCCATACAAGATTCCAGCAGGATATACTTGTTACATCAGAGGTGCAAGTGCCTATTTCGATGCAACCTAGGAGGATAATGCGAGCTGCGAACCGAAGATGTCGTTGAGTCGATATCCATCTTCGTGACTACACCATATAGTAAACGAGACGTCTTGTTTGTCATCTTGAGGAAACAAACTAGGCCAGCACCCTGTCGTCTTCAGTCCTTGGCTTCTTTCCCATTTCCACAAACGGCCATTCTGAACGAATGTTCTGAATGGCTCTGGCATTCTCGATATGCGGTCAGCTGGTCCATTCGTGTACATATGCTTCATTTCTGTCGATGCATTGTTAGCAATGCCTCAAAGAGGAAGAATTGTCCACACCTCTCATTTCCTCGGATGGTGGCA
>TRINITY_DN5453_c0_g2
GTCGCAGGCTCGATCCCTACAATCTGGTTTTTAGTATTTCATATCTTAAATTAAAAAATAGCGAGAAAAAAACAACATTATGCTAAGGAGGAATCGAACTCGAGTCCTCATGCTTCTTCATAAACTCTTTACCACAAAGCCAATTAAAAAAACCTCAACATTTATTCAGAAAATAGATATATATTTTGATTTGGTACCCCTAAAGAATTCTCCCAAGCTCCGCCACTGACAACATGGTCAGTGAACAAACAACTGATGCCATGCAGTTCGAAAACCCCCATTATGATGTGTAAAACGAACAACTTTTATTTCAATTGGAAAGCAGTGTGTTAAGTCCCTGCTTTACATGCACATATAGATGACTTCTAACCTTCTCTGGCGCTTTTTCTATCGACCAAACTGCCACTCACCAATTCCTTGCAGACATGCAGCAGTAGCAGCAGCAGCAGGACGAGAATGTTTGAAACCGCCTCATGGATGCTACAGCAGGGAGAAAACCTTGCTTGTTGCAGTCCATGTAATAGGGATTAGAGTTGAAGTGCACTTTTTTTACTACCAGTAGTCTTTACAAGAACAAATTCCATCCTTGAAGTGGTGATACCTTGTCCTGTCTCGAACAATAATCACTCGACCATAAACCTTGGAGATGAACTTTGTTGCTTGATGACAATCCCCACAAACTCTTAAATTCTTCACAATGCGAATTGGTGTTCCAGGTGCTGTATTCATCAGTCCAAAAGCAATAGCCAACTTCTCACTGTGTACAGACAAAGCAGTCTCTTTATCTTCCTCATCATCAATATCAAACAAAAGTTCCCCTAACTCTGGAGCATACCCAGCAATCTTCAACTTGCTTGTCATCTCATCCAAAAATGAATAAAGCTCCTTGCTTTGAGGGTGCGATCGATCTCCAACGAGGAATTGATGGAATACCCCATTCAATTCAATTGAGCTGCAACCAGGAATTTTGCTTCTGTTACTACTGATTTCACTCTTCTCTCTCAGCATTCTTGCTTCATTCCATTTCCCAGATGTAGAATATATATTACCCAATAGAACATGACACCCCATATGATTAGGATCAATTTCTTTAATTATCCTCCCTATTCTATATCCCCTTTCCATATCTTTATAGATTCTACAAGCATTCAGCAGTGCTCCCCAAATTACAACATCTGGAGCCATTGGCATGCTTGAAATCATGTCTTCAGCTTCCTTCAAGAGTCCAGAACGACTAAGTAAATCTACCATACATCCATAATGCTCTATTTCTGGGCTAATTCCAGAGTCACTAACCATCAATTTGAAATATAATTTTCCCTCCTCAACCATATAGCCATGGCTACAAGCATTCAATAAAACAATGAATGTTACTTTATTAGGAGAAACTTTTTCAACCTTCATTTGTTCAAAAACCTTTATAGCTTCATTTGGTTTTCCATGCATTGCAAACCCACCAATCATGGCATTCCATGGCCAAACCTTTCGCTTCACAGTGTGTTCATGGAAAACACATGATGCAGATTCTATCTCTCCACACTTTGCATACATGTCAATGAGGCTAGCAACAAGTCGATCATTCATCTTAAAATTACCCCTGCGAATGTAAAGATGGATCCACTTTCCCTGATCCAATGCTACAAGATTCGAACAAGCTGCAAGAGCGCTTACCAAGGTATGTTCATTTGGTTTAGAACCGACTTGCAACATCTCGTGGAAGAAGTCCAAAGCCTCCATGAAACAACCAACCTGAACATAACCAGCTATTATAGAACTCCACGACACAACATCTCTCTCATGCATTCCATCAAACAATTCCCTAGCACGATTCATGTTACCGGAACCAACATAAGCAGCAATCATGGTGTTCCAAGTATACAAGTCTCTATCCAAAGCCAATTCAAAGACCTTCCATCCATCCTCAGCAAGTCCCCACTTTCCATACATACCAATCAAAGCATTTACAACAAAAACATTATTCTCAAGACCAACTTTCACAGCAAGAGAACGCACCTGCTCCCCTTCCTTCACACACAACCCATTTCCACAAGCACTAAAAGCAAACACAAAGCTATATTGATTCGGAGAAATATCCGAATCCCGGGTTAACAATCGGAACACCATGAGAGAATCACGGCAAGAATCGGGTGTCAAAGAATGTGCTTTAATCATGGTGTTATAAATGAATAAATCTGATTGGGGAAATTGATCAAACAGTTTGTGGGCATATGAAAGAGAAGCTAAAGCTACATGCTTTAGGAACTTGGTGGCGGAAACAGGGTGTGAGATTAAATCTGTGGTGATTAACTGTGCATGGGTCTGTTTAATTTGTTGCATTGATTTGCATGAATCAATCAAAGAGCCAAGTTTATAATAGTGATTTAAATGGACAGGTTTTGCAAAGGTTGAATAGAACCGAATCATGTTTTGTGAAGGTGCAACCG
>TRINITY_DN8770_c1_g3
TCCCAGTTAGTTAGATAACAATTGGAATCTGGTAGAGCAATGTAACAGATTCCAAAACTTAAAGATGCTTAGTCACAATATTTTCTATTGCTAATGATTTCCTTTGTTTTGGTATAATTGTTTGAATTGAAGTTTGAATTTTGTGTTTCAGAGTGGACTTTCGGGTTCTTGCACCTTTTTTGCTTATTGTTTTGGTTCAGTCAAATTATTTTACAATGGTTTGCTTCAG
>TRINITY_DN36639_c1_g1
CATCTTCTCCTTTCTCATCATAATAAACCAGAGAACTTTTTCCATGCATAGCACCAGAAGGAGAAGGAACAATCTTCCCTGCACGAGGTACGAGGGAAGAACTGATATCGGCAGAGAGGTGAAATGGTAAAACTTAAAATGTAGGGAATACTTGCCTATAAAAATGAAAGCCAAGTTTTTGATGAACGACAGACAAATGGTAAAACTTAACATAATTGTTGCAACAAAATCAAGATTTTTAGGTTTCTGATAGAAATCAACTCATTTATTGCTGAAAAATATGGAAAATTCCCTTATTACAGAATGATGTTGCAGAACTTCGAGGGTATGCACCTTC
>TRINITY_DN29883_c0_g1
CTCACCTACTGGAGGCCCTCTCGCCCTCCCTATTGCAAAATGAACATTGATGTAGCTTATGACAAAATAACAAGGAAAGGTTTTGTTGGTTTAATTTGTGGAGGTGAGAATGGTACCATATTAACAGTTAGTCACAAACGCATTATGCCTCTTCTATGCTTGTTGCTGAGGCCTTTGGTCTTCGTGATGCCGCTTCTCTTGGCCGTAATCTCCATTCTTGAGTCCGATAATCCAAGCATTGAGGAAACCTGCAGAGGAAACTTGGGTTGCGAGACAAGGGAATGAAGCCGCTCACACCATCGCTGTAATGGCTAAAGATAGCCTTCTTCACGGATCATGGATTCAACACCCTTGTCTGCTCTTCGTTCGGTTATCTCACTTGACTGCATGCATCTCCAGAGGTAAAAACTCTTTGTTGCCAAGGATTTGGTTTTGTGTAGCCTTCGATCTGGTTCGGCTTTGAGAAGATAGGGTTTCTATACCAAAAAAAAATTTTGGTCCTTTTGTGGTTGCAGCGGATTTGGT
>TRINITY_DN11060_c0_g2
TCAACCAGGAATAATCTTTGATCACGTTGGTAAGTGAGCTTTGTGTAGACATGTAGTATTCATGGCCTAAGATCTGTTGAAATTCTTTGCTAATATATCTAAGGTTGATTTTAGATTTTGGATAGTTTTGCTGATTCCTATTTTGCTTTTCTAAATTGTCATTTTCTAGTGTTGCTGTCAATAGGGAACCAATGACCATTGTTCTTGACATGCATGATGCTTATAAAAATTTCTGGTGAAATATGAAAAAAGCTGCATTGGCTAAAAGCCAAGAAAAAGTACTGTTAATAGTGCATATCCACCCAGTGTCAATGGTTAAGTGGATCCCAGATCAGCATGCCATGCATCTCATTATGCACTCTGCATTGCAATATTTGGTTGATTGTTGACATCAGAATTCAGAAGATAATAGTATGTTATATAATAGTATTGCAACGAGATACTCGTGTTAATAATTTATGTGCTGATTAGTCATCCACTCAGAGGTTATCATTGTGCGAAAGTCACTCAAGAGCAGCATGCCTGGGGGACCTCTGTTATAGTAACTTTTGGGGATTTGGTCTAGCACATTTGGTTGGCCAACTGAACCAGAATACTGGTCCAGGGAATCAACCCAACCTTGAATTCAATGCACCACATTTGGGGGGGCCTCTGTCAGACTGATTCTTATTTTTTACACACACAAACTGGTTCCGTTATAAGAGTTTGACGAAAATTCAAAATAATATTTTCTATTCTCTGAAGCTAAAAAAGTATCAATTTTGTGATTTATCTTGAGATATTACCAAATTGCATTTGTATGTATGGCTTAGTCTTATATGCATATGGTTGCAGATGAACCCCAACAACCAAGGAAACGACC
>TRINITY_DN11060_c0_g1
CACCGAAGCAATGGTGGTGTTCTGTGTTGAAACCTGAAAGAGTGAACAATGACTGAAGGAGAACCCAACAATGGCTACTGCAGCAGCAGCGGCGAAGAAGACGGTGACGCCGCATGGAAAGCAGCCATCAATTCCGTTGCCGGAACCTCCTCTTATATCTCTTCCTTCGTGAATGGGCTTCCTGCCACCAAACACAGTGATCCTAAGACCAAAACCCATCAGATTAAGCACTACCAACTAAAGACACAAAAAGTTCTGAATGACATATTGGAAAACAGTATAGAGATAGTGAAGAAACCTGTCATTGTCCTTGATGAGGATCCCAAGATCAATGAGGGTGGTAGTATTCGCTTGTTTAAGCATTCTCAACCAGGAATAATCTTTGATCACGTTGATGAACCCCAACAACCAAGGAAACGACCTAGATTACTACCGGGAGAAGATATAGATGATAAATCAAAAAAGTTTAAAAGACGGATTCGATCTGTTGCTGTTGACGGAAAAGATTTAATTGCTGCAGCAAATAATGCATACAAGAAGTCATTGGCTAGACTAGAAGCCAAGGAGGCAGCAGCAAAAGCAGCAGACAAGAAAGAGGAGGAAAGGGTTCAGAAATTGAAAAAGATTAGGGGAGAGAGGTGGTTACCTTCCATGGCAAAGGAGATGCAGGTTAAATAATCAACACCGACGACACTGTGTTCGGATTATCGCACTCTTAACTTCCATGCTAGTTTCATGTGTAACTCGATTAATAGAACTCTTGATTTGTTGGTGGAGCTTGTTGTATAATATAGTTTTACATTATTTCTTTCATCACTATTTAGTTACAATAGTTTTTACAATCTATGAGGACAAAGTCACTTTGTATTGATTTCCACCTTTATTATTGTAGTGCCAATGAGATTGCC
>TRINITY_DN4255_c0_g1
CTGCCATTGTAATAAAACAAGAGATATGATTGAGGAAGTATTACTTAACTGTCTCTCACACCAAAATCTGAAATAAAAGAAAATCTAAATCTAATCCCTCCATTTCCTTCTCATTGAAGTGAATAGATATATAACTTTGTTCAAAGTCAATTTTATCTATGTTCCAAACTTCAGTGATCTAACTCTGTTTAGCTCAATCAGATCTTACTTTAGCACCAAGAAATGCCTGCTTGAATGAGGTTGCACTCCCAAAGCCAAACTTAGGCCTTTTATAATCCACAGGCCTTAAAATCTGAAAAGAGCACACAAGTGACTCATCAACAGACATCATTGCTCCAGCATTATCAAATTCTCCACAGTAATTAGGAGCAGAAAATATAGTCACAAGTTGTCTATTAGCAAAAAATTCATATCCATCTTCAACAACCTGATGAGCTCTACAAATCAAGTCAAGGTCATGTTTCTCAAGAAATTCTGTTACCCTTTTAGCACCAAAAGTATACGAAACGCCGCGTTCATTAACTCCCCAACCTTGATTTTCAATACAAGGATCAGACCATAAAAGATCACATAAAAGACCACTTTCAGGTACTTCTGATGGACGTGGCAAATCACTAATCTGACTCAAATTTAGCAGTTCAGGAGATAGTCCACCATGCATACATATTATCTTTTCGTCGATGATAGCCGCGACGGGCAAACAATTGAAACAATCTGAAAAGATCTTCCAGATTCTGACATTGAATCTCCTTTTACATTCGTCGTAAAATCCGTACACACGGTTTATTGAAGCACATTCATGGTTTCCTCTTAGAAGGAAAAAGTTTTCAGGGTATTTTATTTTGTAGGCAAGAAGAAGACATATTGTCTCAAGGCTTTGCTTTCCACGATCTACATAGTCTCCTAGAAACAAGTAGTTTGAACGAGGAGGTAATCCACCATGCTCAAAAAGTCTCAATAGGTCAGAATATTGACCATGAATATCTCCACATATCTTAATTGGAGCCTCAAGTTCCAAGAGATTAGGCTGCTTCAAGAAGACATCTCTGGAGACCATACAAAGCTGTTTGATTTCTGCCTCTGAAAGCTGCACCTGTTTCCCAGGTCTCCCTCTGACTTCAAGTAGCCTATTGATGATACCATCAAGAACCCTGCGTTCCATAAGCAAGCAAAGAATAACAAAGCAAGAAGGAGAGAGGAAAAAAAAGGCTATGAGAGATTGATGTTGTTGAGTGTTATATAAGTAGCATCATTTTAAAACAAAACGCTATATATAAC
>TRINITY_DN70360_c0_g1
GATTGCTATAGTTGCCCAGGTGTGGAAGAATCTTAGCTCCATGTTCTCCATGATTGCCCGTTGGCATTGTTCTTGTGGAGGCATCTCTTACCTTAGCTCATGCAAATCGCTTTAACGGGGTTAATTTTTCAGAATGGGTATCCATGAATCTCGAGTTATGTTGCAAGGACAAGTATCAGTTGCTTTGGTCTTCAATTTGGGCTATTGCTTGCTATCATCTCTGGATGTGGAGGAACAAAGGGGAAC
>TRINITY_DN51236_c0_g1
ACCCTCCAAAATCCCGCTCCCAAACATACCCTAAGACACGAGGCCCGTTTTACATTACAATTTCAACCCAATGTCTCCGGATACTTCAACAGTTTGGGGAGACATGGAAGACAAGAGGTATACTCTAACACTCCCATAATCTCATGGGGACTTGGGCATTCGTGATTTGAACCAGGTTGGGGATTGAGAGAGCATCACTTCACTCTTTCACCCCACTCTCCCTACCAATTATCTTTTCTTGTCCTCTTCACTTCACTCTTTCTAATTTTTTATCTACACTCTTGCACCCCCATGAGAAGTATAGGCTAAGTGTTAGAATTTTTGGTGAAAGGAGCAATTTCCACTTTTTCAAATTTATTTTTTTAGAGTTTTTGACATTCGTTGGAAAATAGTTTGGTTGCTCCTCCTAAAGGCATTGTAAGAGACCGACTTTCTTCTTCATTATTGCGAATGAATAATTTAGTCTGACAAATTTCTTAAGAGATAATTTTCTCTATATAGAAGAAAAGATATTTTATAATATAGAGAAAAGATTTTTTTTATTTT
>TRINITY_DN27767_c0_g1
GAGAAATTTGGTTTACTAGGGAAGATTGAACTCCGAAGCAAACCACCCCGTAACAATGGAGTCTCAATGAGAGAATGAAACTCGGATTGGTTCTTCTTGCCGGTGTTCAAACGTGCGTCCATCTGGTTGTTATTGCCGGTGTTCGAACGTGCTGCATGATTCACCTGTTGGTTCCTCTTGCCGGTGTTTGAAGGAGGAAAGTTTTTATAATCTTCTCTGTGTTTTTGGTTTCATGTGGTTGATGATAATTAGTTTCTTGAGCCCAC
>TRINITY_DN20388_c0_g2
TCTTTGACATTCTATCTCCTACACTCATTCTATGATTGGTAGAAATTCGTGTTGGCTCCACCACTAACTTAGTGGGACCCACATGAATTTCAGTCAGTCGTAGAGTGAGTGTTGGTTGGAGAGTGTTAAGGAGACTGTCGCTAGAACTCCTCTATTGTGTGCAGATGATGGCAACATACGTAACTACAATAAATGTACAGAACAGGAACAATCTTAGCCAACTTTGTGCGTATGATAGCTACAAACATCTCATGTTTGAATTGACAGGTGAGACTGGAGATGAAGCCACGTCAATGCTACCCAATTCGGTAGTAATTGAGCAAGTTGAGATGCCTAAAAAAAGCTTTGGGAAAGAAACAGTTGAAGAAGAAGAATCGCCGGCAATAGATAACAACCAGAGCTTAAGACTCCAGAATGAACTTGAGCAAATGAGTAAACCTCCGAAGGTTAGAAAGTACAGAAGTAAATAGGAAAATGTTTACATTGCATACTCCTTCCCGTATGTTAAACGATCATTCTTATGCATCCTTGCAAACCATCAAATGTTTATTTTCTTCATTTGTAATACAACTTCTGATGCTAGATATGTTAAAACAGGTAATTGATCAACCCCAAATCATGGACAAAGATGCTGCAGAAACAGAACATACTGGCAGCCAATCTGAAGCACCTAGCATGGATAATGCAATTACAACGCATTCTAATTCAGAAGAAAGCTTAAACATGAGGAGCAATGCAAAACCAAATTGTGATGTGAAAGAACAGGAAAGGACTCCAGAATCAGATTTGATCCTTAGATTAGAGATCAAATGCGATGGAAAAATCATGCCAGAGAAAGAAATAGATATCAAGGAAGCTGATGAAGAAGAGTTACAAAAATCTGAAACACAAAGTAATCATGTTTACAAAATTTAAAATATGATCTTTTGTTTTTTTACTAAAATTTTGTTTCACATCCTAGAAAGAAACACAACAAGCCTGTGCTTTCTAGGAGAAAAAACAAAAGGAAGATGATT
>TRINITY_DN13448_c1_g3
ACCAAAATGAAGTAATGCTACCAAAACCCTTTCTGTTATTAGTTTGCTTATATAAATTGGGTGACTGAAAGTTGAATGGTCTTTACTCCAGCTTGTTATATATTGTGTATCATAATGAGAGGATGATAAGTATCTAAGCACTTGGGGAACCCTCCCTTAAAAGCTAGCTATCACGGGGGAGAACCAAGCCACTTAAATACTCCACCGAGCATCCATACTACTCAACGTGGGACTTGAGCACCCCATA
>TRINITY_DN30614_c0_g1
CTTGTGTAACCACAAAACTCTCCATCTTCTCTCATTTTATAGCATCTCCATGTGTGAACACAGATTTGACTCCGGTGGGATCTCCGGCGATTCGCCACCGCACTTCGCTTCCCAAAATCTCCATGCTTAGACCATTATTAAGTCAGAAGTTCTCACTGCGTGTCCGCTGGAGCAACCACAGTGGGTGACAGAGTTACAGTTGTGGTGGTCATATCTTCAACCTTCTCTCAGATCCGGACCTTTGTTGTTTTTTATTTTTAT
>TRINITY_DN55642_c1_g1
CTAAAACTAAGGGTCGTAATGGAGCCTGGAAGAATGTAGACACCATGAGAATCAAGCTATATCAATTTCAAATAGAAAATTATCATCAAACCATTACAATTCACAGGTTAGTAGAATTGATGCAAAAAGATCTTGATATTTAGCATGAAATACCCCTGCCATGAAACATTTGGTGTCATTATCTCCCACATAGATCCTTCCCTACTCATAAGCAATTTTCTACCCAAATGACTATAAATCTAACATAAATCCTAATGCACTGAATAATAGCAGAAATCCGCATTAAAAAAATTAAAAACAACATACAGTATGATCTCACAAATTGGCAATTTACCTCATCCATCACTAACTTGACAGATTCACTAATGAC
>TRINITY_DN25170_c0_g1
TGTTTACAAAGAAAATGTAAGCTGAATGATAGTTACAAGGAATGGCATGAACAAGCCAATTCCCCAGCCCCAGATCCTATCCCAATTCCAGCCTGCCACGTGAATGTGCTGATAACAAACTATATATATCATTCTCTCTCCAAATCAGAATATCCCCCTCCCTACGTATCCACTTCTGCCAGCATGGCAGAAGTTAGTTATAGAAAGTGCGCACCCTCAGGCACCTGTGGCAGTGCGCCAGTGCCTCCACATGTCCCACGGCTCCATTTCACTCTCTCATAAATTTGTGGCTCTTTCCTATTTTGACCTTCATTAATACTGACTTTATTAGCGGTGTTCTCATCATAATCTATCTGTATTGACT
>TRINITY_DN69392_c0_g1
TTGCAAATGGGGATTTTGATCTGATTACAATTATTATTATAGATAATTAGATATAGATTCAGATGGTTACGAAGGTTCTTGACTATTAGTTATCGTTGTTAGTTGTTAGAGATATAAAACCAATGTTGGGCCTTCAAATAACTTGAGCTTTTAGGATAGTTGATCCTTGACAATCATTGTATTTTTCCTAAACTCTTCTATGCTATTGTCTTTCCAGTCTTCTCTTTTGGTTTCTTATTTCTTATTTTGTTCCTTTGGTTGGGTTTCTTTTTCGATTCTTATTTTCTTCTATAACCCGTAAGTGTCTCGCTCTTGGAACATGCATGAACTAGCTCACAACAGTACAACACTTACAACATATGCCAAGTCCAGTCTAGTGTGGGCTAAGTAGGTCAACTTTCTCACTAGTCTTTGATATTGAAATTTGTCAACCTTAGCGTTCTCCTCTTTAGTGTTCATTCCGTGATTTTGTTCAAAGGGAGCATCTGCAGCTTGCAGGTTTATATCCAAGCTTTCTGTTTCCTTCATAAGGTCGAGAACATTTTTTCTTTGAGGAACAAAGATGCATTTCTTGGAGTAGGGCACCTCAATCCCAAGGAAATACTTGAGTTTCCCAAGGTCCTTTATCCCAAATTATGTAGCTAATATTTCTTTAAGCACTTGTTTCTCAGTCAAATCATCTCTTGTAAGTTGTAACAGTAATATCATCAACATAAACAAGAAATACTGTTAGTTTTCCTCCTTGTGAATGTTTGAAAAAAATGTTTGATCTCCTTGGTTTTGCTTATAGCCAAGGCACACCATTTTAGCCCATATAGAGCCTTCCTCAAATTGCAAACCACGTTCGTTACACTTGTGGGACCAAATATTGGGGGAATCACCATGTACACCTCCAAGTCTCCATGCAAGAAAGCATTTATGTCATCAAACTTGTGTAGTTCCCATCTGGAGTAGCCAGCAAGTGAAACCAGAATACAAATTGCGTTCATCTTACTACAGCAAATGTCTTTCCATAAACGATGCCATAAGTATGAGTGTATCCCTTCGCCACTTATCTCTCCTTGCATCCGATCAAGAGTGCCATTTGACTTGTGCTTGGTCGAATAGAAACACCTGCAACAATCCCTAAAGTTCTATCTCGTTCACATGTTTTCATCTCCTCATTCTTTGCTTGGACTCAATTCTCATCCTTGAGTGCCTCTTGAACAGATGCAGGGATTCTCAAAGAGTCAACACCTGTAATAAAACTTTGATGCTATAAAGGAACGTCGACTCTAAGGGTGATAACATTTGTATCCCTTCTTGTTAGGTGCATAGCCCATAAAGATGCACTTGATGGATGGAGGTTCCAGTTAACATTACCCAGTACTCAAGATAGTAGTCGATTAATCTAACAACTTCAAGTAAGGGAAGATTTTTCCTTTCTACAACCTTATTTTGTTGGGCGGTGTCAACACATGAAAATTCATGAAAGATGCCTTGTTTATTGTTGAAGCTTGAAAGACTATGATTGTACTAGAATATTAAAAACAGGGGCAGGTCCTTAAAGATCAGAATGAAGAGGGAAAAGGGATCAATTTTTTTGTTAGAACTAGGAGAAAAAGCGATAGGGCAGTTGGAAATTTGGCAAATATCACAATTAATAGACTCAACTGACACTTTTGTAAAGCAGCAGGGAAACAAATACTTAACAATAGTGAAAGGAGGATGTCCAAGATGCTTTTGCTAGAGCCAAATTTGGGAAACTGCCCAAGTCTCTAAACATGTCTAATGACAAGCAATCAACACCTTCTTGCTAGTACCATCTTTCTTCCTGATGTGCTATGGATAATATAACTCGCCCTGTACCTTGGAAGCTCCAATTGTTCTCGCCATTGTAAGATCTTGAAAAACACAATGAAATTTAGAAAAGGTTACTGCACACTTTAGTTCCGTGTAAGCGTGTGCCTAGAAATAAGATTATAAAAGTTTTGGAACATTCAGAGCATTCTTATGATATGTTTGGATAAGGTATTTTTTGGGGGTAATGTAATTTTTG
>TRINITY_DN103_c0_g1
TAATGATCGATTTCTATGTTACGAATTCATCCCTCATTATTAAATAGGTATTTGGTGAAGTGATCCTCTTTCATTTTCTCTCTCTTTGATTTCCCTCTCCATTCATTCAATTGAAGCGTGATTCATAATCATAAGGAGACAATAGAAGATGTCTACCCTGGCTGTGCCCCCTGTTCCTCCTTCCCCAAGAGACGATGCAATGCAACTTCACCGTGCTTTCAAGGGATTTGGTTGTGATACTACCACTGTCATCAATATACTTGCTCATAGAGATGCTACTCAACGTGCCTACCTCCAACAAGAATACAGAGCAATGTATTCCGAGGACCTTCTCAAACGCTTATCTTCCGAACTTTCTGGCAAGTTGGAGGTACTTTTAAAATTTTACGATATTAATAATTAACACTATTGTTATGAACTCCTATGTACGTAATTCCTAAATTACATACCCACCCATTTATGTCTTTCTCAATTTTATTAACCTAATCTAATAATAATGATTTGAAAAAAAAAGTGTGTCAAATGGCTATTTTTCACTTTCCAACAATATCTGGTTTGTGTCTTATATTAGAATGCAGTTATGCTTTGGATGCATGACCCTGCTGGCCGCGATGCAATAATCCTTAAGCAGACTCTAACTGTTGCCCAAAATCTTGAAGCTGCTACTGAAGTAATATGTTCCAGGACTTCATCCCAGTTGCAGTATTTAAGACAGATATACCATTCTAAATTTGGCACTTTTCTTGAGCATGATATCGAAAGAAATACTTCTGGGGATCATAAAAAGGTGATTCTTCTTTGTCCCTCTGTGTGTGGAGCTTTCATGATAACGAACTTTAGCTACTGCCGATTCACAAATTAGTCTCACTAATGTTTCTATCTGTTAATAATTTTGTGTCCTAGTAATCCAACCGGTTATAGAGCATCATATTAGTTAGGCACAAATTAACTATGGGTTGGTTGGATGTGGACTAATTTTTTGGTCTATCATTTTTTTCCAATGTGTAAGTGTGTCGCTATGTATGTCTTTTGAGGTAAACATTTCAGTTGTTTGTCATAAATTTCCATTGGATGTCAAAATTATGTCTCATTTTGACCATTTAGTCTCTAGTAATTGCGTCCATTAGTTCATTTGCTTGATTGCTTCCCAGATACTCAAACAATGGTGTCGTTGTTACTGATACATTTATTTATATGTAAAAACTTTATTCAGATTTTACTTGCATATGTAAGCACACCGCGTCATGAAGGCCCTGAGGTTTATAGAGAAATCGTTGAGAAGGATGCAAAGCTTCTTTACAAAGCAGGGGAGAAGAAATTGGGAACTGATGAGAAAACTTTTGTGCAAATATTCAGTGAGCGGAGTGCGCCACATTTGGCTGCCGTTAATCATCATTACCACGACATGTTTGGACACTCATTGAAAAAGGTATTTTTACCGCATTTATACCCTTAAGCATAGTCTTTGTCTTTGTCAAGGTCTTTCTCTGGTGCTTATCCAAGCTGAAATTATATCAGGCAGTAAAGAACGAAACGTCAGGAAACTTTGCTCACGCACTGTTGACAATAGTCCAATGTGCTGGGAGTCCTCCAAAGTATTTTGCAATGGTATATTCCCCTTTACTTCAATTTTAGGCAATTGCTTCTTGTATGGAGGCAAACTTTTTTGAGTTCACTGACAATTCCTCTTGTTGAAATAAGGATGACTGACAATTGTGAGATAATTACTGGTGAAACACAAGATGTATGTGTTGGACTTAGACCTGTTGTTAAATAATTGGTGTTAGGGTGTGGATTGTGGAGAGTTTTTTTTTCCCTTCTAAATCAACTGTATGCCTACTAGGTAAGGAACAATTAGGTTGCTTAGAAACTTTAATATTTTTTTAGTCCAATTATGTAGTTTAGCTGCATTACTGAAATAAAAACCTTTTATTTCAATCTACGACTATATTTTTCTTAAAATTTATTATATGTATTACATATATTACATGTGTACCACAACATGTTGGAGTGGAAGTATATGTGACATTCGTTTTTTCATTAAACAATCTGTCAGTAACTTGGTTGCAATATCTGCATCGATTTTTTCGAACATGAGTTATATAATTGAAAATGCGAGAAACTTGATTATAATAAATTATGTATCTTAATGGTGCATCTCGTTTAGCACAACTAGCTATATGATTATGCATCAACTAAACTTTGTCTCTGTTCTTATCTATAAATTTTTCATCTTCGATGAGAGCAAGCAACTGAGAGAGTCTCTGAAATGCCCACATTAGGCAGTTGGTTGACTTGTGTTTGTATTGGTGATGTACTCCATTGTCACAATATTTTCCATCTTCAAGGTCAAAAGGCGAATGATTTGAATTAATTTAGTGGTAGCTGGCTCTTTAAACATAGAGTGAACCTTTTGAAATTTCTTACTGGCAACATAAGGATCTGTCTCTTACCTTTTGCTACCATGCAGGTCCTACATAAGGCAATGAAAGGCCTGGGGACTGATGACTCAAAACTTATAAGGGTGATTGTAACAAGGACTGAGATTGATTTACTGTATATCAAAGCTGAATATTTAAAGAAATACAAGAAGACACTGAACGATGCAGTTCATTCAGAAACATCCGGCCACTACAGGACTTTTCTTCTCTCACTTTTAGGTCCCAACCAGTAGCCAAAATGTTTATGGTATTGTGTGGAATAACTTAACTGGATGATGTTGAATACATGAGCAGTTACAATGTTTTCTTTATTGATATTTCGTAAATTAGGTAGTGCTTAGTGCTTATATATAGTATGTACATGAACTCGGTTTCAGTTAGGGCTTCGTGTATTTACTTGTCAGTACGTATGAAGGATCATTGTGTATATGTAAGTATGTATATGTATGAATGTAATTCCACCGATATATGGTTATGTCCAGATTTAAATGTTGCATATGAATGATATGATATGGACATGAATCATGAGAATAAGTGCAACTGAGGGAACTTCAAAAAATGTCTACTGGGTTTCTATCAATAATATCTTCCGATAATGCCTATCAA
>TRINITY_DN44726_c0_g1
GTTGCAATTTTCCTAGGCAGAAATCTCTCCAGAAATGAATCCCATTCACTGATAAACACATAAATCCCAATCAGTTGCGGTCAGTCACAAATATAATAGAATATGCATATTTCAGTCACAAGAACGGGAATCAAAAGATGTTAAATACTATTGGAAGATATTTTCTAGCAAGATGAACGATCAAAAACCACCTACTTGCATGACTCGGGCCTTCTAACAAATCCAATCTCAGCCAA
>TRINITY_DN2738_c0_g2
GTCCGGGTCTTTGTCCAAGGCACTCTGTTGTATCCTCTTTACTGCTGCATCTTCCGCTTATTTAATTTTCTCTTTCAATTGGCTTTATTTTCCTAATATTTATTTATCCTTTTGGCGAATGAAATTGAAAACACCTTGTTTTAACGGTTAGGGTTTTCAGTTTGTATCATTGGTCGTGATAGGGAACTTTTTTTATTCTTACTGCACTTGTTTTTTTAGGAAAACTTACTTAAATTGAATGATAAGCAATTTTGCCTTTGATTCTGTGGTGTATTCCCGATATTTTTGTTTGTCCTGATTTGGTTATCAGATATACAGAGAGCATTTCGTGAAGGACCG
>TRINITY_DN42141_c0_g1
CCGGTGGTCGAGGGGTGAGCTTGAGTAGAAGAGGTTTCCACTGTAGTATCAGAATAACAGCTTCATCTGGTGGTTTTGGTGGGGGAAGCTTGGACCGAGTGTCGAAGACCCGTGGCTTTGTCGCCACAGCTTGAAATGACATTGGTGGGTTGGTCTTTGACACCGTGTATATTAGAAGTAGCTGGTACACAGCATTACAGTACACTTTGATTTGGATTGAAGACAACAATTCCCTAACAAACACATGGTGGTTGGCAGATGAGGATCCAAGTGTTGCATGACAAGGTGGGTTGCAGATTCCACAATTCCAAAATTCGGCAGAGGATTCCCAAAATACAAAAGTTGGATTGCAACCTAGTACACTAGAGCATACTTCTAAAATACAAGTAATAATAGAGCACAATTCTTGAAACACCTTAGCAACAAAACCACTAGGAGAACCACTTGCTATCTTTGG
>TRINITY_DN2738_c0_g1
AAGTCTTTGCGCTAGTGTATATACACAAGAACTTGGGCCTTCATAGCTCGGTACTATTACGTTACTTCTCTCGACTCGTGGTGGCATTGAAGTGAAAGCAGTTGTTCCTTGTCAGCCAGACGCCATGCCTTCAAAACTCTACGCAGATGACGTCAGTCTTCTCGTCGTCACAATCGACACCAATCCTTTCTTTTGGAGCATTTTTCCCTTCCCTTTCTCCGAGTTTATCTCTCAAGTGCTAGCTTTTCTCAACTCAATACTCCTCCTCGGTCAACTCAACCAAGTCGTCGTCATCGCCACCGGCTGCAATTCATGTGAATACGTTTACGATTCCGCTTCGGATAAGAATCATGGTTCCACAAATGGTTCAATGCCCGCGCTTTATTCCAATCTGCTTCACAATCTTGATGAATTTCTCGCCAAGGATCAGCAATTGGCAACGGCCCATGCACCGGGAACCGTTCCATCTTCACTGTTGTCGGGGTCTTTGTCCAAGGCACTCTGTTATATACAGAGAGCATTTCGTGAAGGACCGATGCATCCTCAACCTCGGATTTTATGTCTACAAGGATCTGCTGATGGACCAGAACAGTATGTGGCAATCATGAATGCAATATTCTCTGCACAGCGTTCCACAGTATTTGCTCAATCATCACTTTTCTTTTCCTTTTTTGTTCCTTTGAGATTGGTCTATACTCTGGCCTTTCTGTTAGGGTAGCCAGGCTTCCTGCAATAATATTTATGTAACTTGTCAAATAGCGGCAGCGCTATTGCATATCGGAATTTGAACAATCCGCCGTTGTCCTCAATCTGCGATATGCCCATCAATGTCGTCAAATAGCGGCTATAGTGGCGCTGTAGCTCTATAGCATAGAGGATTTCGAGCAAACCATTATTTTCCGCAATACGCGATTGATAACACTAAACTAACACATAAGATTGATTGTGTTTTTATGTTGGCTAGTATTTAGGTGTAATTTTATTACAATGCAGGTTCCTGTAGACTCTTGTTATATTGGTTCAAACAACTCTGCATTCCTTCAGCAGGCTTCATACATAACTGGTGGCATCTACTACAGGCCTCCCCAATTGGAAGGGCTTTTTCAATATCTTTCAACAGTGTTTGCAACTGATTTGCATTCTCGTGCATTTTTACGGCTTCCTAAATCTCTGGGTGTGGATTTTCGTGCTTCGTGCTTCTGCCATAAGCAAACAATTGACATGGGCTATGTATGTTCTGTATGCTTATCCATATTCTGCAAGCATCATGATAAGTGTTCAACCTGTGGGTCTGTATTTGGCCAGGCAGCCCAGGCTCAAACAGATGTTGCTGCAGCCAATCGGAAAAGAAAGGCTTGATCTGCGGGTGCTATACATTTATTTTGTCACGTCAAAATCAAGTGAGCTGATCGGATAATGCTCTCTTGATCTCTTCCATGCATTAACATAGCTAAATTTTGGCATCAAATTGCTTTACCATCTCCGTCCTAGTGGGGAACTGAAAGCTTGTTGCAGAGATCATTTTAGGTCCATAAATGTCAGCATCGAACTGGATAATCTTAGAAGCAGCGAGTTCTCTTAGTAGAGGGACTGCATAACAGGATTTTATCTGAAAGCCATGATTTGCATTAGGTTCAAGTGGTTCTATGAGCTCTTTTCCTTTGATAGCATCTGCTCCTCCTGTATGAGGACTATCATGATTTTTTGTTGAATCGGAGAATGTCTAAAAAACTGGGCTAATATTAAAAGGTGTTAAAGTGAGTTTAGATTCTCTTCATCTCCAATGAAAATGGACATCTCCTTTTCTTTACATACCCATGCGTCAATAACAAGTTTTAAGGGCTGAGATTGATGCAATTTAGATTTAAATTTTAAAATATAATCTTGAAATCTATTTCAGCCTTGGCCATGGAACCATTAACTATGCATTGAACAACAGTGGTTACCACCACCTCCAAAAGCCTCTGTTGTGTACTGTCCTGCCATTGTTCTTCCCCAACGTTAGTTCACTACGGATTTGATTATGGAATGTATGGTGGCTCACAATGGTTATTGATGAAGGCTCCGTCAAGGAGAGAAATTCGTTTGTGGAAGTATTGTTGTTGTATGGTGGTTACAGTTTGTTTTTAGAGATGGAGCCTCTAAAAGATTATATTTTTTAATATAGAAATATTGATTTGGGCGATAAAGAATCTGTTCTATTTGGTCATGGTGCACTGATCATGCTTTTTCTGTACCGCAATGGTGGCTCTGCACACAACATCACGACGGCACCATGGCGGATGCACAGCAGCAGGGAGGTGGAGCAGCTATTGGTAGAATGGTAGTGTTGTAGAGATGAAGGGTTTTGTTATTGAGTTCTCTGCAAGACTTGC
>TRINITY_DN23416_c0_g1
AATGGTCTTGCTATTTAACACCCCTCATGCAAGAGCCCTTTGGGTTTGCTTACTCTACTCTATGCTAGAATTCAACTTTATTTAGAAGAATAGGGATGGTAAGGATAAAACTCTGATCAATTGGTTATAAATACTTTGACACCATGTCAAGTACCGATTCTCCTAAAACTTTAATTTGTTAGGTGAAAGCCTAGTCGCTTATGAATGGTTTTATATCTAACAAGGTAAAACAATAGAAAATGTAATGTAGCTACCAACTTGTCAACCAAACAACGAATGAAAGGAACTCC
>TRINITY_DN68830_c0_g1
GTTGGACTCGGGCCCAGGCCCTGGCCCGCCGCGCGGCGCCGACTGGTCGGACGGCGGCGGTGCGCGCGTGTGGTGGTCAGTTAAGGTGCGTGCTTTCCCGTTTACAGAACTGCTGGGTACCTTTTGGTTCTCAATCCAAAGGTGTGAACTCCCCATTTATAAACACTCTTCAAGTGCCTATTCTAAGCAATGTGGGACTTTTCAATTCACAACCAATGTTCCAACATTAAGGAATACATGGCTGGCTTTGGTCAACA
>TRINITY_DN23416_c0_g3
CTTTTTCAGAGGGTCCTTTTCAGGAGTTCATTTCTACGAAAAAATGCACGGAGCATTAGAGCAAGCCATTCAACCGTCAATTTTACAATTTTCAGACTTTTTTTGGCTACAAAAGTTTTAGGGAGTGGGGATGACACCCTAGTACAAAGCAGGAAAAACCTTCGACTTCATTGAGCACTTACGAACGAAATTACATTTACTTCACCCCAAAGAGATTAGTGGAGATTTGAATCTGAAACTTCCTGAATACAAATCTTATCATGCTCCACTAGGCCAACCCCTTGGAGTTTACTGTTTGCAGACTTGATATGCAATAAAATGTCACCAACTATCCATGGAAAGCTTAGAAAAGTGGTGCTTTCTTGGTAATATTTAGGGTGATAAGTCACATGATACCATGCAGATGCGATTGCTTGATATTCATGTGGTTGACAATCAGTTTCAAACCACTCTTTAGCTTCACGCTGAAGATCCTTTACTGAGATCAAAATCCTATCCTTCATATCTCCATATCTCCTGTTATCACGCTGCAAATACGAAGCACGATTTTGCAAGTTACCAGTTAGCAATTCAACCTCAGTCTCTGCACCATAGAAGATCATTAAGGTGCTCATCTTCTGGGCATACATTTCTTTGTGACTTAATGCAGTCTCCAGGAACACCTCAAAACCATTAAATTCAAGTTGATGATCATATGCTACTTCAACAACCTTCTCTGACAACACAGTGTTAGACCTTAGTTGTGATTGTGACTCAACTATGGCACGATAAAGGTTTCCTAGTACCCCTTTGGATATATACATAGGCTTCTCAAATCTCTCCATGAAATCTGGAAACTCTCTTGGTTTCAAAGCTCTAGGCATTTCAGCAGGAGCTCCGGTCTTTGCAAAGTCAACAGCCATGGAATGAAGCTCTGCTAACTCCAGACATTTCCTACTCCTGGCCTTATCTGGTTCGCGGTCAGCGTTAACCAAATGTGCCGTGGAGATAGCACCCAAAGTATCATTGATCATGTAATCAACAAAAAAGTGTTGGATTTCCTCTAGTGTCACCTTGTGATCCATTATACGTGGTCTTCTTCCTGTGTAGTCCATTGGATTATCGATTTGACTAGGGATTAGATCTTTGTCCCAGCTTATGAAGAATAAATCCCCATCAAGATCACCCCCAGAGCATTCATTTGGATGAGGCCTAGGTCCCTTTTGTGGAAATACAAGGCAATCCGCCATGCCCTTTGCCTCTAATTCTTCATTGTAGACAGCATCAAGGACTCTGATGTCTCCAGGGTGAAGACAGGGATTTTTTGTGACTACCACTTTCCCTACTATTATTCGCGTGCCATCATCGTCATTCACTTCTCTTAAGTTTTCATCTGCAATTTTTTCCCTAGCTTTTGTCACAGTTACGCGGACAAATACTTCGCCATAATTCAAAATACCTGTTTCATCCAAGCAACCTATCAAGATTTGACCCTTGGGGACAAATATTCGGCATCTACTTTTCAAATCAGATAATTGGTATGCATAATGAGCCTTGAGCATCATCATTAGGTAAGGCTCACTGTTTGGCTCATAAAATCCATGCAACATCTTCACTAGAATGCTTTTTGAATCAGCTCCACTTAAATTTTCCAAAACATCCAACGCTGCCTCCCTATCAGTCAACATCTTTCCTAGCAAATGTAACTGTTCTTCTTGTAATGCCAAAAACGCCTCATCCTTTACTCCTAAGGTGGACAGCAGGGATATAATCTCTCGATTGAGAAAGCAAGGCATTGATTCACTCCATTTAGTGACACAAAGCATCCTGTTTTGGGATTCAAACTTAAGCATACTGTCACGTAATGATAATTTCCTAAAAGATTGGCGATCAACAGCAATGACACCTTTATATCCACCATACCGAATTTGAAATGCTGATGGAATCCGACTCAGATCCAATTTTAGCTTTTCAGCAAGTTGCCTTGCAAATGGTTGGGAAATTTTTCCAATACCATCTGAGAAACAATAGTTTACACCATCCCCATCAGAGGCGATTTCAATATCTGGAATTATCTCCACATCTTGAGGGGCCACTTCAAAAGTTTGCATGGAAGAACTGAACAACTGACCCATTCTTGCTGCACATTTAGAAACGCTGCGGATATCATTGAAGCATCCCATCCATTCTCTGATATCAGCTGCATTAATTTTATCATTCGAAGCAAATAACCAAACAGAATTTGACCGCAGTTGACTAGCAGAGAAGGCTAGAAACTCAAATCTTTTCAATCCAATAACAATCCCATCTCGGAGAATAGTCAATATCCGCTTATATATTTCAGTCTTAAAAGGCTTTGCAAAGATCCCCTTTTGCAAACTAGTCGATATTGCATTAGCTGGAAGCTTGGTCCAATCCTCTTCAACAAAAGTAATCCTCATGAAGTCCGAAGCATACGCTGCAAAATGTTTTACCACATGATTTGAGGTTTCAAGCTCAGGACCAAGGCAATAAATCTTTGACGGGGTAATCAAGGCTCTATGACAACTCATTATGTTATTATCCGCCAACCTTTTCTGTGATGATGAGAGAAGCCGCCTTCTCTTTCTACTCAGCACATGTAACTGAGTCTTCACAAATTTGAGAGGCTCATAACAAGTGGAAACCATTTTGTGCAACTTTTGAAAAATCACGGCCTTAGTTTCTTCATCTAAGCTTTCAAACAACTCAATCAACTCATCATCCACCGAAGCAAAACTAATTTTCTGAGTATGGACAAGGGAATTCAATTGGAAAAGAGTCTCATAAGGTAACTTGGAATCCAAACAACATTTCACAAGCGGAACCGTTTCTGTTGGAGAAATGAATTCTTTCCCATCTTCCAGAATCAAATCTTTCAAATTTTCTCTATAGAGTGGGAAACTTCGAAAAACTTCCGAAGCAAGTGATTCATCCTCAAATTCCCAACAAAATGACGTAGAGTGCCCAATTGACTTCAAAGGTGAAAAATCCGTAGTCCTCACCCATAGAAACTCAAAATCATCCTTACAAAACCGGAACCTATCAGCCTTAAACTTTGTCGTTACATCTGGCCCCGCTTTTTTCTGATAGATCTTTGGCCCATATTTCAACTTTAAGAGAAGGGCATTGGGTTTAGAATCTTCAGAGCAATAACCATCAGCTTCCAAAATATTTTCAAATGGAATCTCAAGTCTAAAACATAGATCACCATAACTAACCCAGAAATCAAGCTTGTTCCGTTCAAACATAACCCAACCTCGAACACCTTCCCACGATTCAAGAACAGCCATGCGGTCAGGGGCAACAGTGAAACCAGCATGAAGTACACCATTATCGAGGCGGTTACGGGATAATGGAGGCCTATAAACGATATCTTCGAAGGATTCAGAGAGGCGAAGGAAATGAGAGTTGAAAAGAAGTTGATTAGAAAGGGAGAGAGAAAGGGCGCGTGATTTAGCATCGAAAGTTTCGAACTGAACGCGACCTGAACCACGGGATTTCCAGTTAGTGTGATCGCTGAAGATTTCGAGAGCGAAGACGGAAGAGGGACCCACAGTTGATTGTAGAAAGTTTAAGAGATCTTCGGCCGTTGAAGATTGAGGTATGTTGAAGATTCGAAGGGTGGGTGTTTCCGATGAAGGAACTCCCATGCTTGCTTTCTAGGGTCACTCTGACTGTGAGTCAGTCAGTGTATTTTTTGGGTAACGACTATTATGACTCAGTCAGTGTGTGTGTGACTCGCTCTGTTTTTTCCTTTCTTTTTT
>TRINITY_DN28444_c0_g2
TAGCATAGCTGTTGACCATAAACAAAGACGATATAGCCTATTGGAAAACCGTATAATCAGTTTCCTTTGGGGTTCACTGAAATCTTTTTTGTGTGATTATAGTCCATATACTGGCTAATGACAGTTTATTTTTGGGGTTCAAGACTCAAAGCATACAAGGGGGATATTCTCATTTTTTCCTGAATCTGTTATCTCTTCTAAGTTAGCAGTCATCATCAGATCACGTCTTTATTTATCTGTTCATGCTGTAAGCTGCTATTTGTGTCTGCAGAGCTTAGCTGTTTACAGGCAACAATT
>TRINITY_DN49411_c0_g2
TTTGGGCGGAGTTCTTTATCAATTTGTATGCGGAGCGTAAACCAACTTCAAAGGAAGAAAGAAGAAAACAGCCCAAGTGATGTTTAAATCAGTGGCATCAAATTTCACTTATGTGTTCACTTGCGTATTCAAACTTTTTTAGGCAAATCAGTGGCATCAAATGAATGTTGAATAGTTAAAGTAATTTGTAGTTTGCTAGTGAATTTGGAGCAAAATTTAGTACTTTTGCACTTTTATATAAAATTA
>TRINITY_DN40839_c0_g2
CACAAAGCTCACTTATCAGGTTACGCGGCAACTGACATATCAGTAGGACAACATTTGTCAACTATGTCAGTTATGTGATCTCAATATGTGGGTGCCTTTTCTAACAAAATCAGAATTATAATAACCTAGGAAAATTTTGAAAAATCGTCTCACCTGTTCTGCTACCACCCTATTGGGATACTTTTTCTACGCACATCGTACTTCAAAACTAACTACGTGGAGTGTTCACGATGCGTTAGTGGCCAGTATGCAATGATGCTTTTTTTTAATGCTGAAACATTTTTTTGACTGCCTGATATATTTCAACACGTT
>TRINITY_DN1235_c0_g1
TCAAACGATTATGTCAAGACAATGCCATCAAACTCTACAAAAAACAAGACAACATTATCAACCACTCTTTTTGGATTGCTTTGATTTATATAAACAGGTGTAACTAAATTTCTGAATTCCAGGAACTGGAAAGCAAATTAAGAACATTCTCTTAAACTCAGCAAATAAAATACAACAAAGAAGCATTAACATCAAATGGATAGTTAAGCAGAAGCAGTAATGCACTGAATTGCCTCTTTGCATATACCAGTCATTGTTGCTTCAGGACCATAAACCTCAATGGGGATGCCGATTTCCTCTCCAAGTGCTCGCATTTTCGCTAGACCCTTCTGGTAGTTGGGACCACCTCTCCTCACGTAAATGTGCATCCTCGCTGCCTTCAACTTTGATTCCTTCTCCTTTAGTGCGCGAATTATGCCGCTAAATGTAGCAGCAACATCAGTGAAGTTAGCTATGCCTCCTCCTATGACAAGAGCCCTTTTTTGGCCATCAGGATCTGCCGTTGCACAATCAATTACGACTCTGGCGTATTGCAAAACCTCCTCTTCATTTGGCGCACCACTATATTCTGCATAGTTTCCAAGCTCAGATGCAAAGCCAAGATCTCCTACCGTATCGGCATAGATGACACTAGCACCTCCCCCTGCAACCATTGTCCAAATACGGCCCTTGGGGTTCAACACTGTGAACTTTAGAGATGCACTTGTCTTTTCATCTAATCCGTGAATGAAAGACTCAGTGGCACTCATAACCCTTCCAAATGGCAATGGGAAATCAATGTTTCCCCATTTTTTAAAGTTCTTGAAAGCAGCAGTATCATCTAGCTCGCCTCTCATATCCAAAGGATATGGCTTTCCATCAACCAATGTGAAAGGATTCATCTCTAAGAAAGTGAAATCCAGGTCTTGAAACAGAGTAAAAATCACCTTCAGAAACTCCTCAATTTCTCCCTTGATCTCCAAGGGAAGGGTTGCAACAAGTGGTGCAATGATTTCTGATGTCAGAGACACTCCTGTGGGAACAAATGCAGTCTTAACCTTATCCCAATTCTCTTCAATATCAATTCCTCCACATTCTGAAAAGCTTATGCTGTTCCCAAGTCTCTCAGAGACAATGTTAAGATAAAACTCTTCATTGTGAGGGATGAAAGGTTCAACAATGAAAGTTGTTATCGGTCCCTTGCATCCACTCATCTCAACCTCGTTACCAAGACGCTCTTTCACAAATGAAGCAACCTGTGCCAAATCCAAATTCAAGGCAACCAAACCGCTTTTACCACGCTTTCCAAATAACATGTCAGGTTTCACAACCAATTTAGAAGAAGAAGAAAGCCAAGGTTCCTTGTCTTGTAGCTGAGTGAAATCAGTGGACTCTGTAACTTGTGCAGACTTAATTGGTAACTCCTTGCCAGAGAGTCTCTTAAAGTGTTCCTTCAACAATCTCTTGGAGTCATACTCTCTGATCTTCTTGCGCGCCATTTCTTCTTATTCGGAAGGAGGATGATTCAAGTGGGTGGGTGGGTGGTTAGATCTAATGAAGAGATGAACGAAGGAACCAACGATCGGAGTGTGTGTGATGATGGCTCTATTTATAACTGAAAGGTTTGATTTTTTTTATTATTTGGAGAAGAAAATGATGGGTTGTTCGTTGTTGGTTGAAATGGTTGGTGAAATATAGAAGAAGGTGAAAAAGAAAGAATATAGAAATTAGAATTGGGAGCACAACAGAACAGATATGCACATGTGTGACTACCTACCTACTACTACCTTCAGACCAAAGCCTTCAACTTCGACCAAAGTTTCTAGACATACATACCCATATATCCCATTTTTTTAAGAATTAGATAATTTTTTTTTGGAAAAACAAGATTTTCTTAACTATAGAGGTGGCGCCGCTGAGTAGGCGATG
>TRINITY_DN16693_c0_g1
GCGGGCCAATTCACTATTTACAGATTCAGTAATAGGAGTATGATACAATACATGACAACACTAAGGGGCTAAACTATATAGTAAGAGTGAAAATGACAACTTATTGAGGAACAATAAATTTAGAATTTGCATAAAAAAAATAAAGTTTAGAATAATAGATGCATTGACATTTTCAACTTGCTCATTTTCATTCTGATCAATCATAACCTCCACCTCCTCCGATTGAAAGAAAACGGTCTGAAGATATCAATTTTCCGATTCTGCAGCAATGAACC
>TRINITY_DN18403_c0_g1
CGCGATCTCATTCTCTCTCTCACTGTGTGTGTTTCACGCTTCTCTAAGCAATTTTTGGTTTTCTGCTAGATGTTTTCTGGATGTCGAATCGTTTTGGTTTTTGGGAAATGGTGCTTCCAGCAAAGCAGAGTTTTGCATCAACGGACCAGATGAGGCGTGCAGGGAGTAGTTGGAATCCAACGGTTTGGGGCGCGCTGTCCCGTGGCAGGAAAGCAG
>TRINITY_DN38505_c0_g1
CACATACAAATCCTCGATCTCCAGTACACCCTCCGTACACATCTTATCTTACTTAAGCTTCAAATTATCTCTACTTCACTACATCTTCATACCAAACTTCATCAACAATGTCTGCCATGACCGAGTCCCGCCAGCAAGTCTACGTTTCCGGAGACGGCTTCTCAGAGCCCATGAGTGCTCAACACAACTTTGCCAACAACTTTGACCTCAACGACCCTGAGCGAGCCATGTCCGACTACCAAAGGATCATGCACGAGCACACCAAGCGCCAGCTTAGCACTGCTACAGACTCGGCACGCCGACGAAGCGGCGCTTCATCATCCGACTCAGTCAGCTCCACCAGCTCATAACAATCATCTTGATTGTCATACACAACTATCTATTCGAGCGTCTGCGACGCTATCTGTATTAGCGATGCATTGTCAGAGATCATATTACGATCTATTTCTTTGTCTATGAG
>TRINITY_DN34710_c0_g2
GAGATGCAAATCGTATCAAATCATGTAAAAATGATAATTATATTATTAGTACTAGTATGTATGACCCGTGCGCTGCACGGGTATACAATTATTTTTACCTTAAATTGAAATATTTTTGTTTGGAAAAAAGGGCACTTTTATATTTATCTTTATTAGGTGAGACTTAAAATTTAGGTATAATCTGTTTTGGTTGAACTTAATTTCCT
>TRINITY_DN31115_c0_g1
TGGGAATTCAATAGGAAGTTGGAATATGTACAGAAAAATGATATTGAAGCCGGCATAAAAAAGAAGGTATCTCCACCACCGAAAGATACCTAAATAATTGCTTGTCCATGACCAGTCAACTAGCCATAGACAGCTGCAAATGAAGAAAGGCAAAGAAACCCAAGATGCATGACTAATCCCAGCAATTAGTTGTATGGCAGGCAACATTAAGCAGCACAAGCCTTTGAGATGAGATCCTATTAGCAGAACGGAAGAGCATAGATGCCCAGAATAAAAAACTCTCCATGCATCTTGACCACATCCATTTCCATATATTTCAAATAGAGAAAGAAAGGTTGCTAATACTTGCATAACCAAAAAATACTCTACAGGTAAAGTCCTCCAAGACAGCACCCTTATAAATCCAATTAGTTGAGCCCAC
>TRINITY_DN57361_c0_g2
GGCCATTATAACATCAATTTGGGTCTTCACACTAAATTGAAACATCCTGATAAGTATCTTCCATATTTTTTTTCCAGCACTCCAAATGATCTTTCGATACAACTTCAAAGAGATGAATGTGCCCGGTTAAAGGTCTCTTGAGCATTAGTTGGAGGCTCATATTCAAATTGAGACTAATGATACCTTATCTTAAGATATGGCACCAGATATCCTTCTTTATCCGGGTATCCTTTATCATCAAATAATACCTACCGTGGTCGGAAAGTTTAATGATGGTGTGCTAATTGCATGAAGAAAAACACGCGTGTCATGTGCTGCTGATCCTTCCCATCCTACTGATATAAATGTGAAACACATATTAAAATCACAACTAGCCATGACATTGAAGGTTGAGATTCCTTTTCTTCCTCTATAACGCATTTGATCCGCCTCGGGAATACATGCAGCTATGAGCTATATGAGTGCCATCAATACAACCAATACAATCCGGAATTGAAGCCTAGTTCGAATTTCTCCGAATTTCACCGAAAAACCGCAAAACCGCAACTCAAAACAACAACAAAACACCTCCCACGAATTTCCAGAAGTACCCACAGTTCCCAAACACTCCAAAGGGAACTTCCAGATGCAATTAAACTCCAAAACAAGCTCCTTTGATACTCTTGGGCTGATCTTTAGCTCGAATTGAAGAGGAGAAGAAGGTTGTTTGATTGCATTAAAAATCTAGATCATCAAATGGAAGAAGAGTGAAGTGTGTCCCAATTTCTCTTCCTCACCATCGCCCTCCCCTTTCTTTCCTTCCTTGTTCGTGCTCTCTCTCTCTCTCTCTCTCTCTCAGCTGATGGGAGATAC
>TRINITY_DN57361_c0_g1
CCTTTCCTTTCCTCTGAGCATCTGAAACACCTACCTGCTTATCGGAATTGAAGCCTAGTTCGAAATTCTCCGAATTTCACCGAAAAACCGCAAAACCGCAACTCAAAACAACAACAAAACACCTCCCACGAATTTCCAGCAGTACCCACAACTCCCAAACACTCCAAATGGAACTTCCTGATGCAATTAAACCCCAAAACAAGCTCCTTTGATACTTTTGGGCTGATCTTTAGCTCGAATTGAAGAGGAGATGAAGGTTGTTTGATTGCATTAAAAATCTAGATCATCAAATGGAAGAAGGGTGAAGTGTGCTCCAATTTTTCTTCCTCACCCACGCCTCCCCTCTTCTTTTCTTTCCCTGTTCGTGCTCTCTCTCTCTCTCTCTCTCTCTCAGCTGATGGGAGATAC
>TRINITY_DN42141_c0_g2
GGCATTTAAAGCCTTCAAAAAGAAATTTGAGATAGTGCATTCTTACCTCGTTGCTTTGGACGGAGAGTGAGTAAATCAACTTATCATTAAACTCCTTGTTCTTCTCATATGGAGGTTTATCAGACTCTTGCACATTGTTCAAGAGATCACAATTGATAGAGCACAATCCTTGAAACACCTTAGCAACAAAACCACTAGGGAAACCACTTGCTATCTTTGGAATCCCAGACATGTAGTCTCTGTCAACCATTTGATTAAAAGATTCCCACACTAAATCAATGGCATTAGAATGTTG
>TRINITY_DN6089_c0_g1
CACCGTTATTTCGCTGTCACAACACAATAATAACAAGTCATAGCTTTTTTTGTTCGGATCTACCCATGGAGTGTCCCGGTTTCAAAGACTAATCTTTGTTTGTGCTTAAGATTAAATTTTACACTGACCAATACCGAATTTATCTACACCGAAATCGAACCCGTGATCACCAATACCGAATTTAGGGTAGATTAAGCCGTAGTTGGTTAATAAGTCATGGCTAATATCAAGATAAAAGCGCGTGTATGAAAATTTTCACTCTCTGCTTTCCTTTCTTTCTCTTCTTCCACTTCCGGTAGAACAACACTGACAGAAACAAAATCTATTGAGCGCATGATTTTGGGATTTGAAGAGTGAGTGAACGAGTGAGTGTTGCTTCTTCTGAATCAACCCATCACTCTCTCAGATTCCCAAACCATAAATGGCCAATCCTCGTTTTCCCCGATTCAGGATCCGAATCTTCAGCTTCTCCTTTTCACTCATCGCTCTCTGCATTTTCTTCACTCTCTCCTTTCTCTTCACTACCCATTCCCATCAACAACACCACTTGGATTCTGATGGTGGTGTCGCACATGGATTTGGATCAATAAGGAGATCAGTTCTGGCACTGAAATCTGATCCTCTGAAGCCTCGGTTGGACCAGATCCGTAAGCAAGCTGATGATCATAAGTCTTTGGCTCTTGTTTACGCTTCTTACGCACGAAAACTCAAGCTTGAGAGCTCAAAGCTTGTTAGAATTTTTGCGGAACTATCGCGCAACTTCTCAGAATTGATGAACAAACCTCAATACAGGACTCTTTTCAGCAATGAAGCAGTCCCTGTTGATGAATCAGTGGTTCGCCAGTTGGAGAAGGAAGTGAAGGAGCGCATTAAAACCACGCGCCAGGTGGTCGGTGAAGCCAAGGAGTCATTTGATAACCAGCTCAAGATTCAAAAATTGAAGGATACGATTTTCGCCGTGAATGAGCAGCTAACAAAGGCAAAGAAGCAGGGAGCTTTCTCAAGCTTGATTGCCGCCAAGTCAATTCCTAAGAGTTTGCATTGTCTATCAATGAGGTTGATGGAAGAGCGGATCGCTCATCCGGAGAAGTATTCGGAGGAAGCGAATCCTTCTCCTCCCGAAGTTGAAGATCCTAACCTGTACCATTATGCATTGTTCTCAGACAATGTTGTGGCTGCATCTGTTGTGGTCAATTCAGCAACAAAGAATGCAAAGGAACCGTGGAAGCACGTGTTTCATGTTGTGACTGACAAGATGAATCTCGGAGCAATGCAAGTGATGTTTAAGTTGAAGAACTATAATGGTGCACATGTTGAGGTTAAGGCTGTTGAGGATTACAAATTCCTGAATTCTTCTTATGTGCCGGTCCTTCGACAACTGGAATCAGCAAACCTGCAGAGATTCTACTTTGAGAACAAGCTTGAGAATGCTACAAAGGACACTACAAATATGAAGTTCAGGAATCCTAAATATTTGTCAATATTGAACCACTTGAGATTCTACTTGCCAGAGATGTATCCAAAGCTACATAAAGTTTTATTTTTAGATGATGATATAGTTGTTCAGAAGGATCTTACTGGGTTATGGAAGATTGATATGGATGGGAAGGTGAATGGAGCTGTAGAAACATGTTTTGGGTCATTCCATAGATATGCACAGTACATGAATTTCTCACATCCCTTGATTAAAGCAAAATTTAACCCAAAGACTTGTGCATGGGCTTATGGAATGAATTTCTTTGATTTGGATGCGTGGAGGAGAGAAAAATGCACAGAAGAGTATCATTACTGGCAAAATCTGGTAAGACTTCTAAGCTGATATTTATATTATTCTCATATTGTTTCCCACAACTATTTTGTATTCTCGAACAACATGTAGTACTATAACATAGGTTTTAGATTGTTAATAAGTAATAACACCATTTCACACTGTCTGGTAACAGAAATCAACTTAGTATAAGGAAAAAGAAATACTGTTCTTATTGAATTCAGTAGTATCTCAGGTATTCACTGAATCCTTCATTTACAAACTATTTGAAAGTCCAAGGACCCAATTAGAAATTATTGGTAGTAGAAGCTTCATCTTTAGAATCTAAAAACATGCATCAACACCAAAAACAAGCCACCCTTGCAAGAAATGAATGAATTCAAAAGATTTTTGGCAAATCCAAAGAAGGTACAAGACACCTTTGTAACTCCAAATACCTTGATTCTTAGCATGTGCATTCCATAGTCTCGTTGTGATATTTTTTTTTTCATTTTCAATCTTCCTAAATATTAATCTTTAGCCTATATCATATTTAATGTATAACATGATATACTGTGCTGATGCTGATGCTGATGCAGAATGAGAACAGAACATTATGGAAATTAGGGACATTGCCACCTGGTCTAATAACATATTACTCAACAACAAAGCCATTGGATAAGTCATGGCATGTTCTTGGACTTGGTTATAACCCAAGCATAAGCATGGATGAGATTAAGAATGCAGCAGTTGTTCACTTCAATGGTAACATGAAACCATGGCTTGACATTGCCATGACTCAATTCAAACCACTTTGGACTAAGTATGTTGACTATGAGTTAGATTTCGTTCAGGCCTGCAATTTTGGTATCTAGAAAATGGTTCAAGTTTCTTCTTACTTGGTTAAATTATGCTGTGTCACGTGCCTGTTATCTGCAGCAGTTGCTTGATGGTTATTTTTTATAATTATTATTATGCTTATACGTTTAACAGAAGTCCTAGTAGCTGGTGCAAGAAAAATTCTTGCTTCTTTTGTATAATACTTTAGTATAGTAATTTGAACATGTCATCCTCTTATTTATTCATATCACAACGTTTACACAATAATGCCATGTTAAGAAGGGAAGCATGTCGATTTATCATTCTCCATATATCTTTTGGTGTTGTGATTATGTTTTTACCTCTT
>TRINITY_DN17141_c0_g2
ACTTTCTTTGAATAAATAGCCTACTGTCAATTGTGTTCTTTGTTGATGAGAGCTGTTTTGGAGGAAGATCAAGTTGCTAGTCTGCCACCTTGTTTTGGGAGGCTGGCTGGTCATGCAAGGAAGATCTATAGGCAGTGTACTGAGCTTTTTCTATTGAGCCTGAAGGGCCTGTTTGAGAGGAATAGTTTTTCTTGCCTAAGGGTTTTAATGTGAGATGTTTTGATAGGGCTGTTTTTTTTATTTGGTACTTTGGCATTCCCATCCTATATCTGTGGGGGGCTTTATTTCGAGGGCATGCCCCTTTGAACCTGTATTCCCT
>TRINITY_DN17141_c0_g1
AGGGCATACCCCTTTGAACCTGTATTCCCTGGACTTTATTTTTGTTTTAGTTTTTCTGATTTGTCCAAAATATGATGTTATTTCATTTAATTTTCCATTGTCCATATAATTTCCATTCTCAGACATGTCTTAATACTTCCAGCAGGGGATAGGAAGAAATCGTGGATATTGGTTCTTTGCTTTGCAGCTTAGCTGCTGCAACACTTGTTCCTGCTTTGATAGAATTAAACAGTTTTTTCTTCAATTCAATTCAGATGATTAAAATTGAATGCTTAGATTGTAAACCTCCATTGTACATTAATCGAGTATCAATTGCC
>TRINITY_DN6089_c0_g2
TACCCATTCCCATCAACAACACCACTTGGTAAGCCTCTATTTTCTCTTCCCTTTGTTTAATTCTTCATAGCCCCTTTTTGTTTTGTTTCTTTGTGTGAAATAATTCTTCCGGAAAATACACGATTTTTATTGCGTCTGTGATTTTATTTTTTGGTAAAGTTTGTTCTTTTTTGTCTGTTTTTTTCTGGGTTAGTTTATTTGGAAGAAAAAATTGGTGGGGTTGGGTTAGTTTTGGATCTTAGTAGCTAGGGTTAAGTGGGTTGGGATCCGATTCTCATCGGATCTAGTGAGTGTTTTATGTGTGCTAATTTTCTTGGTAAATAAACATTTAAATGTTACTAGAATCGGAAAAGTTTGTATTTTTTCCGGGTAAAGTACAGAGATTTGATGGAGCTAGGTTAGTTTGTTAATGCTTTTGATTGTTAATGCTTTTGAACTAGGCTTGATTTGTGCTAATTTTGTTGGGAAAACAAATATGGTTTTTTTGTCTAGTCTGGGAAAATTTCCGTGGGAATGTGACAAGAAAGGAAAATGTTTGTAATTTTATGAATATATTTATCTAGGAAAGGAAAAAGATGTGATGAAGCTTGGTTAATCAGTTGTTATGCTTTTGAACTAGGATTCTGATGGTGGTGTCGCACATGGAT
>TRINITY_DN14850_c0_g1
ATTCCTTCTGGTTGCTTGAAAATTGTCAGGTCTAATGTAGTGGATGTGGCAATCAGATATGCATATGCTAAGAGTGGTAATCACATGGTCACTCAATCCATATGTGAGCCAACTGGGAGCAAGAATGCAATGATGTACCATGATATAGGGCATCTAAATTACAATTCCAGCTACATAACAATTACAAATTCAATTTGTGATCTTGCATATCTAATACTCAATGGAGACGATGTGGTGCAATCCCAGGTTGAAATTATTTGTCTTTTTCCA
>TRINITY_DN6793_c0_g1
AAAAGAAAGAAAGCTTACGATAGAAGCCGCGCAGCCCTATACAAACGAGGCAAAGGGAAAGCAGCTTTCAAAACTTGAAACGCTTTCCAGAGAAACGTGCGTCGGAAGTCTCTTCGAGTCCTTCGCGCTTCACGTTTCGTTTTTCACTCTCTTCTTTACTTCACGCACTATTCTTGTACACCAATTTTCGGTTAACGCTCTCGAAATCCTTCTCACAGCACAGCATCATGGTGAAACGCGACTTAGATTTAACTTACGATGATGATAGCAGTGGAAGCAATGTTGATTTTAAAGATGCTGATTATCAAACTATCAACGGCCGTCGAGTACTTCGTTCTCGCTACCATGCCGTCCAGAACATGATTAACGATGAAAGGGAGGAAATGGCAAAACCTTGTTCTGACAAGTTTGGTTTGATCTTAAGTGAAATGGAGAGCTTACACCATCTAGTAAAAACTCCGAGAGAACAAGTAGCTGATGCACAGGCTCTTTTGGGTATCACGAAATCCTTGGCAGCATCTGTGAAAAACCATGCCAATGGTGGACTCACCCCTTCAGCCTTTGTAACTCACATTCTTACAGAATTCGGAGAACGAGGTGGAACTAGTACTGGCAGAGAAGATTACCGCAGAATTTCAATAGCTTGGAAGGAGATTGGAATTGCAGTTTCAAATGTTTTTAGAGGGGGATATGGGTGTTCTACAATGTAGTGTCCATACACTAAGAATTATGTGTTATGCAGTTTGGTTTTTCCCATTCTAATATATCTCATTGGAAATTTGTTTACAATTTTGCTTCTTCAGGATTGGCCCAATCGATGAAACTAAACTAAGCCAGAGGAAGGTTATTAATCGAAGAAAGCGTGTGAGACCAGCTGAATTGGCTCGGCCAGAAGAGCTTGTTGAAGGTTTACAGAAAGAGAGAAATGACACTGATAAAAATATGGCAACCATGTTTAACATCTTAAGGAAGAATAGAGTTGTCAAGCTTGAAAATCTGGTTTTGAATAGGAACTCATTTGCACAAACGGTGGAGAATTTATTTGCTTTATCCTTTTTAGTCAAAGATGGACGGGCTGAAATAAAAGTGGATAAGGCTGGAAGGCAACTAGTTTCTCCAAGGAATGCTCCAGCTGCAAAATCAGTTATTTCTAAGGATGTTGCCGTAAGCCACTTCATATTCCGATTTGACTATATGGATTGGAAGTTGATGGTTCGCTCTGTTGCGGTTGGGGAGGAGTTAATGCCTCATAGGAATAGTCAATCTGTTACACCTAGCACAAGCATTACCCACACCAACACTCAGAAAAGGACAAATTTTGTTGAGTCACATGGGCAGGTGGCTCCTAAGCAGAATATTCAGAAAGGATGGCAAGCACTGGGGAGAGGCAGGGCAACCAATTCCTCAAGGATTACAAACTATAAGTAGATAAAGGGAAAAAAGGAGAACTCATGCAATGATTAAGTACTCAATAGAAGTCCTCCTCAACTTCTGTTCCTTTCTTTTTTCTGTCAACTATTCCCTTCTATATGTCAGACTCTTCCCTTTTATTAGCTTCTTTATTGCTTATCTGTATTAGATTTTATCTTTAACTAAGAGTAACCAAAAGCAATTTATTAGCAAAAGATGTAACCAGATTTTTATTTGTATTTTTATGTTTCTCTTTTTTGATTAAAAAATCTTCACTTGTAAGTTTACTTTAGGCCTATAAATATATTAGTTCAGCCCTGCTTTCCATGAAAGAGACTAGTTTACTGTACTATTGAATTGTGCATCAATAAATTGAGCAATATTTAG
>TRINITY_DN14850_c0_g2
CAACCAATTACAAGGGGTTGGCAAATTCTGAAAAGGTTCCTACAAGCTCTCCTTCCTGAAGTTTATGTAACCGAAGTTGTGGGAAATAGCAATACAACAATTCCTTTTGGTTGCTTGAAAATTTTCAGGTCTGATGTAGTTGATGTGGCAATCAGATATGCTTATGCTAAGTTTGGTAATCACAATGTCATTCTATCCATATTCGAGTCGAAAGGGAGCAAGAATGCAATGATGTACCATGATACCGGGCATCTAAATTACAACTTCAGCTACATAATAATTACAAATTCAGTTCGTGAACTTGCATATACTCACTGGAGACTGTGGGGCAATCCCAGGTTATAATTATTTGTC
>TRINITY_DN52435_c0_g1
CAAAAAGAGGGTCTGGAGCCAGGGACCAACTCGCCGCTTTCCCACATTGACTCAATGGCGCAAGCACTGAGGACGATTGCCAGGCGTGGAGTTCGTGGGTACAAAAGCCTCTGGGCCGCACCTGCTGCTTCGAGTTTACCATCACCATATCCAGCGACTTCTACCATTGCTTCTGCTCCTCACAAATCCACAAACTTTTCGACCACCGTACCAACCATGTCCGACCAAAAGCCCTTCTTCGACGCCGTAAAGGAGCGCCGCACATACTACCAACTCAACAAGGAGGCCCCCATCTCGGACAAGCAGATTACCGACATCGTCGAGAAGGCCGTCCTCCACGTGCCTTCGAGCTTCAATTCTCAATCGACGCGTCTCGTCGTGCTTCTCAACAAGGACCATGAAACGTTCTGGGAGTTTGTGCTCGAGGTCCTGAAGCCCCTTACCCCAGAGGACCAATTCCCCAAGACAGAGCAGAAGATCAATGGCTTCAAGGGCGCATATGGATCTATCCTCTTCTACGAAGACCCAGAACCAGTAGAGAACCTTCGCAAAGCTTTCCCGCTCTATGCGCACCACTTTGGTGACTGGTCTGAGCACACCAACGCCATGCACCAGTATGCTCTGTGGGTCGCGCTCGAGGCTGAAGGGTTTGGCGCAAACCTGCAGCACTATAACCCCATCATCGACCAGAAGGCTGCGGAGCACTGGAAGATTCCCCTCGGCTGGAAGCTCAGGAGCCAGCTGGTCTTTGGCGGCCGCGCAGGTGAGCCTGGCGAGAAGCAGTTCCAGGAGACACATGGCAAGCGGCTGTTCGTGCACGGTGCGAAGGAGTAGGACAATGCCCAGGACAAGTCCTCCTGGTGTATGGTATAGAGTATGATGCGTTAATGAG
>TRINITY_DN37472_c0_g1
ATCGGGCTTATGTTGCATCTTAATTTTACTTTGGTGTATATAGTTCCCTTATCTACTTAAGTTTAGTTTTATATTTTTTGCAATCTGTTTTACTGGCACAAATAGCTTCTTTACAGCATGATTTTTCTACCCTTTTTGAAAAGAGCAACTGAACTTTCATTCATTTTCTTAAGATTATCTATTGAATTTCAAAACAAGGATATTAACTTGCTTTATTGCTACAAGTTGTTTTCAGAAAATACTAATGATGAATGCCCATGAGCACCCATTGAGAAAACAAAAGTAAAAAATTTAGTGGAAATCGAAACATTTCTAAGTAATTGATAGGTTATCTTAAATACTTTGACCATTTTCCCATTGGGCAC
>TRINITY_DN72025_c0_g1
GGTATATCATGATGAGAAAGGTTTAATAATGACCTCCAATATGGCAAAGAACAGAATGTTCCTTGTAAGAGGCACACCAATCATTTTCACATGCCTGCAAGTCACCACAGATGGAGAAGTTGTTCTATGGCATAAGAGATATGCTCATCTCACTTACAAGGGTTTGAGACTATTCCAATAGAAGCAAATGGTCAAAGGACTGCCTGTGTTTGATGATTCAGAAAGAGTATGCCCAGAATGCTTGATAGGAAAGCAGCACAGAGACACAATGCCAACACAGAGTAATTGGAGAGCATCAGGATACCTAGAACTAGTGCATTCAGACATTTGTGGACC
>TRINITY_DN42017_c0_g1
GTGGCTCTCTCGCCATTGGATTCGCCAACATCACCGGCTATTCAGTTCTCTCCGGCCTCGCCATGGGTATGGAGCCTATCTGTGGTCAAGCTTTCGGAGCCAAACGCTTCAAACTTCTCGGCCTCGCGATGCAGAGAATGGTCCTCCTTCTTCTCCTAACTTCACTTTTAATATCATTTTTGTGGCTCAACATGAAGAGAATATTACTTTTTTGTGGCCAAGAAAAAGACATAGCCAATGAAGCACAATTCTATATTTTTTACTCTCTTCCGGATCTCATAGCACAATCATTTCTACACCCTTTACGAATCTACCTCAGAACACAATCGATAACATTACCTTTGACATGTTGCGCTGCTCT
>TRINITY_DN25104_c0_g1
GCTTTTGCCATTTAATATTTAATTGGTGGGAGCCAAATTGAGACATGCTAATAGGAGCCAAGAAATCATTATGTACAAAATCACGATTGCTATATTAACAATGGGGAAGGGTTTGAACTTGTTTGTTAATCGTTGCTGAAAGCGGGTAAATTTTGGATGGACCATAGAATATAAAGATATCAGAATCTAACAGAAAGTAATTTAAGTGGAGTTTTTAGGACCGCCTTTTAAATCAACCCTTCACTAGCTCTCCTTTGCAATATCTAATACTGTTACATATTAAAACTCAGTTTAGAAATTCAACTTTTCCAAGCCTTGTTCCCTGGGATTTAGTATTTGAGTTCCATTAGTATCTGCAAGATGGACAATTGCTATTTTCTGAAAGCTTAATGGTTCTCTACTGTACATTGCCATTTATGAGATTTAGAAGGTTATAATTTCTTCTAAAAGATATTTGGGTCATGTTTTTTGGGGTTTTATGTTGATTTTTTGTTGTCTGTCAGGTAATTTCATAGACAAGGTTTCTTCTCTATCACCCACTAAGCATTTCATAATTCACTCGAGG
>TRINITY_DN12434_c0_g2
GAAAAATTTTCATAGCTATCATAAGCATTGATGTCAACTTTTCTCCCAATAGGAACTCCATCCATAATGACCTTCACAAACAACCCTTTATTAATAGTGTTGCCAATAGTTTTGTTACTCCTAACTACCTTGTATGCAACTTTGTCTTGCTGGGACCCAGTAGGTGGCTTAGAGTTAGAAGAGCTTCCACTTGCAATGTTCTTTCTAAAAGACCGAATTGGAGGCCAACCTACTACTGGACCAGAAGCACTTCTTTTCTGAGAACTGTTGTGCACAGCTGAATTTGTTGAAGAGGGTAAGAATGCATTCTTCTCTTCATCCTTTGCCATCAGTGGCATTGATGAGAGCTGAAGAAATGATGAAGCTTCATCTTTTTCTTTTTTGACATTCTTTTCATTGAGAAACTCTTCACCAGGTGGACCAAGTCTAAGCTCCAGTTTCATTTCCTCTGAACAAGACTCATGGCTTCTTTGCCACATCTTGCTTCCAATAACTCTCCTTAATTATAACCTTTGATATCTGAAAACAAGAACTATGATAAACCAAACTTTAAGGTTTAAGGAATCAAAGAGTGGAAAAACTTGAAGGAGATTTGAAACAACACAATATATATAATCACATCACAGCTCAAGAGTCAAGACAAAAGAGAACCAAACAATATCATGGAAATTGCTTTTTTCACAAGCTTAGTTGATTATCTTTCTTTCCTCTTTTTAAGTAGAAGGAAGATTGATAAAACTTAGTTAGATTCTCTTTTACCTCAAAAA
>TRINITY_DN39429_c0_g1
CTTTAAATGATTGTTGATTACAGCTACATTAAGGAAAAAATTAGTTATCGCTGTTACATATCTCTAGTACTCCATTGTTAAACCCCAATCTCCATGTTTTATACACATGTGATGACTCTAATAGTTATAGCTGTGCATGTTCGAGATGGGCCGGTCTGGCTCAGAGCTCGGGTCCAATATTCACATCAACCTCATCAAACCTGCTTAGGTTACTTCAACCCACTTGACCTTATGATCTTAACCTGCTTTTAACAACACCATGACAGTTGCAGGGACTGCCAGCACGGATAGATTCCCAC
>TRINITY_DN40855_c0_g1
GTGGGGTAGCTATTCTTGCCTTCTTAGGAGGGTGAGTATGTACATATAAGATAAAGAATATTTATATTAATAACATTGTGTTTAGTTTTACGGTGGCGAAAATTGCTAAAGTTAATTTTGAATGGATTTATTTTGACTACAACCGAGATGAACGCAAAATGATTTATGTTTAAATGAATTTAGTTAGTAGTGAGTTGAACAATAAATTTGAGAGTTAATGTAAAAACTTTAAATCATAGCTTCACGCTAGAATCAGTAGAACTTCAATCACCGCTCTTATAGCATTTCTCCTTTTTATCACTTTTTCTGC
>TRINITY_DN67783_c0_g1
ATGCCACTAGATACCCCATAAATTATATACAATGGAATCTGATCTCATAATGCATCCTAATCTATCTGAGTATATATGATTAAGACCTTAATGCAATTAATTAATGAAAAGAAATGGAAACCTCAAATTACTCCACGCAACTTTGGCAATCTCTAACCAAGCATTAATCCAGTGAAAGAATTAATATATTATTATATCATTGCAATAGAATTTCTGATAATAAAAAAA
>TRINITY_DN43577_c0_g1
GCAATGGCGCTATTGCAAAAAATTAATAACTTTGAAGTGGTAGTGGGAATGTGGTAAAGCTGCCCAGGATTATTCATATAAAAAAAAGTTAGCGGTTGACCATGTTGATTTCAACCCGAAAAATGTAACTATAACTTATGGCAGATGCCACAAAGAAAAGGGGGAAAAAGATAATGTTAAATGGGCCTGAATCTCACTCCCTAAAGCTAGCTTAAAGAATGGGG
>TRINITY_DN15885_c0_g1
TTTTTGTAGTGCATCCTATTATATGGATTCTCTCCTTCATTATTCTTTTCACAAATCTAAATTCCTTTAACCTTTGCCTCAAAAGCAAAGTTGATGGGATTTGCAGTCTTTTGTTTCCAATTTCCTTTTTTATTTTTCTTTGATTTCATTCTTGTTGTCGTTAGAAGCAAGTTTTAATATGCCTGGACTGCATACTCCTTTTCCTTTTGGATTATATACAAGCAGCATTGGCATTTAGGCTGTGCTTTTCAATTTATGCCATTTTCAAATCTTCCCAAACGGCTTGCATATCTAAGTAAGAAAATCTATTGGATGTTATCCGATCCCCAAATGATCCATTTGGATAAAGATGATATAGTTGTTCATAGTTTTAAATATTCTTATACATTATACATTCCTTGGAATAACATTATTCTAAGTTTAATTGGTGACAACTAGAATCACCTCAATGTGAAGCCCAAGTGTTTTTGCTCTAATGATGTACTAAAAATTGTACTAAATCAAGTGTTGCTTGATGTTAAAGCCAATTTTGCACTGATTAGGAATCTTAGATGTTAAAGCCAATTTTGCACTGATTAGGAATCTTAGATTAGTTTATTTAATTTTATTGGTTTCTCATAAAAGTGAATTACACTTCCTAAACTACCCTTAGTCATGGGAAGCGGGTCATTCTCAGCACCAGGCAAATCAAAAACATTGGAGTAAAATCGAATGAGTCACAATATAGGTTTCTATTTTGAATCCACAATTACAGTGTGAGTTGTACACCCTCTACCCAATGGTTCTGATTTATTTGTAGTGAAATCGTGAATTTGTGACTTCAAGTTTCAGGATGCGCTGTGTTATTGTGAATTGCGTATGTTTTTTTTTTTTGTCTTGACAAGGAGATTGGATGTATTGACCTTTTTGTGAGTGGTGTTGTTTTGTGCTGTTTCCTTCATGCGTAGTGCAACATTGCCTAAAGCCTTGGCGTGTGTATAAATTAAAGTAACATTTCATGCTACTAGGCTGGTGCTATTGGTTACAACGAAGTGCAAATTTGGAATAGAAAACTAAAAAAATTTACATCTATACTAAGATGCGTTTAGGGAAGAAACAGAAGTTGTCCGATCTCCAAAATAATTTGGAATTTTCAGATTCTAATATGGCTTCTTTCCAAAACTGAGATTTGGATAAACTACTACATGAGCATGAGCAATTGAGCGTGAAATGGAACGAAGGGGACGACCTTGAGAGAGAGAGAGAGAGAGAGAGAGAGAGAGAGAGAGATTACTGATTATTAAGACTTTTTAGAAAAATCCCGTGTACAGCGGGTGATCTAAAACTTGAAATTTTCACATGTACTCCCGCAGTTTTCGCTGTGTTTTACAACAGGTTTTTCTTTGAGAGAACGTTCAAATGCCATGAATAATAAATATGTATCTTCCCCACGCACTCTGCTAGCTCCTGCTTACTCTTTTGTTAGTTCTTGTCATTGCCATTTTTCGATAATTTGTTTTCATGTGGTCCATTATGGGTCTGTGTCATTGCCCTTTAGGTCATTGGGGGATTCATAACACTTGTCAAACTCCAAATGCTCTTTCTTTTACATAAGCAGGGTCTCTCTTCGTAAAAGAAAGCTATCTTATTCTTTTTTTCTGCCTAGTTAAAGCTGACACTCTTGTCTCGTTTGTGTAGAGTTTAGGGACAATTTTCGTTCACATTTAATTAATGGGAGAAGTTTAGAGAAAAAGAATTAGTAGTATTAGGCCTGAGGAGCTAGCTAAACTTGGTTTAATGGCCGTACCTTTTTGTTCATTGTAAACTTGGAGTTTGGAACATAGTGACAATGGATGGAACCAGGCACTGACACTGTGTTTCTTTTTCTTTACATTTTCTTTTCTTTCTTTCCAACCTAAAGTCTGCTATGATCTGACGTGTACAGTGTACCCTCATGCGATGGTCAAATCCTTGTCGGATTCGGTGGGTGTCAGAACCAATTTATGGATCCTCGTGGGCTACTAGCCCTCAATTGAAAATTATTCGCCATTTGATATAAGCTGGTCAGAAAAATGATGAGTGCCTAAAGTTTCTTCCAACATTAATTTATTTTTGGGTGCCATTAAAAAATAGATTTTTTTTACTTTTAGATATACTCTCTCGTCTCAAGTTGTTTGCCGAATAAGGTTTTGACACCC
>TRINITY_DN67371_c0_g1
TAGCCGGACAGCCCCAAAAAGCCACGAAGTTGCTTGATATTAGTTGGAATAGGCCATTGTAACACTGCTTGGACCTTAGTGTCATCCATTGCCACGCCATTCTTGGAGATAGTATGCCCCAAGTAATCTACCTTCTCCATGCCAAAGCAACATTTGCACATTTTGGCAAAACAAAGTGTCCTGACGCAATAGTTAGAGTACAACTTCTAAATGGTGCAAGTGAGCCGGCCGAGGACTATAGACCAAGATGTCGTCGAAGAAAACGAGTACAGATTTTCTGAGTTGGTCCTTGAAAACTTGATTCATGAGACTTTGAAAAGAAGCCGGTGCATTGGAGACTCCGAACGGCATCACCAACCATTCGTAAAGGCCTTGGTGAGTACGAAAAGCCGTTTTATACTTGTCCTCAGATTTTACAAAAATTTGG
>TRINITY_DN41379_c0_g1
CTGGGAGCGACTGTTGCAGAAGTGAACAAACAAGAAAAGAAAAGAGAACGCGGTGATCAACTATGGAGATCGACAACAACAAGCATACGTTGACAGTTGAAGGTACTAAAAAATGGTTTTATGACTTCTTCCTCTTAATACAGAATTAATAGTCCATTCTAAGCAACAAATTTGATGATGAACTGGTTGGGTTGTTAATCACCTAGTGGTTTATTGACTTCTTCCTTTGAAAGTTGAATCAACCGGTCATAAATAACAAATTTTGATGAGGAACTAGTTGCTGATTAGGAAGGTGAAAACATGGATGTAGACATGGAATTGGGGATTACATAGGTTGATGAAAAAGACATGAAATTTACTTCTAAGCCTTGGGACTTGCAATTCGGTCTTCTCCATTCTTCAAGTTAGATAAGGATAAGATCATTAAGATGCAAAGTTGATGAAACTTGAGCTAAAAAAGCAAATGTTAGATT
>TRINITY_DN645_c4_g2
ATTCAGCAATTTTCTCCCAAGATTTCAGAGTTTTGTCTTCAGTGTCAGTTTTATATAATGCAAGCCGACTTATCTGAAAGGTCAAGCCAGTGAGACTTTGATCAAGAACATTAGCTCTTTCTTGAGCCTTTTGCTTCTCTTCATCAGTCAAATCTCCATACAGAATGCTCAGGTGTGGCATGTAAGCTGCTCCATAAAACAAGATATCCACTGATAAACAAGTGGCGAAAACCATGATTTTTATGCAGTGAGACTTTCACCTTGAACACAACTCATATGTTTTGTTCTATCTTATTTACCAAACTCTACACAATCTTTTCATCTATTATCTCTTATTTAGGTTAGCTAAAAGAGACTACTTTTATCATTTGGCTCATGACATTAAATGAGATTTTCTGATATGATATATTTCCTGGCATAGAAAACTATCAAGAATCATCTCAGTATTAACGTGTACCACAGCTATGACATGAAAGAATGCTGATAAATTAAACTCTGTCTCATCTGAGGCTCTAATGATGAATATCATATCATATCATATTGTTGATCTTCTAATCTACCGTAGCTGAATATTTTATTCATCAATTGCAAAATCCAATAATGCCTAGAATGCTCAATCATTCATTCTATATACACCCCTGTTATGTTATGTTCACCAGCAAATAATGATAAAACTCTTAGAGGTAGTAATAAGATAAGTAACTTACGAGTTGAATTCCTATAACCAAAATGTTCGCAGCAGTGTGCACTGGTTTTCACTATCTGAGGGGTAGGGTGAAGGAGGAGATAAACACACTGATAGAAGCCGGTGGCGACGCGGTCAACGGTAACCTGAAAAGCCTTGAGACCTTCACACGCCGATTGGAGCTTCTTCACCGCGTCGTCGGGGGTCAACTCAATGGCTCCGACGACGGTCATATGTGGTTCGAAATAGGGTCCATTGAAGTCGGATCGGAGATCGCTCATGAGTTTGCTGAGGCGCACAGTCACATCTTCCGGTGGAATCGCCCACACCGAATACACCTCTTTCTGTGCCGCCATATCAAAAATCACAATTTCCTTACAGAGCTGTGCTTTGATTTATGCTTTGCTTAAAACGTGTCATGCCATGTGCAGAGCACTTGCCTCGCATATTCCCTCCCCACTTTCATGCAAAT
>TRINITY_DN71769_c0_g1
GTTCTGTCCAGCATTTGGCTAGGCAGAAATAAATTTCGCTTTGACAATAAAGTTATTCATCTTCAAGCTCTTCTTCATCAGATCAATACCTCTACTTCCCTATCGGGTTCCTCCTCAAATGTCCACATGTACAACACTATGGTTGAACTCTCTATTTTAAAGTTTTTCCGTGTCAAAGGCAACCCCACGAAATCTCAATATATTGTCAAAGTTGATTGGAAAGCCCCCC
>TRINITY_DN2561_c0_g1
TGCACAATTGCAGTGAATTTGCATCCCTCTCAAAGTCCAAAATAAACAAATAGATAATTCTTTATTCAACCACAAAAACAAAAGAAAAACGAATATAATGGAGACTAGTAACGAATGCATCCTGCACCTTGAAATTCCCTGCAGTTACGGTCACTGGATTAAAATCGGACCGCTCACATTCAAAACAGTATTAAACTACTTTGTGAAACATACACCGTCGGATCAAGTCAACGACAGAGATTGAAAACTGCACCACGCAGTTACAGCATGTAATCCATTTCCCCTTGAATACCTTATCCTTGTAATGACCATTTTACTGAAGTATCAACTAGAAAACTACAATTGTTTGATTTATAACATATCTGTATAGAACACACTACTACAATACCTCACAAGGAAGCTTGTGTATAACAAAATTAGAGCACTACGCTATACAAAATTAGAGCCTATCTATCAAAAATTCTTGCCAAGCTCAACTTTTTTCATTACTCTAATAGTGTGATGCAGAATCGAGTCTATAATCCCAGCTACCGTGAAAATACCCCCAATGATAGCACAGATATTTGTAATAAAATGTGAAAAAGACTTCACGTTTTCTGTTACTAAGACCTGCATAGGGGAGAGCTCGAGATGAAACCTTGCAACAGGAATGTCAACACTGTGTGCCACATTGCTGTGTGCTGTGTACTCGTGCTCCTCAAATAATTTATAACCTTTTCTTGCTATTACCTCTGTTTTAACTATCTGAATATAATGCTCGATAGTAATATTTCCTTCTAAATCACGAGTATTGATGAATGACCGGCCATTCAGCCTGTCATGGCTTTGACCTATGTAAGGTAGCAAACGCTTCACATCACTCAAGGCTCTGGTCGTAGCTCTCCTTCCAAAAGACAGATGGTTTATGACATGTGACATGTTCATTTGAGAAGCATCAAAGGAATGAGCAGCAGATCTAGCTGAGACAATCAAGCTTCCTGGAACCTTTTTCACACGCACATATCCCTCAACTCTACATCCACCAGTTGACGGTGCTGGTCGTTTTGCATTCTCTGTTGCATTGGATTTATCCTCCAAAGCTGGCTTTTCAGATCCCGTTGGGAGAGATGCCACTAAATTCTCCATTGTCTTTACTAGGCTTTCTGTATCACGATCTCCATAATAGGACTCATGTTCATGATGTCCATGGTCACTTCTGACATCGCTTCCTTTACGAAAGATGCGAATAGATGGATACCCTTGTATGTGATTCCTTCTGCATAAATCACCCTCTTGAGTGCAATCTACCTTTGCCATAAGAATGCGCCCATCCATTTCTGGATCATATCTCTCTCTTATTATTTTAGCTGCCTTCTCCCATGAAGGTTTCAAACGTTGGCACCAGGAACACCAAGGTGCATAAAAATTTACAACTGTAATTGGGAACTGATGAACAAATTTATCAAAGTTCTTTGTTGTGAGTGGCCAAGAACCTTCAACGAATTCTTCATCAACTTCCTCATCATGCTTAACAGCATTTGCAACCGTTCCTGAATGAAACTCGGAGCCAATAGGTCTTAAATTTGAATCAATAGAAAACTTGCGAACTGTTTTTGTTATATTGAGCCTGTTAGTTCCAAGCACATCACTCACATCAACAGATGCAAACTCACATGAGAGTGCAGGAAAGCTGAAATTGAAATCGATACGTAAAAAATCACCATCAGGACTCTGGTCAACAATCACAGTCGTAGAGGTGCTGACAGACAAATAATTATTTAGTTCCATTCCAAATAAAAACATCATGGAAAGAGCTGCCACAATGGATAGTCCTGCTCCTGACAGAGATGCCTCGGTCAAATCTCTTGGGATTTTTCTGTAGAAATCAACGGATTTGATTTTGCTTGCAGAAATCATGGTGGAAATTCAGATTGAGGGAGAGAAGAAAGTGTCGGAGATTGAGAGCGTAACGGTAGTAGATTATAGATCGCAGAAGACACTAGCTGCTCCTCTTCTGCAGCTGTCTCTTTCCTCCACCACTCTATCAC
>TRINITY_DN39102_c0_g2
ATTTGTTAGACCATTCCCTTCTATTCCCTTTTGTAGTGGAATCTTTTAAATAAAGGATTCCACCCCCCTTCTAGAATATCGTTTTTCATATCTAAAGTTTAGTCCTGACCGGGTGAGGCCGGATTCCGGGTGAAGCCGGAGGGCGAGGAGCCTATTCTCCCTATTGTAACCATTTCATAACAATAACATTCTCTTTTCTTTCCCCTTACATTCCTTTCCGATTCTTGATTGCGTCATATTCCTAATTAGCT
>TRINITY_DN7114_c2_g1
TGCTTGTTCAAAATCTCAAAAAGTTACAACTTGCTTTAAGCTTTAAAAATGGTGGTTGGGGGAGGTATGGGAGATGAGGCGAAGGGTCAAGATGTATGAGTGAGAGGCTGCATAAGCAGAACGGTGGTGAATGAATGGTGACCCAATTATGGTGCTGCAACTAATAATAGAAGAAGAGATTACAATAGAAGAAGAGATTACAATAGAAGTTTCTTTCAATTCTCTGGTTCAAGTGTTTAAAATATCTACTAAAATAGGGAAAACAACCGATTCATTAAAATAGGGAAAACAATCGATTCAGATTTGAATAAATCATAGCATCAGATTGTATTTCATCTTTGGGGTTTGATTGGATTCTTCGAAAGTGCTTGGAGTTAGAGTTCGCAGATCTGAATAAAACATAGCATATTTGCATCAGATTGTAAAACATAGCAATAGGGAAATGTTTTGGTTCAATCGTTTTGGTTTAAATGGTGTTTGTAGTTTCAGTAACTGGGTGGACTTAACAGTTAACAGTTCGGTTAGTGAACTGTCTTTGAAATAACAGTTTGGTTCTAAACTGTTTGTAAAAGTTCGGTTAATTCAGTTCGGTTCAGTTTGGCAGTTCAGTTCAGTTTTTTAGTTCTCATGAACAGCCCTAGTTCTCACCCGCTAGTCCTGATCTGAAAAAGGAACAGGAGAAATTCATAGGCAGCAAAATCGTAGCAGTAAGGTTTAGCAGTCAGCAACCACAACAACAACTTTCATCTCAAAGCCAGGTTGGTATCTCACAAACTAGTGCTTTTTTCCTAATGTTTAGAACATGAGAATGTTTTTTTTTTCTGGACCCTGAAATGTTAAAAAATGTTGGCCTACAGATTCTGAAAAATATATTAGCATTTCTGTTTATATACTTAACCTGTCCATCATTTGTTGTTTAAAAAATACGGTAGTTGGCCTAAAATAGAGAGATTCGAATGTCAATAGTAGAAATTAGTATCAAACAGAATTAGGATTTAGGAAAAAAATTACAAACATAGTAGTAATATAGATTTAGGGTGTTAGGAAGAGAAGTCCCAAGAATAAAAAAGGATATAGGAATCAAAGCACAAAAAAACTAAAATTTGGGACAACAGGAACAGGTTCAGTAGACATTAGAAGAGGAGTAGAGATGAAGAAAAAAAAGAGAGAACCGAACCAGAAATTCCGACCACCGTTAGCGGTGGCC
>TRINITY_DN7426_c0_g1
TAGACAAACACCTTAAACCTTACAAAAACAACACAAATCTTCTTATAACATAGTTGAATACATTCTCTTTTGATCTTCAAACTTGCTCTGGGCTATTATGCTTCCAAACACTAAAAAGTGGCCTAATACTTGTCCAATTCCTTACCTTAAGAAGACCAAAAACAACCATTCCACACAAAAACCCAAGAGCTGCACTAGATCCCACAAGAGAAACAGCAGTACAAAGAAGCATAACAAAGCAATCCTCTTTACTATTCATATCCCTAGAAGCCATAGCTAATTCAACTCCAGCAAACAAAAGAAGCACACCTAAAATTCCCACTGGAAATTGATTAAAAAAATGAGCCAAAGAACTTCCCAACACAAAACCCAACACCAATTTTGTTGCACCAAGTAGTGCCACACACCCACCACTTCTTCCACCAAATTTATACTGTCCAGCTAGTCCACCAGCTCCATGACAACATGGCATAGCACCAAACCATCCACCTAATAGGTTCATTAACCCCACTGTTACTGATAGTGAAGTTACTGAAAAGTCCTTTTGAGGAAATAAATCAGATGATAGCTTACAAACTGCTATCACAGAATTCAAAATTGACAATGGAAGCTGAGGAATTGTTCCCTTTATAAAACCTTGTTTCCATGCTTTTTTAGACATTTTCACTAACTCTAAATTAGATGGTCCAAATTTCACTTCATGCACTACCTTAGGCCTTTTCACAAAAGCCAAAATCACACCCAACACAAACACTAAAAAAGCAGAAGGTAATGAAAAAACAATTTTTTTCACTCTACTAATATTATTACTTCCCCTTCTTCTCTCCATTGATTCACCTCCCAATTCTTCTTCTTCTTTTTCACCAGCACCATTAACAATAACAACAAAGAAAACACAAACAATAGCTAAAACCAACCCATCAAGCCCAAACCAATCTCTATTATCTAAAGACTTAGACTTTGGTAAATCTTGAACTTTCCTAACATATTTAATAGCAGTTAAAGCAAAAGACAAGCCTTGTGCTAATTGAATCCCTCTAACAACACATAAAGGAATAAGTTTATAAGCCAATTGCATTAAACCAGTGAAACCCAATAACAATAATATCCCTCCGGTGATTATACCGGAGGCCATGATCTCCGGGACACCGAAAGTGGGGTCCGAGAGAGCGACCGCCGCGATGGACTTCATGGGCTGAACAGGCATAGGGACACCATAGATAGCACCAGTGAGGAAATTATAGAAGCCAGTGAAAATTAAAGTGGTTCCAAGGTTGAGGTTTTTGGAAAGAGTGAGTGAAAGTACTATTGGTATATATGTGCCTAAATCTCCCATAGCCCCGTTTAGTTCAGACCATGTTGAATGGAAAACTAAGTTGTTTTTTACTTTTTGTATGGTGGTTAAATTTGTAGGAGTGGGAATGGTTTGAGCAGCTTCTGGGTCTGTGGTTGAAATTGGTGGAGGGTTGGGTGGTGATGGTGTCATGGAAGAGATTCTTCTTAGCTTTGGTTTTCAAGTCTCAAAGTTAT
>TRINITY_DN62184_c0_g1
AGAACAAAAAAGAAAATGTATTTCATCTCTCATCACACACCCTAAACAAAAGAAATGGAGGGAAGTTTACACCCCCAGAGAAAAGAACATGACCCAAGCTTTTACCGACCAAAGACAAATCATATGAGAAAACAAAACAGACAAGACCAGACGACCCTATCTATAATAGAGTTCAACACATTTATTTCTTGCCGGCCTTGGCGGGTGGCGCTCCGGCCTTGACGGCAGCCTTGGTGACCTTTCC
>TRINITY_DN5104_c0_g1
AAAGAACTGGAAAAATGTCTATGACAAATTGGATCACTGGGATTTCTTCTGCAGCTTTGGATCGACTAATCATGCTTGTAGGTGGATCCTATCGTCGTGAGAAAAATGTCATTGAGGCCTTCCTCCCATGGACCTTGTGGGCTTATGGTGACGCGATAGTGCTGAAAGGTCTTGGAGGTTGACGCATGATGATACTCTTGACAGGTCGTGGAGGTTTGTTGCAGCCATTGTCGTACGACTGAAAAGATCACTAAAAGAAAAGGGAGAGCTTCCCTTGACGACGCCAATCAACCGATGTGGATCTCAAGTGTTGAAAGCCGCGGAATAACACAATGTCCAAAATAGCAGAGATTGCAGTGGAGGTGTACATGCAAGGATTTGGTTTCTCTCCCGTCAATTTATCCTCCTTTCACTCCTGTCAATGGTATCTAAACCATTGGATATATCTAATGGTATAGATTATTTCTCATCCAAAAATTAAATTACATAACTCAAATCCCTAAAATCTGAGTTTGTAAAACAGAAGAGCTGCAACAGCTACGAGAGTTTCTGATGGTCACCGCCACGCAACAATCACCGCGCGATGCCGATAATCGCCGTTGCAATGCCGATAGCACAGCAGTGCACCAATAGTCTCTGTCACAACACCGATAATCACCTGCCGTTGGTGCCTACGAATCTGGAAATCCTTTTTACAATCAAAACTGGGTTTGAAAATCAGATAGAATGCTAAAATGATTTGGGAAGAGCAAACTGAAGCAAATCCTTTTTAACACATTTGGAGTTAAGATAACCTAAAATGATTTGGGAAGAGCAGATGAAGCAAAACAAAAAAAAACTAGAAATAATCCACTTAAATGGAATTATGAAAGTTGAATAGATGATGGCAAATAAATCTCCTTGAAGAAGAAGAATAAATGGCTGCAATGGAGTTCATGAAGAAGAAGGAGATGAATGTTAATGGGAATGAAATGAGGTGGTCCAGTCCCGTCAAATAATAAAAACTGTTTTTTAATTTTTAGTTTTAACTTTGGTTTTAATTAGGTGGTTGATTATGAAGCCTGGATCAAATCGATGGCTTGATTTTGTTGACAGGAGTGAATGGAGGATAAATTGACGGGAGAGAAACCAAATCCCTTAGACTACGCTTAGATGGTACAACATA
>TRINITY_DN5104_c0_g2
GAAAGAGACCCTTAATAAATTGCTTTATGAAAGCCTATCTCCCACCTTCTAGCAAAACTTGGTATTCGACTTTCAAAATGAAATATCGTAGTGCATTAAATAAATTAATATTTTTCCATCAATTAAATACTAATTAGAACTCAAAATCAAAATATGCCCATTAATAAGAGAGAAGAACCATAAAAGAGAATGAAGAGGGAGAATGAAAAAAAATTGAGAAAAGGAATTAAAAACCTTAAAGTAAGAGGAAGAATGGAAAAAGAGAGTATAATAGTGTTTAATTCGTGGAAGTTTTAGCCAAAAGGAACATCAAATGACTCCGTTCACCAAGAATCCTTCCCGTTGGAGCGTTGAAGCGTTGAAGCGTGAAGCCTGCGTCGCGGCATAACTTCGAATTGAAACAGAGTTTTTCTCGTGAAAGGTGTGAAGCGAAGCTGCCTGCGTCAAAGCCAGCTCCACGAACAGATCTGCGTCGAAGCAAATCCTCCAAAACAAGAGCTGCTCTTCCCCAAACAGATCTGATTCGCAGCAAATCCTCTGCTCCCAACTTGATTGCAGATCTGGGAATCAGTTTAAAGATCTAAGAATCCTGTTGTTCCTCTCGTTCTGATTTGAGGGAACGAGTATTCAAACCCAGATCCAACACTCTCAAAGACGACAGGCAGGGAATTAATGTTGACAACCCAGATCCAACACTCTCAAAGGCGACATGAGTTACAACTCGATTTCCTCGAGCACACTTCATCTACGCATCAATCAACGCCGAGATCGACACCGTAACCCGTCAATTTCGTCTTCTCAAATTTGCCACAATATTGGTCAAGAAATTGATTATGGTCAAGGAGATTTGCGTCACGTCGCTGTAGTGGAAGGTCTGCGTCGCTGTGTCTTCCAAAGAGAACTGGTGTGCGTCGCGTCGAGGGAGCCGGTGTGCGTCGCGTCGAGGGAAGCCGGTGTGCGTCGCGTCGAGGGCTGTTGGTGTGCGTCGTAGCAAAACTCATGGATTCACGAAGGCCAATTGTCCGATCCTTCATTATGTTGTTGCAGTTGGCGTGGCGCAATAATCTTCTTTCTACAATCTGAATGAGTTCTTTTTATGTTGTACCATCTAAGCGTAGTCTAAGAGCTCAACTTTAATTTGTGAGATGGGTCCAAAAGCTGGTCTTACGACTTTTATGTACATATCCAATGCATTTTAGCCAGTTTATAGTGTTTAGAGATAATCCCCACATTGAAGATGACTAAACATTCTTTTTGAAGAAAGAAGAAAGATGACTAAACATGAGCGACGACCAATATTATGACCCTAATGCTGAAAGGTTGGACTAAGCAATGAATAAAGATGTGAAAGAACATATATAAGCC
>TRINITY_DN5104_c0_g3
TGTACCATCTAAGCGTAGTCTAAGGGATTTGGTTTCTCTCCCGTCAATTTATCCTCCATTCACTCCTGTCAACAAAATCAAGCCATCGATTTGATCCAGGCTTCATAATCAACCACCTAATTAAAACCAAAGTTAAAACTAAAAATTAAAAAACAGTTTTTATTATTTGACGGGACTGGACCACCTCATTTCATTCCCATTAACATTCATCTCCTTCTTCTTCATGAACTCCATTGCAGCCATTTATTCTTCTTCTTCAAGGAGATTTATTTGCCATCATCTATTCAACTTTCATAATTCCATTTAAGTGGATTATTTCTAGTTTTTTTTTGTAGGCACCAACGGCAGGTGATTATCGGTGTTGTGACAGAGACTATTGGTGCACTGCTGTGCTATCGGCATTGCAACGGCGATTATCGGCATCGCGCGGTGATTGTTGCGTGGCGGTGACCATCAGAAACTCTCGTAGCTGTTGCAGCTCTTCTGTTTTACAAACTCAGATTTTAGGGATTTGAGTTATGTAATTTAATTTTTGGATGAGAAATAATCTATACCATTAGATATATCCAATGGTTTAGATACCATTGACAGGAGTGAAAGGAGGATAAATTGACGGGAGAGAAACCAAATCCTTGCATGTACACCTCCACTGCAATCTCTGCTATTTTGGACATTGTGTTATTCCGCGGCTTTCAACACTTGAGATCCACATCGGTTGATTGGCGTCGTCAAGGGAAGCTCTCCCTTTTCTTTTAGTGATCTTTTCAGTCGTACGACAATGGCTGCAACAAACCTCCACGACCTGTCAAGAGTATCATCATGCGTCAACCTCCAAGACCTTTCAGCACTATCGCGTCACCATAAGCCCACAAGGTCCATGGGAGGAAGGCCTCAATGACATTTTTCTCACGACGATAGGATCCACCTACAAGCATGATTAGTCGATCCAAAGCTGCAGAAGAAATCCCAGTGATCCAATTTGTCATAGACATTTTTCCAGTTCTT
>TRINITY_DN42205_c0_g2
ATATTGCTCCCGAGCCACAAAAAAGCAGTAGAAATTTTTCCTAAATGCATGGAGACAAAGGGAGATTTTGGGGAACAAATGAGCGAGTACAACCCTGAGAGCTCCCGATTCCTATTTATAAATGGTGAAAGGATGCAATGGGAAGTGTAACGGCTAAAATGAATAGGTATCACGAAAACATGGTAAAACGTCTCAAAGACAATCAATTACATGCTTGATTTGAAAAACATAAAACCTTGGGCCTTAAAATCTAAGCTTGATTTGAAAAACGAGAAATGATTCAAATCGAAGGCAATCAATTAC
>TRINITY_DN3056_c5_g1
AGTGAACCAGAGGAAGTTGAAGAAGAGAGTGGCTCGTCGCCTTTTGTGATACCCATTGTTCTGGAGTCAACCAGGGGGTCCCATTAGAAAAACCAGGAGGTGCGCTTAGCATGTAATATGGATCAGCCCAACCTATTCAGCCAATATCCACCTCATGCGAGCTCAACATGCTTGGACGGTCAAGATTGACTCTACCCATCCAACAATCCACGAGAGGGCACGATTTCCTATAAATACAGGCAAACTTTGCCCAAAAAAAGGTTCAATCTCTAATTCTTA
>TRINITY_DN42205_c0_g1
CATTGTGTAGTGTGCAAGGCTGTTAGATTGTCGCGATGTGCGCCACATGATGTGGATCACTGTTAGATTGGTGCATTAGGCACCATAAGATGTGGATAATCATTGAATATGATATCAAGATATTTCGGGGAAGTGGCTTCTTGAGTATTGGGACCCAGCTTAGAGTTGGCCTTGGCCCGATTCGGAATAGTTTCCTCCCTAGGCGAT
>TRINITY_DN20710_c0_g5
ATGTGGCAGGGTAAAAGTTGCTGCTGAGGAATCATTTTCAACTACTAATACTGTTGCCGCAGATGACTATTATTCAGTTTTGGGTCTGAGTAATTTGCGACATACTATTGTTCAGACTTCTATTGCTATAAGAATATGATGTTTGTAACAATGATGTTCAGACTTCACAGCAATGAAGAGGAACAAGAAGAGGAGGAGGCTGCATTTGTAACTGAGATAGAGGAATGCTTCTTGAAGCAGT
>TRINITY_DN27892_c0_g1
ATTGAATTGGGGTCTCTTTCGTTCCATGATAGAATCCCCTCAACCTTCGTTCGCAATGTTCCAACGTGGTTTGACCGTATTGTTTATTCTGATTATGAGAAGCGGTTTTGGTTTCAGAATCAATTCTAAGCTGAAGCAACTATTTGTAGCTTTCACGCTGACCTTGAATCAAATCTGACTTTTTGTAATTTTTTATTAACATGTTAAAACTCATTCTGATAATTAGCCACTAAAAAGCAATTTTGATCCAAATATGAATCGATATACTTCACTTTTTTTGTGAATTCATCCAAACATAAATCACTTTACGTCCAATTCACTTTTAACCAAAATAAGTTTTTACAAAATCAATTCATTGAAAATCAATTTTGACCACAGTAGAATCAAACACGCAC
>TRINITY_DN20710_c0_g7
TAGAAATTGTGGATTTAGATAACTTCCATTCATGAATTGATGATGTGTGTTTAGATATTTTCTTTGCAATTGCTCTGTCTGTGTTTGAGCTTTTTCAATTTTTTAATCCAAGATATATCAAATCTTGAACCTGGTTAAGAAGTGAAAGTTGTTATAGTTCTGGGATATTTATTTAATGTGAAGTAGACAATTGCCCTTCTAATATATGATGAATTAGCGAACTAGAAACTAATGGAGTTTTCCCCCTCTGC
>TRINITY_DN28145_c0_g2
GTCTGTTTATCGGCGCGGAGGTAGACAAAGTGGACACTGGCATTTGGGTCCTCGTCGTAGAGTCTGGCGGTGCGGATAACATCTCGGTACTTCTTCTTGAGAGCGCTGCAGGTGACGACGACACCTTTGGCGCCATGCTTCAGGGCCTCTAGCGCCTGGTCTCGTAGGAGAATGAGCCAGTCCCAGCGGTCCTCGTCGTTTAGCGGGATTCCAGCAGCCATC
>TRINITY_DN20710_c0_g1
TGCTTCATTATTTTGTTGGAATCTTAATTTTTTACTCTTAATTTGTTGTTTATGCTTTTATGTTGGATTTTGTGTTTGATTTTCTGTTTATAGGTGAATGCTTGCGGTCATGCAGTGTAGGATACTGTTATGTAACTTTATCTTCTGACATGAGTAGTGAGCAATAGCGGTTTGATCATTGACCAAAGATTTAGCCTTTTGATTCCTTTAGCCTTTTTTTGTTTCTACTTTGGCAGTGAGAATAGATGCATTTGTCTTTAGGCTATTGATTATCAACTGACTTACTATCTTCATCATAGATGCAGCCTTCAAACAAAGTGATGTCAGTGGGTGAATTGGAAAGCATTACTATCATTGATAGTAAATAATATGATTTATTACTATCATTGATCAACTTATTTACTATCAACTGGTATCACTTTTCTTTAGAAGTCCAAATGTAGAACTCCGGGCCATGAATTCACAAACAGAGACAGACCCCAGAACATTATGTTCCATTGTCCTCTCAGAGGTAATTTGTGACATTCTACTGTTCAGACTTCTATTGCTACAAGAATATGATGTCATTTTTCACTCCAAACTGAGGGTGGTTCCACCGACACAACTAAGGTATTTTTTTCATTCATGTTAATGTTAGTATTTGATACTTGAATTTGAAATAC
>TRINITY_DN17758_c0_g1
CTTCGGAAAGCAAAAAATTATAGTAGTACTATTCTCACTTCCATGCCTCACTTGAATGAGAATTATATTATCCAGTTGGTTTTCTTGGAATAACTAAAATAACTAGTACTATACTCGTGCCCCGTGCATAAGCACAGGTCCGACTACTTTCGTTACTGCTGTATAATCCTCCTTTCCTAAGAACGGGCAAAAATAATCTTCACATTGAGTCAAGCAGGAAATGGAGTAGTTCTTGTCTTGCGCAGTAAACTGATTCTCCAAATCTCTCAATCTTCGAAAAAATAATTTAAAAGGCATGACAAACATGGTCTTTCTTGTAAGCTATGTGTTTGTTATAGGACCCTTAGTCACCAGATTCATTGTTGTCACCATCACCAATTTGCAAATCTGATGCAAGAAATGAACTCAACTTATAAGGACCAATAAGAAATTAACCTAAGTAAAAGAAAATTTCTAAAATTTAAAATAAGT
>TRINITY_DN20710_c0_g3
CTGTTTATGACCTTTGAAAGATGGATTAAAAATTACTGTCTTCAAATCTGTTGCAGTCATTCTCCACAAGCAGCTGAGCCCGAGTGAGTGAGACGAAGACATGTCAGGTAGGAAAGAAACAGTTCTGGACTTGGCTAAATTTGTTGACAAGGGAGTTCAAGTCAAGCTCACCGGTGGTATACAAGGTTCAGTTCTAGCAAGATTTGATATCTTCGTTTTTGCACCGATAACTCATCACTTCACTCACCAGTCACTGAAGCGGTTTGTTCTTGATAACCTTCACAGGAATTCATTAAATATATTTGAA
>TRINITY_DN43509_c0_g1
ATAGAACATGTGATAAGTCTCAGGCTAGAATTACAGGACTAGAACAACCATACTACAGTCATCACATAATCACTCGAAAGTCACTCATTAAGGCAATCCGTCACTATGGCATGTAGATGTATGAGAATGCAATATATACCTGTGGATCCATCATCACCGCAATAAGCCTTGAGGGCACATCACCGCTTTGGCCGAAGCCTACTCACCGCATGGCCGAAGCCTACATCACCGCTGAATGCACATGGATGCATGCGACACTATGAACATGCATCAATCACATTACATCATCATCATCAATTATATCCCATCATCGCTAAAAATATCACATCAGTATTTATATCATCATCGCTAATCATCATCGCTAATCATCACCGCTAATCATCACCGCTAATCATCACCGCTAATCATCACCGCTAATCATCTTCGCTAATTATATCACATCATCGCCAATTATATCACATCATCGCTAATCATGTTACTCACCCATTGGCCGCTAAGGGCATTTTTGTCAACAAAACTAGCCACTAAGGGCA
>TRINITY_DN4245_c0_g1
CGGGAATATTATAGTGACAGGATTGATATAATAAGTCGCTATGCATCAAACTTTTGTTGCCACATATTCCGTGTCAATGACTCCATTCCTTGTTATACTTGGGTGAAGTTCCTATCCTTATAGATACATAATCTTATTACTCACCAAAAAAAAAGATACAAAATCTTATTCTAAGCTAAAACAATGTACCAAGAAAACAAGATTAAACAAAAAGGATATTTTCACGAATAAAGGCTATTCTTTTCACTCCAGCCTCCAGCCTCCAGCCTCGAACAGCAACTTGCACAAAGGAGTGATATGCATTGTGTCATCCATTTTTTTAAACTACCAAGTAAGTTTGGTATGTTGAATACAATGACTTGTTTCTGACACAACCAAAGTCAACAATTCAGTATTCCGGGATAACATCGAACTGAATGTGACTTGATATCTCCATGGAGGTGTGTAAGAATACCGAGCAGTCAATTCTACAACAAATATCGTCAATCTGGGCGGGGCAACAAAAAGCTAAAGCCAGAGTTTTCACGGATTAGTGGTGGGGGTTCTATATCTGAGATATCTATCGGTTCCCTTGACTTTGATATGTCATCAACAGAAAACGGAATGCTTGAATCATCATCCAGCAAGAAAGAGTTACTAACTGCATTATTTGAATCTTCAGTCATCAACACTCTCATATTGGATATGACATCAGGGGATACACTGTGTGTTCCATATTTGTCATCCCAGTACATGGTGCTAATCCGATATAGCTGCTGAATACTAAGGACTGGGCACAAGTCATGGCTTATTTCATCCAGCGTTTTTTTTGGTTTCTGATGAATGACCAGAAATCCAATAGCTTGTCTAATATGTTTGAGCTCATCCCAGGCTGAACCTGCGTACTCATCTGTTGCTTTAAAACACCAATCCTCTAATTCTGCCAAACCAGCTTTGACATATTCTCCATTACTAAATGAGCAGCACTCCCGTCTTAAAAGAAGACTATTGAATAATTGTACATTGATGAAAGAAAAAATTTGTGTGAACACCTTACGAACCAAAAATGGGGGAACATGATTTGCTTTCAAAGTATTTAAAAAGTTCCCTAAGCTCTTCACTATCCCCTGCCAGTGAGCAATCAAAGCGCGCTGGGCATCAGTGTTTGCAACCGAACGTGATGATCCCTTAACCAAGCTTGCTCTGGATGTTCTTGGTGCCTGGATGCATAACCCAAGCAAGGGAGAAATTTCTTTCTTCAAGTTATCACGAATCATTCCATATATCTTTTCCACATATGCTGTAAGCTGCTGTTTGAAAAGCAGAGCTGGGTACTTGGCTTCAACATGTCTTAATGTATCTACTCCTCTGCTTGTGCTACCGTTGATTAGGGAAAGATTGACTCCAGCTGGAGCTCCACGAAAACTTTGAGTCATCCTCCCAAAAAGAGTTGCTGATGAAGAACGACGGTGACGTTGCGGAACCATTCCAGCAGCACCACTTGCTTTGAGTGTGTGCTGGAGTAACAAGAGAAGTGTAGAAGCATTGGATAACCAATAAGCTAAGACATCATTGTTATCCTGGGTCTCAATTGCATGGCCAATAGTTTGGATGATACGATCAAAAACACTAGTACGCTCAACTTCAAATGATCTCCAATGCAAGAGGCATTTGTATATGATACAGGCAGCAACTGGTCTATTCCCAGAAAAGCCTAGATGTTGTGCAATACATCTAATGAGCAACTCTTGATTCTCTTGCTGTTTTTCATTTAGTGATTTCTGTGGTCTATCGTCCACTTCAGAGGATTCTCTCTGGTAGGGTTCTCTCTGGTTCATTGATGGGCTATGCAGTTCCAAAGATGTCTTTGCCTCCACTGCAATATGCCCACTTTCAGCAGCTCTCTGGATGATTGATCTAGTGCGTCCCGGAAGGAACTTATTAGGTGTCATGGACACAGCTTGTTGACGCAGAACCTGATTCTCTTGTTCTAAATTAGTTATCTTCTCTTCTAGCCTGGTCAATGATTCTTGGAGCTGACGACCCTTCTTCTCCGTGTCTTCTAATTTTTTACCTCTTTCTTCACTACAAACTTGGGCTTCAGCATATTTTCTTTCGAAGTCATTGGCTTTCTGTTTCTCTGACTCCAGTGAAGTCTTTAGGCTTTCAACTTCCATTCTCAGCATCTCAATCTTCTGTGTATCTTCAACAACAACCTTCGTTTCTTGAATGACAGGAGGTGCTTCTTCAATAGCTTTCTTTGCATTCTCTCGCTCCTTGAGGAGCAGAGCATTAGTTTCATCAAATTTCCTCCGCATCTCCTGCAATGAATTCTGTAGTTTGGCTATCTCCTGTGCTTTGGATTCTTCTAGATTGGTCCTTAAACCTTTTTCTAGTTGGAGACGCCAGGTGAGTTCCTCTATTCGTTTTTCAAGCTTATTCTTTGCTTCTTGAAGTGCCCCAGTTTCTCTTGCAGCCATTTTCAGCTTCTTAAGTTCTCTCCTGGCTACACGCCCCCTCCATCTGCATTGTGAAACTATTGCCCCTTTTTTTAGCCTCCTATAATGTAACGCAGCTTTGTGGCACTGCCACCGAGCCTGAATAATGATGGAAGCTTTAGTCTGTTTCCGAAGTCTGAACTCCTTGCGAGCAGCAATTGCCCTTAATGCTGTTTGCAATATTAGTGCTGACACATGAAGTTTTTTATAAGCCTTCCTAGCTTCATATCTGCGTATATTCTTTTGAATTTTCTTAGCAGCAGCCTCCCTTCTAATTTTCTCGTAGAGTTTGCATGCAAGTATTCCTCTCCACCGGGACTGCACATATATGGCCTTCTTTCGCAATGCTAGATAATGTTTCCGAGCTTGATGGGTCCGTATGCGTCGTTGAATAATTTTTGCTGCATTACTAAGTACTTGAGCTCTCCGAGCATCTAGTTCAGCCATTTGACCTGCTCTCAAGAATACCTTTGTTTTTCCAATCTGATATCCTTTAAGCCCCATCTTTTCCAGAATCTTTTGGCAAGCAGTCTTTTCATCACGGTTTGCTTCCATGACCTCTGGAGCAAGAAGGCCAAATCTGTTTACAAATTCAAAGAAAGGGCGGCGAGTAGGGTAGCCAGCACAACTGATTCTGATAGCCTCCAGCACACCACCACAACGAAGTTGTTGCATAATGTTAACATTCTCGAAAATTGCAGGCTTGAGGAGGTTGTTTGGTTTCACGCATCTAATGTAGTGGGGTTCAGTAGAATTTAATGTTTCCATTAGTTGCTGTAGTTGTAGCTTAAAACGAGCACCTATTGAAGAAAATTTGGAAGATTTTGATGTCTCTTCTGGAAGTGGTGGAAAAAGGCCAGATACAAAAGGGCATTTTGAGGCACTCAATAAATCTTGATGTTCAGGAACCACATAATCCTTGTTTTTGTCTAAAAATTGGTCAGACTGGTATGTCACCTCCCCAGCATAATGAGCAATGGTGAAATTTGTCCGAGACAATTTTGGCTTAATAAAGCGCTTGTTATTCTTAAATGTTTGATAAAGCTTGTTTGCAAATGTTTCATGTGTTGACTTTGGAAACATACTGAAAGACAAAAAAACAACAGAGGAAGTAGTAAAATCAACTAGCGAGCACTTAAAAGGAAGTAGTATATGGAAAGTAACAATATTTTACCAAGCTTCATCAAGGAGAGCAATGATTCCTCCGGGTTTCTTCTCAATAAGGTCCAAAACATCTTGGTTGTCAACAAATTCAATGTAGCTCCAATCGATCTGCTCCTTTGTATATTCTTCTTGTTCCATTTTGAACACGTGCTGGTTGAAATGCTGCTGCAACTTCTCATTTGTGAAATTAATGCAGAACTGCTCAAAACTGCAGAGCACGACAAACTGTTCAATTTAAAGCTTTCAAAACCATAGATATCAAGGACCCCAATCAAAGATTTAGAATTGGGGTCTTGTCCGATTGAATTATTAATCTTGTCCACCAGCCAGTCAAATAGCCGAGAATAAATTGTTTTTGCTAATCCATCTCTACTGACTGTTGCACTCTGAGGGTCAAGGCTCCGTTTTATAACTTCTTCGGGGGTGATCATGACACGCTTACATAGTGCATCCTCCAAAGCATTAGCATCACACATCAAAAGTTCAGCAACTGTTTTAAGGTGGAAATTGGCTTTGTCATCTTTTGGAATTGACGAGTCAACTTCCTTTCCTTTGGTAAAATCAATATTACCAATATGAAGAATTGCAGCAACAACTCTGAAAATGGCTTCCTGCTCTTTTTGGCTTATTCCAACAATATCCATGGCCCTACGGGTGGCAAGATACTCACGAGCATCACTGATATCAGCCAGTTCGTAGCATTTTGACTGGTTAAGGTAGTGAAACGATTTAGGATTTCCTAATTTGTATTTCTCAACTTCCTCCTGAGGTGCAGCACAAAGAAGATAAAAGCAGTGGTAGTTTCGTTCAGGATCATTAATTTGACAAACCCGAGATCTCTCTAGGAGGTATGTTCGGATTGCTGCTCCTGAGATTCTTCCACTCTTATCAAATTGGATCTCAACAAATTTACCAAAACGACTAGAATTGTTATTCCTGACAGTTTTAGCATTGCCAAATGCTTCCAAAACTGGATTTGATTCAAGAACTTGTTGTTCAACTGTTCTTCCTTCAGTAGCAGCTCTACCGCCTAAGAAAGCTAGGTATTGCATAAGCATTTTTGTAGTTTCAGTTTTACCAGCTCCACTTTCCCCACTGACCAGAATAGAATTGCTTCTTCCTTCATGAATCATCGCCCTGTATGCAACATCAGCTACTGCAAATACATGAGGGCTTAATTCACCAAATGGTGCTCCCTTGTATTGTTGCATCATGTGCGCACCATAAATATGAGGCAGCCTTTGGAATGGATTTATTGCAATCAGAATATTTCCGGTATAAGTATATATTTCATTCAATTCATATCTAATTTTTAAGTTCTGCAGGACTCCAGGCTCATGCAAATAGGAAAGTTTAGTCATATCATCCACTCCGCCTGGAGAAGCTTCCATATCCTTCGGAGTTATTTGTGATAAATTTGCAACAACCTTTTTTCCATTGGTAGTTTCAATTTCAGCATCCTTTCCATTGATTTTTAATACCTGTCCATCAATCCAGGCTACCTCTGGGTCTTCAATCCAGACATGAGAACCCACAATAATATTCACCGAAGTCCCCATTATAGAGGTCTACGTTGGAAGCTTTAGGAGGTCTCTGAGAGTTTGATCATGAAGAGAAGGAAATCGGTGAGGGTTAGGGATGTGATGGTTTGTAATTGAACTGTGAATAATGAAAGGCGTTATGATTAATGCGGCAAAATGTGAATCCGAAAGGGAAACGTCATTTTTTAATTTTTGAGAGAAACTGAAATTGAAGGAAAGAGAAAGGAAGAAAGAAGAAGAGAGAAGTGAAAGTGAATGTGGATGGAGATGGAGATGCAGTGGGTGTGGCTCTGTGAAGGGACATTCTTCACTTTGACCTTCAACTTCGGCACCTTGTTGTTCTTCTTCTTCCCTTTGCTTTCGCGCCATCTCGTGGCTACGAATCACCCATCTCTCTCTTCTCTCTCTTCCCTCTATTTCTCTTCACTTTTTAACGGAATTTCTCACTCTCTTGGTTGTATTGGACAGGCTGAGAG
>TRINITY_DN4245_c0_g3
GGATTATTGAATCATACTTCAAGAACTTGCTGTTCAACTGTTCTTCCTTCTGTGGCGGCCCTACCACCTAAGAAAGCAAGGTATTGCATAAGCATTTTTGTAGTTTCAGTTTTACCAGCTCCACTTTCCCCACTGACCAGAATTGAATTGCTTTTTCCTTCGTTAATCATTGCCCTATATGCAACATCAGCAACTGCAAATACATGAGGGCTTAACTCTCCAAAGGGTGCTCCCTTGTATTGTTGCATCATGTGTGCATCATAAAGATGAGGTAGTTTTTGGAATGGATTTATTGCAATCAGAATATTTCCAGTATAGGTGTATATTTCATTCAATTCATATCGAATTTTTAAGTTCTGCAGGACTCCAGGCTCGTGCAAATAGGACAATTTAGTCATATCATCGACTCCACCAGCTGGAGCTTCCGTATCTTTGGGTAATATTTTTGATAACTTTGCAACAACCTTCTTTCCATTGTTACTTTCAACTTCAACCTCTTGTCCATTGATTTTGGATACCTGTCCATCAAGCCAAGAAACCTCTGGATCTTCAACCCAGACATGAGAACCCACAATAATATTGACTGGAGTCCCCATTATAGAGCTGTGAAGCGAAAAGATATGGCGGAATTGAGCATAGAGAGCAGTGATAGATTAGGGATGCGATGTGGTGATTGAGATGAGGGGAGAGAGAAAATGAAAGAGAAAAATGAAGAGAAGGAATGTGATTGTTGGAAGTGGGAGTGGAAGTGAATGTGGATCGAGTGGTTTCTGGAAGCGACATTCTTCAACACGCCCTGTAACTTCGCAATTTCTTCTTCTTCTTCTTCTTCCCTTTGCTTTCGCGCCAACTCGTGGTTACTAATCAACTCTCTACCCTTTTAACGGAATTCGGTCTCTTCTTACCTGTTGGACAAATTTTCAACCTACACAGATATTGCATGCTTTGTCTGAAAGGGTAAAGAAGAAAAAG
>TRINITY_DN7280_c0_g2
CATGCATTATATTTAGTAGTGAAGAATTTCACAAGTAGACATCCATTTCAGTCTCAAATAGTTTAAACAATCATGTTAGGTCCAGATAAATCATAAAATACACTCGAAACTCTGAAACAGTATCCGCAACTAAGAACTCAAAGGCAAAGAAATAAATTCAGAAACAAGGATGCAATAAATTCTACCATCAGATGAACTAAAACTCAAAATCAGTCTTCTGGTTGATCAACTTCTGCATATGCAGTTTCAAGGTGTGCTTGCTCAGCTTCACGAACCTCCTTCTCGGTTTTCCTGCCCTTCTTTGATTTGTAGTACACACTCATAAAGGTTCCAACAGCTCCATACTTCCTCCTACATTGCTCATAGAGACCAGCATCAAACATCCTCCAGAAGCTTTTCTCATTCAGCTCAGACACGGCATACTGTGGCTGGAAACTATGGTTTTCAATCAACCAGTTCTCCATTTGACGCACTGCTTCCGCACCATCAAACACCTCACCTCTTAACACAGGACCTGGTGCATAGTAAACTCCAACATCTGTGTACATTTGAGCAGTTTGTGTGTCTCCCTGCCTGCGTTGCAGTTCAAAGCCTGGTTCTGGGGAAACCATAGTTTTGACAGGCAGCTTGAACAGTTTGTGTGGACAGAGCCAAATGGGGTAGATCTCCATCTCACGGTCAACCCATTCTAGTGCATCTCCCACCTTGTACAAAGGAACAAGCATGTCCTGGATGACATGCATTTCATGGTAATAGTTTCTTATAGCTTCACCTTGAGTTGCCTTGAGCAGAGAAACCTTGGGTGGCATCAACCAGCCAAGCAGGTACCTAAACCAAAATTGATCAGCAAATGGGAGGATAAGCTTTCCCTCCCAATACAAACACCTTGTGTGTCTGTGATAATATTCTCTTGTAGGAATGTATTCTACAAATTGTCCTTTCTTGAGTGCTGTCTCTGCATGTTGGTAGAACCAGGGTTTGAACCACCATCCTACACTGTTAATCTTATTCCCCTTCTTCTTGGCCTCTTCTTTCGAAGCATACCTCCCAGTCATGCACACAGCTCGTGTTGGCGAATAAATCATAGTTTCAACAAAGTCAGGAACCTTCTCATCATTATCCTGGTCCCCATCTCTGGGAGCAAAAGAATCAGCATATGCCTGTGCAATATCTTTCAGGTTACCAACAACAGGTTTGTAAGTCAGCTTCATGTACTCCTTAATAGGTATAAGCTTGATCTCAGCAGCAACAAGAAGCCCAAGTGTTCCTTGAGACCACGGAATAGCATAAAACAGATCAGCGTATTCATTGTCCTTGGTGGCCTTAACAAGAGACCCATCTGCCAAAACAATTTCATAGGCCACAACAGTATCAGAAAAGAGGCCATATTTGTGGGAACTTCCTTCAATCCCATATCCATTAATGAGGCCACCAACAGTAAGATCATCTAACTCAGCAACCACAGCAAGAGCAAGATTCATAGGCACAGTCACCCTACTGATCTGCCCCATGTTAACAAGGGGCTCCACTCTAGCAACCATTCGCTCCCTATCAATGTCAAGTATGTTCCTGAAAGCAGAAAGATCAACTTCGAAATGACGAGCCCTCTTATAATCAACATTCCTCATCCCAACAGCAATCCACGGCTTGCGAGCCGTGCAGACAAGACCATCCTTTGAAGGGTTCCTCTGTTTGAGACGCTTAACAACCTTCTCGACATTCTCATCATGTTCCTTCTGCCTTGTCTTAAAGGACTTCCACTCAGATCTCACATCCCCAAGGTATGTTAGGAAATAAAGGGTAAATGAAATAGGAAGGACCACAAAAATAACAAGTATCCATCTAAACTGAACAAAATAATCCACCCAAATCTTCTTCCTCTTTGGGCGCAAAGGAGCCTCAAGATCTGACATTGCTACACTTTCTTAATTGTCTACAGTAGCTAAGGTACGGTTTATCCGTTTGTTTTTTTCCGATAAAATGAGAAGAGAAAAAGGCAAAGCATCGAATCTAACAATAACAGTAGTAGCAGATTTGATTTTGCCTTGTTTGGCTAAAATGAAAACGGTGAAGTAGTAACCGTTTGTGAAGCGAATAGTGAGTGAGATTACTAGATTAGTGAGTTGACAGAGAAGATTGTGGTAAAAACAAGAAAGCAGATGAAAAAAAACGAGAAGATCGAGATAGTCAAATGCACGTTTTCTGTTGCAGTATCCAAAGACAAGAAGCAATAGAGAGAGAGAGAGA
>TRINITY_DN47231_c0_g1
CACTCAAATATTCAAGAATGTGTGCTCTCACAAAACAACTAGAATTGAATCTTGTCTTCAGATTTGTTAAACCCTGTTACATTAGAAAATTAGTCACTAGTGTTCAGTAATACCTTTGGAACAAAGTTGTTTAATTGGAAACAGAATTGATACTAACTTTGCATACGTACACAATTTATGATGCAGCCACATGGGTTTTTCAACAGCTCGCCAGCTATAGATGTTCCGCCAAGCCCAG
>TRINITY_DN33973_c0_g1
TTAATGGAAAGTTGCCGAGTTTTTGCACTTGTGCACTGTTTTGAATTTTTATCCAATCTATTTGGTGCTTTCATTGAGAAAGCACCGTCCCCATTTCTGATAGCACCGAAACTTCCCACCACTTACCCTTTAACGCATTTAATGATTCCCACGGAGCAGGTACCATTTTGTTTTAATTGTGGGATTTATTTCTGACTTTCCAGTTATGATTCAAGAGCATACCTTGCATTTACCTGTGTTTCTTTTATCTCTGTCTGCATGCGGATTTAGT
>TRINITY_DN45891_c0_g1
ACCCATCCAAGATTAAAAGTCAAAAACAGCGCAGTAGGAAAATAATTTGAGGCAGAAAAGATACACACATCAAATTCCATCAAGAAAGAACGTGTTCTTTTCAATGGTAACAAATCAGCAAATCATATATAGCTACTAAATTTCATGTACAGAAATTTAAGAATAATTATTTGCACTCAAATCTAGGTAGAGAGATTCTGTCATCATCATGAGCCAAAATATTTTTCCCTGACTAAGTGATAGTAAAGCATAAATTGGTCAAAATAAGATCCGGTCAATTCGTGAAAAACAACTATTCCATCTGCATAAGTAAAAAAATCAGCATACTAGGTTTTGCAGATAGAAGACAGATCATAATGCCAAACTTATC
>TRINITY_DN50405_c0_g3
AGTATTTCTGAAAATCACCTGCATAGAGGCATGCCCCAAGAACGGGTCCAAGAGGCCCTACTGTCAAAGTATGCACATACAAAATGTATACAGTCATCCAATACCACAGTACAAGTACTACTAAAATGAAAAATACAAAACCCTAAACTGATCACTAGACTCTATACCAACAACACACTATTGCACACGCCCACATGCAACGCATGGATCCTGACTGGCTCCTCCTCCTCATTACTGACCATGCACTCCATCATCGGCAGGTGGTGGCAATCATCC
>TRINITY_DN50405_c0_g2
CATGGTGTACTAACTTCATAAGGGTAGTGATATCTCACATACATAGATACGTAACATAAACATCCGTGTGATAAGTCATGACTGCACCCAACAACAAAAACAGAATACTCTGGAGTTGTGAATTGGCTTCATCAAGGACCACTCATAACTCAAGAGTATTTCAGGCAATCACCTGCATAGAGACATGCCCCAAGAACGGGTCCAAGAAGGCCCTACTATCAAAGTATGCACATACAAAACGTATACAGTCATCCAATACCAGAAAACAAGTACTACTAAATGCAAAAT
>TRINITY_DN50405_c0_g1
AGTATTTCTGAAAATCACCTGCATAGAGGCATGCCCCAAGAACGGGTCCAAGAGGCCCTACTGTCAAAGTATGCACATACAAAACGTATACGGTCATCCAATACCAGAAAATAAGTACTACTAAATGCAAAATACATAAACCCTAAGCTGATCACTAGACTTTAAACCAACAACACACTAGTGCACGCACCCACTGGAAACACCTGCATCCCGACCGGCTCCTCCTCCTCGTTACTGACCATGCACTCGATCATCGGCGCTTTGCTGGCTCTTACTGCTCCTTCGGACACGGTTCCAACTCTGTCACCCCTCTC
>TRINITY_DN18313_c0_g1
CCCGAACCGAGAACTAAACTTGATAGTGGCGCGGTGGAAATAAACTTTGAACCGAATTAGAACAACAAACTATCAATTGAGGTCTGGAAACAATTGGTGCCATAAGATCATAAAATTTCAATATCGTTTTCTCTAAACTACAAAAGAAGCGTAACAAACAAAGAGTTTCACTTTCGGACCAAATAATGGGAAGGATCGTAAACTTGATCAGTGTTATCGTCCCCAAAATGCAATTTAAAAACACTACATTCACAAACAATAAAAAAAACTCAAACAAATGAGAGAAAATGCCTAAAACAGAAGAGAGAAAGTGGATGTTTGAACTGCAACACGTATATCTGGGGACCGAAACCAAAAAATAAACGTAGTTCCTGGACAGAGAGATCAAGGCGATCACGGCAGTCCAAGATGCAGTCAATGAGATGGCCAGACGCCGCGGCACCCGCAGGAACAGCACTGGAAATTTTCAAACGTGCAGGAGAGAGAAACGGCGCGTGGGGGCGCGTGATATCTCTGTTGAGTCTGAAATTTGCATGGCTGTGTAGATCGGGAGATTCCAAACCTTTTGGTGGTGGCTTCGCCAAATAATGTCTCCGGAAAATTTTTCCGGTGGCGGCAGACGGTGGTGGGTCTGCCGGAAACTGAAAAGACATGCCAGAAAGAAGGAAAACAGCAGAAGAAGACAAACTGAAAAAGTTGATTGCAATGGTGAGAAGGAAAAATTGGAAATTGAAAAAGTGGTGCTGCTTAGAGCTGGCAAAATGGGCTACCCAGCCCGCATCGGGCCGGCCCATATCGGGATCGGGCTTTTACGGATAGGGCTAAAAAGCCCGGGTTGAAATTTGGGCTCATCCTTTGTGGCCCAAGCCCAGCCCTATACGGGCCGCGGGCTTTACGGGCTA
>TRINITY_DN18313_c0_g3
TGTTCATCAGTTCTCCCTGCGTGTTTTGTTACTTGCGGCGGCTGGTTGGTGAAGGAGAGAGCCATTAGGGTTTGTGATGTGGGTTGGTTTATGCGATGTGGGCTGTGTGTGGCCCAAACATTGCTTTCTCAAGTGTTTTTAATGTTTTTAACTTAAAACAGTAACTTTTTTCTAATGGCCTTGGCCTAAAAAAGTGTATATTGTAAATGTTATTTAACTATTTTTGTGTAAAAAAAAATTCTTTTTTCAGACCACACCCCCTTTTCTCTAAAATACCCCTTTTTTCTAACCACACCCCATTTTCTCTAAAAATACCCCTTTTTTGAATTAATAACCCTTTTTATCTAGGAAAAAAAGTAGAATGGTACGATTTTACGAGTTTACGATTTTGTTAACCCCTCTGATTCTACAAATTCCTACAAGTATTTTTCAGTAGAATCTTCCGACTCTACTTGCGATTTTACGGT
>TRINITY_DN18313_c0_g2
AAACGCCTAAAACAGAAGAGAGAAAGTGGTTGTTTGGACTGCAACACATATATCCAGGGACCGAAGCCAAAGAATAAACGCAGATCCTGAACCGAGAGACAAAGGCGACCACGGCAGTCCAAGAAGCCGCCGGAGAGACGGTCGGACGCGCCGCCACTCGCCGGAACAGCGCTGGAACAAAGGCTAGGAGAGAGAAACGGCGTGTGGGGGCATGTGAAATCTCTGTTGAGTCTGAAATTTGCATGGCTGTGTAAATCGGGAGATTCCGATCCTTTTGGTGGTGGCTTCGCCGGAAAATGTCGCTGGAAAATTTTTCCGGTGGCGGCAAACGGTGGTTGACAGTGGTGGGTCTGCTGGAAACTGAAAAGACACGCCGAAAAGTTGAAAATAGCAGAAGAAGACAGAAACTGAAAAACTAGAAAGGTGATTCCATAAGTGAAAAAGAGATAAATTGAAAACTGAAAAAAAGATGGTATTGCCGACGGCAAATGTCGCCGCCGGCAGCGATGGTGAATTACAGAGACGACGTCAGAAGATCAGAATCTGGCTCTGATACCATGTTGAATTTGTATGTCTGTGTATCTACAATAGAGCACACTCATATCTATTTATAATGTAATTAGGAATCAATTACAATTAATACTAGTAAAACCTAATTGATACTAATTAAAACCAATTGATATGGTAAATCATATCAGATATTCTAACACTCCGCCTCAAGCTAAAGCTTACTAAGTTTTTAAGCTTGTTACATGTATACAGTTATAGAGAAAAACATAACAACCAACATAATCAGACCAATGAAGATATCTTGGAAACCACGGAGAACACCAGAAGAATCATCCAATAAGGTCCGTGCCTAAGAAGAAACCACCTAGCAACAATTTGTCGAAAAACACTAGCTACTAACAGTAGGTAAACCAAACCAAAATGATTATAGGCAAGCGCCAAAGCAGCTGAAGCTTGAAAAGGAGGAAGTCACAACTTCGAACCAAACCAAAACAATATTGGGCCAGCGCTACAGCAGTTGAAACCCTAACTGGAAGATGTGCATCTTCAAACCAAACAAGAATCGATATTGGACCAGCGCTTACAGCAGCTGAAGCCCTAACTGAAGGTGTAACAACTCCAAACCAGACTGAAACGATATTGGACCAGCGCTTATAGCAGCTAAATCCTTACCTGAAGGTGTAACAACTCCAAACCAAACTGAGCGCTTACCGCAGCTGAAACCTTAACTGAGAACTAAGCATGATAGTGGTGCCGGTGGTGTCTTGAACCAAATTAGAACAACAAATGATCAATTGAGGTCTGAAAATAACTGGTGCCACAAGATCATAAAACTTTAATATCTGAACTTCAGAAGAACCCGTAACAAACATAGGATTTCATTTTCAAACCAAATAATCGGAAGGACCGTGACATTGAACAGTGTAATAGTCTCCAAAACGCAACTGAAAACCACTACATTCACAAACAACCAAAAAACCTCAAACAGGAGAGACAAAACGCCTAAAACAGAAGAGAGAAAGTGGTTGTTTGGACTGCAACACATATATCCAGGGACCGAAGCCAAAGAATAAACGCAGATCCTGAACCGAGAGACAAAGGCGACCACGGCAGTCCAAGAAGCCGCCGGAGAGACGGTCGGACGCGCCGCCACTCGCCGGAACAGCGCTGGAACAAAGGCTAGGAGAGAGAAACGGCGTGTGGGGGCATGTGAAATCTCTGTTGAGTCTGAAATTTGCATGGCTGTGTAAATCGGGAGATTCCGATCCTTTTGGTGGTGGCTTCGCCGGAAAATGTCGCTGGAAAATTTTTCCGGTGGCGGCAAACGGTGGTTGACAGTGGTGGGTCTGCTGGAAACGGTGGCAAATAGCACAACATCTGCAATCAATTCCTCACCATGATCTGTAATAACTT
>TRINITY_DN18313_c0_g5
CCTCAAGTTAAAGCTTACTAAGCTTGAACTTGTTAGATGTATACCCTTATAGAGAAAACATAACACCCAACATAATCACACCAAAGATATCTTGGAAACCATGGAGAACACCATAACAATCATCCAAAAAGGTTCGCACCCAAGAACAAACCATCGAACAACAAATTCAAGAATGATTATAGGCCAGCGACAACGGCTGAAGCTTGAACAGAAGGATGTCATAACTTGGAACCAAACCAAAACAATATTCGGCCAGCGCTAACTGCAGCTGAAGCCCCAACTGGGAGATGTACATCTTCAAACCAAACAAGAAACGATAGTGAACCAGTGCTCACAGCAGCTGAAGCCCTAACTGAAGGTGTGACAACTCCAAACCAAACTGAAACGATATTGGACCGCGCTTACAGCAGCTGAATCCCTAACTGAACGTGTAACAACTCCAAACCAAACTGAGCTCTTACCGCAGCTGAAGCCCGAACCGAGAACTAAAC
>TRINITY_DN18313_c0_g4
CTCTTTTTCACTTAAAATACCTCCATTTCAAATATTACTATATAATAAATATACTGATAATATTTTTGTTTTGGTAGAATATTACGATTTTACGAGTTTACGATTTTGTTAATCCCTCCCGATTCTACAAATTTCTACAAATTTTTTTTGGTAGAATCTTTCGATTCTACTTGTGATTTCACGGTTTACAATTTCGCTACCCCCTTCCCGATCTTACGTAAAATCTCGATTTCGACAACTATGCCTGCGCCTACAACAGCTGAATCCTTACCAGAAGGCGTAACAACTACAAACCAAACTGGGCGCTTACCGCAGTTGAAACCCTAACTGAGAACTAAAAACTAATGGTGGTGTGGTGGCTTCATGACTTTGAACCAAATTAGATCAACAACCTAACAATTGACGTCTGTAAACGGCTGAGATCAGAAAGAACCCAAAAACAAATATTTTCACTCTCGAACCAAATAATGGGAAGGATCGTGAACTCGAATAGTGTAATAGTCCCTAGAGCACAATTGATAACCACAAAGTTCACAAATAGTCAAAAAATCTCAAACAGGAGAGAGAAAACGCCTAAAACAGAAGAGAGAAAGTGGGTATTTGAACTGCAACACGTATATCTGGAGACCAAAACCAAATGCAGATCCTGGACCGACTGAGGGTGGACCGACTGAGGGAGGCGACGACAGCAGTGCAAGAATCCGCCAGAGAGATGGTCGAACGCGCTGACAAACGTCGGAAAAGTTTCAAACGTGCAGGAGAGAGAAACGGCGCATGGGAGCGTGTGACATCTCTGATGAGGTTGAAATTTACATTGTTGTGTAGATTGGGAGATTTTGATCCTTTTGGTGGTGGTTTCGTCATGAATGGTTGCCGGAAAATTTTCCGGTGGTGGCTAACAATGGCAGGAAGTGGTGGGTCTGCCGGAAACTGAAAAGACACGCCGGAAAGTTGAAAACAGCGGAAGAAGACAGAAACTGAAACGGGCGATCGCAACAGAGATAAGGGATAAATTGAAAATTGAAAAGGTGGTGTTGCCGGCGGCGGATGCCGCAGTCGACAGCAACGGTGAAGCACGAAGATAGGTCCCAGAATCAGAACTTGCTCTTGCTCTAATACCATGTTGAAGTTGTGAGAGTTTAGATAAAAAGGATGAGAG
>TRINITY_DN18313_c0_g7
GTCAACACCTACAGCTTCTAAATTTAACCTCTTAGAATTAGGAGCCCTACCTGCAGCAACAAAAGAACACTTAAGAATATATCTTTTTCTAAATATGGCAAGCAAAAGCTCCATGAGATAAAACTTCATAAAATATTCTCTCCAACCCCTCCCAAGAAAAACATAACACAGTAAAAAAGAAAACTTTCTTTGATACATAACTCATTGCATCAATGTATCTAAAAATTAAAAGCAGGTGCTATACCCCAATTCTATGGTAAATTATAAAAGTTATTAATCATGAACTAATCAGGTTTTCAAGTATCAATCACGTCAATAAAAAAAA
>TRINITY_DN18313_c0_g6
ATTAATACTAATAAAACCTAATTAATACTAATTAAACTAATTGATATGGCAAATCATATCAGATATTCTAACACTCCCCCTCAAGCTAAAGTTTACTAAACTTTTAAGCTTGTTTCATATATAGCCTTATAGAGAAAAACATAACACCCAACATAATCAGACCAATGAAGATATCTTGGAAACCACGGAGAACACCAGAACAATAATCCAATCAGGTTCGTGCCCAGAAATAAACCACCTAGCAACAAATTGTCGAAAAACACTACCTACTAACAATAGGTAAACCAAACCGAAATGATTATAAGCCAGCACCAAAGCAGCTGAAGCATGAACAGGAGGAAGTCGCAACTTTGAACCAAAC
>TRINITY_DN33345_c0_g2
TCGATTTCTTCAACTGTATTGCCCTTTTTCCCTTTTCTCTGCAACCTTTCAATGTCATTTTCTCACTCTCATCTCGTCTAAATCTAGAAATCAAAGATGCAAGAGAAGAAGGAGGAGAAGACCATGGTTGTCCCAACACCACTGTCATCACCGTCAAACTCTGAGAGTGAGCGCTTCTACACAAAAGTCAGCGACTTGTTGGAATCATCTGGAATGACTCTAATTTTGAATGTCCGAGAAACAACATTGTCAGACTTGTACCTTGTTTACTTAGAGGTTACTAGAAGAGGAGGATATCAGCAGGTTTATGCAGAAAATAAATGGGATGAAATTGTCTCTGCATTGAAATTGGAAGGGGGTAATGCAAAGTTATCCACTCAACTCCAAAATCTCTATCTCTATCTTCTTTATCCATTCGAGAAATTGTACTTCTACAGGTCTCCTCCAAAACAAGGCAGCACCAAAGCAGGCACTTCTGTAGTTGGCCCACTACCTCCAGAAAATGTCCTCACAAAGAAAGACATGCAAGATGTGGTGACACAAACAAATATAATGCCCCAATCGAAACCAAAAAGAAGAAGGCATCAGCCCAAGGTCGTAAAAGAAGGCAAACCCAAAAGAACTACAAAGCCAGCCACTTCAGGTGCAGAGAGTGTAGAAAAGATTGAGAAAAAAACAAATAAACGCGGAGGTGCTCCATTGGGACAAAAGAATGCATATCATATTTTTCTGAAGCAGGAATGTGCTCGATTAAAAACTCGTCGTCGGGACTTAGATGGCCGTAAAATCCTAAGCGTGGTTGCTGATTCATGGAGGAGCATGTCTGCAACTGAGAAGCAACCATATGTGGAGGAAAGCAAGAAGTTGAAGGAAAAGGGTAAGGAAGCAATGGTGATTGACAACAAAGAAGAAAGCATTGAAGATAGGAGGAAATGGGAAGAGAAGAGGCCTAGTGTGTGTGGTGAGACTGTTGTAAACAAAGCAGCAGCAATGGACATAGCTCTTGAAATAACTGAAAAAGCATCCAAGGATAAAGGGGAATATAAGTGACTCTACTACTAGTTATTATTGGTGGCTCTTTTTGATTTTTGAGGCAATCACTATATATGCATCCAATCCACCAGCAGTTTCACCTTTTTTGACTTAAACCAAGCTAAGCTAAGCTAAGCTGCTATGTCTTGTGGTTTTGAAATAGCAGCAATGGGGTTGGAATAGCTGGATGGGTATATAGCAATCTTCCATCCCACTTTCACTAGTGAAGTAATATGTATAT
>TRINITY_DN33345_c0_g1
CATGGAAGATAGGAAGAAGTGTGAAGAGAAGAGGCTAAGTGTGTGTGGTGAGACTGGTGACTACTGTGTAACTTCACAACCTGAGGTATATGAATCTGTTGTAAACAAAGCAGCAATGGACATAGCTCTTGAAATAACAGAAAAAGCATCCAAGGATCCCTTATTCCTAGTTGATTGGGATTCTTATGGTTCGTTAGATTTGCCAGCTGCAGAATATAAGTGATTCTCTACTAGTTTTTGGTGGGTTTTTTGCTTTTTGAGGCAATCACTATGCATCCAATCCAGTAACTTTTCCTTTTTTTTTTTGACTCAAACAAAGCTAAGCTGCTATGTATTATGGGGATGGATTGGAATAGTTGGGTGGATAGGAATCTTCCATGCCTTTTTCACTAGTGAATTAGTAGTAGTGGTAGCAGCAGCATGTATATAAAGGCATGTACTTTTGTTGGCACGGTTCTTAGTACAAATTAATGCCACCAATGGGAC
>TRINITY_DN59788_c0_g1
TTGGCTCTACAAATGCGAACAGTTTTTCCCACTAGATGATACTTCTGAGACCTCTAAAGTACATCTTGCTTCCATTCACCTAGAGGGTCTAGCCTTGCAACGGCATCTGATTTTACTCCCCGTTATGGTGACGCTTATGAGGATCCATTAGCTACCTTGGTTCAAGTCAAGCAAACTGGCTCGTTGCGAGAGTATTTGGATGCTTTTGAGCTTGCTCTTACCCAAGTAAGTCTTATTCCAGAGCACTCACTTAGTATCTTTTTAGCTGGCCTAGAGCATAACACACAAATGCATGTGAGAATGTTTAATCCTACCACTATTGCCCATGCTACTAACCTAGCTAAGTTACATGCTTCCTCCCAAACCCTTGCCAAATCAGTTAACCGTCTCAGCTCTTGGAAACCATCATCCTCAAACACAAAACCCACCCTTTCCACCCAAACACAAGGCACTACCTCATAAAACAACCCTAATCAGAAACCTTTATTCACTAAGACCAATAGAACATTATCCAATGCTGAAATGACTGATAGAAGAGCCAAAGGACTCTGCTGGTTCTGTGATGAACCATTTACACCAGGTCATCAACTG
>TRINITY_DN15707_c0_g1
AGTATTTTCTTGAGATACTTCACACATGACTTCATCAAACAAGGAAAGAAGGATTAAAGAATGTGCCTTCTCTTCTTGTTGATCGGCCAAGTCCTTAGAGACCCTTCCTTTAGCCCCCGATAATGGATCCCACGCTCCTTAAGTAACGCACGCATCTTGATGCACCATAGGTTGAAGCTATTTCTCCCTGTGAACTTGTCAATCTTGATTGAGTTTGTCATCTTTCTTAAGCAAATGCGGAACAAAATTTGTTGGAGAACAATCCACAAGGAAACTAAATGCAAAACCATGATAACAAAAGGGAGAAAGGGAGAAGGGATTAACACCAAGAAATGTTAATGCAATTCAACCTTCAATGTGAAGACCTACGTCAGCAAGTAGAGGAGGAATTTGCTAATCCACTATGAATCTTGAATGTGTTACGGATGGTGCTGCAACATTAGTGTTCTCAGCACATGTTCTCTCTCTCTCTCTCTCTCTCTCTCTCTCTCTCTCATAATAGATTTCATACTCACTGATATTGAATTTTGAATATTCTATTTCATGTGTAACAATGCCTAAACAAAGCTTTACTTATATAAGTGTGGCTTGTACAAA
>TRINITY_DN20050_c0_g3
CATCTGCAGTATGCGTCATTAAATTGACCTGGAATTACATATCAGACACAAAACAACATTAACTATCTATAAAAAAATCATTTAACTTGCAAAGTGCAATAAATAAAGTAATGCTAATTGAGGGAGATAAGGAATCATTTGCATCTTGTAAATTCTAGGTATGGGCAACTGCCTAGACTAAATTTAAATGCTTGTTATAAAGCTAAAGAAAATAATTTGATCATGACTTGGAACTTTGGAAAAAGGAATTAACTAAGTTTTGGTTCTACTATCAACTTCTCAACATGGTTCAGTAGTGGTGTATAACTATGAAAATCAAGGCTATCAAAAC
>TRINITY_DN20050_c0_g1
GTTAGATTTCTCTCTCTCTCTCTCTCTAAACACTATGTGTGAGTGTGTGATGCTCAGATTAACTCAATAATTTCCATGTCTCGTTAGAATGTTAAGGAAGAGAAAAGTAACAGAAATGCTATTCAGCCCAATAAATGGCCTAATTAGTGGACCAAAATACGGATACGGAGGGCACAGGTATACCGGTTTTAGAATTAATTTATTTATTTTAATTAAGTAAGTGTTAAAATTATAAAAGAATTGAAACCCTTCTTCTCTTCCATTCTCTCCGTTCTTCTCTTCCAGAACCAAACCCTTCTTCTCTTCTCTTCCAACCAAACCCTTCTTCTCTTCTCTTCCAGAACCGTTCTTCTCTTCTCTTCGAGAACTGTTCTTCTCTTCTCTTCGAGAACTGTTCTTCTCTTCTCTTCCAGAATCGCTCTTCCCCTAATTTCAACGGAATCGTTCTTCTCCTCTTCCTCGTGCTTTCCGTCTTCAATCGGCTCCCTTGATCGTTGCAATCTCTCAATCGGTGCCCTTAATCGTTGCAAGAAAGCGCACTCCTCCCACTCCAGAGAAAGAAAGCGCTACAGAACCCATCGTTGTGCTCCCTCTACGCTGTTTCCACGAAAGCACAGCGTCATTCACCTCGAAAGTTCGCGCACCGACTGTTGGCGTCCACGTTTGCAGTGTCATCTCGCAACCACCGCGTCGTCTTGCATGTAGTCGTCTCAATTTTTGGTATAAGAGTTAATTGATCCCACTTCAGGAATACATGAATCCAGTGTCTTGCTCATCTGAGTTTAGCAGCAGAGATTTGCCATATGGAAATGCAAAACACGACATGGGGCTGTATGTCTATATTTCATATGGTTGTGCTGACAAAGTAGATGATTTTGTGACCATACTCTACTAGGACTCATGATGTGGTCAATTTAATGACGCATACTGCAGATGCCCCCCTCTATAGAACAACTTACGAAAATAAGAAAGTTAGTGAAACAACACAAAGCACTTTGTCAAATGGAGTTTGTCGCTACTAAGCAGTTAAAGAACAAAAAGAAAAGGAAATGACATCATCGCGTGCAAAGAAATGGTACAAAAAGGCTTGCAAAGTTTGGTGAAAGAAGGAAAAGACATTTTTAGGAGAGTCAATAAAATATCCTACATCTTTTTTTTGTTCAACCAATATAAATATCCTACATCTGAAAAGTATGTTAAGGTATAGAACTATCCATCGAGCAATTGAGATTATAGCAAAGATATAGACCCATAATAGGACAACAGTTGTTTCCCTTCCACTTCCACACCCTCTTAAATTAGCAATGGCACCTATAAATAAGTAAAACATTAGTTACTTATTAATTGCTATGTAGTAACAAACTTGTTTACTAATAAGGAAAATCTATAGAGCAACTTGAGTGCAAAAGCTATTACATTAACATACATACCTTCCAAATTGGTGGGACAACTTTGTTAATGACAAGGACATGACTGCCCCATCTATCCCTAACTGCAACCGATAGTTTCCTACTGAACCTGCAGATATATGGCAAGGTGCTAGATTACTAACTTCCCTCAAGCTCACACAGAGAGGGCCACTCATTCTTGCAGTGTTGGGGGGACATTGACAAGCATTAGCTACAAGTTTGATGCATGCATTATATGTAAAGAGTCTACATTTACCTTAAAACCATGCTCCTAAGTCCTGTCGATGTGAACATGGCAACATGCTACTACTTCTAAGCTAGAATAATCATTCTGCTTACTTCCAAGTTTCAATCCTAGTAGTAAGTGGAACACAATTACACAATTTAAAGAAATGATCGACTTTGGCTTCCAAAGACCGATTAAATTGCAATTTGACCAATCATATTTATTAGTCATGAAAGTGTTTAGAGAAGATATCAAATGTACAACTTGAAAGAGGCTACTGGTATGCTCGCGATTGTAAGTTAGAAATCATAATAGGGGAATATCATATGTGTACAATTGTACAAGCCTACAGGGATACAATTTCAATGAAGC
>TRINITY_DN117_c1_g1
ACGGTGTTCGCTCGAGACCGCCGGACTGACGACGCAGAGGACGGCGTGTCCACGACGGCGCGAGGCCGATGATGGTTACGATGGTGATAGCTTCGCCCGGACAGTGGTGATGCGCTTTTTGTGGGTGGTGGTGGCTGTCAGTTTGAATGAGTGTCGTGAGGAGCGGAGGTTCGCCGGAGTAAGCGAAGTTTCGCCGGAGGGTGGTGGCTATGGCTAACAAAAGGTCAGCAAAGACCCTGCCTATTTTAAGCTTTGGAGCTAGACAATGCCAAATCTGCTGCTGAG
>TRINITY_DN47131_c0_g1
AACTCTCGTGGCGTCCTAGGGCTTTTTTATACAAGAAGTTTTTATCTGAGAAAGAATGTGATCATCTTATAAATCTGGCCAAGGGTAATTTGGAGAAGTCTATGGTGGGAGATGAAGAATCTGGTAAAAATACAGAAAGCAATGTCAGAACGAGTTCTGGGATGTTTCTTAAGAGAGCACAGGATGAAACAGTGGAAGATATAGAGACTCGTATCGCCAAATGGACATTCCTTCCAATAGAGAATGGCGAAGGTCTCCAAATACTGCATTATGAGCATGGTCAGAAGTATGAACCCCATTTTGATTACTTTCATGAGAAGGCTAATCTATTACTTACTAGTCAACGTGTTGCCACTGTATTGATGTATCTGTCTAATGTTGAGAAGGGTGGAGAAACAGTATTTCCTTATTCTGAGGCCCTGTTGTCACAACCAAAAGATGAGAGTTGGTCTGAATGTGCTCACGGAGGATATGCAGTAAAGCCTAAGAAGGGTGATGCCTTGTTGTTCTTCGGTCTTCATATCAATGCTACAACAGATCCCC
>TRINITY_DN48324_c0_g1
GTAACCTATCTATCTGTATATATCTATTTCAATTTGTTAAATATAATCTAACCGCCTAGAAAATATACAGCTCAATCTCGTCAATGAAACTATATCTTTCACCAGAAGGATGATATTTGGAAACAAATGAAGACTTGCTGAAGTCTCAATCCAAGATTCTTTAGTGATCCAATTGAATGGATTTCTTCCTGTATTAAGTTTGCAAGTGAGAGAAAGATGCTCTATCAATTTCTAAAATAGAAATAAAATTGAAGGCATCAATTATATTTCCGTGTTATGAGTATGTTGTAACAAAGCAATGTGCATATTTGCTATCTTTTTTACTCCAACAGAGAATAGTGCAGTGGGAAAAAGCAACGAATGGAAAACATAGAATCACTCCAACAGAGGTATTGCTCTCAAAGCCAACGGAAAATCTTAAACCTGAATTATTTCTTGCTTAGATCACTTCATTTGCGCATTGCCTTTGACATCAAAAAATAGACGAGAAAACAACAAAATTCCAGCATAATGTTCCCTCATCAATCTAACATGACTCACAGAACTGACAGAAACTGAGAAACATGACTCTCGCTTCCCGAATGACATAAGGTTGAGGAAAATGGTGGAGCACAATCTAACATGGAACATTTCAGATGGTTTGCTGCGAGACCTATTTCGCAACAAAATTTAACATAGAGTTCCATCTTGATCCATCTCATTCAATTTCCATTAGAAGAACTATCATCACAATGATATAGTCTGCAACATTCACCATGTTCATACCTGTACAAAT
>TRINITY_DN17111_c0_g1
GAAATTGGTTTTGAATTCTACAAAAGGACTCAAACTAGTTTATCAATATATGAATTGGATCCGGTTTCTGGTGACAAAGTTGAAAGGATTTACACACTTCTCAATGTTTTAGAATTCAATAGTTCAAGGAAGCGAATGTCAGTGATAGTGAAAGATGAAGAAGGGAGAATTTCGCTACTATGTAAAGGAGCTGACAGTGTCATGTTTGAACGGCTTGCCAAAGATGGGAGGGAGTTTGAAGAGAAAACCTTGGAACATGTGAATGAGTATGCTGATGCAGGACTAAGAACCCTGATATTGGCGTATCGTGAACTCGACGAAGAGCAATACAAGGAGTTTGATATTAAATTTTCTCAAGCAAGAAATTCAGTTAGTGAAGATCGGGAAGCGTTGATAGAGGAATTATCGGATAATATTGAGACGAATCTAATCCTTCTTGGTGCAACTGCTGTAGAGGACAAGCTCCAAAATGGGGTTCCTGATTG
>TRINITY_DN50780_c0_g1
CGGGTGGGTTCTTCTGGATATGCCTGTTGAGAATATCTAGCTTGTTGCCTTGTTCCTCACAGAAACCACTTAAAAGGAAAATTTAAACAGGTTTCGATTGATATATATTTTTCTTTTCACTTTTGTCAGTGATATAAACCTCTCTTAGGTTTCCATCTCATAGCTTTAGCTTGTCCTTTATACTAAGCCTGTAATTAATAGTACAAGTCTTGGACCTGGATTCCTTACAGTCGTATATTCAGACATTCGCCACGCGACTAACATTTCAACAACAGTAAATTGGATTCAGAATTTGAGTTGCCTGATCTTCCTCCAACATGTCCTATTTGTTAACTATAGTGAATGCAAGAATTTATGACTACATGGAATTTGAACTCCTTAAGTCTTAGGTTGATTTAGTTCTTAATCTCATA
>TRINITY_DN10495_c0_g1
AATAAAAAGCACTTGTAAATTGCAATCAAATTAATATACATGGTAAACTGTTCCATCTCCAAGGCCATGTGTTGCAGGAAAACACTGGAACTGTTGTGGCAAAACAGTATAAGTTGTGATGCAAAGCCAAAACCAAACACCTATTCAGAAAATTACCGCGGTGACGACGTGATTTTGGTAAGGGAGATTCGATCCTTCGAAACTGGAAACCGCAGTAACCAACACCTTTTCATGAGAAAATGGCTTCATGGATTTACAATTCTATCGACGATTTCTTTTGCTTCGATCATCACGATACTTGCATCGATATCCTCTGAATCTCTATCTGCTCTCGCCATGCATTGAGAAAGCACTAATTATGGAGGGTTTAATGTTGAGGCAGGTTCGCAGCTTATCGGGGATTCATCATGGGGATACTTGTTTGTCTTGATCTATCTTTATTTCTGATGTTGGGTTTTGGCTCCTTTTGTTCAGCAAAAAAAATCTGTCTTTATTTCTCCCAAGGTTCAATTGGCAGAATTTTGACTGAATTACCAATTGGGATACATAAACCAGAAAAACTGCTAGAAAGCAATCAGCAACAGCAACATGGTCATTTTCTTTTCAGCTTCTATTCAAACGTCTCATCTTCTAAGTCGTGTACAAAACAATCTATATCAAGTACATATCCTACATCTTTCATATGTCTAATCAACAATCTCAGTACTTCACACACCTGCTCATTCGAAGAAACAAATCTATCTCCAACAACAAAACTGTAAACCTGGCTTTTCAATTCAATCCAGCTCATTCCCGCTTCTTTCTTATTCTTCATACTTTTCATAAGCTTTCTCAACTTGGCAAAATCAGCCCAGTTACCTTCAGCTGCATAAATATTTGATAACAGCACATAAGTTCCCACTTTTCTTGGCTTCATATCCATAACCCTCAAAGCTGCTAATTTTCCCATACTTGGTTGTTTATGTTTTTTACAAGCTCCAAGAAGAGCTACCCATATTGACTCATCTGGCTTAAATGGCATATTCTCTATTAGCTGATAAGCTTCCTTTACCCTTCCTGCACGACCAAGCAAATCCACCATACATCCATATATGTCTCGATCTGGTGCAACCTTGTAATAGCTGGTCATTAATCTAAAATATCTCAGGCCTTCGTCCACTAACCCCGCATGGCTACAAGCACTCAGAACTGCCATAAAGACAATCTTATCTGGTTTAATACCCGATCTAACCATCTTATTGAATAACTCAACAGCCTCTTTTCCATTTCCATGAGCGCCGTATCCTATCATCATGGAAGTCCAGGAGACCAAATTTGTGTGCGACATTTCACTAAATATTTTATGAGAATCAGCTACATTTCCACACTTGGCATACATATCTATAAGGGCATTGGATAATTCCAAGTTTTTATCGAGGCCTCTACGGACAATTCCACCATGAAGCTGTTGCCCACAATACAGAATGGCCAAGTTCGCACATGCAGCTATGACACTAGTAAATGTGAAGCAATTCGGACTAAAACCCTTTGACACCATTCGTGAAAATATACAGAGAGACTCTTTAGAATCCAGTGTTTCAAATCCAGCTATCAAGGTGTTCCATGTGATTGTATCTTTATGAGTCATTTCAGAAAATAATTGTTTTGCCTCGGATGCACAACGACACCTGCAATACATGTCCAGTATGGAATTCATGACAGGAAGATTGGACGCAAATCCATGATTAATCACTGCAGCATGTACCTGCTTGCCAAAATTACTTGAGCCAATCGAGGCACAAGCACTAACTGCAATTGAGAAGCTGAATGGACTAAGCTCTCCTTCCTCCCGAAACATTTGGCGAAAAACTCGAAGACCACCATAGGCATCACCTCTATGAGTATACCCAGTGATCAAAGTAGTCCAGGAGACGGCATTCTTAGTTATGATATCCTCAAAAACCATTCTTGCATGGTCCATGTTATCACAGCAAGTAGCATACACATCCATGAGTGCATTATCAACATATATGGATGAACCTTGTGCACCAATCTTGATAGCCAACCCATGAGCTAATTTCCCACGTGAAAGAGCTTTCAAACCTTTACAAGCCTTCAAAACAGCAGATATAGTGAAAGCATTGGGACGCACCCCATCATTGAGCATGTGAGAAAAAACGTTCCAAGCACGGTTGTGATGGTTACAGGAGGTGTAGCCAGTTATCATGGCCGTCCAGGCAATGACGTCTCTGTGAGGCATTTCGTCGAACAGTGTGTGTGCGTCTTCGATGGAGCCTTTATCGAAGTAGGACTTAATCAGATCAGTGGTTAAACCGGTTAAGTCTTTGGGGCTAAAGGGTGTGTCAAATTGGGTGCAGCGAAGAGAGTTTTGGACAAATAATGGGATTGGTCGGAAATCAGTTGGGGATAGTAACTTTCTACCACACGCCATCATTTTTGTTTCAAAATGGCCATCATAACTAAACACTCTTATTTAAGCTACTAGTATTCGCAACTTGAATGGAAACATGTTTTAAGGTGAAACATTGGAACCGACCAACTTGCAATTTCATTCATTCACAGTCTCGTCATTCGTTAGTCTTTT
>TRINITY_DN10495_c0_g2
TTTTATTGGGATCAATTGATGTAAAGGAAGAGAAGAAGCTAGTTAGAAACACTTTAGAAGTCAGTTAGTCATAACTACTTAGTTGCTGGTTTTGCTTAGCTGGTACCTGGTTGTATTGCTCGAGCTTGAGTTGCTGCTTATATATTCTTGTACTCCTATGATTTCATTATTAGTGAACCATTTCATTCAATTCACCAATATGGTATCAGAGCAGGAATTTCCTGCCCTGCTTCTGCATCATTGAAAATACTCCCTTTCTCTCAAATTTCTTGCAATTGATTCACAGCCATGGAAGCATTAGATTCAGTTTCGAACCCTGAGACCACAACCTCCTAAGAAAACAAAATTGGAGATATGTCAAAATGCTTGCTTCATCTCCTTATTTTCTGAATCCTGGTATAATACTTGTATATCATCACAACTTAGTGGTTCTTGGAATTACTCTGCTTGGAGTAAAGCAATGAAGCGAGTATTAAGAGTATAGTTAGATATATTTTGCTCTGTATTTGTACATAGTAGAGATATACTGTATAAGTGTATAATTAGGAGTATAATCAGTTAGTTGTGC
>TRINITY_DN8008_c1_g2
AATCCCTCTAACAACTTAACTAACCCTAACCCCCTATAACTACCTCCAACTAACCTAACCCTAGTTATCAAGGGTCTAACAATACCGGCCCCTTGAAAACTAGACTTGTCCTCAAGTCTGGAAGTAGTTACTGTGTTCATGTCCTTGAAGTGCATCTCCCACGAACCATGAGCTATACGTTCTTCCAAACCGATTGTTTCATCCAACCAAGTATTTGTAGTATCAGGTACTTTCCTACCACTCAATTTCACAAATCCATCCTTATATTTCTCCTCACAACTCCCTGACAGCTTCACTATATCACTTGGAGCTGATTGCAGAAGAGTAGCTTTTATCGAATCAATTGACAGATTTCTGAATTGGGAAGGTGCAAGTATCAGATAATGGGGTTCAAGTATCAAATAATGGGTGTGGCCCATTAATTGAGAAACATGACCCGTTCCCTTGGAGGCCCAATCAAGCTTAACCTCGTACTTTCCTCCACGCGTGCTACCGGTTGACTCTGTTTCCCCTTTTTCTTTTCTAAACACGAAGCCAAGCAACCCGAGAAAAAACGATAACCAGCGACGCGAAAGCAAGCAACAGCTTCGCATGGAAATTACTCCCTTCCCTTCGTCTCCCGTCGCTGTCTCCGGCGAATGCTTGCCGTTGTCACCGGTTTCGATGGTGAACTCGACGCGATCGCCTTCTTGAAGAGAGCGGAAATCTTCGGATCTGATCGAAGGTTGGTGGACGAAAAGATCATCGCCGCCGTTGTCAGGTTTGATAAGGTCGAAGCCTTTGAAGTTGTTGAGCCATTGAACGACGCCGGTAACAACACGCCTGAAGGATGGCGAGGAAGCGTGACCTTCTTGCGCTTTCGCATCGTTGTTTATCAGATGGAAACGGGTCGGGTTATGCACCCGGTTCTCTGAACACCTCATTTTGACCTTTCCCAACGTATTTTGGGCCTGGCCCATTAAGATTGGACCGGGTTCCAACCTCCAATTGATTGCCCGACCCAACTTCACTGATCCAACCCACGAACGCCTTCTTCCACCCTTCTCCTCGTCTTTCCATCGAGCTTCTCGCATTCCCATTTGCACCGATGGAAACTTTCGCCGGTTTGGCGTTCCTCCGGTGATCGCGACAGTGTCCGGTGGTCTTGGCAGTTGATGCAGGACGAAAGGCACCTCGTGTGTCTTGTTTCTTCTCTGTGTACGCTCCTTCAGAACCGTGAGTTCCTTTGTTTCCTTTCTTTCGCACGTTCGTTGCTTCTCTGTCACCCCGCGGTGATTCTTTTTCTTGATTGCGACCCTCTGCATCTTCATGGCCTGTTCAATATTTTCCGTGGACCAGATTTGTGGGCTGCACCTTTCGGTCTTCACCCCACGCTTCTTCTTATCATCATTTCTCTTCTTCTTGATATCAAGAAGCATGTTCTTGTATCTGAACTTATTAGTAAAAGCCATTTTGAAGGTTTCCCATGTAGCATTCGGGTAGTCATCCCTTATAGAGATCCACCACCCATATGTCGCTAACTTCAAAAACCATGTTGTTGCCCGTCGTACCTTCCAATCTTCCTTGACATTGTCGGCTTCAAAATGTCGCTCGCATTGGGTCAGCCACTTGCGGGCATCTCCCGTGCCATCAAAGATTTGAGGTTTTTCTTTAAACATCGCTAGTTTCCCTTCGCAAGATCCGGCTGGCTTCCCTTCGAAATCCGGCAGGTCGGACCAATTGTTAGGCACCTAGCCTAACGTTAATGGGAAATATGGAATTGAAGCCTTGGAAATTGATTAAAGAAAGAAGAATGAGAAGAAAGATGGAATAGTATTGATATGTGTGGAATGGATACAAGTGGAGAGGTAAGGGTCCCCAATCCTCCGGCCTAACCCGGACTCCGACCTAACCTAAGGCCACTGCTCAACTTTGGAAAATGATCCGATCTCCCAAAGGGGGGGTGGAAGCCTTTATTTATAGGCTTCCAATTACATAGGGATACAGGGTAATAGGTAACCACTTAATAAC
>TRINITY_DN12306_c0_g1
CCACTACACTATAAGACAGAATATTGATCATTGATGGGTTTATTCAACACAAGTATTTGTCAATGATTATGCGGTTTATAATAAACAAAAACAGTTGTTCAAAACAAAATTTCCCGAATTGCATACAAAAAAACACCCTCGCTTATACAATTCAGATCAGAACACTTGGCCAAACCCGATTCAATAATATTAGACAAAAGTGGGCATAGACACTAAAGAAGCTAAAAGATTTGCAAATTTGGTATTGCCAAATAGGAACATTGCAACACCTATAATAATTGCGTCCATAGCACTGCATTAGACGTGGATAAAAGTCATCTGTAATCTGCACCAACTGCCTCAAGAATGGATTTGAAACCATCTCTTTCCAAGCATGCAGCTAATTCAGCCTTTATTTGAGGAATAAGTGCAGGTCCACCATAAGCAAATGAAGTGTAGAGCTGAACAAGAGTTGCTCCAGCCCGTATTTTCTTGTATGCATCCTCACCACTGCTAATGCCCCCAACACCAATCAAAGGTATTCTGCCCCTTGTCAAGATATACATCTCCTTCAAGATATTGGTTGAGAGATTAAAGAGAGGCTTCCCACTCAAGCCGCCAGTTTCTGAAGCCAGTGGATTCTTACTGACAGTATCTGGTCTTGAAATAGTTGTATTTGATATGATCAGTCCATCCAAGTGAAGAGCCAAAGCTACTGCAGCAATATCTTCAAGGTCTTCTTTTGACAAATCTGGAGCAATTTTTACCAGCAAAGGAGGGGGCCCCTCCTCACCCCATTGCATTTCATCTCGAGCAGCTTGAACCTTCTTCACAAGATCCTTCAATTGCTTTCTTCCTTGAAGCATGCGCAAGCCAGGGGTATTGGGCGATGAAACATTAATCACCAAGTAATCGGCATATTGGGATAATGTATGTACTCCTTGAACATAATCTGCTGCAGCATCTTCACTTGTCTTGTTCTTGCCAATATTGACACCGAGAATGCCAGGGCCAGCTTTTCCACCGTGTTTGACTTCATTATCTGAAGTAGGTGTAGCGCTTGAAGTTTCATCTAGTTTCCTCTTACCATGCTGAGCACCCAACCGCTTTGCAACAGCAACAATTCCTTCACTATTAAAGCCACATCTATTTATAACAGCACCTTCCTCACGCAACCTGAAGATACGAGGCTTTGGATTCCCATCCTGGGGGATAGGAGTAACAGAGCCAACCTCCACAAAGCCAAAGCCCAAAGCAAGTAAACCATCCACAGCCACAGCATTTTTATCAAAGCCTGCAGCAAGACCTACCGGGTTGGAGAATTTTCTTCCCCAAACCTCTAGCCCCAAGATCGGTGGGTCGGGCCTCTTCTCCCTAGGAACCCAACCACGAGATGCAGCTGAGACAGCCAATGTGTGTGCAAACTCAGCGTCCAGCAAAGCAAAAAAAGGATTCACGAGTTTTGTTGCCGAGAATAACCATCCACAGAAAGTAGCTTCATCCACAGTACTCACATAAGCTCCACCAGCTATAAGTAGGCCTATGGTAGCTCCTGTCAATAGTCTTCCTTTCTTGGAGTAGTAACCAATCTTAGGAGCACTTTCTGGTGCAGAAGAGAAACATCTAACACCAGCGAATTGATTCAATGCTGCCTTTCTGAGAAGAACATCTCTCAGCAGCTTTCTAGAAGACCATGCGGCCATGAGTTTACAGAATTCGCAAAAATTTCCGAACAAGCGTAACTTCAACGCGGCACCCACAAAAGGAATCCACAAAACGCTTAGAAGAGAGCGCGAGACAGAGGACGAGAAGTTCTGAAATGCTCAACCTTTTGATAATCAATAGCGTGAAAGTGAAAGGGTTTTAGTGGCGGCAACACGGGAGGAGCTATAAGAATATGAAACGAACTCGTGCCTCCACGTGCAATGGATAGTGAGCAGAGGCTCGAGACGGGTTTATGGAATTTGAATGAAAGCGTTGGTTGGGAACCGGAATGCGGTGATTCCGGTGGCGATAGTCGACAGAGCCGTCGTGAGTGGAGGCTGTGTTTTTTTTTTTTTGGTCAATAGTGGAGGCTGTGTTTGAAGACGCAGAAGGGGGTTTAGCAGCGGCCGGGTTTATAGAATCCCC
>TRINITY_DN51427_c0_g1
ATGAGTAAATTTTGACCATACAAACGCGGCCGTATGATCAAGATAGAACATATTTAATAATCTCATGACTATTTAAAAGGTCACATGACCACTTAGCTTAAGAGAGAAAGAGAGATGGGGGTGGGATAGATAAAAAGACATGAGAAAAGTTGAAGTAAGCCCTATGAGAGAAAATATGACAAAATCCAAATTTTATTTGGTTGTTATCATTGTGCAGTGGTTTAATTTGATTCATGTAATCAGCCTCAACCAGTGAAAAAAAGGCTTTATATAAGTAAATAAACAGTTTCAACCATTAACATCAATAAACTACCTTTAATTTCTTCTAAAGAG
>TRINITY_DN16430_c0_g1
CTCACTTTTTATTATCCAAACAGAGACTTAGGGCTCCAAATCAGAACAAACCCCGCGGAGCTCAGGAAATCGCGCGATCGGGAACTAGGCCGCACCTCCACAACCACCCGACGAGGACGACTCCGACCGCTCCAGGCTGGGCATCTCGATCACTTCTCCCTGACTACGCCCTCAAAGCATCCTCGAGGAAAAATCATAGCAGTTAGTCCCAATCCAATATCTCTCTCTGGGCATCGACCCAGAAATATAATCCGTTGTGAAGCCCCAAACTGTTAGGGGCTCCGATTTTCAGATAATTGCAGTTATGTCAACAGAGGAGGAAGCTTCAAGCTCCATTGCCAAACGCAAATTGTCGTGCACAGCTTGCTTCGATGCACTCTGGTTTTGCTATTCCCCGGTTCATCAAATGAAGCAGTATTACAGGCTTGGTTCTCTTGATAACTGTTCCGGTAAATGGAAAGCAATGGTTGACTGCTTGATGCTCAAGACCAAACCTGCTTCTCAAGTCGAGGAAGTCCTGAAAGCTCGGGAGAAATCAAAGGCACACATCTGGACTTTTCGGACAAAATATGAAGCTTCACAATTCTGGGAAGAAGCTTATGGTCATTTAGACAGGGGTGACTAGCAATATTTTCATTCTTATTTTTTGTGCAGCCTTCACATTGAATTTTGCATTCCGAAGACTTGGCACATTTAAGTTTCTAATAATCTTTTAAAATTGCAATGACTTTCGTTGTTCTTGGTTTTTTCTCCTTATGAAATTTTGGTCTTTTGATTTTCATGGTCCCTCTATCATCATTCAATCATGTCATACTTTGAGTTTGCGTTGTCCACTTAAGATATTTCATTTGTATGACAGTGACATAGGTTAGTTGGGTTTGAAAGGTTTACTTGGAAATCAACTATAGAACATGACATGTTATTGGTAACGTGCATTGTCCTTTGAAATCTAACTGCCCTTGCAGGATTTTCAATGCGGATTAAAATTCCTTGTGGTGCAACTTTCTATATACTTAGTCAGTCCCACTCGAATCCCCCCCCTTTTACCAAGTCCGGC
>TRINITY_DN14226_c0_g1
AAAAAAATAGATAAAAGGGTAAGAGGAAAGAGAAAAAGGTAAAGGGTGAAGAAGACGCGAGCGAAGCAGAAGAGAAAAGAGAAGAGCACTCACATCTCACAGACATAGAAACAGAACTTGCTAGCTGAAACGAAATCTCACAGTTAGCAGCACAAACCTCCATAACCATTTTTTAGTTTCTTTCTTAACCAGCAATAGCGTTCGAAGACGATGGCCGCTCCCAAACTATTTTCCCTCTTTTTTCTCAATTTCTAGTTTCCAAGAGTAAATAAGATTACAGTTTCTTGTTGGAAATTGAGTTGTCTTTTGAGTTTTCTGTTGTAATTTCCTGTTATCATGGGATCAGCTTGTTGTGTTGCTGCAAAAGATCATAGTAGTATTATTAACAGAACTGGAGGTGAAAGTTTGCACAGGGATGTTGTATGTTCACCGTCATGGAGCTTTCAATGGGATAGCCGGGGGCGTGTTTCTGGTGAAATCGAGAATCCTTCGTGTCACACATCTCACATAGTCAGTAGAAATGTCAGCATGGATTTAAAAGGTTCGTTAAGTTCTGGAAGAGGTCATTTATCTGATGGTGGAAGCATCCTGGACAATTCTGCAACTCCTGTTTCTCTGAAGTCCCCTGTCGATGATACATTGGTTGCAAATGTTATGACACCATCTTCTGGTAAATGCTAAACCCTTAACTCTTATTCTTTTGTCCTTTACCACAAGGATAGTGATAGGAACAGTTCTGTTCAGTAGAGGGAGATTTTATTATTAAATGAATCAAGTGTGATTACAGAAGAAAATCAGACGAAGCTCCCAGCTATGGAGGAAACTCCTAGCCCAAGGCACAAGCCCAAAAGCAGAAAGATAATATGATCTTTACGTGAACCCCCCTTGTCCCCTTATACCACCGTTCTCTTTTCCATAACTAACTCTTTAATCAGAAGACATTCTCTCTCCTTAACTGCCTTTTCCTTCTATTTTCTGCTCTAGGTCTATGGGGAATAACTGCCTTTTCCTTCTATTTTCTGCTCTAGGTCTATGGGGAATAGACTTGTAGGATTTTGAGCTTGTGTTTGCTTTTTTTGGGCAACCCATTACATAATATTTGGTGGGTCTTAATTGGACTTTAGAGACTCTTAGTGTTGGTCACATAAAAGGGGATACATCAATTAAGACAGTTGAAATTTTGTCTCCTGTTTGTGAAAACCTTTTGTGCAGAGCAATTATCCCACTGGAAATACTCCTCTATTAAGCTTAGCGAGCCAACCTTGTCATTAGAGCAACTTAAGTATACTTATCCATATATCAAAGTCAATCAATATTTACACTAAGGCACCAAGAATGAATACAAATGACCCAAACGACGCCTCTCAGGCAAAAAGTAAATAACAAGACTGTGTGTTTATAAATTATAACACAAGAGGTTAGGTATTTAGATATGTCATATCTTAGGAAAAATGAAAAACTTTGCTCTTCCATTCCTATGTACAAGGGGTCTCTATCTGACTCATCTTTATATCATGTGTTGCCTTGTTAGTTGTTACCGTTTCCCATCTAGTATAAGGTTTTTGTTCTTGGTTGATTTTGTTGAATGGTTCTAGATATTGTTCATCGACATGCAGTTCTTGATGCTTTTTTTATGCACTTTTGTTCCTTGGTTGCTGTTTTCATGTTTGACATTGATTTTTCTTTTTTCTTTCTCTATGTGCTTGTTGCAGAGCTGTCCATGTCAAGCAATTTTTCTACAGTGGTTAGTTTTGAACAACTGAATTGGAACTATAAGATTTATGGTACATAATCTGATTTTTAGGCTTTCTACTGTAGTACTAGGCTCACTCTTGATCTGTATTTCTCCTCAGGTGAAGAATCCAGGAGAATCTTCGATACCAAATCTTTCATTTTCAATACCTTCAGTTCTCTCAACACCTACATCAGATCCTTCATGTAAACATGATTATCATCATCTTTCCAACTCTACCCCGACAAGATGGGCACATCGATCTCCTGGACACCCACTGTTGAGACAGATTTCTGATAATCAGATCATGGGTCTGAAATCACCCGAAAACTCAATTTCTGAAGGAAGGCTATCATTTGTACTCTCTACTTGCAGCAACGAAATAGCACCTGGATCCCAATGTGGATCGTCCGATGGCTGGTCGATGCGCACCTTTTCTGAACTGGTGGCCTCATCACAAAGGGGAAGGTGGTCTTTTGATAGTGAGTGTTTAGGCTCGGGTCGTCGCAAGATAAGTGGATCCAGTAGCAGGTTGTCATATTCACCTTCCATGGATCTACAATCTTGTGGAGCTTGCTCGAGACCCTTGTCTGAGAGATCAGCATGGAACAACCAGAAGTTTATTGCCAACAATGACCTCTCAGTTGTTGCTGTACTGGTCTGTGGTCATGCATATCATGCAGAATGCTTAGAGACTATAACACCAGAGGCAGATATGTACGATCCAGCTTGTCCAGTTTGCATGGTTGGAGATAAGCACTTCTCAAAGTTGTCCAGAAAATGCTTTCGGGTTGAATCAGAGATAAAGGCCAAGAACCACAAGATATCCAGAAACCGCGTAGTTGATAGCTACCTTGATGGTGGCTTTGATGTTTTTGATCGCCAAAAAGATATTGAACGAGAAGTTTCAAAGATGGAGCCTAGTTCCAGTACGAGGAGCTCATCTGGAAAGCCTTTTTTGAGGAGGCACTTTTCACTTGGGTCTAAGTGGAACCGCTCTCTTTCTGATAATGATTCTGCCAGGAAGAAAGGCTTTTGGGCTAGATATCGTAAAGATTGAGTTCCTTTTGCAGTAAGAGTAATTATAGTACTAATAGAACGCCGTCAGTTCAGAATTTAATATTTTCTCTGTAGTCTAACTTTAATGACCATTTTAAATAGTTTTAAATTAATTAATTTCGACTTTTGACCAGAAATTTCAGTCAGGGTGGTTCATATGAATGGTATGAATATGCCGTCGCTGGGCAATTACAAAGGGGGTGTTTGTTTCAAGTTAAGTAGAATTACTCTTGGGAATAACATTTGTAAGAATTATTGGTGAATTATTGGTTTGTAGAAGGAAACGTTGTCTTCTATCTCAACATGGGAAATTTCTGTTTGTTAAA
>TRINITY_DN67829_c0_g1
CTTCCTCCGAGATATTTCAAAAATATTCTACATAATTCACTCTGAATGGCTTTCCTTCATTTTATTCTAAACACTTTACTATATGGGATGATAATGTATACAATAATCGGACAAATCACTGAAGTAAATGGGAAAGCAAACAAATAGTAAAAAGAGATAAATTTAATATATGCAAAAACAAGGAATACACATACCTCAATTTCATTCATTAGCTTCATCGCCTCGACAATGCAAAT
>TRINITY_DN13402_c0_g2
CACAGCACCAACAACTGTAAGGATATCTGCAGAAAAATGGAAAAAATGGATTATAATCAGAAGTTGATTGGAGATAGTGAGAATCTAATGCACTTCATTAGAAGATACAGTTAGATAAACTGTTCTGGAATTTACATATTCCCCATTATTTCACTTATTTGCTAAACAGCAACTTGACATTTTCCAGCAACAATCTTATAATGAATCTTAACATATTTAAATAACAAATCTTCCCATTAGCTCTATTTTTCAAAGGCTGTCCACTCTTCGATTTGAGCTGTATGCCAAGTTACCCACTTTTCCTACATTCATGATGAGTTTCTCCCAAGCTAGCTATTCAGAAAGAGTGTTGGTTGAGAGTCAATTTAAAGTCCGTTTATAAATGGTGTTATTTAGCATAAGAATATTTACAGTCAGGGGTGGCTCACTGGCTCCTCTTGTTATGATGGGGTAGCCATTGCTACCCCAAAGAATAAATAAATGCAAAACCCATTATACTGTTAGGCTATTTTGTCACTTTGAAAAATATAGATTGGTGTAATTAGACATATTTAATTCTGTCTTTGTCTCGCAACGTGTGTCACATCTGGTTGTTTTACACAAAATAAGAAAAAACTATAAATGAAAGAAAGAGAATAGTAATTTTACCAAATTACCTTTATCAAGCATTAGTGTATTCACCATTATGGTATTAATTATAGGGCACAATTAGAAAAGGAAAAAAAAGTAATTAATATTACATTGAAAACGACATTCATTCTGGGATAACTTTTTGTAGAAATGTGACACTCATTGTGAGACAAAGGGAGTAGCACAAAGTGAAAAACCAGAGGAACCGAGCTTTATGGACACTCACGTACACTAATTTGTTGTTTTGTAACTAAACTCCCACACTTTTGGTTCTTCTTTAATGAAGTTCATTTTGCATATAAAAAATTACTTTATTTTTGGCCCCTAAAAAAGGCTACCTCCACCAACGTTTACAGCATACACAATTCATTAACTTCTTCAGAAGGTTGAACCTTTTGAATATATATCCAACTTTCCAAATAGTCTTCTGATCACCAAGTACATACTTTGTTAGCATATCAAAAAGGTTTTTTAATTTCAGTAT
>TRINITY_DN73065_c0_g1
TCTTTCCAAAGTAGATATCACCACATTCGGCCTCGAAGGCCGCCCTTATCTTATTTTAGGCCATGTAGGCCAAAATTTAAGCTATGAAGCTCGAGTCCATCAAACAAGTTCCCACTCCTCTGCATCACGACCTTGTTCAACATCCTTATGGCCTAGTTCAAAGCCAACATGAGTTTAAGGACCATAGTCAATGGTTCACCTTTTTCATTGAATTTTCTTTTGAGGTCAGTGCCTTGTTTAATCTTAAATGGGCCAAC
>TRINITY_DN24648_c0_g1
GGCTAACTGAAGGATCATCCATTGACATTGCAAGGGCCTGTTGTAGTAGAGCATTCTCATCATCCTGTTTTCATGTGAAAGTCAGTTTACGCAAACCAAGCATCAGTCAGTTTACGCAAACCAAGCATCAGTCAGTTCACACGAAACAAGTACTATTGCCTGAAAACAGGAGAACTGTTTCAAAAGCAAAGCAAGTGGAAGTAAAATTTTAGGAGTATGCATGTTATATCTGCCAATCAAAAAGACATTTCTCATTGTCATTGATGCTGATTGCTAAGTTGCGCTCAGAAAAGTAACATTTTGCTAGAAATATGTTTTGGAAGCTGCGTGTGCAGCGTGTACCCATAGCATTTAGAAAGTAACAATAGACCTCTGCAAGTAAGTCTTTCATCTGCACTATTTTAAACTACTCAGAAAAGGAGTACTTAGAATTAGAAAGACTAAATGCTGGTAAGCCAACAGAAAACATAACAATTGCAAGGTTAGTTATGGGATGTAACACCTCCGAATAGATTGTGATAACTAGTAGGTCACCATAATTAGTGGATGAGTCATGACTCATGATGGTGGTGAGTGTCAGAAAAAGAATGAATCAATTATGTACTTATAAGTTCTTAACCAAAGAAGCATAGGACAAAACAGGCAACAGACATGGCTAAAATAACTAATTACACCAACCATCATATCACTTGTCTTAGTCTCAGCTTCAGAAGCTACTGTGCTGGCACGCTCGGTC
>TRINITY_DN24205_c1_g1
CTAAAGTGGTAGTGTAAAAAGTAGATGGAATAAAATGAAAGAAGAAAACCAAAGTTGAAAACCAAAAGCTCCCTTTCCCATAACAAGCAACCATCAAAATTTAAAGTCTTAGCTGAAATTTCATTCTCAAAAGCTAGCTTTATTAATTTTCTAGTCCTTTATTTCCTCCTTCAATTCACACCTTCTCCCTCTGCTCTCTCTCTCTCTCTCTCTCTCTCTCTCTTCTTTCTTCTCTTCCTTCCATGGAGAATGAGAAGGACAATACTTATAATTACAATCCTTTCTATCACAACAAATATGATGAACTCAATCAATCAAACTTTTCATTCCTTGGGGAAGACAATCACAACATAACACAACCTTCACAAAATTTTCAACTAGGATCTTTTGATCCTTCTCATCATGCTAGTTTCACGGACTATTTACAAGGTTCTATGGATTATAACACTCTTTCTAGAGCCTTTGACTTGTCTTGTTCATCATCTGAAGTTATGTCTTCTATTGATGACAACAATCACAAGAAATTACTACCTAGTAAAGGTGACTCATTAGCTGGGATCAGTGAGAATCAATCAACAACTCATAATTCGTCTGAGTCTTTGTCATCTAATGAGGCTGAAGCTGTTATAGAAGAAGATTCAACCAAAAATAACAAGAAAGATAAGCAGCCAAAAGAGTGTGAAGATCAAGGAGATGAAAAGTCTAAGAAAGAGTAGGCTTAATTTCTTTTAACCTCTTCTTCATGCTTTTCTTATAGATCAATGGAGGGTAATTGAGGAGATTTTTTCACAAATAGTTTCTTGTTTTTTTCCTTTAATTATAAAGTAGTAGGAATAGAATCTGATTATATCATAATTATTAACTTTTGTTGTTTTCTTAGAATTTTGAATTTTCTTTGAATTAAATAACTATTGCAAATTTGCAATTACATGCTTTTCAACTGTGGTTTATGTCATTTGATGTGTCTCTTATGAAATGAATTTGGTGAATCTTGTCTATTACTCTATAGTGGTGTGAATGCTAAGTAGGTTTTTTGGTGTGAACAAAAATAGGCACTTAACCCTAATTAATATATATGTATATATATTTGTTATGATTTTGGTGAGTTTTATATATTTGTCAGATTTGTAAGTATATTATTGTGAATTTGACTAATGTTTTGGAGTGTCATAGGACTAAGCCAAAAAAGAAAGAGAAAAAGGTAAGAGAGCCACGTTTTGCCTTCTTAACTAAAAGTGAGATTGATCATCTTGAAGATGGATACAGATGGAGAAAATATGGCCAGAAAGCAGTCAAAAATAGTCCCTACCCAAGGAGCTATTATAGATGCACAAGTCAGAAGTGCATTGTGAAGAAAAGGGTGGAAAGATCATACCAAGACCCAACAATTGTGATGACAACATATGAAGGGCAACACAACCATCACTGTCCAGCAACACTTCGAGGCAATACTGCCACCATGTTAGCATCACAAACATCATTTTTTGGTTCTACTTCAATGGGATTGGGACAAAGCTTACCTCAAGATTTTCTAGCTCAGTTTCTTCCAAGTTATAGCCAAAGTGATCAGCATATGTTCCACCAAAATCTTCCTCATATTCATCCTCCACAGCAACAACAGCAGCAACAACAACAACAAAGGCAACAACTCGAAATCCATCGCGGCTATGGTTTGTTGCAAGACCTACTACCATCTTCATACTCAGGAAAACAAGAGCCTTCTTGAAATTACTATAAAGAACTTAATTAGGGCATGTCTACTTTAAGAAAACATTTACTGTTTTCATTTCTTATTTTCATATTTAATCATAAAACTCTCCCTTAATTTTCATTCTGTTTTCTATTTTAAAAAACAAAAATGATTCATGGACACCCAAAACCCTTATGATAGTACTTAGAGAGAGAAGGAAATAGCTAGAGTGGTATGATAATTAATATGATAGGTAAGAGATGTGAGGAAAAAAGATGTAGAGAGAAAATGAGGTGTTGGATAAATATTTGAAATTTTGGGGTGTCCAAATATCATGGTTGTTTAAAAAAAGTTTAAATAGCTACAAAAATTAAATTAATCTCTAAATTTGATGTCTCTAATACTTAGCGACAAAATTAGAGATATATTTCATTTTTCTTAATTGTCCATAATTTCTATCACTATATCAACTTTTTCTATCAGTGAAATACTTATTGAGAAAACAATGAAAACAGGAACTTAGAAACATGTGAAAACAATGGTGGTTTTACAATTTAAAATGAAAACATGAAAACAGAAAATATCTTGAAAATAGACAAACCCTTATTAATTATACAATTTTCATTAGTATATATCCATAAAGTCTCTATGCAGTAAGTTCTAGCTTCCCTTAACTTGGTAGTCCTCCTCTTTCTAAGTCATATATATATGTACCTAGATTTGTATGGAAGACATGCAGGTATACATATAGCTGTGGAGATCTCTTTAGAGCACTAGTTTAGAATTAGTTACTGCAGAAGATGATCACATGACATGGATATTAATTATTATAAATTAAAGCTTGGTAAATTTGGTCAAGAATGTCAGATATGTTATCCATTGGATGATCAGTGGTTTCAAAGCTGTGAATAAGTTAGAAGAAAGATGCTTTGACATGACAATATACGTGTCTGTATATGTATGTATGATTGAGTCTTTCTCAGTGTGTGAAAGGTATTGATAGGAC
>TRINITY_DN48789_c0_g1
AAGAGTTCTTTCAGATCTGATCTCTGTATCTGCTTTATTTCGAGCTTCTTAGATCTGGCGAGGACCAAACAAACCCGTAGGGACATAACTGAGTACCGAAACGAGTTTGTTAAAGTTATGGCATCCGGCGATGATATACCTGAGGATCGGAACAACCAAATAGCAGCTGCTGTTCCAGATGAGCGAGATCATCCGGACTCCGCTCCGACGAGCGAGTAAGTGGAGGAAAATATTGATGTTGAGGGTTATTCTCCGGTTGATGATGCTAATGAGCCCAAAAAAAAAGCTGCGGAAGGCTTGGAGGAAGATCGCAGGATCGACGTGGTGGCCCTCTCCTCTGGTGAGGAGGGTCAATCGGGCGAGAGACAGGGGAGCTCGAATACTGTTGAATCAGAGAGCTCCGGTTCTGACTTTGGGACGAGCTCAGATTCTGA
>TRINITY_DN68952_c0_g1
TGCCAACACACCACTGTTTGAGCCTATTTTGGTGTGACTTTGTGGGAAAAGTACTAATCCAGTTTCCATGTATGTTTAATGAGGGAAGATAACAAAAAGAGGTTAACCGGTCAACAATTCCATCTATCTTTTATTGGGATTGTATAATTTAAGAGGTTAAATTATATGAAAATAATAAATAATTTTCAAACATCGTGAAATTCACCCTGTTAATCTTAAAATTTTGTGTATATAACTAGTTATAAAATTTTAG
>TRINITY_DN7073_c1_g1
GCATTGTATTTGTATGACTAGGCATTGTGTAGAGTTTCTAGAATAGTCCAACTTTGTTGTGGTTTCTGTTAAATTATATCAGATGATTAGGTGATTTAACACTGTTAAAGCTTGTTAGTGGCTTGCAAGAGCAAGACAAGCTGGAACTCATGTATCAATACTGCTGTAACCTCGCAAATTACTTAGAGAAAAAATCAAATCATTCCGGAAGACTTGATTTCCCTCTCAATTTTTCTCAAACCTTAGTTTCTATCAACCGTATTTATTCAGGTAGCAAATCAATGTCAAATATATTTGTTTCTAAGTATTTCATCAAAAATTAGACCAGCATATCATTTTGC
>TRINITY_DN9628_c0_g1
GAGATTTTGAGAAAGGATTTACCGGGTGAGTTTTCCTGTTACAAAATGACTTCACAAATTTATCATTTTCATGTCATTGCATTTAGTATTTAGCTATTAAGCCCCATAATTCAAAAATGAAAACGTATTAGTGTGCATTCGATAGAAATTATTTTTAAATAAATTTCCTTCTTAGATACTTCTCAGATACATCTTATACACGTCTTACCAACCAACGACATGATTATCACCATGATACAATACATCTTCTGGACCTCTTACTAACCAAATACACAATTTTGTGACACATTCATAGTAGAGATAATATATTTTGATATGGGTGGGAAAAATATATGTAACTAGTTGTCCACTTGTTCTGGTATTAAGTAATTTTCTTTGTAGATTAAGATAGACATATATCGACTACCGATGTGTTTATAGTAATGTGACTGTCTCTTAATAAACGTTTTGTGTGTAGATATGTGTGTGTAAACACACATGTATCTTTGGTCATGTCATCTTTGTTGTACCTTATCTGTATAGTACTAAGTAATGGGGTTCTTATGTATTTTGTTTCTCTTTTCAAGGTGATGAATTGGTATGGTGTGTATTATTTCTAATCATTATTATAATTTTTCATAGAAATCCAATCATTGCTATTGAAATGCTTTCGAC
>TRINITY_DN70506_c0_g1
GTTTAAACTTACTCGAGTAAGTTTTAAGAATTGAGAAATTTTAATCATCTTTGGTCCTAGTTCTAGCCTAAATGGTTGATGTATGTCTAGCAGCAAGTTCAACCAAAGTACCAAACCTAGCCCCCAATGTGGGCACTTCATATTTGAACATAGTAATGTAAATGAACAGGAGTTTGGATCCTCAGCCGCCTCGAAACGGTTTTGCTGCCTGCTACACCGTGCAGAGGCAGCAAAGGACCCAGGTCCAAATGAAC
>TRINITY_DN9628_c0_g2
CTTGTTACAAAATGACTTGTAAAATGTAACATGTCCATGTCATTGCATTTAGTATTTAGCTATTAAGCCCAATATTCAAAAGGGAAAACATATTAGTGTGCATCCTTACTGCTATGCACGTGATCGATACGTACCCAGAAAGTCTCCAATAGGTTTTTATTCTTTTTAAAAATATTTCCCCTGAAACTTCTCAGATACTTCTCAAATACATCTTTGATAGGTTTATCCAACTAAAGATACTTCTCAGATACATCTCCTATACGTCTTACCAACTGAATGCATGATTGTCACGTTGATG
>TRINITY_DN39106_c0_g1
CCCACAGTTTATCAACATCAGACAAAGCCACATCAACTGAACTACAAAATAAGTATTGACAGTTTTTCTTTTAACTTTTTAAATAATCATTCAAGATAGTTTTCTTCATTTTCTCACTCCCTCAAGATTGACCACAATTCACCCATATGAAAGAATAGGTTTATTATAAGCCATCATCAATCAAAGTAGCAAAATTAATTCATGTATCAGAGTTGTCATGTAACAGACTACAAAAATAAGCAGCAAATTGAACACCATGAAATTCATGATATGAATAAGTTTTGCAATAAAATCATGAGAATCAACAAGGGCAAAATGGCCAGGAACTCACCCGACAAGTTTCTCTCATTCTCTC
>TRINITY_DN9712_c0_g1
TGGGCCTATGAAATATGTAAATATAATGATGGGAAAAATAACAATCAAATAGAAGGATTTCTTCATTTGTCAAAAAAAAAGAAGGATTTCTTTATATTTGGCACACAGAGAAGAGTTGAAACTTGAAAGAATCAGTCAGCCCCAGGAAGAAGTTTTTGGCTGCTGGTTGTCCCAAAACCTCGGACAGATGCAGGAATGATTCTAGACGGTGACAGCACCTCTGCAAATGAAAAATTATAAGAATCTGTTCCTAATCTACTTTGTAACCACCCTTTGCCTCCAGAAAATCCATCAGCAACAATCCATGAGTTCTTAAAACCAAGTCCTGTTAGCGTTCTAGCAACTATTTTTGCTGAGTCCGAGTACGTGTCCAAAATCACAATGTTGGTGCCTTTGTTGATTTTCTTTAGATATGAAATCTTTAATGCTGCTATTTCTGCTTCCACTCTCTTCACATTCCTCACCAGTCCTCTCAACTTGCTTGGCAGTTCTTCCAAAGGAATGGGAACCATTTGGTTTTTGGCACTCGACGGAAGGCGAGGGATACCAGCCTTGTCTTTATCCTTCTCTGACCTAATATCAATCAAGACATAATTTTGTGTGCATAGCATATCAAGTGTTTGAGCTGGAGTCAGGTCTCCTATACAAAGTAATGGAAACAATCCACAAGTATCAGCCAAATAAAATTACTAATAAAGTATTGGGGTTGTGGGGAGCTTGAAAAGCCAATGGCTTTGGTTTGTGCAACCATACAAGCACGGAAAAATTGCATCAGAACAAGTCAAATGTACCTTTGTAACCGCGAAAATTGAAGGAGATAACAGACCAAATAGGAGGAAACAAGAGGTATGCAACAAAAAGTGCTCCAGCTGTTCCGGCAATCACTGTTGGATCTGAAGAAGATATTGTTTCCACTGTTGAAGAAGCTATTGGCTTGGCACCTTCAAGCACCTTGGTCGTTTGTTGTGCTGCATCTGCCACTGTCTTGAGAACAGATTGGGAATCAACACCGGAGCTTTGAAGCACTTCTTGGGCTTTCTTGGAAGCCTCAGAGAAGGCTGGTGAAGCAAATTTGAAGGCCTCACCCCCAGCCTGCTGCACAATTGGCAACGCCGTTTCAATGCCTGGCTTCAAAACATTCCCTACAGCTTCGGCAACACGCTGTGCTGTGTCCAAAAAACCCGAACCTACCTCCTGAACCTGATCGATCGTCTGCTCCACTTGGGTGAGTGAAGAGACAATTTGGTCCTTGGAGATATTGACAGCGGCTCTAGCTTCGTTGTGAGGTGCGAAGAGAGCGAGAAGCGAAATGGTTGGTAATGATAGTTGGGGGAGTCTTAGTTGAGGAGAGGGTTTGCAAATGGCATGAGGAGGAGAAGAAGAAGTTGAAGGAGTTGGAAGAGAAGGTCTTAGTCTTGGAGATGGTGAAGCCATGGCACTGGCAGTAGTAGTAATCTCTATTGCCATTGCCAGTTGCTAGTGGCTGGTGGCTGTTTGTGATTATGTTGCAATGAAGTGAAGTTGTGTTGTGTGATGAGATCAGAGATGTGTGGCTGAAATCCAGAGAGTTTTTACCTATTTGCGCACTTTATGTCCAACTATGCACCATCTTTATTTGAGGCTCCTCCAACACAATCACCACTCCACGTGGAATCCTCTTTGGTGGAGAATTGAATTTCCAACAACATTCTCATTCATAGTCCAAAGTTTAATCTGTGTATGTGATTCTAATTCATTCATCTCATTTGTACGATGCCAATAATACATGATAGATAGATACACTCTTTGCCATTGCTCTCTACTCTCTACACAATTATTATGCAAACAGAGAGACACTCAATTTTGTAACACCTCGCATTTTTTGTCTTTTTCTTTTT
>TRINITY_DN40683_c0_g1
CAAAGCTGGTCTTAGCAATGCTCAAAGGAAATGCCGTTACTGATATCGAAAATGTTGCAGAGAGCATGGAACAACTCTCTAAGGAATGTATTGAAGATGCCAAGCAAGCAGCTTTATTTGATGTGAAGATGGTTAACTGTCTTGGAAAAGGATGGTGCTGCGTTGGAAATGCATATCTCATTAATTGATTTGCCACCGAATGTGGGGATGTTGAGCAACTGTCACTCTCGAT
>TRINITY_DN1530_c0_g1
GTTGTGGACTTTTAAAGGTGCTCCGTTATTACTAATGAAATAGGCAAAGGTTAACACAAATATATGGATAATTTCAATATTTTAGTTAGCAAGCATTGACAGGGTTTAGTGAAATAGGCAGAGGTTAACACAAAGGTTAATCCATCTCTTTTGTCCCTTCCTCTTGGCAGAATGGCAGGGTGTAGTGAATGAGATTAAGGAAATAAGTTAAATTAAAATATATCTCACATTTTATCATTTATCACAAGCAAGCAAGCACCTATGTTTTACAGCAGCAACATGCCAATACCAATCATCATTGGATCCATTTGGAGTTGTATAGGGAACACGATTTTTGATCCACTCCTCTTCCATCTTTCAATAATTGTTTGGTGTTTTTTCTCATGGGAAACATATCCCATTCTATTTGTTGAGAATAAACATTCCATTCAGGATGATCATTGGGGCATTCCCCACACACGTATTCGAGTTGCCTCTAATAGTTAGAATTTACGGGCATTGACATCAGCATACAAGTAAACAACAAGCCTCATTGATACAACATTAAACCAAATAGTTAAACCTATCAGCCAAACAAACAACATCTGACCATGGTAGATGGCCATAATTGGGGGAGAATCTTCAGTCTTTGAATTTATCCAGCTACAGATCATTTCTTTAGCTAGTATATGCCCAGTTCGACTATGTGTGGTCTGGCAATGGTCCAACCACACCACAGGCATGAAAGCAGTTTGTCGGTAAGAGGAAGAACTAAAATTGTTGCCGACCATCAATGTGTCTGCACAGAACTTGCAAAATCTAGAAGCTAAAGGTTCCATGTCCAAATCGAAATTTAGAGAGAAGCAGACCTCAGAAATTTTTTCTCTCTGCTTTGATGCTCAATTATTGTTTGGTTACTTTGGTATAATAAAGCACATAATATTCATCCTTCCACAACCAATGAGCATAGACATGTGACTGTGTTCGGGCAGGCTAGTTGAGGAAGAGGGGGCAATGGTCCATCTTTTCTTCTATGACCGACACACTCGATAGGAAGAATAAATTTTCAGTTGCTAGTTGTTTGAGAGTGGAAATGAAAGATAAAATATAAAAGATAAATTAGTAATTTACTAATTACAATGTCTGATTGCATCTTTTTCCGCAAAAATTGGAGGGTAGATAAATGGAATTGTTGGGATGAGATGAAATACATCCCGTCACATTGTATTCCATCCATTTTAAAAATATCAAATTAATGAAATCTTAATTCGTTTTGTTCTATACTACTCCATATCCTCTTCCATCAATCCACATATACCCTATGGCAAATCCAATTCTTAGCGACCTTATTTGGAGATCCTGAACAGCCTCCCTATCTAGTAAATGTCCCTTTGGAGGGTTACCAATACACATATTGACACCCCTTTCGCTAAAGAGGAGAATTGATAGAGCTCATATAACAAATCCCTGGAACAATTTACCTCCACCCAAGTTTGCCTTATTAAACTTACATCTTTATATTCAACCCACTCTCATCTCTTCCTCAAGTTCGGCATGATGGAATTCATTCTTCCAAAATGCTCGTTTAGGTTTGAGAGTTCGTGATTGCTTGAACCTGACTTCATTGACCTAATGCATGCAAATTAGCCTAGCTACAATTCTCACCAGGTTCTACCTAGAATCAAGGTGTTATGGATATGCAGGCTTGGAACAAGACCAATATGTCTTAGTCTTATTTTTTTTTAAATACTCTCACAACTCGCTAAAACCTTATCTCAATTTTAAAAATCTTACATGATAAAAAATAAATTTGAAGTGTAACCTTATACCCAATTGAATCTGAAAGATGGATGTATGCAACCATTTTTTTCATCAAATTACTCGTTTCAAGTACAAAGATAGAAACCAAGGTGTTTTTTCTGTTGGGATAGCCTCAAAACATCTTCATAATGATTCAACTTAGATCCCCAAATCCACATAAAAAAATGCCAATGATATAGCCTCAAAAACATATAGCATACACAATATCAGCAACTCGAGATGATGATGGTCCATAATCGCACAAGCCCTACTCAAATGCATCATCATCATCGTCAGGAAGTGGCTGACTAGCAGCTTGAGCAATCTCAGCCTCATGCCTGCAAAAGACGAATCATAACTTAGAAGAAATTCAAAAGAAACCAGTTCATAAGCAAAGAGTAATATTTTTAAGCATTTGTAACAAAAAAACAAATGGATTTGATGCCTTTATTTGGTGTATTATTGTATGTTCCTAGGAAAGGAGAGAAATAAAAAGGGAACAGAGAAGGGGATAGTGGAGAGGGAGTTAATTCTCCGTGTTTGGTTGTTTAAGTTGGAGGAAGGAGGATAAAAAAGTAAGGAATTTCTGCTTAGTATTATCCTGTTTTCTCTTTAATGAGTAAAACGGTTGTTTTTCAACATTCTCTCACCATACTGTTTTCAAAGATTTGCACAAGAAACCAGGAAGAAAAAAAATCACTACTAACTGTAAACAAATTGCAAAACAGAAACAGAATGAAAATAAGAGAACAAAATAACAGGAAAGAAAACAAAATTCTCTCAACCCAAACAGGCACGTTTTCATTCTTGGTGTTTTCTTAATATCCCTTCACCATAGCAGGTGACATTTCATATTCGCCATCCCATCCCCATCAACACCTTAAATACAGAACTCAAACATCATTGAGAAGGTATATATACATACTTATGTAGATGTCAGATCGAACTTAAAAAGTTAGCTTGGTATATACATAAGTTGTTATCAAATAATTTTCATAAACTCTTCTAAAATATAATTTAAGCCCATAAACTCTTCAATATGATAAGCCGTTATTCAATTAGGGTCTAATAGAACTACTCTCTAGTTATTACCCCCTGTGGCTACCATGGTGATTGTGACAATTTTTTCAAGAAAACCCATTTAAATTAGAACTGAAATTTTGCAATGCTACAAAACTTTCAGAGAAAAGATTAATCAAATTCATGACAGATAGCTTACTGTTGTTGTGCAGCTAAATCAATTTGAACTTCTGGTGGAGCCAATGCAGGAGATTCTACAAAGTACAAGTTGGGATCGCCTGCAAGTTTCCTGGCAAGGTATAGGAAAGGCTTCTCAAAGTTATAGTTGCTCTTAGCTGATATCTCATAGTACTGCAAATTCTTCTTCCTGTGGAAAGTAACCTGTTTTGCCTTCACTTGTCTGTTCTTCACATCAACTTTGTTACCGCAAAGAACAACTGGGATATTTTCACAGACACGACAGAGATCCC
>TRINITY_DN56555_c0_g1
ATACAGCAGCGTCTGCCGTCATTGGCATATTTTTAATAAGTTCTTCTGCTTCCTCCAAATGACCAGCCCTTCCTAAAAGGTCCACCATACACGAGTAAAGTTTAAGCGTAGGGGATATATTGAATTTAGAGCTCATATGCGTAAAATAATTCCGTCCTTCTTCAACTAATCCTCCATGACAACAAGCTGATAAGACACCAAGAAATGTGGTCTCATCAGGCATTAATCCGGTATGAATCATTTTTGAGAAATAGGATAGAGCATCACGAGCATTCCCATGAAGTGCTAAACCACGTATGATGGCTGTCCAGGTCAAACAATTTCTTTTAGGAATCTCATGGAAAACCTGGAGTGCCTTTG
>TRINITY_DN14434_c0_g3
CCGTCGGAAATATAAGCGGGAAATGCACTAAACACGTAGCGAGGGAATTATCCGTCGGAAACGAAGATATTAGCGACCAAAAAAAATCCCTCGGAAATATATGGTAGGTAAATCAACACATTCTTGTAGTGAATGTTGAGGTCAATGAAGCATAGCTCAGTTGGTAAGACATTTCACTTATACCTAAAAGGTCGTGGTTTGAGTCATAGAGGGAGAAAGTAGAGAATGCTATTAGTCGCCTCCATTGCCCATGACCTTTGTAATCGTTGGTTTTGTCTACAATTAATCTATTTACTAGATAAAACTACTTCTTGACTTTCTTGCTGAATAGTAACTACCCACTACTATTGGCTGGATGGAGTTGATCAGGTTAAAGAGGGAAGTGAAGCTCTTCTTTGAAGATAGCTTTTATGAAACCAATTTTGGACGACCTATTCTTAGTGGCCTTGTGTTCAAACAACTTAGCAGTGAGGATAAAAAATTCTTATTAGCACCTATTTCTGAAGATGAGATTAAGGAGGAAGTTTGGGGTTGTGTAGAGAACAAGAGCCCGGGTCCGGATGGTTTTAATTTGCATTTCATTAAGGAGTGTTGGGGAATGTTGAAGGATTATACTGTGGTGTTCATTAAGGAATTTCATGATTCCTCAGTGTTGCATAAAGCAGTTACTGCCTCTTTTTTTACGTTGATCCCTAAAAAGGATAACTCACAGGGATTGCAAGAATATCAATCATATGTTTGATTGGTTATTTATATAACATTTTATCCAACGTATTAGCATCCAAGTTGAAAAGGGTTTTTTGCTCAACTCATTTCTCCATGTCAATCTGCCTTCTTAGTTGGGAGGTTTATTTAGGATGGTGTCTGTTTGCTCAATCAAACAGTTGACCTCGCGAAGATACGAAGAGATGAATGTTTGTTATTTAAAGCTGACTTTGAAAAGACTTATGACTCTGTCTTGGAGCTAGTGGTTTGTGACCACTTCGTCTACATATCAAAAAAATATAGCCCTCGTTGTTCAATTTTAATTAATTAACCAAGAATGCAATCCTCCTAACGTGCAAACTTACATAAACTTAAAAGCTGACACGTACACGGTGAGAAAACCTGACCTCCCGATCTAACAAACCGGGCACTACTCAAAGGCCTTGGGTGAGGCTCATGACACCCCCCCCCCC
>TRINITY_DN14434_c0_g2
CTCACGCGTATTTTCAAAAAGAATTTTGATACAACACAAAACCGCTTAGCCGTGACCTCCAACACATAACAATCAATGAAAATAAATTCAAACATATTAATCAAATCAATCCTCTTTCAAACCACAACATATCAAGTGGCTTAGAAACTTGACTATCACCTCTTGGAAACAAACATCCAGCAACCAAACAACAACAAACACGTACATTTATCAGCTAGAATTTTCATCAAGCATACCTCTACTTCGGTGAATTAATTAACCTATCAAACGGTATCGAAACTTAGCAAAGGACCCCTCTATGGAAA
>TRINITY_DN14434_c0_g1
TTGTGACCACTTCGTCTACATATCAAAAAAATATAGCCCTCGTTGTTCAATTTTAATTAATTAACCAAGAATGCAATCCTCCTAACGTGCAAACTTACATAAACTTAAAAGCTGACACGTACACGGTGAGAAAACCTGACCTCCCGATCTAACAAACCGGGCACTACTCAAAGGCCTTGGGTGAGGCTCATGACATCCCCCCAAGTACACTCACAATTCTTTAATCAGGATCAATTTATATTTACCCTTACATATGGGCTAGTTTAGTCATCTCACTCGTGATGTTTCTTAAAGACATTCCGATATCAAGTCAAGACATAAACATAACCAATTCAAGACCATTTCAACAACAAGTCATATTCAACATTATTCCTTTAACATCATCAAAATATGCTTACACAAGCATTTCAGCAAACCGTCTATGAGCAGAATTTCAGCAAGCATACATAAACCTTGGTAAGTTAATTAACCTATCAAACGGCAACGGATTTCAGCAAACGACCCTTCTACAGAAAGCTAAGAATGTCTAGTTTCTGACTATAATTTTTGTTTTTCAAAATAATGGGCCAATTAGTACAGTTTCGACAGGAAAACCACAGGGTTCAGAAAACAGGACAGTCACCAG
>TRINITY_DN14028_c0_g1
GGCGGTCTCCTGTGCCACGACACTACCCAATTGTTGCCACGTGTACACGAACCTCGTGGCCTAAAAAATATCCTCACTTCTTAAACCCTTTTCCTCTGTGTTAGTATTCCAAAACCTCTTCTTTTATTTTCTCTCTCTTCCTCTATCTGAATTTTTGACTATTTTTCTGTTGGTTAGAAGATAAAGTTTGAAACTTTGGTGTGTGAACAGAGAAAGTTGAATTGGGTTTTGATTGGAATAGAAAGAAAGGATGAAGATTCAGTGCAACGTGTGTGAAGCTGCTGAGGCTAAGGTTTTGT
>TRINITY_DN6282_c0_g1
GAAGAATATACAATGTACTCAGCGACCCTCGTCAGCGTAATTTCGTGAGAAAAAGCAACAAGGCGGGATTTCTGAAGCGAGGGTAAGACTGAAGAGAAGTGAGAGAGTAAGTGAGAGAGAGAGAGAGAGAGAGAGAGAGAGAGAGAGCAAATGTTGTGGTGAATGTGAAGCGAAAACGACGCGAAAGAGAACGAAAAGTTAAGTAGAGCTTGAAGATGCAAAAGTTACCTGGGTTTTGTTTTCTGAAGAGAAATGAAATGCTGACCAATTCTCTGACGGGGAGGGACGACGATTTAGGGGGAAATAGGGCACCGGAATGTGCTTTTGCTTCACC
>TRINITY_DN6282_c0_g2
CCATAAATACCTTAAAAAATAATATTTCTAACAAGTCAGAATAGATACTTAAACATACAAAAGATATTTCTTAACTATTTTTTAATTATAATTGGAGTCCCAAACTGACGAGATGTGCATCTTAAGCACCAAAGTAAACGCTAATTCGTTTTTCTTTCTTTGGCCAAGACTGCCTAATAATTAGTACCACAAAGCTGTATAAAATAACTACTGCCAAACCACCACCGACTACCCCCTTCTCCCAAAAAAACAAAGCAAAAAACATCACTGAGGTAGGCTGGGTTTCTTTACGACTCATCCAGTGCCAGGGTGTGACGACGAAACTGGTTTTACTGAAGAACGGCTATGATCTTGCAAATGAAGCAGATCTAGTGGATCTGTTGGATCGCTTCATATTCCTGCAGAACTTGCTGCCACATCGGCACTGAAACAGCTTGACAGGTTGATCAAGGTCATCGAAGTCAATGCCATAGTCCCAAGTGAGCTCTTCTTTTGCTGCTATTTTTCTGGAAGTGAAAAAAGCAACATGATAGTAGTAACGATCTGGACACTCAATTTGAACAGGGATCTCAACCAAGTTTGCATCAAAACACCTGTGGTTGATAAATCTAGCAATGTTGCCAAAGGATGCAGCCTCCAAGCATAAAGCGTCTTCATCCTTCACAAATCCCAAATCCCAATCCGCATCTAGTAGTATTGGGTATGTATGTTTCCCAGTGCATTTCATGTTCCTCTCATGTAATTCTTTCAGAGTTAAAATTTCTCCAACTAACTCGCACACAAATGCACCTTTTGGCAGGTCCTCTAAAGTTCGAAGACCCCATCCTTTTCCTTCAGAAGTGAAAAATACCTGCAAGTTGCATGTTATTCCTTGTTGGATAACCCGATTGCCACATTGTTTCCAGCAGCCACATTTGCTCCAACATTCTTTAATAAACTTCCTCTTTAAATGCCCTTTACATGGTTCTAAACAACCATCATTCTTAGATCTTTCAAATGGGCAATCGTTGCAATAAAAGTAATGTTGTTGACGGTTGCGACTGATAGCAATGCACTCTTCCAAAAACTCTTCTTTCATTAGACCTTCAGCAGTATATACATAACCGCCCCCAGTTTTATCCATACATGAACATGTTGTAGACAACGAGACACAATTGCCCAGACAGGCTGAACAACAGTCATCTGCCCCGATGCGAGATAGAGAAATGTTAACATTAGCATCTTGGAATACAAGGTTTTGGGGTATGTAGTTGAAAGATGGAGGGAAATCACTAGTGGTTTCATTAACCCATGAGATCTGAACGTTTTCTTCTCCTTTTGTGATGTCACTAACATCATGGAAACACCTTATATCATCAACTGTAAGCTGATGCTGCGGAACAACCACCAGACTACGGGAATTTGGAGACACAGGATCCTCCATCTTGGAAACCAGTACAGCATCATCCAGACTGCTCTGATGGGATGGGGAAAAGGGACTCCTGGGTGAAACCAAGGCAGAAAAGGAACTAACGTGGATTGATCCATTTGATGGGTGAGAAAACATGTCCAGATCTTTATTTATCTCAACGCCCAGAGGGTCATGTACCTCTGATTCCTTCAATACATCACCGGTTGATCTTGTGATAGAACCTTCTTGTGATTCATCATTTGAATCGGTACTGAACTCCAACATGCAGTCACATATATCTGTCAACAGTTTTGTGACAGAAAAATTTGGGTCAGAGATTTTATATGATCCCAAACATTTATCCTCCATCATTTTCAAAAGTTGTTCCTGACTAGGCATACGAAAAGCAGGTCCCCGCGGAGCTGAACTGCAGCTCAGAGAAAGTTTTACTTCTCCTGAAGCTGAAGAGGCTATCACTACATTGGAAGTCGCTTCTTCATTTGAGGAGGGAAGAATATCGTCATCTCTAACTCCACTTCTGAGTTGTGATGATGCCACAGTGACACCAACACCATGCTTTCCAGTAATGTGATTCTTCTTTGATGAGTCCCTTAAACTTGATGGTTCAGGAAGAAGCATTGCAATGGGAGTCTCGTAGTCAGGTAATTCATCAACAGGCTCATCTTTAGGAACAATCAATGCATAACTATGAGGCGTTTGGTTGCTTGGCAACAGAAACTTTCCAGGTCCAACTGTTGGTTCTTTAGATGGTACTGATGGAGACGCTCTTTCCCTTATATGTTTTCTCCCTCTGAGAGTAACTTGCGGCGATGCAGGTTGTTTTCCCTTGTCAACTATAGCATCTCGTATTGGACCTGAACGAGCTTCAAGCCTCACATTTCCATTGGATACTGGGTCCTCTTCTAATTTAGATAATTTTGATGGAGAGGCAGCTGAGCTAGGGGCATTGATAGTCACAGGATGCAAAGGCTGACTCTCCTGTTCTCTTAAACGCAACCTTTTCAATGGTCGAGCAGGTTCAACATGCATCTCAGCTTCTTCATCCAGCATCTCTTCTTCATTAAATTGCTTGTTTTTCATTTCCTGTTCTGGCGCTGGCCCCGTAAATTCGTCGTCCTCAAATATAGCATCTGCTAGAGCTCTATAGTTCCCTTCCTCAATAAGTGCCCAATTTTTATCATACAATTTGAGGAGTTTCTTTAATACCGGTTTCACTTTTGATTCATCAATCCCAAGATTTGCCATTGCGCGATAAGCAGCAGCCACTTTTGCTCTGGGTGCCATTTATAATCCGCCAACAGTTACTTTGTCTACAACAGGCTCCCAAATGTCAGATGCCCTTAAATTACAAAGATTTCTAAGATAGTAAACACAATATATGATTTATGAGTAATTGAGCTAGAAGAGATAAACATTCTTCTAATAAATGACTGGGTTACCCAACTTTTCGATAACCTAGAAGGCAGGAGCTGGGGAAAAAACAGAAATATCAGTTAACCAACTTTCAGACAACAATTAAGAAAAAAAATATTTTAAATGACACAAAAACTCTGTATTTAGTAGTATAGATCCAAGATCTTATTCGCTCAATATCCTTTCTAAGTAAACCCGAGTAAGCAAGGGGACATAACTCATTCTAGGCTTCCATGATTACACCAAAGGGGTTATTCCGTTTCCACTTCTCCACCACCATAATCTTTCTACACTGGAAATGCATTGAGAAACATAAAGAATACTACATACTACACATGCAATCTGACGCAGTTTAAGC
>TRINITY_DN14434_c0_g4
ACAACAACCATGATACGCTCCGAATATCTTTTAATATTTACCTATGATGCATCCCCCTAACGCAATTGACTTACAAAATATAAAAGCTATTACGTATACAATAGAGAACCCGCGTTCTTTAAATAAATAGAACCATCTAGCTAAACCTCATGGCATCGTCATTCCTTAACCTCCTGGCCCTTGAGACTGTTCATGACGCCGTCCCAAGTACATCATCCATTCATTAATTTATTTACGGTGTGCTTATATATGTACTAGATAGTTTTCTCACGCGTATTTTCAAAAAGAATTTTGATACAACACAAAACCGCTTAGCCGTGACCTCCAACACATCAGAATCATTAAAAATAAATTTAAACATATCAATCAACTCAATCTTCTTTCAAACCACAACATATCAAGTGGCTTAGAACTTGACTATCACCTTTTGGAAACAAACATCCAGCAACCAAACAACATCAAGCACATGCATTTATCAGCCAGAATTCATCAAGCATACCTCTACTTTGGTGAATTAATTAACCAATCAAACACAACGGATTTCAGCTAACGACCCCTCTACAGAAATCTAAGAATGTCTAGTTTCTGACTATAATTTTTGTTTTTCAAAATAATGGGCCAATTAGTACAGTTTCGACAGGAAAACCACAGGGTTCAGAAAACAGGACAGTCACCAG
>TRINITY_DN22133_c0_g1
GTCATGATCATTAACGGTATCTGGTACAAACTTTCTCCAAAACCAGTGTGACTTCCACACTTTATTCATTTCTTCAATGGGCATGCTCTTTGTCTCGGGTAGAAACAAGGCAATGAAAATGGTCATAATGAGCACAAAGCCAGCAAAGAAGAAGAAAAGACCAAACTTTAGGTGACAGAGCATGGAGAGGAAAATTTGAGCAATGGCGAAGGTGAACAACATATTCACAGCAACATTGGTTGCTTGACCTGCAGATCGAACCTCAAGAGAGCATATTTCACTAGGCACTAACCATCCCAATGGACCCCAAGACCATGCAAATGCTGCAACATATGTGCATATAAAGAACAAGAGGAGATTGGCTTCAGTTTTTGTAAATGAGCCTTCACCGCTCACTCCAAACGTTTTAGCAATCATGCTTCCAACAACAATCTGGCAAATAAACATCTGGACACCACCTTCAAGGAACAAAATCCTTCTTCCAAATTTGTCCACAGAGAAGATGGAAACAAAAGTGGCAACCACGTTGACGCCACCCGAAATAACAGCACCCCAGAGGGCAGCCTCACTGCCAAAGCCTAAAGTTTTGAAAAGTACCGGTGCATAAAACATGATAACATTGATGCCGGTGAGTTGTTGGAAGAATGGAATTAAAGAACAAAAAGTGAGTTGAGGTCTGTATTTTAGTTGTGTAATATTCCTCCACGGGTGATCCACCTTTTTAGATTCCTCACTAGCATCGATGAGATCTTGGAACTCCTCTTCAACATTATCAATTCCACGAATCTTTTGCAACATTTTCTTAGCTTCATCCTTTTGGCCCCTTTCAATCAAAGAATTCGGTGTGTCACCTAAAAATAAAGATCCGATACACAACATGATTGCTGGAATAGCTCCAACACCCAAAGAAATTCTCCATCCGCTCTCCAGATTGGAAGTCCAATAGTTAATAAGGTTTGCACCCAGAATTCCAATTGTGATCATCATTTGGAAGCCCATGTTCAGTGCACCTCGGATCTTTGCTGGAGCCATTTCAGACAAATACACTGGAACCGACTATTTGGGAGTAACAAACAAAATTAATTGCAATTTATTTTAATGTTCTTAACCTTCTAAAAAAGATTCAAACTTGAAAGCATAAGAATGATAATGATTCTTACCTGATTACAGTATCCCACACCAAAACCAAGTAATAGGCGGCCGATGATAAGCATTTCAATGTTAACAGCGAAACCATTTAACAATGCACCAACAAGGAAAAACAAGCCACCTATGAACATTGAGATCTTGCGTCCCAACATTCTTGTAGTTGTGGAAGCAAAAAAAGAAGCTACCAATGCCGCCAAATACAAGGATGATGTGAACAAAGTAAGGAGTTCATTGTCAAATTTGCAATATTGACTCTCATGGCTAGATTCATCTTTCATTTGTTTGTAAACACCGGGGAAGAATCTTATTAGGAATGGCTCCATGGAGGTCACTCCTCCGGTAATACCAAGATCATAACCAAAAAGTAGACCGCCCATGGCTGCCACCAAACACGTGACCAATACAAATGCGGTGACTTTCCCTTCAAATTGTTTTCCATTTGCAGCAACTAAAACCCCACCTGCCATCTATAAAACTATTGTATCTTAAGATATATGTATGTTTATGTTGTAGCTCGTGTT
>TRINITY_DN72913_c0_g1
GCATAATGTAATCAAGGAAAATCTGAACTCGCTTGATTTCTTATTAGAGATCTTCCACAGAAAAATATTTCAAGGATGTACACGACTTTTGGATCATGAACCACACAAAAAAATAGAACTTTATGTATACAAACGGCCATAAGTATGGAACAATAACCAAATACAAGAAAATAAAATATTGCCATGTAACATTTTTATGCTTTAACATCATTGGAAGTCATTATACTAAATTCCATGCAACTAAAAATGCCAAACACGGAGTTAAGATAATAACACAGGACAGG
>TRINITY_DN66885_c0_g1
GTTTTCTTCCATGTTATAGGAAGCTTTCAGGTTTTTGCAATGCCAATTTTTGATACCATTGAGTTGCATTTGAAACGAAGGTTGTTGCCTACTAAAAGCTCAAATAATCTTCGTTATCTTGGTCACACAAATAATCTTCCTTTCATCGTTCGAAGTCTATATGTCGCTACCGTAGGGTTTGTTGCTATCTGTGTTCCATTTTTTGGAGGATTGTTGGGATTCTTTGGAGGACTAGCATTCACATCAACATCATTCATCATACCTTGTGCATTATGGCTTAAGGCAACAAGAGCAAAACCATTCAGCCTTCATCGGATTGTCGCACCGGC
>TRINITY_DN23475_c0_g2
GGTTAACAAAATAAGAAATTGCAAGACAGATAGAGAAAGGAGTTTCAAAGTTTCTGTTTTACTTCAAAAAAAGATAGGGAACTTGGAATATCAAATATACAGAGTAGTAGGTTCAAAATTGGAGTGAAATCAGAAGTGGCTTTATTCTCATTTATTTGAGCCAAATAAAACACATAACAAGTCTCCTTACAGCTCAAAGATAAGCTCAAAGATAAGGTCCACTATTGATGGCATTACCAAGTTTAACTATGTAAGATGATATTGATTGACATGTATGACATCAATGTAAATATGATTTCTATGCACAAAATAGTGAAAAAAGTCCATCAGTCTTAAAGTTGACAATCGCCAAATTTAATCATCTGTTTATGCACACAAATCAGTGATTGACATCCCCTCCAGTTTGAACAATTTATCTTTCTTAAAAAAGGATATTCATAGTTCATACTTCTGAACTTCTGAATCTTTGTTTAATGAAGTATTAGATAACCATTCCTTAAAAAAAAAATACCCATTCCTTATAGTACTTTTATATTTTCTGTTAAATAAAT
>TRINITY_DN5183_c1_g1
AGAAAAGGTGTGCAAAATTACGTCGTCCCCCACCAATATCTATCCTACTGCTTAATTGGCGCTGCCACCTTCTTAATTCGTTCACCGCCCTACCAACATCGATGCACGCTTTCGTTGCTCTCAACTCACTTCTTCTAAGTATCAGAAAACAATGGGTATCAGAAGTCTACTTTAACTGCACCTTTCCTTTTGAGAAATCACTGGAAGAAGTGAAAGCACGGCACTGATGAATAGCACTGGAAAACTCAAGTCTTCAAGTTCTGAATTAGATTTTGACCGACCCAACATTGAGGATTACCTCCCTTCAGGATCTGCTATTCAACAAGAACCTCGTGGCAAGCTTCGCTTGCATGATTTGCTCGATATTTCTCCTACTTTATCTGAGGCAGCAGGTGCTATTGTAGATGACTCATTCACGAGATGTTTCAAGTCAATTCCTCCAGAACCATGGAATTGGAATATTTATTTGTTTCCTTTATGGTGTTTTGGAGTTGTGGTTCGATATTTGATACTGTTCCCTACAAGGGTTCTAGTGTTAACAATAGGATGGATAATATTTCTTTCATCCTTCATTCCAGTGCACCTCTTATTGAAAGGACATGACAAGCTGAGGAGGAATATTGAGAGGACTTTGGTAGAGATGATGTGCAGTTTCTTTGTTGCATCTTGGACTGGGGTTGTCAAGTACCATGGGCCAAGGCCCAGCAGACGTCCAAAACAGGTTTTTGTTGCTAACCACACTTCCATGATTGATTTCATTATCTTAGAACAGATGACTGCTTTTGCTGTTATTATGCAGAAGCATCCTGGTTGGGTTGGATTGTTGCAAAGCACCATTTTGGAGAGCGTAGGATGCATCTGGTTCAATCGAACAGAGGCGAAAGATCGTGAAATTGTGGCAAGGAAATTAAGGGAACATGTCCTGGGAGCTGACAACAATCCTCTTCTCATATTTCCTGAGGGAACTTGTGTAAATAATCACTATTCAGTCATGTTCAAGAAGGGTGCATTTGAACTTGGCTGCACAGTTTGCCCAGTTGCAATCAAGTACAACAAAATTTTTGTGGATGCTTTCTGGAATAGTCGAAAGCAATCATTTTCTAAACATCTGTTGCAGCTAATGACATCTTGGGCTGTTGTTTGTGATGTTTGGTACTTGGAGCCACAAAACCTTAGGCCAGGAGAGACACCCATCGAGTTTGCGGAAAGGGTCAGAGACATAATCTCACAACGTGCTGGCCTTAAAAAGGTTCCTTGGGATGGATATCTTAAGTATTCTCGTCCTAGCCCAAAGCTTACAGAAAGAAAGTAAGTTCAATTTCATTTTGTTTTTCTAGGTGTCCACTGAATCTGTGATGTTATACATTGCATTTGAACTTGGTAGAATTATTATTTTGAAGGTCTTTGGCTTTATTGAATAGTATGGTCGATTGTTTTATATTCACATAAGCATGATTTGTTGATGTTTGAAGAATTTGGTCACAGTTGTTTGGAAGAATAAAATAACTACTTGAACCTTACAATTTTTGTCAAAGTAGTGTTAGCATTTAACAATTTTAATGTTTCTTCTCTACAAATAGGATTCGTTAAATACACTAGTAAGGTTTGATAAAGAGTGTGTTAGAAAGTGCAATTTGCAGCATAACGCTGTTTGTTAGAAATTTACATGTACTTGTCATGTGTGTTGGATTTTTTATTTCTTATGTTTTGTGTTGTTTGATGTGTTGGTTACTTGGTTATCATGCATTTGTAGGCAACAAAACTTTGCCGAGTCAGTGTTGCGGCGCTTGGAGGAAAAATGACGTGTACCTTTTGTCTATTGTTCTTATTTATGCCATTCTCCAACCCTTTCTTCTTATTATTTTTTTTGTCTTAAATGTTATGCCTCTATTTAAATTTAGATTCATTGAGATATGCATACATTACTGGATAAGGAAGTTGCCCACAAAATTTTGGATGGATGATCTATTTTTCTTGGATAAATAAATGATGGAAAATGATTGATAGTACGAATTTGTTGTTTTACGAAAAGCAAGAACAGCATACCACCCACACAATTGATATGAAGTGGGTATTTGAGCTAAAACTGAATCCAAATGACTCTTTTATTAGTGCACAAACTTACCAAATGTGCAATGGGGTATGGAGTATATGTAAATAAAGAGTATGGAGTATATGTAGATAGAGGAAAAGGCTCGAGTATGCTGCTAATTTGCCTCTAGGTAGATAATTTATTGATCAATGGCTATGAAGATGAAGAGGAAGAGGTATGGAATTTGAATTTAAAATGACTGATTTAGGCAACCTATCATATTTCTTGGGGATGGAATTTGTGAAGACTCCAAGAAGGGATTTTGATGCATCAACAAAAATATCTATCTGAAGTCCTAAAATGTTCCGAATGCTTGAATGCAATACTACTACACCAGCAGAGGTGAATGTGAAACTGGTGAAGGACAACAAAGAAGTTGACATCACTCTGTACAAGCTGATGAAGGGCTCACTGAAGTATGTCTGCAATAACAAGCTTAATATATGTTATGCAGTTGGACTCATCAGCAGATTCATTAGTGAACCAAAAAGCTCAAACTTAATTGCAGCAAAAATGATAATGAGGTATTTGAAGGGAACACTGGATTTTGGTGTTTTGTTCCTGTCAAGTCAAAACAACATGCATGTGAATTGACTGGCTTTTTTTGATTTTGATTGGTGTCGAGATAAATCTGATACAGGGAGTACTTCAGAGTACATATTCAAGTTTCTAGGGGCACCAATCTCACGGTGTTCTAAAAAAACAACTTGTTGTAGCTTTGTCAAATGGTGACTTACCGAGAACAAATTCGATTTGAGGGGAGTGTTTTTCTTTAATTTGTTAGTTATGTTAGTTATGATAGTTTGGAATAGTAGTTACAACTCGATAGAATTAATTAGCTAATTTACTTACATTGTGAAACTATAATGGC
>TRINITY_DN21785_c0_g1
CAAATTCTGATTTTAGCAAAAACAAATTCAATGGACACAAAGTGCACACCTCTCATTATAAACCATGGAACCTCCCCTAGAGTTTCCTCTGTGGCTGTAACTCAGAAAACCAAAATCAAGAAGGAATCAAAAAAATCCAAAATCCAAAATGGAACACATCACAAAACTCTTCTCGGTTTTGGTTATCTGTGTGATTGTAATGGCACACCAGACAACCGCACAAGGCATAAACCTAAACCTCAACCTAAACAATAACAATGACCTAGTAAATAACGTATGCACTTTTGCACAAAACAACAAGGATCTCTGCCTTGAAGTCCTTAACTCAGAACCTAGAAGCTCAGGCGCAAATCTTAAAGACTTGGCAATCATTGCACTAAGAGTAGCTGCCAAAAACGCTTCAGGAATTTTAGCCGACGTGAAGACATTGATTGATGATCCTGAACTTGACCCTGAAATTCAACAAGGTTTAGCTGATTGTAAGGAAACAATATTGGATGCAGAAAGTCAACTTGAGGATACTATTGCTGCTTTGTTGGTGGATTCTGATGTTGATGCAAAGACATGGTTGAAGGCTGCTTTGGCTGCTATTACTACCTGCGATGCTTCTATTCCTGGAAACGATGATGTTTTGTCGGTGAAGAGTACACACTTCCGCAAACTCTGCAATATTGCCGTGATTCTCATCAGGACCTTGCCATAGAGGACCTTGAATTAATTAAACTCTAAATTAATTGCTCTTTAGCCCCTGCGGTATATCATCATTAAATACCTTACTTTTCATCTTTGTCAAATTTGATCTCAATGTGATTTTACGGTATTAAAAATGGTGTCCATTTTTTTTTGTTACGTGGGAAAGAAGGGGCTTGCGAATTGTTAGAATGCAGAGAAAAACAAACTAGAGAAGTTGCC
>TRINITY_DN60445_c0_g1
GCTGTTATAGGGCCATACGATTCACCAAAAGTCAAGCCTAGACGTGAGGGTGTGTTGGAGATTCCATATTGTGATATGGGCATATGGCCAAGTTAGTAGTTATAAGTGGGGAACAACTCTCACCCTAAGAGCTAGCTTTTGGGTTTGAGTTAAGACCAAATTTAAACTCTAAGAGTCTCTAACGAAACTTTCCTTTCATGATGCAGACCATCCAATCTCAGTAACCACAACATGTCTCACTAAATATTTTTTCTGCTAACACGGTTTAAAAATT
>TRINITY_DN18126_c0_g1
CAGAATCGCCGTAAATATTGTTTCCTGAAAAGTAATTACAACTCATTAGGTAAATTTCTTTGCCTCCTTCTCTGCCTCTGTATATTTTTTTTCCAACAAAGTTAGAGAGTGCAGAAAGTTGAATCAAATTTTAGGCGGTGTAAGACCTCCTCCTTCTCTCTGGGGCTTCATCACAAATAATTCAGGTCTTTCAATTGCTTTTCTAACAATATCTGAGTCATCCAAACTCCACAGTCCTGCAAAGC
>TRINITY_DN5301_c0_g4
GGATATCTCCTTGCTCCATGGAAGCTCAGTTCTTGCTGAATCCTTTTTCTCTGTCAATTTCTGAATATCACTCCGCAGACACCTTTGAAAAAGGAAAAAATATCCAGAAGGCAGATGAAGCTTGAGAAAGTTTGAGGCGGCGGAAGCTTGAAGAAGGAGCAGATGTAGGCTGATGCACCTGTGGATCGTGGCGGAACTACAAGAGGTCGTCGTTTGTGGCAGGAACTCGCTTGTAGGGAAAGACTGAAAGGGAAAATGCAAAGGA
>TRINITY_DN10516_c0_g2
ACCAAAACAACACAAAAAATTTCATAGCTGGCAAGTTATTTATTATTCATCGGGAATTTCCTATGCATTTTGGGAAGATGTGGACTCCCCCCAATATAGCTCGAGTTTTCATTAGGTACCTTCAAGTCTCCATACCACGAATTGAGCGGCCCATCGGAAGGATAGTTGAAATATTTTCCAATAAGATTTTCTCCTTTGAGAATCAAAGACCACGGCCATATTATAGTTGCTGCACTACGCATAACATAAGAAGCCCTTCCTGGATGTGCAACCAACATATTGTAGTTCTTCATTCTTAAGGGGTGTAATAATCTTTCATCACTAGAGATCAGAAAGATGTGAACGGGTGGAGGATTACGGAAAGTCCAAATTAATAGATCATAAGTAAGATGTCTATTGACTATGTCCTTTCCACCTGAAACAATGTAGTCATAGTCATTATAAAGAAGATGATAAAATTGAATGCAAAACATAGATTCTAAGAAACAAGGCCTAAACAGTTTTTACTATAATTTGTAAGCTAACAAATTATACTAATCTTTTTATGGCTCATTTCTTAGAATCGCCTCCATATAATGAAGAATTTCCATCACAACAAAAAGAACAGAACCCCGCAACAAACAAAACTCTACATTCAAATTTGCGACCAACAGAAGTTGTCTATCAAACATGCTTACAGTGGCGGATCCATGCTTAGAGAAATGAGGGCATTTGCCCCAATGAGATAATAATTCACTAAGGTGTACTTAATAAAAACATTTTTGCCCCAATAAAAAAAGGGTTGCCCCCAGATAAGTAAATTACTTTTTAAATGTTAGTATAAATAAACAGAGATATACGAGAGAATAATTGGAACTAATTTTATTCTTTTAGTTTTAATTGTTCAAGTCTCTTCCAACACTAAATAAACACATATTAGCTCAAGTATTTCATGGTATTTTAAGAGCAGAGGCCCAAATAAGTCTTTAAAAAAAGACCTCTCTCAAAGAAATGAACAGTACCAAATTAGCCATTAACAAATTAAACACCGGTGAAACTAATCTGGACTAAACAACCCTAAAATTATTTTAGAAAGACTAATTTAACCATTATTTAAAGACCAAATTAATACTTTTTTAAAACGTTGCAAAAAAATTTATCAGTTTACATATATACTCTTTTCTATCGTGTGTATAATTACTTTATAAATATTTATAATATTTTTTTCTAAAAAGTTTTTTTATTCTTTTTCACACCATAAAAAAAGTCTACTTCCTTATAGCCAAAA
>TRINITY_DN5301_c0_g2
TTAAAACTGAATTTTTGTTGTTTTTTGGCAAAACTGGGTCAGTTTGAAAAGCGGTTCGAGCCAAAAACCGTTTCAGAACCAAACTGGAACCGGTTTGTCCAGAAAACCGGCTTTATGAAACGAGTTTTTTTAAAAGTGAACCAAACCATAAATATGGTCCAATTTGGTTTGGTTCTTGAACCATGCACACCCCTTTTTCTTTTTGGTATTTGAATGGAATATGGAAACTGCTCTTTCTCAAAATACACATACGATCAATCTCTAAA
>TRINITY_DN5301_c0_g1
GTTTGTGATAAGATTTTATAACCAAAATGGTATTTGTTTAAGGTTTTTCTATTACTTGTTCTTGATTAGTTTTGTTAGTTTATTACCCTTTATGCTAATCAAAAGCTGGAGTTTTTCTGGCTACAGTTAAGGTTCTTTAAGCTTTTTATCACATACCTTTGATACAACGCTGTTCTTAGCTTAGCCAAATCCGGAGCTGGTAAACCCATCAATTTGCCAGTTCTAATGAGATTGTGCTTTGTTCTTGTGGAATAATGATCACATTGTGAACTTAATCATGCTGTCCTGGGCTCTTTCTACCTTTTTGAATGGAGTAGTTTAAAACTTATATTTTGTGTAACCAAAGAAAAACTGATTTTATGTTGTTTTTTGGCAAAATTGGGTCAGCTTGGAAAGTGGTTCGAGCCAAAACTGGTTTGAAAGCTAGACCGGTTCAGAAAACGGTCCGCCATATGAAAAGGGAAAACCGGTTTGTTGCATAAAACCGGTTATGAACCAGTCCTGAACCGAACCGGTTTTTATGAAACAGGTTTTTGAAAACTGAATCAAACCATAAATATGGTCCAATTTGGTTTGGTTCTTGAACCATGCACACCCCTAAGAGCTAGTTTTATTGTTCAAAATCAAAACATGGTTTGACAAACTCTGTTTGAGTTTGACATTTCCTTTGATTCTATGATCACACTCTGCTTATCATAGCAAGTTTAGTGTTTGCCACCGAACCTTTACACTGTTTCTCTCCTCTTTATTTGTCACATGTGTTAGTCCTTCTTTAGAGTAATTGAATTTCTTCTTCTTTCTTTTACACAAGAGCTTCCATGGAGCAAGGAGATATCCCT
>TRINITY_DN10516_c0_g1
CCCACGTGTCTAGCAATCATAATGAAAAGAGAAACAGATAAAAACATAGATGACTGAAACAGGTAACCCATGTCCCCCTTTACATCAAGAAATCTTGCAACTCCAAGAATAATAGGCAAAGATGGTGGCAGCGTAAAGGTTGTATGACAGATTCTAAAATGGAGAGCAACGAGATATGGTTAACCAATAAAGACCGATTTTTTTAGAAAAGAGCGGTACAGTTTAGTTTTGATTATGGGTTTTTAGAGAAAAAATCACTAGAACATTATCATTGAACTCCCACTTAAGCCACTTACTCTATCTCTCTTCAATGCTCTAGAGATTTTTTTTCTAAAGACCATAATGAAAAATAAAAAGTACCAACTTTAATGGTTAACCACATCTATACTTGCTTTAGCATCTGTCATACAACATTTACAAGGTCGATCAAAGTCTCTACCACAATCTAGGCATCATGAGCACATAAGGTGGGCTCCTCAAAAGTCATATCTGCAAGGTTTTCAAGAAATTTCCCTTCCAGTATCTTAGACCACTGCCACATAATAGTTGATGCATGGCAGATAAAAGGATTTCCCATTGCTGGACATGCAAACAAGATTTTGTAGTTAATCACACTTAAGCGGCTCAATGTGCAGATAAATTCAAAGCCTCTCTCACCGGATATTAGAAAGAGGTGTGCAGGCCCCCGAGGATTTTTAGACATCCAATCCATAAGAAATCTATTGTAACTGGTTCTTCCACCTGGAATGTGGTGGAGATCAACGCCTGTCGAAGAAAGTATTTTTTGGTTGATCTCTGAAAGCTGGTAAACATTGCCGTAAGCTTCAATATGAATAGGACCAGTAAACCCATTAGTTCTAAGGGCACCCGTAATTGAAGGCCCTACCTTCGAATAGCTAACTCCGGAAGGAACGGGACAGGTTTCGAAGTCCCACCAAACCGAAACCCTAAGATTATATTCATCTTCCTTGATCTGATTCAAGCGAGATTTCCGAGGAGGAGGAGTAGATGAGAAGTCACGCACTGGAAATCGAATGAGAAGCCTGGGAAGTTGTGATGATGATGATGATGATGATGAA
>TRINITY_DN9925_c1_g1
TGTTTTTTAGCCTTTATATGTGTATGGTATAAATCCGGTATATTGTTTGCCTAGACTTCGGCGTAGCGGTCGTAGCGCTACCCGCTACACCGCAATAGCTCTTTAGGGGTCGGCCGCTACGCTATTTGCTATTAACTACAGAGGCTCCCACCTTTCAAGTCGATTTTGTGAGGTTGAGTTTGAGCCAAAACTTAGATGGTATCGGAGCCTATTTTAGATCTGTTATTGGACCAAGACCTCTGTTAGTTCACCCTCTTTCGTTCATGCTCCAATTATCCCGACCTGAGCAATGAGCATGAGGCTATGTATTTAGACCCCTATTTTTGCACTTGTGTTTGTCCACGCTTAAGATCTCCAAGCTTGGGCATGAGGGTGTGTGCTGAAATCTCACGTCTACTATAGTTGTGACCGAGTTAGTAAGGCTTGGACAACCATCACCTATTGAGCTAGCTTTTAGGATTGAGTTAGACCCTAAAGCCCAAATTCTAAGAGAAAAGAATATGATTTCTGATTATTTTGAAAAACCTTTAGGGTGTTTCTTAGAATTGTAAACAAACCAAAAACAACTTATGTTTTATATCAAATCTCCAAAAAATCCACTTTTAGACAACCTTAAAATCTATTTTTTAAAAGTTAAAACAAAAGGGCTCTAAATAGTAAATCGCTCTTATCCGATTATTTACAATACTTGAAATAATTCTAAAGTTACAATCAAGATATTGGGATATTCTTATATTTCTAACAAAAGATAAAATGTTGGATGTTATTTTGTTGTGGTGGTAATTAATTTGATTGTTTTAGGTGTCAAGGCCTTACAAAGTAGCTGAATTTGACATTATATTCGGAGA
>TRINITY_DN53424_c0_g1
AAAAAATTATTTAATTAGAAAACAACACAATAAATAATTAAAATATTAATCTTCTTCTTCCAAATACCTTATTGACTAAGAGAGAAGGACTAGTAGGACAAAACCAAAATTGTGAGGTGTGGAAAGAACCATAAGTCTTATTGTGATAAATAGTGAGTTCGAAAGCTTTTGGGAAGTGGGAGAGGAAACCTCATTTTAATGGTTTGGTTAAGTGATGTTTTTGATTAATGAAAATCAC
>TRINITY_DN28445_c0_g1
TTCAGTTTCTGCTATGGGAATAACCAATTGTTGCACTCAACCTTGTTATTTGAAGGACAATATTTAATGTTGTACTTCCTTTTGTGTTCTTCCCTGTTGTTTCCTATACTTTTGGTGCCTGTGGAACTTGCATTGTTGTGACAATTATACTGAGAGCTCCATCAGAACCTTCACTCAATTATACTGAGAATATGTTAGCATTTGCACATACGCACTCATCCACAC
>TRINITY_DN11146_c0_g1
ATTTAATTTGTTGTCTACTTCTTTCTTTATTTGAAGGTTGCATGCATACATGGTGATGGACACAGAAAGTAGCAAGCTTACTACTGGATGGAAGGAATCAATGAAAACTATGTTACGTGCTCTCTATGTGGAAGATTATCAACCATACAGTATTCCAGTTGTCCCAGATCATCTTCGAAAATGGAATGAGGAAGCTTATATACCAAAAGTTGTCTCCATTGGCCCACTATATAGAGGAAGAAGAAACCTACTACCTATGGAAAAAAACAAATGGCGTTGCATGATGTCTCTTCTTAAACGAACAGATGATGAAAATGCTTGTTTTGAAAATTGCATGGAATCCATTCTTGAGTTAGATGCAGCAACTCGTGCAAGCTATGTTGATGAAATCAAACTCGACAGGTATGAACTAGCCACAATTATGGTATTTGACGGTTGTTTTTTGTTAGAGCTTCTTATTTCTGGATCAGTGGAGTTAGATACAGAGCTACCTCGGAAACAATATGATAATCCTGGACAAGAATTGAGAAAAAATGAACGGATATTGGGAGACTTAACACTGCTTGAGAACCAGATACCACTTTTTATTCTCAAAACCTTGTTCAAACAAGTGTTTACAGAAGGAAAAATTTCTCATACACTCATAAATAATCTTTCTCTCTCAGTACTCTTTGGATTTGATCCAAATTTACGAGATGATTATGTCCGGTTCCAAAAGCACGGTCCTTTCTCTCACTTTATTCATACTGCTGCTCGCTTTTACATGGAAATCAAATATCCCCATGATGATGATGATGATGATGATGATGATGGAGGACTTGATATTGCTATTGATATTGATGATGGTGTTGAACATCTCCATCGTTGTGCTACTAGGCTTCAAGCTGCTGGTATTTCCATCAAGAGTGTGAATGATAATGATGGAACCTTCAAATTTAACATAAGACTCGACAAAGACAAACGGATACTAGAAATCTCACCGTTGAATATTACACAAACAACAAAAGCACGATGGTTGAGCTTCATTGCATGGGAGCATTCTTCCATTACTGATAAGTGTTGCATATTCACTTCTTCTGCCATGCTTTTCAGTGATTTAATATGTTGTTCAAGTGATGTTCAACTTCTTAAAGATAAGGGAGTTATAGTAAACCATTTGAAGAACAGCAATCGAGATCTCGTGGATTTTTTTCATGCCATCACTAAGGGAGTTGACCGTAGCATTATTGATCGCAAATATAGACAAATTTTTCATGCCTTGAACAACAACTACTCAGGAGGAAATTATGCCATCATACTCTACCATTATTTCTATCGATATTTAGAGTGGATCTATGGCCTTAGCAAATCTTTTGGGCATGGTTACAAATTTGCTATTACTAGTGTATCTATTCTTACTCTTGTCCAAACTTGCTATGCACTTGTAGCCTATCATTTTCCCAAAAAACCATAGACAAAAATCATGGGCTTAAATTAATAGTAGATAGATATATGTGTGTCTGTTTTGAAACTTTTCCTAAAAAATTGGAATATGCAAAATTGTGTGAGATATGCATTTTTATAGATGTTAATGGAGAC
>TRINITY_DN29637_c0_g1
CTCGCATTTTTTTGGGCACTGAAAAGTAGTAACCAAACTCCTTCACTTACTTCGAGTGTTGTATTCCACAAGATAATTACTGGGTACTTCAGTTCAACATCCGTAGTAAATCTATCTCTCCCTCACTACTAAATCTATCTCTCAATCACTACGTAGTTTATGGATGGAAGAAATGAATGAAAGAACTAAGAAGTTGACGAGCCTTGC
>TRINITY_DN20990_c0_g1
TGCGAAAGCTAAGGTGTCTCAAGCAAAAATTATTAGAGATTTACTTGCTTCTTTTAGTGCCATTTCTGGTTTGAAAGTGAGCCTTGCTAAATCTAATGTTTTTGCTTCTAAAGGAGTTCTTGCAACTAAGAAGGAAAAAATCAAGATGATTTTGGGGATGAATTTTACAAACCGGATAGATAAGTATTTGGGGTTTAAATTATTCAATGGTAGAGTTAAGGAAGAGGACTTTCATGACGTCATGGGATGCAGGTTGTTGAATAAACCAGGGAGGCTCACCTTGGGGACTTCGGTTTTATCTTCAATCCCATCATATGGGATGCAGGTACATACAGTGGTTCCCTCAATCTATATGCAATCAGGTTGATAGAGTCATAAGGAATTTTCTTTGGCAGGGGAATCGTGAGAAAGGCATGCATATGGTAGGGTAGAAGACAATTAATTACTAGGCCTAAGTGAGTAGGGGGGGCTTGGGGTTCGTGTAGCCAGGCATCACAACACAGCCTTGCTAGGCAAATTAACATGGGACCTTACATCTTCTCCAAACAAGCTGTGGGTTTCGATATTGAGGGAAAAGTATTTTCCTTTACAATCCTTTCTGGGGGGTGGCCAAGAGTGTCGGGTCTAGTACATGGAATTCTCTTTTGAAGGCTCGTGAAAAGTTGGCGCCAGGCTTTCTAAGGTTGGTAGTGGGATTACACACATTCATTCCTCTTGGTAAACAGGTTCTGTATATTGATATTCATGATGCTGATTTGAGGATAAGGGATTTGTATACTAATGGGAGTTGGAGGCTAACTGATCTATACACTACTATTCCTTCAGAGTTGAGTATAAAGATTGAGAGTTGGAATCCTGAGTTTGTAGAGGGTGGCAAGGACTTGTGGACATGGGGTGAGACCTCAACTGGTACCTACACTACAAAATCGGCATACCAAAATGCTTAGTCATGATAATAATATTGATGATGTAGAGGGGGGATGAGCTTGGTTGTGGAGGCTGAAAATACCTTCTAATGTCCGATTCTTTCTTTGGCAGTTTGCTCATAATGCTCTGCCAATGAAAGACACACTAATGAGGCGGCATGTCTTGAATAATGCAACCTGTGTGCGTTGCAATCTGCTTGAGGAGACACGCTTGTGCACTGCTTTTTTGTTTGTGGCTTTGCTAAAGAGGTTTGGAATATCTGTTTTATGGGGA
>TRINITY_DN41936_c0_g1
CATTTAAAAAACCCCAAATCGATGGGCGGAAATTGTATCAATCTCTCTAGAAAGACACCATATATGGGTGCGCCGATCTTTGTAAACCAAGTTACTCATTTAAATGAAAAACGGTAACCTTACCGACGTTCCACACATTCTTGATTTCATCAAACAGAAATGTAGGAACCAAATTTCCTTCTTCGGAAGAGACTGGGACCGATCTTCAGATCTCCCCAAGTGACCAAGCATGGTCGCAACTCTTTGCGATCAGTTAAATCCGAGCCGAGTCT
>TRINITY_DN11945_c0_g1
CATTCATTAAAGATTGAAAAGTAGCTGGAGCATTAGTGAGTCCAAAGGGCATTACCATATATTCGTAGTGACCCTCATGAGTACGAAATGCCATTTTGTGGATGTCTTCTTCCTTCATCCGAATTTGATGGTATCCCGATTTCAAATCTAGCTTGGAGAAACAACTAGAACCATGCAACTCATCCAAGAGCTCATCCACGACGGGAATTGGATACTTGTCTTGCACCGTCACCTTATTCAAGGCATGATAATCCACACACATCCGCCAAGAGCTATCCTTCTTTTTAACCAAAATCACGGGGCTTGAAAAGGCACTAGTGCTGTTGCGAATGACCCCTTGTTGCAAAAGGGTTGAAATCTGTCTCTCTATTTCATCCTTTTGATGATGAGGGTACCTATAAGGTCTCACACTAACTGGACCAGCACCATTATGCAGAACAATAGCATGGGAAATATTTCTTACTGGAGGAAGGCCTTCAATATCTTTGAATACCGGAGCATACCTGTTCAATAATTTTTTTAACTCTTTTTCTTGAACACCCTTTTTCAACTCTGTATCACCATTTACCTCCATTGTTATGTACCAACAACACCCCTCTATCACTGTCTGTTGAGACACCACACTTTGAAAAGTAGCAGTTTTCTCCCCAAGTTGCTGACCTTGTAGTTTGACAAGTTGTCCTCCATGATTAAACACCATAGACATTTCCTTCCAATCCATGGTGATCTTGCCCAACGTCTCCAACCACAACTCCTAGAATCACATCCACGCCCCCTAATTCAAGAACATAAGCGTCGAAACTGATGTTGAAGTCCCCTAGGGTCAATTGCAACCCCTCACACTCTCCCAAGGTCAAAATACGATGGCCATCTCCCAAACGAACTCCTAATGGAGTAGATGGCACCATTGGTAAACCCAACGCTTCTACCAGAGTAGGAGAAATGAAATTATGTGTCGCACCACTGTCAATGAGAACTAACACTGATGCTCCGTTAACATTACCTTCCAATTTCATTGTTCGCACCGCCGTGTGACTCGCCGCAACCCCAAACATACCCAACGCCTTGCATTCCAGATCCTCCGTCGCTTTTTCTTCCTCAGGATCAGCCTCTAAAACCACAATTTCACCACCGTCATTAACTGTTTCATCACCGCCCAAAATAATCAGCCGAAGTTGTTTTGCAGTACACTGATGGAGCGGATGCCATCGTTCATTGCAACGAAAACAGAGGCCCTTCGCACGTTTGTCTTGGAGCTCGGCAAAAGGAAGGTGTCGCACACCACGACTGCGCTCGCCATGAGAGACAGAGCCAGCATGCGAGTTCGCCGTTGAAGACGATGGACGAGCGCTAACATTGTTGGAAGAAACAGAGAGACGGTTTGGTTTAGACGGATTGGACTGGGTCGGGTTAGATGACCCTGATTCTCCTTCACGTTGGTTGGGCCCAATTAGGTCTAATGGAACGAGACCAAGGGGGATGGGCCGGTTTGAATCTTGACCCATTTCCTTGACCCGGGTCACTTAAAACAGCGAATTCCTTTTCTACATCACGCGAAATCTGCATTGCTGTATAGCGATTGCGAGGTTTGAAGGTACGCACGCGAGAACGTATATCATGGCGCAACCCTCCAATGAAATACCCCAAAAATTGTTGCTCTGGTAATCTGCCACACTGAGAAGAATAAAGTTCAAACTCAGCTATGTATTCTTCCACTGAACCAGTTTGCTTCAGCTCCTTCAATTCTTCGAAGGGATTATCCAAACGACCCCCACCAAAACGAGCCATCATCGCCTCTGTCAGGTTCTCCCATGTTATTCCTCCGTTGAATCTCCCCATAGGTTAAACCAATGAATGGTAGGACCGTCCATACTTAACTTTGCAAGTTGTATGCGAACGTCGTCGGAGATACGCTGAACCTCGAAATAAGTTTCAGCACGAGTAATCCAAGCAACAGGATCGTCGCCATTGAAAACCGGAAGCTCTACCTTCTTCGCAGAGAGACGAAATTCGTCAAGGGCTGACGTACTAGTTGGGCCACTAGGCTGCTGGGTTTCTCTGGTTGCGGCTATTGCGGTGTGAATCTCTGCAATCAGTGCTTCATGCAAGTCCTGTAGGCTCAGCTCCAAGCGATCAAGACGGCCTTCCACAGCGGTCATTCGGTCAGCCATTTTGGGTGGCATAAACAACGGCAGGTCGGACCAATTTGATAGAGCAGAAAAATAAATAAGAGAAACTGAATGGCTGAATATTATTGATGGAATAAGAAAAGGAAATACAACTTCCAGAGCAAAAGCTCCTCAGTAGAGAAAATGGGTATTCTCTCACTGCCTAACCATAAAGGTACTGATACTAGAAAATGATTAGCTTATTCTACCATTCTCCCCACTCACCCTATTTATTGGAAAATATTGTAACGGTCTGACAATACACATTCATATTTTGTCCTTCCTTCTCCTCTCGTATACTCTCCATATTTTGGGCCTCTCATCCCTCAAGCCCACTAGGACCTCCTCATTAGGATTAGGACCATCGTGACTCCTATCATCACCCCCTCCATCAACAATAGCCCTGTCCTCAAGGCTAAATTCTGGAAATTGACTCTTCAGCAGCAATTCATCTTCCCATGTCGCATTACTTTCATCAAGGCCCTTCCACTTAATCATCCACTCCCTCTTGTGCAGCCCCTCTTCAATTTTGTCCCTCCAAGACAGCCATTTCTCAGGCTGCACTTCTGCTTTGTCAGCTTCTAAACTCAGAGGCAGCTCATCAGTAGGACTATAATCACCAATAGCCCTCTTCAATTGAGACACATGAAAGATAGGATGAATTTTAGAAGATTCAGGTAATTGCAGCTTGTAAGCCACCTCCCCTATCCTCTGGACAATCTTGTATGGTCCAAAGAACCTTGGAGCTAATTTCTGATGAATTCTCCTTACTACAGATTGCTGCCTATGAGGTCTCAATTTGAGAAACACCCAATCTCCCACATCAAATTGCACATTATTCCGCTTCTTATCTGCATAAAGCTTCATTTGTTCCTGAGCTCTATGGAGATTGTATTTCAATTGGCGAAGAGCTTCATCCCTACCCCTCAACTCTTGAG
>TRINITY_DN7116_c0_g3
GCCTCATCACCGGCTCGCGCCTTCCACCTAAACTCCCCCTTTTATAGACATCACCTGAACCGTATCTATGAAGAAAGTAGCAAGGCGCCAAGAAGAATCTCAGGTCCACAACCACAACAAGTCCCAGATAAACGAGCATGTGAAAGAGGAACAAGGGAAAAGGGCTTTGTCACATGTCTGTGGATGAGTGTTAAAAAAAAGTTTGTTTGGGAAAAAACATGAAAGTGGAGAGGAGAGAAATCGACCCTCGAAAGCATATTGATAAGGTCCCAAAATAACTGCTACAAAATCTCTAAT
>TRINITY_DN22066_c0_g1
AATTACAAAACAGATCCAGAAATTACCAAATTCAAACCAATTCAAACTGATATAGAATTACCAATTACAAAACAGATCCAGATATTGCCAAACAGATCCAGAAATTACAAAACAGATCCAAAATAACTGCCCTACAGATCCAAAACAGATCCAGAATTACCAAATTCAAACCAATTCAAACTGATATAGAATTACCAATTACAAAACAGATCCAGATATTGCCAAACAGATCCAGAAATTACAAAACAGATCCAAAATAACTGCCCTACAGATCCAAAACAGATCCAGAATTACCAAATTCAAACCAATTCAAACTGATATAGAATTACCAATTACAAAACAGATCCAAAAATTACAAAATAGATCTAAAATAACTGCCCTACAGATCCAAAACAGATCCAGAAATTCAAACAAGCTTTCATATTCTAACAACTATTTTTTGTACATTCAAACAAGCTTCCAGATCCAGGCCGCATGGTTAC
>TRINITY_DN11945_c0_g2
ATCGGGTGAATGTTGGAAGTATACATGTACATGACTAGTAAACACCTGTAGAGAGTTTATTGTGTGCAATTCTTGTAGTTGAAGTCACCGTAACTAAGATTACAAAACTTGACATTTATTTACAAGCATATGTGGGAAATACACATCACTTACAGCAAAACATAGAGATAGCTACAACAAGAACACATTGTACAAATGCTTTTTTATTAAGTGCTTTGTTACATTGCTACATGATTTTCAGCTGCAGGAACTGTTTGGAGGGAATCAAAATCAATAAAGAATGTCCGAATCTCCATTGGAACAAGTTCAACAACTAGCTTTGTAGGATCCACAGGTCCTCCCCTCACCACCTTAGATTCTTCGGTGGAGCCTTCCACTTTCCAGACTAATCTCTTCTTTTCCATTTCAGCTCTTTCTTGATTAGCTGACAAACTCATTTCTGTCACTTTACTTATCTTCTTGTTAGGGAAAAGCTTTTTCAATTCCACACTTGTTGTTACTGAGTAATCTTTGTCCTCTCCAACCTCATAAAGATGAGCCAGTCTTATGAGCACTTTTCCATTTCCAAAATCCTCGAGGGTTAGAAGTGCGGTGTTGTTTGGTAAAGTGTAGGAAGAATCTATGCCAGAAAATGATGGTGATTGAAAATGCAACCAATTATCCCCTTCCTGCTCTGTGAAGGCCAACAGCAATGGTGAATATAATTCCTGGCCAACTGTGCGACGCCATTTAGCACCTTCACCTTTCCGGTCAATTCTAAGGTACAGTTTTCCTTGAATGGTTAAGCCTTCACAGCTACCAGCAATGCAAACTGTTTCATTAAGTACCTCACCAACACCTCTTACATCATCATGAAGCAACCTCCTGTGGAGCATCAGCTCTACTTGACCATCCACCAAGCTGGAACCACCAACTGAGCGGTCCGCCAACGCTGAGAGTTCCATACTGCTATCTTGCATGTATATTCCTAAATTAACTGGGTAGTAGTTTCCAGCTATGGGTTGGTTCACTTCTAGATCCCAGTCTGTCCTGAAATCTCGAATCCTTTTAATGAAGTCACGCCCATTAGAATCTGTGTAGAATGTCTTGTTGGTCTTCATTGTAGTTGAAAATTGAGTAATAACTTCTTTCCCAATGCCATCATCCGCAGGTATAGGCCCAATTGTGAACTCAACTTCAGCATGCTCCTTTGCCTTATATATCCTCATAATCTGTGATACCCATGGATTAAGCTGTTGATGTACTTCATCTAATATTGGACCACGCAGGACAGTAAAAGATGCCTGCTGTTTAATGGGAAAAGAGCCATTTGGACGGAAGATGTATGCCCCGGAAGCCTGAGGATTTTTATCAGTCCCATCGTTTCCAGAATAAAAACTGTATGATTGTTCAACTGATGCTGTAACTAGATTTTTACTGTTAACATAATGAGTCAATTTTCCTTCATCTGCAGAATAAAGTAGCTTTAAATTCCCTTGTCCAACTTCTATGCTATTATTAGTACTTCCTTCTGATCTGTACTCCTTTGAGATAGTTGAAATATGCCCTGTCTGTTTAGCCCTTGACACCATATAGGTGCTGAAACCAAGGGGAGGTACAGAAACCGGAAATGCAAGCCAATACTTGAGTTCCCCGGCAGGAGCTTTTCCTATGTATGCTTTGACATATTTATTTCTTATGTTCAAAGTGATATTAGATAGAGGCAGAAGCTGAGACTCAATTTCCTTCCCAGCAGAATCCTGGACAAAAACTTCTCTAGTGGAAACGGGAATTCGAATTATTTCCTCCCTCTTCCAAGCAAGAGGATTATAAACAACAATCACCATGCTTTTTCCATCAACCAAGCTAGCTTCTGATGGAGGGCAGTAGCTTATATTAAGAAGAGGGCACTGCTGGAAGCTTGTAACCAGGTTTAACGCATGTGATTGTGAACTTAATCTTTGGTTTACCAATAAAGCAAGTGCAGATGCAACCAACTCTTCTGCCTCTGCATAGCCAATTGATATCCTTTGTGCATAGTCAGCAGCAACATGCTGTCTTTCTGTGCCACTAACAGCATCATGGTGCTGAGCAAGTGCTAAAGCATCAGCTAATGCAGCAGTATTTGGTCCTGATTCATTCCTCCCTTTAAAAAATTCCAACTGCCTTGCTGCCTGATAGTAACTACTCATCGTTCTCACATAACCCTTTAAAGCTGGCCTACTTGTAAAATAACCAGTCCAATATGCATTTGGATGATCTGCATACGGAAAGAAATCATCAATTTTAAGAGGCCATTGCTCATTAGCCGCATGTTTTGCATCAGTGTAGATAGATGGTGTTGAATAAAGTGCATTGACACGCCCATCCTGATTGACGTAGTGAATAAATTTATCCATCTGCCGGAACCATGAATTAGCATATTGATAACGGAAGTCTGTCCCCATTGCCCACATTATGTGATTTGTTTTGGTCACATTAGCCTGAGCTAAGGCAGCAGATACAAAGTCATTGACTCTCTCTTGAACGTTATAGTCAAACAGTAGAATGTCATCCTGAATAGGTTCGGAAACATCATTTATCTCGAACACGAAACCATCAGGAGGATCATAATGCCTGGGAAATATCCCGGTGAATATTTGTGAAGAAGAACCAAGCGACTTGGAACCCTGCCAAACAACCTCTAGAGTCTTCTCCCTTAATCGCTTAGCTCTATCTTGGTAATCAATTCTAGCAAAAAAAAGTGAATCGAATCCTAGCTCAGCACCAAGCAAGTAAGCCTGAACTGCAGAGTGGCCAAACGGATCGATCTGCCAGCCAACTCTTGGAATCTTACCAAATTCATCTTTGATGAATTGGTGTCCAAGAGTGGTCTGATCTATCAGGTCAATGTAATGCGGAGTAGCCTCATCATGCATACACATTCCACCATTAATGAATTCCAGTTGACCCGAGTTGACAAGTTCCTTGACTTTAAGTTTCTTAGCTTTACTTTGCTGCCTCCACCATCTCTGGAAAAATGCCATTTCCACATAGATAAACTTGCGATTCTTATCTTCCAAGAGTGATGAAATCACAGAATCAAGCACGTTCTGCACACATGCACCCCGAATGGAGTTGTTAGCTCCAACGTAGTACTGATCGACGGTCTTGAGCCAACCAACATCATCGTGAGAGTGAGGTACCAAATGCACGTTTATTTTGTCGGGAACGATCCTCTGAGTAGTGTTGTATTCTATGTACTCTGATTCCGCAACCCAAATCGCCGCCACCAAAACGACGAAAAACACCGCCGTATTGGCCATCATCACTCACTGCGAGTTAGGTTGTTAGTTGTTGTTGTTTATGCATTGGAATCTGAGTTGAGTTGAGTTTTATTGTTACTGAATTAGCTAGCAAGCTTGACTTAGGAGTGCAAGGGAAGAAAGGAAAGAGGCCCACTGCATTTTAGTTAAACTAATTACAAAAATTAAATATGTTTTATGCTGATGAACTGAGGCAGTGACAGCAAAAAACAAATCAGTTTTGGATAACCTTGGGGGTTGTTG
>TRINITY_DN66921_c0_g1
CTTCTCTTAATTGATGATTAACGAATAAGATACCTAAAAATCTAAGTGTTTCGATGCGTTTAACCTAAGATCAAATCGGGTCATAGCCGACCTGGTGGTACACAACTCTGCTGCTGTTGTTGTTCTGGTTCCACGAACTCCACAACTCTTGTACATAATATGATTCCAGCGAACAATAATAAGAGAAGGATCTGGTACATAATATGATTCCAACAAACAATAATATGATTCCACGAAAATTTTAGAAACACAACTCTGTTGCTGTTGTTGTT
>TRINITY_DN12678_c0_g1
CAGAATCAACAAGGTTCTCCAATCTCTAATGGAAAAAAATGTGAATAATCAATCATATACCTAGTTCTTTTCATATGCTACTACTGACTTCATAAAATTCCTAACTGCTTTGAAGTTATAAAAATCCAAACCTTTTGCCACCTTTCTGTAAGTAAAATTTATAACCTTCTTACATGTATCATTAAACTGAAGTTAATTCCACCAATTCCAATTCTGGAGACTCCAATGCTTCTTCTTCACCCTGTATATGTAAGTTGCTGGAGACTTTAAATGTTTATGTATCAAAAGAAATCTTCTCTGCCTTCGGCTCGCGTCTATTCTAGCTCTATATTTATCCTTTATGTGTTTTTGGAACTAAATCACTTCCTAAAATATCTCTTTGTATTGAAAATGCAAATGGACTGTCCAGGACATTGAATCCTTCATTGTTCTGTGGGTTCCCATTAGAGGAATCAGTGTTGAAATTGCCAATCAGCGGCGCAGAACTTAATGGTTCTGTGGGTTGGAAATTCAAATGATCATTTGAAGCTCTAAACTCGTCCATGGAGACGCCAATAGGAGGTAACATGGGTAAAGGTCTTCGCGCAATCTGCTGCAGCTGCGCGAGACGTCTCATTCGAAATTCAAGGGCGGCTTGCTCCTGCTCTTCAATCAGCTGTGTCCTTATTAGAGACCTTTGGCTCGCATAACTTGGAATTGAGTTAAGTTCGCAATCCATGTCATAGTGATGTGAACAACAAATAGAGTGCTCCATTCTATCTTGGTATTTCCTTTCAATATCCTTTTCCTTCTCGCGATAAGGTTTCACAAGCACACGAGAGCCACGGACATAATGCGGATTCCCTTTGGCCAAGATCACTTTAACAGGCTCGGGATCAGTAAATGTTACGAATCCAAACATCCTTTTATGCTGGCATGGAATCCTAACATCTGCAACAGACCCAAATGTGCTGCAAAGGAAAATATGTAAAAACGAACACAAAAAAATAGCTAAAAAGAAGTATGAATGTGTATTTACGCCAAAAGTATAATTTACTTGAAGTAGTCCGCGACATCATCTTCTGAGAAAGTGCTATCAGCTGGAAAAGTCAGATATATTTGTCGTGATGCACTAATATGTTGACCAGAATCACCCTTCTGAATGTATTTATGAGCATCTTCTGCTAGAACCACTGAATGCTGTCCATGAGGCCTGTCTATTAGACGAATACTAGGTAGTCGCGCGAGAAGCCTTGTCAAACTATAGCCAGTCTTACCATGTCGCTGACTCTCAGTTAAATAGCCATCTGCCCGCAATACCTTTTTATATTTATCATAGTATATCGATGGTAAGGAAGCAATTGACATTGGATTGCCTCTTCTCTGCTTCAGAAGTTCGATAATTTCCGACTCTAACTGTGCTAGTGACCCTGGTGAAACCACTTGTTCCTCATTAGCAGCATCATTTCCATGCATCTGAGAGAAGCCCTCAGGGAGAATTTGAGCATGAGAGTATCTACAGTTAGGTCCATTCCTACAATATCCTTTGTTGAAATAGTGACAGATCTTGAGTGGAGACTCGGACGAGCTTGAAAACCTTCTATCAGCTTTTCCACCAACATTGACAGCAGAAGCATCTAAGCCATTGAAATCATTGACAGCAGAAGTAATAACAGGATCTATATGACGATTCTCTAAACTCAATAAATGTGCTTGATTCTGAAGCTCAGCGATCGAATCCAAGTAATTCATTGCCATATATTTAGGATTGCCAATGCTAACAGATTGAGGATCCCAATAGGGAGAGGGAGCCTGAAAGCTTGATGATGAAGGAGGAGTTCTCGGAGAGATTATCGAAAAATGGCTCCAACTTTGTTGAGGGTTGACAGTAGGTTGTGAAATTGGAGGCACGGTTGGATTAACACCCAACATTTGAATCTCGGTTTTGGCTTTAGACGCCGCTTCGCGAATGTATTGGTCAGGACAAGAAGCCAATCTAATGACTTCTTCGTTACCATTGTCTTTCATAAGGATACAGCCCAATATCTTTGAAGCAAGCTCAGGCTCAAAGTTCTGAATCTTATCAAGTACAATCCTTATATAGTTTGAAATATCCATAGCTTTTATCTTTTCACCATGAAAGAGAACAGTGCTGCAAGAGTTTCAAGAAACAAACTATCTCTGAGAAGGAATGCTTCAGAATCCAGATAGTTGAGAAATTGAAGTCTCTCTCTTTCTCTC
>TRINITY_DN12766_c1_g1
GTTCACAAACCACAAAATAGAGAGATAGCACCTGAAAAAGTGGGACCCACTGACCAAACGTTGTCAGAAACGACAGATCGGAGGAAGGCGAGCGGAACAGAACCAGAATTGCGTCGAACAGAGCTGTGGAGGGGGGAGCGTGGCCTTCACACGCCGGCGAGACTGTCGGCACTGTAAGCCCGTGTGACAGCGCGTGACGGCGGCGATGGAGGCGCAGTTTCACTGGTAAGCCGGTC
>TRINITY_DN18379_c0_g1
AAAATCAGAAAAAAGGAAAGGGGGAGAAGGAAGAGGAGAGAGGGGAAAGAGGGGAGGAAACCACCAAAAACCACTACGAACCACCACTGCCCCACCCCCATCACCGTCGTGAACCACCGTAATGGCCACCACAAAGACCACCCTCACACCGAATCACCACCATAACCTCACCACTATTCACCACTTCTTCCCTCTCACCGTCGCCCATCTCCCTCTCCCTCTTCGTTTTGCGTTCATCTCTCTCCTCCCCCCAACTGTAACTCTCTCCTCTCTCACCACCATCGCCTTT
>TRINITY_DN72370_c0_g1
CTCCTTTCGATCCAGAAGGCATCTTAAGGTGACCAATCTAAACTGGATATTTTGCTGGTATTCCATTAGTTTACTTCCTTCATGTAAATAATCTGTTATTTGTCTTGATATACTCATTTTGCTTCTATGTTTGAGGTTGGCTGATAGGTTCATTGAGTACATTTGGAGCCAAGCAAGTCATACGGTTTTGTATCTGTAGGAAGAAAAAAATAGCATTCTCTCTTAAGGGTTGTTTGAAGTAGC
>TRINITY_DN22447_c0_g2
AAGCAATTGGTAGTAAATGGATTTTCAGGCTAAAGGAGAATCCTGATGGTACTATAAATAGGTATAAAGCACGTTTGGTTGCTAAGGGGTTTAATCAAAAGCTTGAATGTGATTACTCTGAAACTTTTGCTCCTGTCATTAAACCTATCATAGTAAGACTGATTTTAACTCTTGCTCTAACCTATGGTTGGGATATCAAGCAAATAGACATTAATAATGCTTTTCTACATGGTATTCTTGAAGAGGAGGTATATATGGTGCAACCTGCTGGTTTTGAACAGGGTGGCAGAAACTTAGTATGTAAACTAAACAAGGCAATCTATGGTTTGAAGCAAGCACCTCGTGCTTGGTATGAGAGGCTCACTTCTACTCTCCTGCAGCTTGGTTTTGTGAAGAGTAAGTGTGATCCTTCTCTGTTGGTATACTCAAAGGGCTCATGTACTCTCTATGCCCTCATCTATGTAGATGATATCATAATCACAGGTTCTTCACCTACTGCTATTCAAGTCATAATCAACACTCTCACAACAAGCTTTGCCTTGAAACAATTTACTTCCCTTGACTATTTATTGGGAATTGAAGTTAATAAGACAAAATGTGGTTCTCTTCTGCTCACTCAGTCTAAGTATATTCGTGAGGTGCTTCAAAGAGCTGGTATGGAGCATGCTAAAGGCATATCTACCCCTCTACCTGCTAAACTGAAACTATCCAGATATGGCTCAGATTACTTCTCTGATCCCACTCTCTATAGGTCCATTGTGGGTGCCCTCCAATATGCCACCATCACCAGACCAGAGATTGGGTATGCTGTCAACAAGTGCTGTCAATTTTTACCTCAACCTCTAGATAGTCATTGGACTGCTGTCAAGAGAATACTTAGATATCTTAAAGGCACTGCTGACTTTGGTCTTCTTCTTCATCCTGCTACAAAAACGGTTCCTCTACCTCTTCAAGCCTATTGTGATGCTGATTGGGCGAGTGATGTTGATGATCGAAGATCCACCTCAGGAGCTTGCATTTATCTTGGGCCCAACGTTATCTCTTGGTGGTCAAAGAAACAGACACTTGTTGCCAAATCAAGTGCTAAGGCTGAATATAGGAGCCTAGCACTTGCTACATCTGAGTTACTTTGGGTACAATCTCTATTGAATGAGCTACATATCTCTCATACTACACTTGTTGTCTATTGTGACAACCAAAGTGCTATTGCACTTAGCCATAACCCTGTGCTTCACACCAGAACTAAGCACATGGAGTTAGACTTGTATTTTGTTCGGGAAAAAGTGCTTAGCAAGAATCTTATAGTCTGTCATGTCCCTGCTACAGCCCAAATTGCTGACATCCTGACAAAACCTCTGTCCAAGGTTGCTTTCTGCTCTCTGCGTTCCAAGCTCAATGTCTCAAGCAACACATTACTCTCCCCTTGAGCTTGTGGGGGAGTATTAGAGGAGTTAGTTTTTGTTTTTGTTAT
>TRINITY_DN14112_c0_g1
GATCTACCAAGTTCAACTGCAACTTATCTTATATCTTTCATCTTCTACTTATAGATCTAACCATACTTTCTATTTGGTTTTAATTCTTATGTTTTTTGTTTTTTGTTTTTGTTTTTCAATTATATATTAGTGCTTAATTAGTTAGAACATAGAAGAACCGAAATTATCTCAAGTAGGTAGTTCAGTAGGTGTTGGCGAGTTAAGAGATAAGTGCACCAAATGAGTCAAAAAGGACGTCTCGGGTTCAGCTTCCGGAAACTAATATTCTCCCCACTAACATTGCTTATCAAAATAACATTCACCCACCCCATTAACATTGCTTATAAAAAAAAACCCAAATTGCTTAGAACTTTTTGAC
>TRINITY_DN3198_c0_g1
CTGGTCGTGATTGTATTGCATGATAAAGGCAGACATAAGAGAGAGAGGGAGAGAGGGAGAGAGAGAGAGATTTTGGAAGCATAGTTTTGTTTGTTGAGTTGAGCATTCAGAATGTCTGCAACTATGAGAAGAAGTTCATCATGGGCAGAATCTGCTGAGAATTCTTCATCTTCAAATGCCTCGGGGGCACGCCCTAGCAAGCCATCATATGTTCCTCCGCATCTTCGAAATAGGTCAATGGCTTCGGAGCTTCCTTCTGCTGCGGCGGCTAATGCTAATGAGAGGGGTTCGACTCCATGGGGAACTAGGCTCGATGTTGTTGGCAATGGCACTGGTAGGCAAGGATATGGTCATACTTCTGCTTCTGGTGGAGGGTGGAACAATAGAGGGCCAAGGGCAGGGAGAGAGCGTGGGGGAAGGCGTGAGGTGAATCCTTTTGAGAATGATGAAGAAGAATCTTTTAGTGAGGTAGAGAACACGGGGATTAACTTTGATGCTTATGATGATATCCCTGTGGAGACTAGTGGGGACAATGTGCCTCCTCCTGTGAATACATTTGCGGAAATTGATTTGGGTGATGCATTGAATCAAAACATACAGAGATGCAAGTATGTGAAACCAACCCCGGTTCAGAGGTATGCCATACCCATTTCTCTCTGCGGCAGAGATTTGATGGCTTGTGCTCAGACCGGGTCAGGAAAGACAGCTGCCTTTTGCTTTCCTATTATAAGTGGAATCCTCAGGGAGCAGTATGACCAGAGACCACGTATGGCACGGACTGCTTTCCCTCTTGCGCTTATCCTCTCCCCTACCCGGGAGCTTTCGTGTCAGATACATGATGAGGCCAAAAAGTTTTCTTATCAAACTGGTGTAAAGGTCGTAGTTGCTTATGGAGGAGCACCAATCACCCAACAGGTTATTTTTTACCCACTCATGTTCTAGGCACTTCAATTTACTATTTTTAACCATTTTGTTTAGTTCTATATAATTTGTTTTGATTGACAGTTTTCTAGCATCACCTCGTTGACACCAAAGTTCATACCAATGCATGCGATGTTTGTATCTAAAATGTTTAAATAATATGAGTAACCATGCATTCCTTTGCTATGATTATATGTCTTTTTGGCTTTGTATTATGTGTTATACTGCTGTACTTTTGCATGTGCACTACTTTAATTAGGTAATAATATTGTGTCACATTGTTCAGTTGCGGGAGCTTGAGAGAGGAGTTGATATTCTGGTAGCAACTCCTGGACGATTGGTGGATTTGCTCGAGAGAGCTAGGGTTTCATTGCAGATGGTAAGATATTTGGCTCTTGATGAGGCAGATAGGATGCTGGATATGGGTTTTGAGCCTCAAATAAGAAAGATAGTTGAACAAATGGACATGCCTCCTCCTGGCATGAGACAGACACTGCTGTTTAGTGCCACATTTCCCAAAGAGATACAGGTATTTCACGACTTGTACTCAGATTCTCAACTTGATTATTTTTTTGCACAAGGACCTCCCCTCCCTAAAACACATTTTTTGTGTTTGTTTTCCAAGCTTATTATCAAACTACTATAACAAGTGCTTTTTCGGTATTTCTATATCCGACTGTTCGCTGTTTCTATAATTTGAAATGGATATAGGAACTTTACTACTTCACTTTTGCCTCATGGAAATTGTAAGGTGTTTGAACAACTACTTTAGAGCTTAAAACCTACAAAAGACTTCCCCCAGCACTAGCAATGTCTAAAGTGGGGGAAAGGCGGGGCAAAGTTTCCTTTATTAATAATTGACATTGTTGAATTATCGAATATTGATAACTTTGTGGAAGTCCTGGTTTGGCATGGATATGCATGGAACAATTGCTTTCAATTTTTGAACTTACTCATGTCAAGCTTTTTCATTTTTGGACAAAGGTTCATTTCTACAGTTTAATGATTGTCCAGGTCAGATTTAATGAGATGTCTTTTGCTCAGAGTCTTCCCATACTCCGTCTTCCATCTTGGGCTCATCTAGTGTAGTCCTCAAGAAAAGTCTAGGCGTGAATTCTCTCCTTTATAAACACTTTTCTTCCATTGCTAATATTTAAATATTTGATTTTGAGTTGAAAAATAACTCTTGGAGAGAAGTCCAAATCTAAAATTTGTTTCATTAGGGTGGAAGTGGAACGCCAATGCTATATGCCAAGTGCCAACTATGTCTGTTATGTAGATTAATATGTTTATATAACCAAGCTGCTTTTAAAATTGTATTGTTGCAAGTGGCACTTGATTTTGAAAAGGTGAAAATGTTGATGCCTATAACCAAGCTGCATTCACTTGGCAAATGCAAACAATGACACTCCTCTGTTTATTATTTGTTGACTGGATATATTATGTAGATAGTCCAGGATAGTGATGGTGAGCCAGGATGAAATGACGGTGATGTAGTTTTGGGTAGATGTTGTAACATACTTAAGTTTGGCTGTGTTTGACTCTGAAAGGAGTCATGAAATTCTATGCTGAGGATAACACCTTCTATGTGAGATAGAAACTCTAATCAAAAGAGCTTGGGTTGTTGACACACGAATCAGCTAGATGTAATTTGTCTTAGCTACACGGTACAATAATGATTATGATATCTCTTCATTTGAATGCAGGGACTTGCATCAGATTTTCTTTCAAATTACGTGTTTCTGGCTGTTGGAAGGGTTGGTTCAAGTACTGATCTAATTGCCCAAAGAGTAGAATATGTGCTTGATTCAGACAAGAGAAGCCACCTCATGGACCTTCTTCATGCTCAGAGGGAAACTGGATTGTATGGCAAGCAAGGTCTGACTTTAGTTTTTGTGGAAACAAAGAAAGGAGCCGATGCATTGGAACACTGCTTGTGTGTTAATGGGTTTCCTGCAACTTGCATTCATGGTGACAGAACACAGCAAGAAAGAGAACAAGCATTGAGGTCGTTCAAGACTGGAAACACACCAATTCTAGTGGCAACAGACGTCGCTGCACGTGGTCTTGATATTCCGCGGGTTGCACATGTGGTAAATTTTGATCTTCCCAACGACATTGATGATTATGTGCACCGGATAGGAAGAACAGGGCGAGCTGGTAAAATGGGATTAGCAACAGCCTTCTTTAATGAAAGTAATCTGTCCATGGCTAAACCATTGGCTGATCTAATGCAAGAGGCAAATCAAGAAGTACCTGCCTGGCTCACCCGTTATGCAGCAAAGGCCTCTTATGGCGGTGGCAATAGAAATAGGCGGAGTGGGGGAGCTCGTTTTGGTGGCCGTGATGTTAGGAAGGAGAGCTCATTTAATAAAGGAACAGATTACTATGGTGTTCCTGGTGGTTATGGTGTTCCTGGCAATTATGGTGGAGGGTATAGTCAAGGTGTGACAAGTGCTTGGGATTAGATTAGTGTGACATTACTAATTCATTCTCTTGTTGAGTGTATATAAACTTCAGACTTGTAATGTTGTAAAGTTGTATCCTCTATTCTTCTCAATCACGGTTTCCCTGAATCCATGCATTCCTTATGAAATCTTTTTCATAGGAAAGATTTACAATTGGTCTGGGTTTGCTAGTTAGGCAGATAGGGTTGGTCTGGTTTCATAGGCTGATATTACTGTCTATTGTGGGTAGCATGCAGTGTTTTGAATTCTTATAGGTCCTTAATTTTCGGCAGTCTTACGTCAGGAGTTAACCCTAAGCATGCACATATTGATTTGATTATTTGATTATCTGTTAACTGATCGGTCCTGCAC
>TRINITY_DN8510_c0_g1
GCTAAATATTGAATATTATATCAGACTTTCATAAAGAACTTATTCATCCCAAATTATGAAAGTACCACATGAACAAATTATTTGGAAACTCCAGAAACTCCATCTTACAAGCCGCATGTAATGACAGCTAAAATGAAATCATCTTGCCAATAGTATTTAATAACATTTACTTAAGTGTATTTATTAGCAATCTCAAGGAGAGTGAAACAAAGTTGCTGTGGGTTGGAAAGCATAGCCATATGATCTGCTCCCTTAATCACCCGCACCACATCAATCTCAGCATTTTGGACCATCCATTCCTGATACTCCACTGGAATAGCCAAATCCTCATCCAAAACAATACTAGCACGTGGAACCGACCCATATCCTTCTTTAGATAAATTCTCCACCTGACACAGCTCTTCAACAAAAAGTGACCCTCTCCTTATTAAACTCATTGCCAATTCCAGATCCTGCAAAATCAAAGCCAAACAGATCTTTTAACTAAAGTCAACTTAAGCAACAATTATATATATGTGCCTATGTGTTTAAGTTTAACCTACCTCAGTGGAGCAAAGTTGAAAGAACTTAGTAGATAAGAACTTGAAGCCAACAAGCAACAATGTTTTGCTTCCACTGAATGAAAACTCAGTGTCTAACCATCCCGTAATTGGATACCTCTCAATATACTTTTCTAAGACATAGGATGGTTTGTGTTGGGTATCAGGAGTAAAAGCTGTTAAGAAAACTCCAAGTGCTATTTTCTCTGGGAATTTGTCCATTGCAAGTGCTACACTCATCCCTCCGAAGCTATGTCCAACAAGAATCACTTTTTCATTTGGATCAAGTGAGGCTAGGAACTGTAACAAAGGCTTAGAATACTCGGAAAACGTATGCACATCTTCAATATTTTGTGTGTTGATGCCACAAGCTGCAAGGTCAAGTGCTGTGACTTTGTGACCTGCAGATTCCAAACGCGGTTTAAGCTTGTACCAACACCAGGCACCAACGCAAGCACCATGAATTAGAACAAAATGCTTTTGCTTTTGGTCTATGTTTGACTTTGATTCAGCCATTATGATTTTCCTGCGCTTTGCTTTCGCTGTGTGTAGAAAAATAACAAGAAAACTGCATTTGCT
>TRINITY_DN11466_c0_g1
AAAACAAGTAAATACCAGAGAGAAGTCGAAGTTAAAAGAGAAAGAAAAAAAATAAAAGGAGATCCACCCCACCTCACAGTTTCTCTCTCCCCCTCTCTCTCCCTCCCTCTCTCTCTACAAAACATTCTTTTCTTTTCACTGATCCTTGAATCTGGTAGTAAGACCAACTTCAACCATAACAGTTTCAACTTTGATCCTCTTCCACATCCACTCCAAAAACAAAAGCACAATTTTTTTTTATAAAAGACCCACCTTAAAAGGAAAAAAAAAACACTAGTCTTGTTTTCTTTGACTGCACCATAAATTGTGGGGTGTCTCCAAATCATTACTATCTCACTTTTGTCTGCCAAAGTTAGGGTCTTTTGAACTAGTTCACACATTCCAGCTTTTCCATGCAAGATTTATCATTTAGGGTTTTTTTCCAAGGCTGAATGTGAGGGAAAATGTGGTTGGTTCAAGTTTGGGAATTTGATGAAGGAGGTGGTGGAGGAGTAAATGAGAGATTTTGAGAAATGGGTTGTGTGTTTGGTAAAGAGTCATCATCGTCGGTGGAGGAGAGGAGAGAGGAGGTGAGAGAAGTAAAAACAGATGTGGTGAGTAGTAGAAGAGAGGTTCAGAGTCAGAATGAGGAGAATGAAGAGAAAGAGAAGAGAATAAGGCCAAGTGGAGAGAGAAGAAGGAGATCTTCTAAACCAAATCCGAGGTTGAGTAATCCACCTAACAATGTTCATGGTGAACAGGTTGCTGCTGGTTGGCCTTCTTGGCTTTCTAAGGTTGCTGGTGAAGCTATTAATGGATTGATCCCTAGAAGAGCTGATACATTTGAGAAGCTTGATAAGATTGGGCAAGGTACTTACAGCAATGTTTACAAAGCTAGGGATACTTTAACAGGGAAAATTGTGGCCCTAAAGAAGGTGCGTTTCGACAATTTAGAGCCTGAGAGTGTGAAGTTCATGGCCAGAGAGATTCTGATCCTGCGTCGTTTGGATCATCCCAATGTTATTAAACTGGAAGGCCTAGTGACTTCTAGAATGTCATGCAGTTTATATCTTGTGTTAGAATACATGGTGCATGATCTCGCTGGACTTGCTACGAACCCTGCGATTAAGTTCACTGAGCCTCAGGTAAAATGTTACATGCATCAGCTATTTTCTGGGCTCGAACATTGTCACAACCGTCATGTGCTGCATCGTGATATAAAGGGGTCAAACCTTCTAATTGACAACGATGGAATTCTCAAGATTGCTGATTTTGGATTAGCTTCCTTCTTTGATCCCAATCACAGGCACCCGATGACCAGTAGAGTCGTGACCTTATGGTATCGACCTCCAGAACTTCTTCTTGGGGCCACTGAATATGGTGTAGGAGTGGACCTCTGGAGTGCTGGTTGCATTCTTGCGGAATTGTTGGCTGGAAAGCCTATTATGCCTGGTCGAACAGAGGTGGAGCAGCTACATAAGATATTTAAGCTGTGTGGTTCTCCTTCTGAAGAATATTGGAAAAAGTCAAAGTTGCCACATGCTACCATTTTTAAGCCCCAGCAGTCATACAAGCGATGCATAGCTGAGACTTTTAAGAACTTTCCACCATCATCCCTGCCGCTTATTGAGACCCTTCTCGCTATCGATCCAGATGAACGACTGACTGCCACCGCTGCATTGCATAGTGAATTTTTTACAACAAAACCATATGCTTGTGAGCCATCTAGCCTTCCAAAATATCCTCCCAGCAAGGAGATGGATGCGAAGTTACGAGATGAAGAAGCTAGAAGATTGAGAGCAGCTGGTAGAGCAAATGCTGATGGTGTCAAGAAATCTCGTCCACGTGAGCGAGTAGGCAGGGGAATTCCTGTTCCCGAAGCCAATGCTGAACTGCAAGCGAATATTGATAGACGGCGAATGATCACACACGCAAATGCTAAGAGCAAGAGTGAGAAGTTTCCTCCTCCTCACCAAGATGGAGCTCTAGGCTATCCTCTGGGTTCTTCACATCACATGGATCCAGTTTTCGATCCTCCTGATGTTCCATTTAGTTCGACAAACTTTGGACAACCCAAAGCAAATATCCAAACATGGTCCGGTCCATTGGTAGATCCTGGCGGCGCAGGTGCACCAAGGAGAAAGAAGAAACATGGCAGGTGATGGGCATATATACAATCAAAGGAGGACTCAAAATGATAAGAATGTATCAAGAGTCAAAAAGAAATATTTATTCTTGTAGCATAACACCAATCATTTTTTAGGAATATCCATGAAGCTGCAAATGTTACTGACTTGATATAGTGGAGGTGAGCTATATTGTATTTTCTGCTCCCATTTGTTTCTCAATGATCAGAGCTTTATTTATACTGTATTTTGTACATCTTAAATTAAAAGAGTTTAATT
>TRINITY_DN10227_c0_g1
CACAATTCAATTCCCTTCTTTCACTAGAAAACCTTCGACCAAATAATATACCAACTTACACCATTTCCTTTCATTTGTTTTACAACCCACCAAGCCCCTAAAAGGCCTCATCCAATCATACCGTTGTGTGTAGCTTTGCGTTAGAGTTTGGGCACGTGTTGGCATTACCAGAGGCGGTATTACGTTCGTGCTGTATTTCAGGTGGGGGCAAGATACCGTATTCGTTGGGACGGTTAGCGTAAAGTTTTAATTTAAATATGTGTAAAGTGAGTCAAGGTCTACTAGAGTTAAAGAGTCAGTG
>TRINITY_DN35895_c0_g3
TCCAGAAATGGCAGGGATACTGCAGGGCAAGAAAGATTTAGAAGTCTTATTCCAAGCTACATAAGAGATTCTTCTTATTGTCTATGATGTAGTCAACAGGCAATCATTTCTAAACACTAACAAGTGGGTTGGGGAGGTTCGTCAAGACCTGTGATTTATCCTTCCATATTGTCATGCATCCATCATATGTTCAAGCTCCTTATCAGCTGGTAAGCTGCAACTAAAAGGAGAGAAGCTACTTAAGGACATAGAAAGGGAGTGAAAATCATTACCATCACCGAAGTGTTTCAAATCTTTTTGTATGGATCAAGTGCATGTTTTTGGAACACTACTACCAAATGTAAATATTATCAGTCTACTACGTACGTCTAACCAAGAAGCAGTTGATCTTTAAACTTTATATTTGGCATTTTGTAGACATTACTACTACTTGATGACATGTTATCTTTTGAATGCATTATTCTTGTTCGTCTAATTAGGTTAGGATAATATTAAGACATAATTTTTGCTGATG
>TRINITY_DN11466_c0_g2
ACAGTGAAAGATCGACTTCTTCCCTTCAGTAACCTAAAGTCAAAACTAGCCCCGCCTCCTTTGCAGTCGGCATATGCTAGCCAAATCCAGGAGGTGGAAGGGAAACATGTGCAGGAACTGGGATAAGCATATTTTTGTTTTTTACAACACAACCTTATGCATTTGAACCCTCTACTCTAGCCTTCCAAAATATCCTCCCAAGTCCCAGCAAAGAGATGGATACAAAGCTATGGGATGAAGAATCTAGAAGGTGAACAAACAGCTTATATTACTTTTGAAGTCTAACACTGAATTCATTAAGATTATCTCAGTTCTAATTTATTTGACAAGTGCATTTCTTTCATGTAATATCAATTAGGCTATCAATTGCTATATCACTTCACATATAGTTAGCTATAAATATCTTATTGCAAATGGTCTTCTGCCATAGATTTGAATCGCCAAGCATTACTAATGAAATGTGCATTTGAACCCTTTTTTCTTCCTTTTAAATTTATAAGATCTGAGAGTAGGTGCGTGTTGATATAGCGGCAAAAGGGGGGTGTTATCTTTGTATGGCTTTTGTTTTGGTTGATTTCATTTTTTGCGTTTGTATTTATTGTTCTTTGTGCTTTGGTGAGTGATTTGTGTCCTGTTCTTGAACTTATGTTTTAGTCTTCTCTAATGTGGGTTTTACGAAACTATCTTAAATTTAGTTGATTCAATCCTTTCTTTTTAATATGTTTTTCTTTCTTTTTATTTCTAGCTGATGGATTACTGTCCTTTAATTGAGATTGGCCCATATGTCAAGTATCTCGACATTAGATTAAAGTCATTTATTTTAAGCTTCGACCCCAATTTAGTAACTATCTTCATTTGGTATTTTTCTTCCTTTAAAGTTCTCTATTCTTTTTCATGTTATTTGGAAGGAATATGGTGTAATGTTGTCTCTATTTTCTAGCCATTATAATGATGATGTATCTGCCATTGTGTGGCTTATTGATCCAGCTTGAATATTCTTATTTAATCACTAGTCTTATAGCCATACCTTTCATTACCTTACATTGGTCTTTAGGGAAGATGCATTAAGCATTTTGTTATTAGCCTAGAGTCACAGTTGTTGTATTTCAGTTATTGTAGCAAATTTGATGAATTTGTATTCCAATGGTCTCTTTATATAATATATGAGTTAAGAAGTGTTATTTTACTATTGTTTATTTCATTTTAGCTCTTGCTTTGGT
>TRINITY_DN11466_c0_g4
TTTTTTGTTTTGAATCTTTATTTCTTATTGTCCAACAAAGCCAAATCCAGGAGGTGGAAGGGAAACATGTGCAGGAACTGGGATAAGCATATTTTTGGCAAGTTATTGACCTTGATAGTACTGTTATACCTTTGGTTGTAAAATAGGACTTGCAAGCCATATGTTACATAGTTGTCTATAAGGGTTCATTTGATAACTGTTTTTACTCTCAAATTTGGTGGACTCAAAGGAAACTATTCTTTGTGCAACTGGGGTATGAACATCCTATTTTTTCAATGTGGCAAA
>TRINITY_DN31311_c0_g1
CTTAATTTTCCTCTTTTTTCTTTTGTTTTATATTTCTCAAATAGGGTAGCGATAAGCCAAGTTGTTTTTAGTATACAATGCATTGCACATATATGATATAATACTTCTCGTCATTCTTTGTTGCAAAATTGTGTCTTGTTATGTCAAAGACATTAAAATGATATTCAGTGATCACACAATCTTTTACTCTTACCTCTTGTAAGATATGTAAGCCTTCCTTTGAATCTACGACAATATCAAGACCCATGCTCATTAGGGTATCCTAAAGTTTGATTATTGACACTAAACCATGCTCATCACTGTATCCTTGGACCTTACAAGTGAAGCACTTGAATACTAATTAACTGAAATCTGAACTAAAATACACACTAAACTGAAGGCAAGAAATTCAACTAAAGTTTCTTGAAATTATATTGATGTCTCCCACTTTAAAATTTTCCCTTCTCTACTGCTCTCATGCATTCTGTTGCTTCATGTCTAAACAAGACTTTGGCCCGGTTTAGAGGAACTTCCCAATTAAAATAAGTATTTGATTTTTTTTTAACTAAAAGAAGCCCTTATAAGGTTACATGCGGTTATGGAGAAGTTTGATGAATAAAACTTCTCTAAAATATCAAGATGCAGAAACTAGATCAGCTTATGCAAGAAGG
>TRINITY_DN12197_c1_g1
ATTGAAATGGCTAGATCAGCAGCCAGATTCCTCTGTTGTTTTTCTATGTTTTGGGAGCATGGGAAGCTTTGGTCCATCTCAGACAAGAGAAATAGCAATAGCACTTCAGGGTAGTGGAGTTAGGTTCTTGTGGGCTATGCGTACTTTCCCAGCTACAAACAATGCAAACAAAGCCTTACCAGAAGGGTTCTTAGAATGTATAGATGGTAGAGGAATGATATGTGAATGGGCACCCCAAGTGGAGGTTTTAGCTCATAAGGCCGTTGGTGGGTTTGTTTCACATTGTGGGTGGA
>TRINITY_DN30993_c1_g2
GTTTATTCCCTTCTTGAGAAGTATGAGATTGATCCTAGACAAATTGATCGTCTTGAAGTAGGCAGTGAGACTGTGATTGACAAAAGAAAATCTATCAAGATTTTCTTGATGCAGATATTTGAGATGAAGCAAATGATCAATAATGATAATCTCTATGGTGGGACAAGAGATTATCTCACAATTACCAAGAGTCCTTTTGTGAGATTATCTCTATGGTGAGACAAGGAAAAGCTACCACAAGATCAGGAAGTGACTCTTTTGAAAGGTAGAGATTTCTGCTGCAGCCTACATTGTATTTAAAGGAAGTGGCTCTTTTTGTCACGTTCATTTCAGTGCATTTATGTTTTAGCTTAGTATACTGTACGCAGCTAATGGTTGTTTTTACTAAAGCTCCATTGCATTTGTAAATTTATTGTCCTTTTTAAGGACATGGAATCTCGTTGAGCGCCTGGTTTTACATTATGTGGTAGTTGTTTAGCATGTAAATTTGATAATTTTGTGAAGC
>TRINITY_DN40810_c0_g1
GCAAAAAATCTTGGGTCGCAAAAAATGCACAATCGACGTTTTTTAAAGGACCAAAAGTGTAATTAAAAAAACATCGAGACCAAAACTTTCAAATTGAAAAAAATTAAAGGACAAAATTCAACAAAAATAAAATAGAGGGGCCAAAATCATCAATTTGTTTCCCTCTTTTAATTAAATTTTTGGTCTCTTATCTTTCTCTTCTTGGCAATTTTGGTCCGTCTTTGTCAATTTTGGT
>TRINITY_DN40810_c0_g2
CTCTCATGTCTCATTAAAAAAAGCTCTCTCATGCGCCTAGTATTGATTAATTTTTCAGAGTAAGATTACTTCTTCTTTTTTGTAAATTTTAGGATGAATTGTATATATGGTCCCTAACTTTTCAGGTTTAGCAATTTTGGTTCTTCTATTTTATTTTTGACGATTTTGATCCTCAAATTTTCGTAATCGGGTGCCATTGGATACCACACTTTTTAATTGCACTTTTGATTCCTCTAAATGGAAGATATTTTGC
>TRINITY_DN9996_c0_g1
CAGCAAGCACACAACTCCAGGTATCGTATTAGTAGTAGGAACAAAATTACAAAAAGCAAGTCTCATCCAAGAAAGGATATAAGAATCATATTGTACAAGAGGTAAAGGTAGAATAAAATCAATTAATCAACAACATAGACGCTACAATATAAAACATGTTTAAAATTGAGAAGGTGAATACAAATATTTTTTGGCCCAGCAAAATCCTCACCTGCACCGGACTAGAGAAGAAAAGCTCATATCCAGAGGTTTGCCAGATTTTGGTGTCTTACCGTCTTAGTTACAAGATGCTCAACACACGACTCCTATTGCTGATTTTATAATGACTGCCTCAGAATTTCTCATTCAGAAGTCAGTTGGAGGCTTCAACCTTATCAATCTCTTGATTCTGTCTTTTTCTGTATTTTCCAAATATCCCTTCCATACAATTTCATCCAAACACAAGCAAATTCTTCCATACTTATCAAGGAAACGGCGCTCAGTCGGGGGCTTCCCGCATACATCCTTTACAGCTGAGGTTATTGTAAATATCACCTCTGACAAAGCAAGTTCATCGTATTCATCCTTCCCCACAGCGTATATACTGACATCTCCAAGTATTGTGTATACAATATAAACTGACTTGTGGCAAGCAACTAGGAGCTCTTCATTTTTTGCACCCTTGAGATTATCAGCTCCTAGTTTGACCAAGAAAGAACGCCAGTGTAGTCGCTCCTCTGCAGGAACTCCATGGAAACGTTCGATTAGGATGTTGCCCTCAACGTTGGCAAACAGGACCGCAAGCAACATCTTCTCCTTCTCTCAAATCAAACCCAACCTTGCTTCGCTGCCCAGCGTCGTTAAATCTCACTTGTCAAAATTAC
>TRINITY_DN8239_c0_g2
TATCGTTCTCTTTGCCCTGGTGAATGGGTATGTAGTTTCATTGGTGAATATTCTTGATTATCTGCTAGGAACTAAGATCTTCATGTCCATTAAGATTTACTTCCAGATATATCTTCTTGTGAATGCCAAATTTCCATCATGTTAGGCTGCTTTATGGAGAGGAAATTCTTCTTTTAGGGTATATATATATATATATAGGGAGAGGGAGCTCTTAAGTTGTGGTGAATATTCCTGTATATAGATATGCATGATAGTTTGATCCGTCTTATTTTTAACTTTTACGTGTTAAATTAATTTGTCAGCTCAGCTCATCAATTTGTTATCTTTAGCTTGTTATCAAGCCTTCATCCTTCAACTCTTGTAGCTTAATGATAGGGCATCTGGTCCAGTGGGTCAGGTTGATGTGGGTCAGGCGCCAAAAATGCCTGCTGCATGGAAGGTATATTCAAGGAGTGTGAAAATTGGGACAGATGGGAAAGGGAATTAGTTAGTGACGTGGCAATAGATGCTACTGGGATTCTGTTAGTGAGGGGAGCGACGATGTGAATATGAAGTAGAGCAGAGGGGAGCAAAGATTGTTCACGTGTTATAGGAAGTTTTTAGGAGAGTATTATCTCTGGTAGGAGCCCTGGCTTTGGCTGTTTCCTTGCTCTAAACGAGCATTCTGTTCCTTTCCAATTCAATAATCCAATCAGATTTCCTCTATTTGAATCACTGGTTCTATCACTTAACCATTGGGATTTTGTTGATTGGCCCACGACAATTTTCCTCCAGACTCCGGTCAACAAAATCAGGCAAGAATAAAGAAAGTGGAGGGATAATTTAGAATGGGAATTTTGTCAGAAAGGAACTGTGGGGGATCTAATATAACAAAATGAACAAATGTCAAGAGGGGCTGGGAATGAAGATGCTAAGAATAATGTAAGGCATGGATATGAAGTGGATGGGGCGTTGAAGAGCACATCAGCTTTTCTGGGAAGTTTGGATGTGGCTGCTGCCACTGGGCAGAGGAGTTAGCTTATCTGATACTTTTTCCTTTCTGCAAATACCTCTTGTTATGATTCTGTATTCTAGGATTCGTAATCTATTATGTATTGAAGTTTCAATTCCCGACAATTTGGTTTAGAGCTCCTGGATCTCATGGAGCCTCTGGATGGTTGTGACACGAATGGTAAGCATAGTTGTCAATCCTGGATAGCAGCGTGGAGCAGCTGATCCCACACATACTATAGCAGTTGACAGGCTGACAGCTATAATAATATATTATATATATCTCAAAAATTGGAAAATTATTCAAAATTAAATTATTCATAGTTAATAATATGTCCAAGTACTTCAGCAAAACATGCAATTAGATAGCAACAAAAGTAAAGGAAGCAAACAAATTTAAGCTTGAAATCCGAGAAATACCCCATTCCTTCCCCTGGGGTTCGAGATAGTTCTGCTATTTGAGAATAGCGGTCGCTATTTGTAGAGTAGCGGAAGGTAGCTGCTCTGCTTCACTTGGCCGCTATAGCAATACTATTTCCCGCTATTGATATTTGAATGGAGACTGTGGAGCAGTGACCAGATGGGTTGCAATATGATATGTGAGCTATTGGTGTTGACTGAGAAGATGGAGGCAACGAGTCAAAGAGAAAAAGATGAACAAGTTAAAGAGTGAGAAAGTAGGTATCACGAAAGACAAACTGATAAGGAATGGGGTGATCTATAGGAGGCTGGAAGGGCCATATTTCACGGGGAGGATGCTCATGGATGGGCGTACAGAATATGATGTTTTATTTTTAAAGCTAATTGGATTCTAGAAGGGGAAAGGGGGGATACTGCAGTGGTTTGTTTAGAGTGAAAGGCGTTCAACTGGCTTCATGGTGAGAACCTAGAACTGTTGTAGTTAACTGGGCAACATTTCAACAAGCTTCATTTAAAATGTTCCAAGAGGCAATATCAGAAAACCTAAATGAATTTTGATGTGTTTAAAAGAAAAGGGAATAGTCATGGAATGTGGATGAGAGGTACCACCTTGGTCATGTATGCCGATACAAGCAGTTGCATGTAATCTTCTTGGGAGAAGATGAGAAAGAGGAGCCATAGTTGCCTGAGGAAACAAAGGACGATGGCGGGTTAAACTAACAGTTTAATGCTAGTAGCAATGTAGCATTTTACTTAAACTAAGATTTACAATAGAAATTGCCCAAAAAAGTGAGTTACATGGCTTTAGAGGTCAATATCATCATCTTTGTTATACTAGTATTTACAGCAACTTCCCTATTATTTCTAATTGATACATGATGATTACTTTTCAGCTGTTGCCATCAGGTCAAATACATATACAATTTTTGATTTTTATATGTACTTTTTACTCAATGGCTTATTTAGTTCATTTACAAACTATTTGTTTAGCGTTTTTTTTTCTCGAACCTACCAATTATAACTAACACTCTGATTTCATTGTTTTGCCCATGATCAGGTCGACAGATGGAATGAGCAACGGGAAA
>TRINITY_DN9996_c0_g2
TGAGGTTATTGTAAATATCACCTCTGACACTGGAGAAAAACAGAGCATTGGCAAATAGTAGTATCAATTATCAAATTCAAATATCAATTGAAGTTACTAAAGTTCTCCTGACAGATTTTAAACACGTACATTTTTCCAACACTTTGTGAAAGAACAATATGTTTGACATTGTTGTAAATGCTGATGCCATCAAATGTCATTATGAATGAACATATTTGTTTCCCAGTCAGAATTTTTCTCACTAGGTCTAGTTTCTAAGATCATCCTGAGCAGTTCACTTGATTGCTACTAGCTTTTTTTACTATTTCATTCTTTAAAAAGTAAAGCCAGAATAAAAGGTACACACAAAAATATACAACTCAAATGATAGCAATTGAAATTAACAGTTTCCAAATACTGAACCCCATTTTCCTTCTCCAGATCCCAAGTCTATCAGATCACCTAATTTATGTAAGGCCACGACTCATTTAGATACTCATCTCATCTTGGAGGTCATTGTTTCAACTAGAATGCCGGCTGATTGAGGTTCCGGTGGGGAGTGATCTACTCTTCCTCTTGCTGAAACATATGCCACTTTTATTGCAGCTATATGGCTGGGGAAAAAAGACAGAGCCACCAGCTAGAATTCTTTTGACACGTCAATGGCCGAATAGATGCCACTCAGCTATCAATTGCTGGGAGCACTGAAGAAGGTCCATGGGACACAAGATCCCCTTTGCACTCGTATCTATATTTTTGGACCCTAGCGGAATAATGTTTCAGTAACTACAAGCCGCTCACCATGAGGACAAAGTGAATATTTAGGAGGGTATTGTTAGGATTCAGTTAGGATTGTTGGTGAGAGGACAAAGTGAATATTTAGGAGGGTAAGGGTATTGTTTGCGTATTATTAGTCTGTTAAGTTGGTGAGGTTGAGATGGTTAAAAGAAATAAAGCAAGTTTCCCATAAATAAAAGGATCAGTTGATAGGGACTGATTTCTTGTCT
>TRINITY_DN57275_c0_g1
GCAGATTTATGTTTTGAATCACTTTGAATATATAATAGGATAACTTATAAAAGGTAGATAGCACATGTGATTATCTGAAAATTTTAAAAATTATCATATTGGAGGAAATAGTGTTAAAATGCAGTAATATTTCAACCCGGAAGTTTCAATCTTTTTGATAAGTTTGTTTTGGTGGGGGTGATTCACAGTTCTATTTAGGCGGTCTTTTTTTCTCATAATTCTATTTTGCAATAGTGTTAACCGGCCAGGCCAATTACCCGGTAAACCAATTTAAGAAAATGGTGATGTGGCCCAATAGTTGAGTGAGTGTCTAAAAGAGAGTGATTGAGAGGTTGTCCTTAGCACTTCTCGAATTAAGATTTATGTTATAATTTGCATTTAGCAGTTGAGGGTGTCCACAATCTGGTTTTTTAATCAAGCATGAATATCATAGGAGAAACAATTTAGAATTTAAAGGCC
>TRINITY_DN27786_c0_g2
AATTGAAAGAAAAAAACTTCAATTGAAGCGATGGTATATACACTGACTAGCACATCAAATAAAAGCAAGTCAACAAAATGGATGTACATCCCTCAGCTCATAAAGAAGAGGAAGTGCATGACAAGAATAAATTTCACCAACCATCAATTCAATCATGTTAATGCTATCAACAATGAGTCAGGCAAATTATCCAATACTGGTACCATTAATAAATCTAAAATATATGTTAAGGGGCATTCACCATAGAGTTGAAGAACATACTCTCATAATGCTCCTTGTAC
>TRINITY_DN20156_c0_g1
GATATCTAATTGATATTCTTCCATAGGTTTTATCATTTATTTGGTTGTCTGAATTCTTTCATAGGTTTTATCATTAATTTGGTTCTCAGATTTTGTTTAGTGATTCAATGATTCAATTACTATAGAAACTGACAAGGACCGTGATTTTATTCTTCAGACTGAGCTTGAGAGGAGAAGAAGGCAACAGGTATTATATTGAGGAGAG
>TRINITY_DN39024_c0_g1
GAAAGAATTCTTATGATGCAATGAGCATGGAGGAAACACCCAGCAATTGAAGCTTAGATTTAGCGACATAGTTAAAAGAAAGGAATCCATCGATGTAGGAAACAGATAAATGAAGCTTATACTCGTCTGCAACTTCTACTAACCAATCCACAAATATTCCTCTCATGTGCACAATAACATTTCTCTGAACTCAAACTATATAGTCAGCGATGGGCCTTGTCTTTTTCTGAATCTGAGAAACAAGCAAGGTAGTTGAATATTTAAGTTAAAATTGATTCCAACAAAATGAAAAATTAGGGTTTCAGAACAAAATAGAAGCAATAAATCAAACCAGAGAAGCATACGAACTAGGTGCGACGGAGAAGACTTCGAGGAGGCTGTGCTAAAACGGAGGCCGTTCTGGAACGGCGGAGAAGACTTCACGGTGGCAGTGGAATGACAACACGGTGATCTTCAACCTCGAAGTCAAAACGGATTGGTGATTTTCGCTGTTAAACAAGAAAAACG
>TRINITY_DN9312_c0_g2
ACTCATCAGAACCCCACTACCAGATACCCTGCATAAAGAAATCAACCCCATGTTAATAGTGTTTGACAAAATTCAAAACCGTTACCGTAAAAATGTAGTCTTGAATCTTTAATAATAAAGAAAATAAAACATTAAGAATGAATAAGGTGATATGTTTGTAGGGAAAAGATCATTTGATCCGTGAATAACTCCAAATTATATACGTAGCATTTGAATTTTCCTAAAGAATGAAACCACCATCCCTGCATCTTCTCAACACTCCATTACATGTTTCATTTAAGGATCTTCCCAATGAGTGCGAATCATCTTCAAGATCCTACCACTAAAAACAGCATGGCATTGGTATAAAACTTGAATTTCTATGCTAAACATCTTAGTGACTTCAGGCCTTCTGATTTTAACATTGCAACATCCAGGGCCGTTTATTTTACCACAAATTTTAAGATTGCTTACACACACTGCTACATGTCAAAATGCTGAAACAGGCAAAATTGAATACTCCTACTATATCACTAGTAAAAAGGATAAACCGAAAAGAAAAAAAGGATAAGCCGAAATAGCAATTTACCAGATTCCATCAATTCTATCAGC
>TRINITY_DN16368_c0_g1
TTTCAGATGTATTTTCGTTTTCATTCTTAGATGCATTTCGTTTTCGTTCTCAGTTGGCTTCATTTTCGTTCCCAGTCACGATTTCATTTTCGTTCTCAGTTGGCTTCATTTTTGAAAATGGGTTTCGTTCTCTCCTGGTTTTCGTTCTTCCTGGGTTTTGTTCTTGCTGGGTTTCGGATCTCCTGGGTTTTGTTACTGGGTTTCGGATCTCCCCCTCACTCCC
>TRINITY_DN28940_c1_g3
GATTTCACTTTGGTCCTTTATCTTTTTTTTGGTCTGTTTTAGTCCCTCATGTTTCATTTTCGTTTCATTTTGGTCCCTCACCTTAGTTTTGACTAAAATTAATATTATTTAATTCAATTAAAACATTAAAACAATTAATTCAATTAAAACAAAATTAGAAAAGAACTAGCCACCGTCAGCCACCAACAACCACCGTCAGCCACCAACAACCACCACCCAATCTGTCTCTCTCTCTCTGTCACCACCTACCCAAAGGCACCACCCACCTCACAATCTGTCTCTCTCTCTCACCGTCACCACCCACCGTCACCACCCACAGCCACCAC
>TRINITY_DN28940_c1_g2
GCTATTCCTATTTGGCTTAATTACAGTTTTGGTCCCCCTAGTTTCACCAACTCACAATTTTGGTCCTCCAAATTTTAATTTGACGAATTTGATCCCCTTATTTTCCCAATTTGTAAAATCAAAGTCCCTCTCTTAATTTGGTCAAAATTAAAGCTGTATTTTGACTTATTATCCTACGTGGCAGTCCACATAGGCGTACACTGTTCCTCTTCCTCACCCCTCCCCCCTGTTCCACTGTTCCTCTTCCTCACCCTCCCCCCTCCGCGAACCCCTCCCCCC
>TRINITY_DN28940_c1_g1
GGTCCCCCTTGTTTCACAAACTCACGATTTTGGTCTCCTAAGTTTTAATTTTACGAATTTGATCCCCTTATTTTCCCAATTTGTAAAATCAAAGTCCCCCTCTTAATTTGGTCAAAATTAAAACTGACTTTTGACTCACTTATCCTACGTGGCAGTCCACGTAGGCAGTGCACTGTTCCTCTTTCTTCCTCCCTCACCCCTCCTCTTCCTTTCCCTCCGTCAGCCACCAACAACCACCACCCACCACCCACCTCACAATCTATCTCTCTCTCTCTCTCTCACCGTCACCACCCACATCCACCACTCACCTCGTTTTCCTTTCCCTCCTCTGCGACCTCC
>TRINITY_DN53874_c0_g2
TGTTCTCATTTGATCAATTACTTTGAGGGAATCAATGGCGTGCCAAAAATCAAGAATGGTTATAATCCTGCTACTTGGATGTTGGAGGTTACCTCAGAAGCACAAGAAGCAGCTATCGGAATTAACTTTGCTGTGATATACAAGAATTCAGACATTTATAGGAAAAACAAGGACTTGATCAGGGAACATAGTACCCCTCCAGAAGGTTCTAAAGACTTGTACTTCACAACACAGTTTTCTCAGTCTTTCTTAACTCAATGTATGGCTTGTCTTTGGAAGCAAACCAAGTCATATTGGCGAAATCCTCCATATAGTGCAGTGAGACTTTTATTCACAACAGTCATAGCCTTATTGTTTGGGACAATATTTTGGAACATTGGCTCCAAGAGGGAAAGAAAACAAGATATTTTTAATGCCATGGGATCCATGTATGCAGCAGTACTTTTCATTGGGACACAAAATGCTACATCTGTGCAACCAGTTATAGCCATTGAAAGAACAGTTTTCTATAGAGAAAGAGCTTCTGGAATGTATTCAGCTTTGCCATATGCCTTTGGACAGGTTGCTGTTGAGATACCCTACATCCTCATACAAAGCATTGTGTATGGAGTTATAGTATATGCAATGATTGGATTTGAATGGACAGCTAGCAAGTTCTTTTGGTATATCTTCTTCATGTTCTTCACCTTTTTATACTTCACCTTATTTGGAATGATGCTTGTGGGTGCTACCCCGGATCACAAC
>TRINITY_DN28940_c1_g4
CTTGGACCTAGAAATTAATGGAAACAAAACCCTAGCCCCAACCCGTGTCAAATCCATGCGAAGTAGCAGTAGAAGCTGAGCAAAAACACCACCAGATCGACAAGAAGAAAAGGTGATACAATCAGGAACCATGCAGATCTCAATTACAAATGCCTTGATAGTCATTGACAATTGCAATACGAAGCTCGGGCGGAGGATGGTGAGTCCAATTACCTTGAAGCTTTCCTTCTGATGCAAGCTTAGCGAGCTCTATTCCCAGATCTTCGAACCCAGCGAGGATTTGGTTATCCGATTCAAGGATCACATATCGTAGGCCAGATTACAAGCCAGAGTAGCAGCATCACGTAGACCCAAAGTTTCGACAACCAAGGGAGAAGGGCATAAAATTTTCTTGATATGTGGCTGTGAGTATATCTCCTTTTTCGTTTCTGCAAATTATCCCTACAAATCCACATCCTAATGTCTTATTAAACGAGACATCAGAATTAATTCTAACATATGGGGCTCGAGGAGGTTTCCACAAGTTGGAAACCCCTCGCAAACCAGGGTTGGAGACAATAGGAGGCACTTCAGGGACCTTAGTTGTAACGTCCTAGTATTTCAACATTGAAAGAAATACTAAGACTTCCAAAATCAGCATATATCAGAGTAATAATTCTATTTCAAGACATTGAACAACAC
>TRINITY_DN16005_c0_g1
TTTGAAACATTTTCAGAGGATCCTCCGGCTTTTGAATTTTCAAAAGATGTTGCCTTCGAAGGCTCAATAGCAGCCCCTTGCATTTCAAATTCTGTATTGTCTAATAACCGTTGTTCAACATTTTGCTCTTGAATCTCTATGGCAAGTGACTCATTGAGTTGTTGATTCTCTGCCCAGACCACAATCAAAGATTCCCACAACGGGATATAAGTAATGCACGATCATCTAGACTGCGTTGAACAAAACCGCCACAACATTTATCCCAATAATGTATATGTCACTTAAGATGACACCAAAACAAATCCAACAAAGTGGTACGTCGTTTCTACTTTTCTCCTTATATGCTTTTACCACATTGAAACCCGG
>TRINITY_DN44025_c0_g1
GTTCCCACATTTTTTACAAGTCCAGCTACCTTCAGGAATACTTGTATTTGGTTGACTTTGGCCCTTCAGCCAAACATGAAAAAACAAAACTTCAACAACATACATCACAAATTCACAATCACTGACTAAAGTTTAATCTTAGGAAGTAATGAATTCTTCTTACACGTACAAAATTTGTTAATATAACTAAGATGATCGTCAGAGCATTGACAAACACAAATGAAAATACTTACAGGTCTAGCAGCTCCACAGTGTTTCATGTTGCAAGAGGTTCTAAAGGCAAAGTTAACATTGTCACATTTAGGAC
>TRINITY_DN65332_c0_g1
TCAAAATGAAAAATTTACTAAAAGAGAGAAGATTTTTGGTCATAGTAGAAACATGTAATATATGATAAATGATAAGGAGGAACACTAGGATTAGACTGAGAAGAAATTTAAGAAAAGCCAATAGAGTGAATGGAAAGACCATGTCCATTACCAATCGTTCGTGACTTGATCTTAAGTCTTAACCAAGGAAGGGAGAGATGTGCGGCAGGTTCTGTTAGCTAGTGGGGATGTGGTGTGAGGCGCTTGAGTTTGGATACCAGCCTCGTGCATCAAAGGTGCTAAGAGTAGTGAAATCAGAAGTTGAAGCCTAAAATTGTTGCACAGAAATGTTAGCTGTTGGAC
>TRINITY_DN24227_c0_g1
CCCAAACAACACCGAACCGCTCCTAACTTCGTTTCGAATTCCCAAACGCGTTCTACCGCTCTTGGCTTCGATCCTAAGCATGAATCAATCATTAATTCCAGCTCACAACTTGAGATTTCAACAAATCAATTCTAAAAACCATAGAAATTCGTAGGCCATGAGAAGGGGGAAAAATTGAGGGGAAACTTACCAAGTTATAGGGTTTTGTAGAGGAGAGGGAGATGATGATTGTGCTGAATTTTGGAGGGA
>TRINITY_DN62070_c0_g1
ATTCTTTGCCCCCTGCATAAGTTATTTTCTTCCATGCTTTACCAATTCTGTCCAACATTAGCTTGTCTGTCAGAAGAGCCCTGAAGCCAAGTAAGGATGCCTGAGCGAGTGGGCCCCTCATCCGGTAACACGTCTGTCTTAAAGACAAAATGGGATTGTAGTTGATACAACCTGATGTTCCCACTAGTGGCACATTTGGGAAATCTCCACAACTGACGATAACCCGTTTTGTACCTGCTGCTAGCGGAAACCAACGCACCGTATCCTCCGTGAGCTGAATGAATTTC
>TRINITY_DN35010_c0_g1
TAAATATAAAAGAAAATATAAATACTTTGCTAAGTTTAAAAAAGAACTCCGAAAAAAAGGTTAACTAGAGGGCATCTGAAAGGCATTTCACTTTAGTCGATGCAGGTAATAGAGTTTTGAAGCGATCGCAATGTATAATTGAAGTCAATCCTCCAGCTGAACATCCAGAGAGAATTGCCTGCATTAACAAGTTTTTAGCAAGTGAATGAAAATCTCTTTCAGAAGGATGAATAAAGTGGCAAGTCATTAATGTCTCTCACATTTTTAGCATTTTTCATTCCCTGTGCTAGTAAATCCTCAATGACAGCGATAAAAATCCTTGCTCCTC
>TRINITY_DN35155_c0_g1
TTAAAAGTGATGAAAATTAGCATTATGTCAAGTTTTACATCAAACTTGCTTTTTAGAGTAAAAACATACAAACGTAAGTCACTTTACTCCAAACTCAATTTTAACCCAATCAGTTTTCAAATTAAGTTCAAATGAAATCAAGTTTTCCAAACACTCACTCAAACACACACTAGTGCCTTATAGAGTCTCAATTCAAAACATGTTCTAGCTTGGTTGTAGTCTCTCCAAATATAAGCTCATTTGATTATTATGCATCCAGACTCTGGTACTTGCAAAACCTTGTTTATGTCTCAAACTTAACTCGTGATAGATGATTATATGAATGTATTTTGGTGTATGTGTTCTGTTCCTTCCCACTTTGCCCAGCAACCATCAGACTTCCAAATTCCAATCATTCATACAAAAACCATCATTGTCACTTTCTATCACCTGGGATCTAAGCACATTTTAGATGGTATTGCTTTGAGTCTTTCAACC
>TRINITY_DN27951_c0_g1
TTCTCTTCTTCGGTGCATTGAAGAGTCCTAAAAATCTTCTCCATCGAATCTAGCCAGAAATGTGATACCATTACCTCAGGTCCTCCTTTGAAACTTTGAGGATTCATCTTCTGAAAACGAAAGTAAGCCCTATTCGGATCTTCCGGAGGTGGTTGTTGAACATTCGGTTGTTGTTGATCCATCCTCTCTTGATGCATCTGAGCCATTTGAGCCATCTGCTACTGCTGCATTTGCA
>TRINITY_DN3192_c7_g1
AAGATCTATAACCAACACGAGGTACACCACCCTTGTTACAACCACAAACCCTAGAGAGATACCCCACTCTCTAGTACAAACAAGAACCCTGGAGAGATACCCCACTCTCTAGTATAAACCAATTACAATGATTAAAATAGATTACAAACGAATAACAAAATACTTCTATGAAGGTGGATACAACAACTTGAAGATTCCCAACCCAATCTAACCCGTGAGAGAGATCAGCTCAAAAAGATGAAGAACTTGAAGAACAGAAGTGATGGTGTGCAAGAGTTATGCGTTTCAGCTTGTGAATATTTGGGTTGTACGTTCTGTGCAGCCCTCTGTCTCTATTTATAGATTTAGGAAAAATATGACCGTTGAGTCAATTTCTAACAAGTGAAAAATCGATTGATTGCTTAAAAACACTTAGTATGACAATCGATCATTTGCTTAAAAAAGATAACAACTTTAAAAGTGAATGATCAATTGATTGCTTCTAAAACTAAGTGTGGAAATCGATTATGTATTGAAACAAAATAGGTTTAAAATCGATTTTGTGCTTTAAACAATTAAAACCATGAATCGATTGTGTGCTTCCAAGATGAAGCTCATAATCGATTT
>TRINITY_DN62483_c0_g1
CAGCAGCATAGGTATTTAAAATTTATTCATCAAAGCATTATAGTGACTTAAAAAAATAAAGAAGAAAAACGTAGTAATATTTCTGTTCATGCTGAACTAGAATCCTGAAAGAAATTGATCAAGTCTAGTTAGCTGTTAAAATTTATTCAGAAAACAGTTCTTCTCAACATCTTTTGCTATTTTCCATTTTTTTATGAATTCTCGAAAAAGAAAATATTGCAAACAGACACATGGTTGATGGTTCTTCATATATAAAGACCAGGGGAACCTTCTACATA
>TRINITY_DN149_c1_g1
TTAAAATGTTAACTTATTACTCAAATAGATTATATAGCATTACAAAATATACATACACATTGTTACATACATACACAACATTCTCTTACAATTACAATTAAGAGAAACGAACTAAAAGCTACTTCACAGTTTCAACGACTCTGACGCTTATAATCTTATTTCTGTTACGGGACGTGGAAGATAGTGAATTCACCGATTGAATTAAAACATTTCTATGGTTAGATACAATTTTGTCACATTCGTTTGGAGAACCGGACACTCTGCATGTGTAGCATTTCCATGTCATGTCCTCAAAATGCACTTCTCTTATGTTATGTGTCTTCATAATTGGAGCTTCAACTCATCATTTATTGCGAAAATTGATTGTTATCAACTTATCATTGATCATTGAGGACACCTCACAACTACACATGAAAAGGTTTTCTGGGAGTAGGTGCTCGATTTTCCATTGATTGCAATCTTTGTTTGAGATGAAAAACTTCAACCTGTAGTTGGAATGCCCTGGCTCTTTCTCCTGCAAGAACTCCCCTTGTTGAGTGCAATTCCTACTTCTGTGTATCATCTAAAACAGCCTTAAGAAAAGCCACATCATGTTCAAGTCTTACATTGTCAGAGTGAACAATGTTAGATAGGTTGTTGGCCTCTTCTTGCGCTAACTCTGCACCAGCAAGCTTCTCTCTCAGTAATTCAATCTCCTTTAGTGTATCAGTCAATTTTTTCTCCATATCTTGTCTACTTTTAAAAGCAGATGCTAAGCCTTTCTCAGCAGCTTCTCTGCTTGCTAATGCAGCTGCTAATTGTCCCTCCAGAATGCCAAATTTTCTTATTAGGGAAGCTACTTTAGTTTCATAATAATGATATATATTTGAAGCAGCAGATAGTGATTTTGAATTACTGTTCTCAAGGAATGAAACATCATCACTTTCAAGCATGGGGTTTCCAACACTTAGATTTTTCTTATTTGAACCTCCAGATACCAAAACCAGTTCCTCCATGTTGATTTTGGCTTCTCTTATGGTCATCTGATTGCCAGGGCCATTTTGATTAGATCTGTGATCTCCCTGGTCAACCCTATCATTTACGTTGAATTCTTCTTCATGATCAAATTGACGACGAAGGGAGATGTTGGCGTGGTGAGGACCGAAATCTTGTACAATCAAGGATTCTGACAGAGATTTCCTCTCAGAACCATGTTCAATTGCGGATGCTAGACTTTGTCGAGCAATGGAGTCAATGAAACGTTGGGAAGAGTCATTTCTAAGGTGAGAGGCCAATCCAGTGGATGATGAATGTTTGGTAGTAGTTGGCTGTCTTACCGGAGCTGATTCATTTTTTTCTGTTATCAACACTTCTACCTGATTTGATGCCTCTTTTTTCGATCCCCCAAATGCAACAAGAAAGTCCTTTTCCTTGTGATGTACAAGTGCCAGGCTAAAACCCTTGTTGCTAGTGATAGAAGACGGAGGTGATGCAATTGCTACAGACCATTCATTTTTTTGAATATCATATATCAAAGTCTCTCCGTGTCATAATACAACATACGTTTTTTCCTGCTTCCACCACCTGTAATATACCATTTAGTGCCGCATAAAACACTGCAGCAACCAGCTCTTGGTGATGGATGGAAACCGTGTATCTTTATTCTTGACCATGCCATCGTTTCAAAGTCAAGTGAATACAAGTCATCCAAGGTCCTAGATTTTGATGCTCCTCCAAATATAAAAAGAATTTTACCATCATAAAGAGATGCCACATGGTTGAATCTTGGAGAAGGTGCAGTTCCCGTGCAGTGAAGTGGAAGCCATGTCAAAGACTTGAGATCAAACATATGTAGATCATTCAGTTTCCTCCTTTTCGTGTCCTCTCCCCCAAACAGTATTAAAACAGAGTTAGCCCTCACAACAGTGTGACCACTGCGAGCAACCGGTATGTCTCCCTTTGCTTCCATGAGTGACCAGCACTCTGTCTCTGTATCAAATGCCCATACAGAAATTTTGTCACTTCCAGGGTCTGTTTTCCCTCCAATGAGGAGTGCCTTTTTCCCCCAAGAAATCAAACTATGACCCTTGCAAGCTGGAATCTTCAGCGGCAGACTACTTGGTGACAAGTATAGCTTGGATGACACAGTGGTCCATGAAAATGTGTCAAAATTTAGCACCTGCACATCATCTAACAATCCATTACCAGATTCACCACCAACCACTATCATCTTATTCTCAATGACACATGCTGCATGATAGGATCTAGGAATGGGCTTATCCCCAGCAATTGACAACACCATCCAATTCTCTGAATTGCCTGATGCACAAGTACTTAATTGGCAATCAATTTCCTCAGAATGACCATTTCTTCTTGCAATTCCATCACCAATAGAGTTTCCATTTCGCTTAGGGTACCTAACAGGACTTCTAGTTACTTGTGTGGTATCAGAAAGCTGGACCTTCAATCTACTGCCAAGTTTCTTGTGGCGACGAGAGAAGCCGAACATGTTGTTTATTCTTCAAAGCTCAAATCAGCACCTGAATAGAAAGAAAATGAAGAGAAGCTTAAAAACCCCATACATTATCTTGAAAGTCAAACACTTTTTCTCTATAACTAACGAATGAAAGAAGAAGATTGTCTCATCGAGTCGGTTGTGCTAAGTGTAGAAAATCCCAATCCCAAAAAAACATCAATCATAGTATTGAACAATGAGATGAGGTGGAAGCATTTAAACAGACCAGAAAATGTATGTATTGTCTTGTTGTATTAGCAGCTGTTGCTGTTGCTGTTGCTGTTGCGGTGGTTGGTTTGATTCCAAGTTGTGTTGGCGTTAAAATAAGTATAAG
>TRINITY_DN71990_c0_g1
TATTCATTGAGCGAAATTTGGAGGATAAGGTAGTTTATTGTTTCAATTTTATGTTTTTCTCAAATGGTTAATGCTGCTAAATTCTACTGTCGTTCAAAGTTTTTAAGTTGACATTATATGCTTTATACGACTCTTTTTTTTAGGCAAATGTTGGTGGTTAATTTTTAGGACGGGGAAATGTTAGTTTCCAGAGTTTGAACCTAAACCCTCTTTTTATACTCCTATATATGTTGGCCAATTTTTGATAATATGCGTTCTTATATTTACTTGAATATTTATTGCTTTTTTGTTTTTGTTTTCAGGATGTC
>TRINITY_DN37221_c0_g1
GCAAATACGCTCAACGTGTCGGAGCCGGTGCTCCTGTGTACCTCGCTGCCGTACTTGAATATCTTGCCGCTGAGGTAATTTAATTTCCCTTCTCCGCAATTGTTTCATCTCCAATTTCATATATATGCATTTTGGTGGATCTAGGGTTTTGAAAGTTTGTTATTTACCCCAATTTGAGTTTTATTTCAATTGATTGTGGTTTCAAATTTCAACTGAAAGTGCGATTCGGTGGTTCCAGGTTCTTGAATTGGCTGGAAATGCTGCAAGGGATAACAAGAAGACAAGAATTGTGCCACGTCATATTCAATTGGCTGTGAGGAATGATGAAGAATTGAGCAAGCTTCTTGGTGATGTGACC
>TRINITY_DN9616_c1_g1
AATTCCATCTTCAACTTTCAAAGATGATTTCACTGCATAACCATCTTGACAACTCCTAAATTTTCCAAGCTTAGTAACTTTCCCCCCAGACAAGCCATGTAATATTGTGGTGAATACTTCATGTATGAGCCCCTGATTATTGAATTGTGAGTGCAACATATCAATTTTTGCATCACATGTGATATGCATGACAAGAGTTACCAAATTCTCGCATCAATCAATTAACTAAAAATATGCTCCTTTCCATTTTCCAAGCATCCCTTGAGTACCAGTATCTCAAGGTTATATATCAATAAAAAACAAAAGTTTAGGCAATACCTTGTCAGACAGCTCCAATTTAGTCTTTGTACTTTGAGTTATAAAGATCTTCACTTATTGCCAATTCACTTTCAACCACATAATCAGTCTCAAACTACATAA
>TRINITY_DN49704_c0_g1
CTCTGCTGCTATTCCAGATGCTGCAGTTATACCTGCAACCAAACAAGAATTAATTAATCATAATAGATCACCACCATTTTACCTTTTCTTTTAGAAAGCACTACATCAACAGAATTACTTGAAACCAAAAATCCATTTCAGCAAAATAAATAAGACACTCTGTAGCACTGACACTTCAGGTTCAAGATGTGTCTGGTGTCTAACACGTGTCCAACACTTCAATTACGCCCATTTTTCAAATTATTACCGGTGTCTACATGTCAGTGTCAGTGTCCTTGTCGGTGCTTCATATTAAGACATCAGAATTCAGAAGCTACCTGGAATAACTTTAACGTGGATACCTTGTTGCTGCAAAAAATCCATTTCCTCCCCGCCCCTCCCAAAC
>TRINITY_DN17540_c0_g2
GAGGGAATTGAGAAGGTAAGCAAGAATTAAGAATAGACCTAGGGTCTTTGGGAGAGATTAGGCCTCTATAGTGCCTAGAATTGTTATCTTCTTTGTATTTCCACCATTACAGTAGCTCTATGGGCTTTCATTGCCATTGTATCTGTTTCATTTCCTTATAATACAGCAGTTGTCATTTGATTAATTTCACTATGTATTCTGGTACCTATCAATTGGTATCAGAGCATTCGATTCCGG
>TRINITY_DN17540_c0_g3
GCTTTCATTGCCATTGTATCTGTTTCATTTCCTTATAATACAGCAGTTGTCATTTTATTAGTTTCACTATGTATTCTGGTACCTATCAATTGGTATCAAAGCATTCAAGCAGAAGGTTTGGAGAACTGTATGGATGTTGCGGAACAGAGGATTGGAGGTTTGGAGGTAACGATGGCGAAGGTCCTTAAGCAACTAGATGAGATCACTGCGAGTCTCAAGGATTGTGGCTCAAAGAAGAAGAATCGCGAAGGAGGGAACGGCGGTGACCGTGAAGATGAAATCGGTGGTAACCTCGACCCACCGTGGAAGCCAACGACGATGGATGATCAGAGAAAGGAGGGATGGAATGAAGATCTCGAGGTGGATTTGAAATTCCAGAAAGTAGAAGCTGTTGCGAATCACCAAAACCAGAAGAGAGAAGAAGAGCCTGAGAAGAA
>TRINITY_DN17540_c0_g1
ATCCTCTGTTCAATACCATCCAGTCTCTGTTTCGCAACATCCAAACGATCCTCCATACCTTCTGCTCTAACCTCCATTTGCTTGCGTGCTTGCTTGCTTGTGAATCTGTTGCTACTCCAATGATGCTCAATCTCTTCCTCGCGGCTCCGTCTTCTTGAATTTGCAAGTTCTGTTTTGCCTCGACCACGATCAAAAACCTTGAAGTCTGATCGTTCATGCTGCTGCATTGTCGTCATGGCGGCGACGATCTGGTTCTTTAGGTGCGCCAATCTGCCCTTCACGAAATGC
>TRINITY_DN6752_c0_g2
TTAGAAAAAATTAAACTTCTCAGAACCTGCACCACACAAGAACCATGTACAGGTAAGATCCAGTGTCAAAACATTTTTCTATAGATGTAAAAAGACGATGTTATGGGAACATAAGAAGACCGCATAACCAACGAAAGGCGGTGAAAAAATTCTCGAGACAAACTTATAGGAAAAACAAACCAACCAAGGAAGCAAAACACAACTACAACTAAACCATTAATAAATACTACATCCGTTTCTGTTCATTTGTCTTTTAATTTTGTTTTACACAAACAAAAAAGAACAATA
>TRINITY_DN17540_c0_g4
CAGGAATGAAAGAATTGCTCGCAGAGCGCAAAATGAAGGCGGGGGATGTTTCTGGTAGTGTGGAGGAAAAGATGGTGAAGGCCCTCAAGCGACTAGATGAGATCACTGCGAGTCACAAGGATCGTGGCTCAAAGAAAAAGAATCGCGAAGAAGAGAATGACGGTGGTCGTGGAGATGAAATCGGTGGTAACCTCGACCCCCTGTGGAAGCCAACGACGATGGAAGATCAGAGAAAGGAGGGATGGAATGAGATGGAGGTAGATCTGAAATCGCAGAATTCAGAAACTGACTCTGAGTTGTCGAATCCAGAATTGAAGCTGGAGACTATGGATTCTCACATAGGGAGAACGAAGGAAGACGCAGAGACGAAGAACGATGGCACCAAAAATGCGAGTGCCTTGGGAAACCGTGTAACTAATGCTGCGAAATCAGGAGAGAAAACAGAAGCGGAAAAGGACAGCGGTGGCAGAGGTAGAGTGGCGGTGGTGCTGAAACAAGATGGTGAGGTTGATGGAGGACGTTACCGATGCTACGAGCGAGTCAGCAACGATCGTTGTGAAGGTGGTGGCAGTAGCACCCTGATGTTGAACGACGATGACAAGGAACGACCACCGGAGCCACCTGATCCACCGGATCGAAGCCTGTTCAAGGTGGAGGTGGTGACATCCCACCATCTAATTGACGCGGTGAGATCTCTCACTGTAACCGGGGACGACAAGGGAGAAGAGACGAAGAGCAGGGGTGGTTTCAGAAGCGTGGTCGTCGTGAAAAGGGAAGAAGGTTACAAGGAATCGCCGGCGATGGGAGGAGGAGCGACGGTGCCGGACGAAGGAGGGGACACGGCAGAGTTGCAGTGTGTTCGCGATTTGGGATTCTCTCTCTCTGTTGAGATGCGCAACTGGGAGGCGTGGGAAAAGAAGTGGGCTGAAGGCTTTCTCGGGGATGTGGACCCAGTTGCTATCAGATTGGGCCAGGCCCAATTCTTGGTTAGTAATTCTGATTCATTTGATATAAAGAGGGAGGTGTTAAAAAGAAAAAAAGAAAGGGGAAAGGAAGATAGTTGAGTCCGATTGGAATTTTAAAGAAGTGGATTTCGAGTTATATCTATTGGGCCAAGCCCAAGTTCCTACTCTTAATGCTATTCATTTTACTAGTAAAGAGGGGGTGTTTCTAGAGAAAAAAGTAGTGCAAATTACAGTGGGTTTATTTCCCACTGATGTGCTTTTGCAAGCATTACACATGCATCTCACTACTGCTGCGTCACACGGCATCAGAATATTCACCCTTCCACTGCAGAACAGTTTGAAAATTTCTTTACTGCATGATCATCTTCTATCATCAACGCTTGCCATTAAAAGGTTAGAACAATTCTCTCTTTCAACAATTTTATTAGTTGTTAAAGATGGAAATGGTTTGAGTTATAGTAATAGCTTTCGGCTACTATTCCAAGGAGTGAGCAAAATGATAAAGTGGCTGGTAGGGGTTGGTTTTGGGCAATTAATAAGTACTTGCATCTTGCTAATGCCTCCACTTGTTTGTGAGTGGGATCCAGGTGGCATTCAACAAGGGAAGAGAGGCATGAATGTGGTACAGCTGTATGAGACTGGGAACATTACATGCAAGCTGAGTGATATATTGTCATACAGTGCTTTGC
>TRINITY_DN20544_c0_g1
GCACCTCTCATTTCCATGTATCTCTTTAGCCTCACTTGGTTATTTTGAAGAGGGTGACATTAAGCCATTTGAAACTTTTTCATCTTCATGAACACATGGAACTGGCTTTGACTCTATCTCTTCCTTAAATTATGCTCCATCTTTCTATCTGTTACTAGGAAAAAATATGTGAATTAGAAATCACACTAAAAAAATCAAAAATATTCCAAAGTTCCATGTTAAACCTAATTTGTCAAAGCATTCTAATGAATGATGCACATATACTTTGCTTTTGTCTTTTTATAATTGGTATGAAGGTAGTTATGTGAAGCTCTTAAATAAGGTGATCTTTACTACCAAAAGAAGAATCATGTACTTTTTCTCTTGAATAAGGTGATCTTCACTAACAAAAGAAGAGCAAGGTAGAGTTATAATTTCTATTATAGTTGTCTGGTATTAACTTAGTTTTTTTTTCTCTGGTAGGAACAAGGACAAGGGGGAACCAAAGTTTGGAATCTTGAAGGAGAGAAGATCTTAATATTTCATATTGATCAAAGATAATTAATGACATAATGATACTTTTCCTTATACAAGTTTGGTCTATTGGTACTACAATAAAATGCACTTTTGTACAAGGATTTTAATGAAGCTCAAGAGAGACATTTGCATTCAAAATTAAATGCGTCTTTGTTCGAACCACCGCGCAAGCCCCCTACGGAGGAGTTTTGGGACCTTTTTTGGAGTAAAACAATTTAATTTCAAATGCACATTTGTTGGCTACTAATTCAATTTAAAATGTAATTTGCAACAACAGAAGTATATAAACTAATTCAATTGTTGATAAAAAGCATGTAATAAATGTAAAATTCTTATTAGATTGTAGATCCAACAATCATTCAACAGAAGCACCAATGACAACAACTGTATCATCCTTATTTAAGAGCTTTACTTGCAGCCATTCCTCAAAACGTTTCTACTTTACTTGCAGCCATTCAACAGAAGCACCAATGACAACAACTGTATCATCCTTTTCTTCTTCCACTGAAATTGCTAAAATCCTAACATTTGCCAAATGGAGTTTTG
>TRINITY_DN53303_c0_g1
CAAGCCTTAAGAGAAAGAATCTGTGACAGAAGTGTAAGTTCTAGTAACAACAACAAAAACAACCCCATCATCAAATGAAAAGTAATGAACAAATTAATACAAAGTCTCAATTGCACCACAACATGAATAAAAAATTGACCTAAATTAGTAATGGCACAACCAAGGGACATAACGTGCAACTCGAAAGGTCCATTAATATGACTGAGGGAGACTCCTAAAGCCTTCTCTTGATAAATTATCAAGTAAAGAAGGCCACCAGTAATTTATCATTGAGG
>TRINITY_DN1995_c0_g2
CTCGTTATCACCACTTTTTTTTTTTTTGGTCAAAAGTTATCACCACTTTAAACAACCAAAATCCCTAGCCTCCACAATCTCTTTCTCAAACCTCATCTCCTACCTCCAGCACACACATATCCGTCATCTCAAAATATTCTCACCTCATTCATCTCCTCTTCTCTTTGCTCCTCCCTCTAAAAAATAAATCTATATAACTGGTTTTAACAAAATTTTGAAGTTCGAAAGGTTTAATCTTTACGGAGCTTTCATCTCTCTCTACTTCTCTGTATCACAGTCAAACATTATCTCTACCAACATACCTTTCTCACCCCTACCTCAACTCATCTCTTTCACCCCTCATTTTGAACAAAAATAATATATCTGAGCATAGATCTACACATGCAACCTCAAAATCGGAGTGAGGTGAAGGAGAAGAAGTGTGTTTCGCGAGGTGGTGGTAGTTGTTCTTTTGAGGAGAGGAGAGAGTTTAAGAAGGCTGACAGAGATGATGAAATATAAGGTTAGAGGTGTGATGATGGTGACAGTGGCGGTACGCCGAAAATAGTGATCGAACAATGGAGCTGAGATGGGGAAGAGGGATGCCGTCAAGAAAACGTGGTGCTTCAACCTCTTATTATTTCATTTCTTCTTTACTATTTTGCTTTCAATTTAGTAATTTTTCTGTTTTTGTTTTCAAATCTTCCGTTTTCTTATTTATTTGTTTCATTTCATGGATGAAATTTTTTTAG
>TRINITY_DN1995_c0_g1
CTTCACTAATCTTTTGGAGAGAGAGAAATTTTCGTAGGAGAGAGAAATAGAGAGAGTGAGTTCAAATGGGAGGAAAAAAAGGAAAGGAAGAGAGATGAGAGAGTGCGACGGTAGAGAGGGGGAAGGGTGTGACGGCGAAAGGTGAAGGGAGGACAACGTCGGACCAACAAAGGCGAAGGGATGGACACCGGCGGGATGGCCAGCTACGATAAGGAAAAGGACGCGACAAGGCGGTTGTACTGCGGCGCGGAGGTCACGCCGATTCTTACCGTGGCGTTCCCACGCCGATTCTGACAGGGTTGTGGAAAGATGCTTCAATGGTTGCTTCAGAAACAACAACACACAGGTAATCAACAAAACCCCTCTATTTGGCTGTTCAATTAATCCGATAAACCCTAAGATAGCAAACTATAATTTGTTCTGCTTTTCCTTCTTGCATGTGTTTGAACCTGATTATGAAAAACAGACAATGGTTGAAATCGAAAACATACGAAGGTATAAAAATCACCTTGTGATTTTAGATTCGTTTTACTTCTTCTACTTGAACTCTAATTTCCCTTTTTGTTTATGTTTGAATGCGCTGTGGATGACTGGTTAGAACATTAGGAATCTCAACACCAGCACTCTCTCAATGGTTACACTCCAGAGGTAAAGACTTATCCTCTCTTAACTCTCGTTTCTCACATCTAAGTACAAAACTAATCTATGTTTTCTTTTCTTTGTGAGGTTACAACCACTTGTCGAAGGAGAGGGAAGAATCTTAGCAACATAGTAATAAGGTTCTTGAATTAAAGGTGGTCAGAGCAGAATCAGTGGTATTAGGCTTTCACATTGGATGCAAATGGACACTTCGAGGCTATTGTCGTGAACATAATCAGTGGTCTACCGCAAATGGCCTTGGAACATGGCCTCATATTGGTAGACACCAAGTATGAATTTGGGAAGGCAAATGATGGTTCGATTCTGCTAATTGGTGAGGTCCACACTCCGGATTCAAGTAGATACTGGATTGCCAATTATTACTTGGAGCACATTAATACCAAACAAATTGGTTTATGTGTATAGTGTTTTGTTAAAGTAAATGGAGGACCGAACTTGGTGCACACTTCAGTTACCTACAAAATCATTTTTTTCTTTCTTTTTAGTTTTCAATTATGACATAAAAGAACATAGAAATTGAAGGAAGTCTACATTACATAAATACCAAACAAAACAGGGGAAATGAGCATTTGGATGTTGATATATAAGGCTATATGTTTTTGTTGTTGGTCTTAATTGTTGTTAACAACGGTTGTTAGTTTGACTTTGATTTGTTCATTTAATAGGATGCGAAAGCATCTTAATTTGGGAGAGGTTAAGCCTGTTGAAGCGAGCCAAGAATCAAGATCTCAAAATGGGAGCAAAGTTGGTAGGATAACTAAACTTCCAAAACAAGAAGAGGCAATCGAGAAGGTAGAGATAAGAACAATTGCTGCATCACCATTTGGATATATATGATGTGAAGCTTGAAGATGTGGAGTCATTCATTGGTCAATATGGCAAGGTAATATTACTGTAAACAAATTTATCTCATGATTTTTCATCTAAACTTACATTCAATGAAAATAACAATCAAGATAAAATAAAAATGTTTCGTAGACATTGTATTGTATGGCAAAGTGAGAATAAACATTGACAACATATTTCAACTTGTGTTTACTTTGCTGTCAGCATCTATCTTTGGAATTTTGTCAAATAGTTTTTGCTGATGAAACGACGTCGGTGTTGTTATAACCTTGGCAAGGACAACTAAATTTTCAAAGTTTCATCAACGACGTCGGTGTTGTTATACCTATTTTAAATAAGTATAATTTTGTTGAAGGATTTCGCATCAAATTAGAAACACCCGTTGACTGTCGAGAATACATTTTTATTTGTTATGATTAATATTATATGTATCCCTTAAATTTATAAAATAACCTTCTTTTTTTTTGTTAATCAATATTACCATATTTCTCTCTCTACTATTAACAATTGTTTGTTCTCCTTTTTCTACCCATTTCTAACTCTATAAAAAATAAGTCAGGTGTAATCGTGTAAAGGTAATTTATCTAACTTATTTAACTATTCTTATTACACAACAAGCTACATTTTATTATTTTAATTTTGAATGTTTTATTTAGCACTTTTCTCGAAGAATTGAAAAAAAAAATTGAGATTCAAAAAAAAATTATTACTCTTTATGATACTCTCAAAGAAGTACCTTGTGAATGTACTTTACGTTCTAGAGAATAGAAGCATATAAGAGAAGAGTGGATTGAATTTGTCAAAAGAAGCAACTTGGAAATAGGAGATGTTTTGAAGTTTACAATCTTCAACGCACCAATTACTCTGTTCGTGGATATTGTGAAGAAGAATGCAAATAACAACAACTAATATTTGTTTAAAACCATGCATTTAAAAATTCATGTAATTGATTTACCTATTATTGTAATTTGATGGAATTTATTATTTAATTAACTTTTTTCCTACAACTTTTAAGCATGTTTGTACCTTCAAAAATTTTAGATAATGTTTCATCCCTCTAGCTTTTGTAGTAAATGAGAACGTGTTTTCTGCAGCTCTTCATAAAAGGTGATTAAAGTGGTTCACGATTATACTCAGACTAGATCATGTTAATGAAACTTACTTATCAAAAAAATGTAAAAACAATTGCGTACAAATATAGTAATATTTATCCTATTTATTTTAAAACTCTGAAATTTTAAAGTAAGTGTTATGTCGTTGTGTAATGTATGACCAATGTATTTTACGTATCTGTGTAGCTGTAAGTAAAGTCACTCCACTTTTATATCCTATTAACTGTTTATAAACTTATGTACACTGTTTTGAATCCCACTTTTAAACATGCTTTAAAATATAACCTATTTATTTTTTTTTGTGTTTTACTATATTAGAAAATAAATTGAAAGTAATTACTCCAAAAAAATTAACTATTACTATAAACCCATAAACCTGTTGACTCTCTGTCATATGTATAAAGTTGTGCAATTTTAGAACCAAAACTGCGAGTATTTGATTGTAATTCGGTTGATTGCCGGGGAATTAGCTTTGTTTTAGATTGATGTATTAGGATTCATTTTGTAAGCTATTTCTCTCACTCCTGGTG
>TRINITY_DN6926_c0_g1
CAGGAAATGCAAAAATTTCATAATTTGTCCGACTTTTGATGTGAAATGTTTCTTTCATTGGCCCGAAACGGAAAAGCTGAACGCAGGAATCACAACTGTTATTCTATACAACACAAACCATCAAAGATCATATATTATGTGTCTTGTTTTTATCCAGCAATGAGACATGCTTCGTAAGTGCAGGCTGATGAATGAAACTTCACGTAATGCATTTCATAGCATTTGCAAATTACATCAATATCACGTCAAGTATATATGCTCTGATTATCTGATAGTAGCAAGTATACCAGCAGCAGCCAAAATGCATTCTCCGACGGTAAAATCGGCAAAACTACTCAACCACGTAGCTAACGCAACTTCTTCATGCGTTTAGAGGGTCGTGCTGTCTCCTTTTTTGATTCTTCTAGAGGTTTTAAGTCAATAAATGGCTCTTCCCATTTTGTTTGAAGTTCCAAAAGCTCTTGACAGTATTGAAGACACTCAGAATGGTATGCAGCAGCCAAATTTTTAATCAACTCCTTCCTTTTGATGATACCAACCATTCGACTGGGATCAAATGGTAACGGTGGATCGGAAGGTTCTGGAGCCTTCTGTTCTTCCGCCGATGCCGCCGCTGCTGCTGCGATTTCTTCAGCCGTTGCTGCTGCTGCTGCTGCTGCTGCGATTTCTTCCGCCATAACAACTTCTTCTACCGTTAACTTTAACCACCACGTCTAACTTCATACAGA
>TRINITY_DN6926_c0_g3
TTCTAGAGGTTTTAAGTCAATAAATGGCTGAAATAATTGAGACATATATAAAGATAATCAACTAAATTGAAACACCAATAATTCATTCTCCATATATAGATATTAGTGTTTTCAAGACAGGGTGATAATTCAAAAATGAGAATGAAAAAATGGGGAATTTGCTTATTTTGATACTTCTTTAGGAATGATAAACAATGGGGAGTCAGTTCATGCAAAAACATTGTACTGAAAGTAGCTGATATCAGCACACCCGTGCATTACATTTAAAAAGAGAAGGGAAAGACTGAACTTGTCATTGATTAATTCAAAGTAATTGCAAAGACTTTTTTTAGAAACTGGTGGAGGACCATCTATAACAGATCCTATTAGCATCCTACACTTTTATTGATTAAGAGGCTTTTCTCTAAGGTTCAACTCATTGTTGCCAACAAAGCTTCATGACTGAGAGGTTTTATTCACCTGAAGACCGGGCAATGTCTAATTTCTATTTTTATTTTCAGTTTTTGCTTTTGATTACAGAAATATCACTGTTTATATTTTCCGTTTACAAAGTTTCATGCAAGAAACAGCAAAAAACACTTCAGATTGTTATCAGTTCTCCACTCAAATTTTTGAAAACGGAAAACAAAGTAAAAATGAGGTGACA
>TRINITY_DN6926_c0_g2
GCTTAAACTTATGAGGATTATGAAACTTCTACTTATAGTGAGGTGAAATCTTTCTGCTGATGGGGTTATATAAATCATAGAACAGTTCAAAACATAGTAACATACATCATCTCACTTCTCAGTTGTTACTATTGATTACACCTGGTCTTGCTTCTTTCTAGTTTCTACCACACTTGACAACATATGGAAGGAGATGTAACTCTAGTGTCTAAGGATATGTTTGGATATAGGGTTTTAAAGAGAAGGGGTGGGAAGGACTTATTTTTCTTTTCTAAATTAAGAAAGGCACGAAACGTTTCTAAAAACAAATGAAGTGTGATTGAAATGTTATATCATATGATTATCTATCATACTATTTCTTACATTTTTTTAAAATCTCAAATATATATGAACACATAAACTTAGCACTCTACTCCAAAATCTCCATCCAAACATATCCTACACGGTTGTATCATGCATTGCCCTATTTTTTATACGCTAAAATGTTAACAATTTATTAGCTTCTGAAATAAATATAAAAGACATTTAATGGCAGAAAAGAGAGAGAAAAGAGTAACCTCTTCCCATTTTGTTTGAAGTTCCAAAA
>TRINITY_DN973_c0_g2
TAGCTGATCTGCAAGCATCAGAACCGTTTTCAGAGAGAATTTCCTATTGCAATAGTTAAACAAGTCTTCAAGACTTGGTCCAAGGAGGTCAATAGCCATGGCATTATAGTCACCGTCAACTCCAAACCATTTTAAATGGGGTATACCCGTTCCTCCCTGAAGAATCATGTACAACTTTGACTCATAGTGAAGTTGGGGATGCTTGGTCTTCACAGATTCCAGCTTAACAGCCACTTCCTCTCCGGTTTGCACATTAACACCCAAATAAAGCTCTCCAAACGATCCACTCCCAATCTTCCTCCCAAGCTTGAATTTTCCACCAATAATATGATCCATGATCACAAACCCAATCTCTAAACCCTTGCTAATTACAAAGCCACTCTACTACACACATCAATTGAAAAGAAAAAAAACTTCTTTTGCCTATTCGGAGTGTCTCGTCAACGATTAATCTTTATTTCCAGTACAACCTCAGATCCAAATAGGTTTATCATGAACAGCGAGATCCGAAAGTATATTGAATAACTAAAAAATTCAGGCTATACAAATCCGGCACCTCAAAAATCTAACTTTTGATCAATGAAAATAAGATCAAGAGCTAGAATCTACAAAAACCCTATCATGCACGTTGAATCGAAGCACAATCGTGATTTAGGGGTTACTCAAAGAAACCCCTTTCCCTCTTTTTCACAGAAAACTAGTAAAATACCGAAAAGTGTTCGACGAAAATCGGAGTAAGATTGAGTAGATAAACTATACTTTGCTTTACAATAGCGAATACTGTGACTGTATAAAGAGGAGGAAGAAGAAGAAGAAAATTTAATGGGTTTAGAATTTTTTGACAGAGATGGATATTTGATTTGGCAACCCCTTTCGGATCTGTCTTCCAGGACACGGAGCAAGTTTTCTAGGGAAAAATTTGGGATTCCGGGAAAGGAAAAAAAAAAGAAGAGAAAAGAAAATAGGGTGAGGGAGAAAGAGAAAATGGAGAGAAAAGGTTATGTGAAAGAGAAGGATAG
>TRINITY_DN50763_c0_g1
CAAAGGACTCTTGCGTGAGAGTCTGTGAGAGGTTATGTTAAATGTTCACTTAATAGCTTAGCTATGACATGTTTGGTTCATGACACCAGCTAAACAATACAAAGTCTGTGAACAATTGCATCCTGAAATGGTCATTAGTGCTTCTCAGTTTTGCCCTTTGGATATTGGGTGAAGGGGAGAGATAAAGCTGTAATTACTCATAGAACAAGTAGTTTTAATAGAATAGAGTAATGGATTGGGTACTATAGTGGTTGGTGCACTATCTATTATTACATTGTTTGTGAAATGAATCTCTTAAATTGAGTGTTACAGTGTCACTACTCTTAATGGTGTGTTCTTACTTCTTAGCTTCTAGTTTTGTCCCTTAAGTTACTCTTTATTTTCTGTTTCATCTTACAATATAGCAATTATCTACTTTTTAATATTGTCAATCAGATGAATACACTTGAGAATGTTTTCAAAGTTGTTTTTATT
>TRINITY_DN973_c0_g1
GTTGGGGATGCTTGGTCTTCACAGATTCCTAACAAACAAAGTAAGTGAATGGAAAGCGAATTGGTAATACATTATCTTGGAAACAGCCAGGTAACAAATTGTCCAAACTAAGGCTGAGGAAAAAAATCTTAGAATGTGATCATTTTTCCTCTGTTTTCCCCATTTGCTAACAGATACAAATATAGTCCTAGAGTCATAAAATATATACTTTGTGCCAATACTCTAGGTACACTTATATCATTATTGAAATCTTCTCCAGTCGAACCAACTTCAAGCATATAATCTTTCCATTTATTAGTATGTATGGAATTTTAACTGCTATCAGAGGTCACAATCACAAAGGAGTCTGGTAACACAGAAGATGTACAAGACTTACAACATCGGTCAAGCAACGAGATAGCCTTAGAGACATGCCTAATGGCTAAAGTTTCACAAAAATAACTAGATACAAATCACTTCACTTCTACAGCAATGAAACCCTATAATATATGCGCTAAGAAAATAAAACATAAATAATCTATAAGGTGTGAAGTCCAATAGAAGTCAGTAACTGCACTCACCAGCTTAACAGCCACTTCCTCTCCGGTT
>TRINITY_DN30092_c0_g1
TTTGTATTCGGCATATGTAATGAATCAAGCAATTAACAGTAACAAACGCATACAATAGCAGGGAAAGTACTGATTTATTTAGCTCAAATGAGAAAAGGGGACTTTCAGTACAATAGAAGGGTCACATATAGAAGAGAAGAGTGTACAGAGAGAGAGAGAGAGAATCAATTCTCAACAGATACAACAATCCCCAAATCCATTCTATTCCCATTACTTAAGTGTGAACCCCTCAAGCCTCACATTGGCTTTACGCGCCCTGTTCGCCACGCGTCTTCCTCCGTGACTTGGCTCACAGGTGGTCTGCTGAGTCACCAAAGTATTCTCTTTTGACTTGTTGACCTGACTTGCATTGTTCATTACAGCATATTTCACGACTAAATAGTTCATGAGATATAGCACTACTCTAATTAAAATTGAGTTGAAATTATAATTAAAATAGCATGGTTAAATAACAATTATTTGCAATTTGTTATTGCAATTGTCCACTAGTAAAGAAGCATTATAGGGTTACACAAACCTATAAAATACGCAATTGGAATATGACACTGTTGTGGTGAAACTAATATGACACACATTTGAGATTGTTAAGAACCGAGTTGATACTTTTATTTCTCAAAGATTAAATTAGTCTCCATTTTTTGTGAGCCCACCCTTTCTCTTTCTTATAAATACTATAATATAATAGGCGATCCCCTAATCTCCTCCTCCCTCTGTTTCAATGAAAACCTATCTAGGCCTTACTTCAATGCCTTCAATGATGAGCCCACCCTTTAATTGATAGCCCACTTCCATAAAACTAATCTTAACCTCGTCATCCTCACCTTCATTAAAGAAGAACTCACCCAATTCGATTTCCATCCACCCATCCTCTCTTTTCGATGGGTTCCCAATCCCATGAAACTTGTTATGATCTTTTGGGCATAAATATGCCTTCCCACTCTGTACTAATTTGTTGGCCACTGTAATTGATACATCAGCTGGAGCAGTATCAAGTCCATACTCACGATGGGAAATTTTCATTATGAGGTAAACCGCGTATGATGTGTTAGGTGTTAGAATTCGGGTCTCTATTTTCCCTTCAATTTCTAACCAACTCACTGTTCTTAGTTCAGCCACCTCTTGGAATCTGCAAAATTATTACATTCATAATTATTATAACTAGTCATATAATTATCCAGTAGTGTTTATTTTATATATAAAATCAATGAGAATCTTTTTAATGTTTTATTTTAAAATTGTTGACGTGTTAGTTAAGGAATTGTTATTGAACTAATATTTGGATGTAGTCGCATAATAATTGGTTTCAGTCACATCTGGTTAACGGCATAAACAAACCGGTTGACAAATTATTGTTGGTTAGGGTAGATGGAATTGTTTAGTAAACATGAACAGTTAGAAAGAAGGAAAGAAAGAAAGAAACCTGAAAGGTAGTTTAATTAATTACCTTGATTCAGGAGTTGATCTCCAGCACCAATACAATGGGTCACTGCTCCACGCGATCGACAACTCTCTTGCTGATAGTATATAAGATTTTTTACCCCAACACTTGTCCAATTTGAAGCAGATGTTGCCCCTGTCTAGGAGAAGGGGATGTTGGCAGAGAAACTGGAAGAGGTGCTTGTATGAAGAAGATTGGAGCTTGAGAGGATTCACGGTTCTTGAAACGATGTCGTTGTAATCAGAAGGTAAGAAACTTCGCCAGAGGAAGTCAGAGTCAGCGGCTGAGTGGAGAGTTGAAGAGACCATTGAGAATCTACATGCGTCTGGTGGAGATGTGTAAGATAGAATTTTTGAGACACATTCCTCCGGCAAACAATCTATGTTGGAGCTACTTGCCATGTTGATCGATTGCCTTTTGGTTGAATTCACGTACGTACAGCTGATATTTTAGTTCCAACTAACACCTTTCAAATCAAAAAAGCTGGCT
>TRINITY_DN30092_c0_g2
TGATCAGAAGAGTTTGAGAAGTCTGTTGGATCAATCGTTGCAGACACCTGAACAACAAGCTTGGCTCCACAAATTTATGGGGTATGACTTCAAGATTGAATATAAGCCAGGGAAAGAGAATTTAGCTGCTGATGCCTTGAGCAGAGTTTTGTTTATGGCTTGGTCAGAGCCACAGTCACAGTTTCTGCAGGAACTCCGAGATGCTGTGAAGAAGGATACTGAGTTACAAACTATTGTGCAGCAATGTGTGCAGAACACTTACACAGGACATGAGTATGTGGTGAGAGATGGGCTCTTGTATTGGAAAGATAGACTTGTTGTGCCTAATCAAGAAGCATTGATTCAACAAATTTTAAGAGAATATCATGCTTCACCAGTTGGTGGTCATGCTGGTGTGACTAGATCAGTGGCTCGAATTAGTGCTCAATTCCATTGGCCTAAATTGAGGGAGCACGTGAAGGAGTTTATCAAAAATTGCTCTATTTGTCAGCAAGCAAAGGCTGCAAATACTCATCCAGCAGGGTTATTGAGCCCCCTTCCAATTCCAGCACAAGTGTGGGAAGATGTGGCAATGGACTTTATCACAGGGCTACCAAATTCTCAAGGTTTCAATGTAATTATGGTGGTGGTCGATCGGTTGACTAAATACGCACATTTCGTGGCAATGAAGGCTGACTACACTAGCAAAAGTGTTGCTGAGGCATTTATGAATTATGTTGTGAAACTCCATGGAATGCCTAAGTCCATTGTTTCAGACAGAGACAAGGTTTTTACAAGCTCATTATGGCAGCATCTTTTTAAGTTGCAGGGCACTACATTAGCTATGACATCTGCTTATCACCCACAGTCTGATGGACAATCTGAAATTCTCAATAGGTGCCTTGAAATGTATTTGCGTTGTTGTTGCGCCCGAAAAAGTCCCCGAGGGAGAACCTTCCTCGTTCACAACTTTTCCTAAGACAATGAAGCCGC
>TRINITY_DN19378_c0_g1
CCACTATCCAGCACCTTCTAAGCATCAACAACAACAACAACAACAACAAACACTTTCGAGAAAAGAAAAAATGTCAAGTGAGGGTGTGAAGAACAATGAGCAGCTCCATATAGTAATGTATCCATTCCTTGCATTTGGTCATATTAGTCCCTTTGTTCAGCTATCCAACAAGTTGTTCTCTCAAGGAGTTCAAATCACTTTCTTATCAGCTTCATCCAACATTCCTAAAATCAAATCAACTCTAAATCTCAACCATCTATCAGTATAATCCCACTTGAGTTCCCAAATGGCATTACTAACACTGCTGAATTACCACCTGATTTGGCTAAAAATCTCATGCATGCACTTTCACTTACTCAACCTCAGGTAAAGTCTCTTTTACTTCAACTCAAACCTCATTATGTTTTCTTTGACTTTGCTCAAAATTGGCTTCCTAAATTAGCTTCTCAAGTTGGAGTCAAATCTGTTCACTTCTCAGTTTACTCAGCTATTTCTGATTCCTACATTATTGTCCCTTCAAGACTTGCTGATAATATTCAAGGAAAAACAATCACTTTTGAAGATCTCAAAAAACCTCCACCAGGGTACCCTAAAAAATCAAACATTTCTCTTGAGGCTTTTGAGGCCATGGACTTCATGTTTCTCTTTAAAAGATTTGGTGAAGATCTAACTGGCTATGAAAGAGTATTGCAAAGTCTTAGTGAGTGTTCATTTGTTGTTTTCAAATCATGCAAGGAAATAGAAGGTGTTTACATAGATTACTTAGAAAAACAGTTTAATAAAAAAAGTTCTTTTAGCTGGTCCACTTGTCCCAGAACCATCAATAGATGTGTTAGAGGAAAAATGGTCTAAATGGTTAGATAATTTCTCAGAGAAATCTGTGATATTTTGCTCATTTGGGAGTGAGACATTTCTGAATGATGATCAGATAAAAGAACTAGCAACTGAGTTGGAACTCAGTGGTTTACCATTCATTTTAGTTTTAAATTTCACATCTAATCTACATGCTGAAGATGAGTTAGAGAGAGCATTATCAAAAGGGTTTAGAGAGAGAGTAAAAGAAAGAGGAATAGTGCACAGTGGTTGGTTGCAACAACAGCTTATATGGAAACACTCAAGTGTAGGATGTTATGTGTGTCATGGTGGATTTAGTTCTGTGATTGAAGCAATGGTTAATGACTGTCAACTTGTGCTGTTGCCTTTTAAAGGTGACCAGTTTTTCAATTCTAAGCTCATAGCTTATGATTTGGAAGCTGGGATTGAAGTGAATAGGAAAGATGAAGATGGGTATTTTAGTAAAGAGGATATATTGAAGGCTGTGAAAAGTATCATGGTGGAACATGACATAGAGCCTGGGAAGCATATAAGAGAAAATCACAAGAAATGGAGGGAGTTTCTAATAAATAAAGAAATTCAGGACAAGTTTATTGTAGATCTGGTTGATCAGTTGAAGTCTTTGGCTTAGTTCACTTCAAATTGGCTTAGTTCACTTCTCTCATTTGTGTTCATGTTGGTTTTCTTCCACCACCTACCCTTGTAACAAGACTTGCTGTTTTTACTGTTGTTGTAATAATGAGACCAATTGATGCAGGACAATAATGTCATTACCGCAACTTGTAATAAGAC
>TRINITY_DN38781_c0_g2
CTCTTCCATCGCCACGCCTCCGCACGCAGTCGCAGCCCGACTCTCGCGCTGAACTTCGGCGGCAGGCACTACCACCTGGCCGTCTCCGCTCCTTACCTCCACCTGCTCTCTGCACGGCACGTCGCACCATCTCGCTCGCAAACACACCCGGCCGACACCACCGCACGTCGCATCCAGCCACTGCCCAGTGCCGACGCTCTTTCCTTCACGACTTAATTCCCGAC
>TRINITY_DN55401_c0_g1
CCCTAAAGAAATTCCATGACATCTGCATGTCTGACATTGACGGAAGTTGTTGGTTATTGGATTGAACGGTGCAAGAAGGCTGCAGAATATATGGTTTACAGAATCTAAAATGTCATCCTTGAAAGTGAGACGAGCTTGCAGGGGCTCCTCCAAGTCATCTTTCAAAACCTGCAGCCATCTTTGAACCAGGCTCTGGAATACTC
>TRINITY_DN24278_c0_g1
TTTTTCAACTCATGTCCCTGACCAAAACAAAACATCACCTCCACTTTCCATTTTTTTCAACTCATGTCCCTGACCAAAACAAAACATCACCTCCACTTTCCATTTTTTTCAACTCATGTCCCTGACCAAAACAAAACATCACCTCCACTTTCCCTTTGTTTCCAAAACATCACCTCCACCAATCCAACGGTTAAATAAATAAAGCTTCTCACATTACAATTACTCCCACAACCAGTTTTCTCCCACAACCAGTTTGCTGTCTAAAAATGTATTCCTTACTAAATCATACAAAGCACATAACACAAAGACTAAAGCTTGGAGGAGTCGAGTTGCACCACTCATATAACCTTCCCGAACCAGATAACGCCATATTACCTTTAATTGAAAGAGCTGGGTTTTTGGATGTTATTACAATAGGTTCTTTCAAAATATATCCATCTTTGATTACAACAATGCTGGAACGATGGAGGCCAGAAACACACACCTTTCATCTTCCAGTAGGAGAGTGCACAATAAGTCTCCAAGACGTTGCATTGCAATTGGGCCTTCGCGTTGATGGATATGCTGTTACTGCAACGACTGAAAGGAACTGGGATGAAGTCTTCGAAAGACTTCTGGGTAAGCCTCTCCCAAAAAGAGAAGGAATGACAGGGAACCAAATAAAGTTCTCCTGGCTACAAAAAGAATTTAAGAACGTACCTGAGGGCGCTAGTGAGGAAACGCTGAATCAGTATTGTAGGGCGTACCTATTGTTAGTGATCGGGGGAGTCTTGCTCCCAGACAAATCAGGCAACAGAGTTAACATGAAATACCTACCGCTGTTGGAAGACATAGATCAAATCCAAAATTACAGCTGGGGGTCAGCATGTTTAACCAACTTATACAGAAATTTGTGCACAACATCTACAGGGGATAAGTCATCAAGTATGGGAGGATGTACTCTTTTGCTACAATCTTGGGTCTGGTACCGCATGCCTTTCCTCGCACCGTATTGCGATGTTCCATACGCTTGGCCATTAGCAAAGAGATGGGCTAGCAAGAAAAAAAAACACAATCACTGTCCAAGAAGCCTTCTTCATTACCGAGAAGACATCGACCGCATGACCGATGATCAATTTGACTGGATTCCATACGACAACTTAAGACATCTACCACCAAGGGCATATCTGGACAGGAGGATATGGCATTCAAGGACATATATGGTTTGTTTCCATATGGTTGAATTTCACGCTGCTGATAGAGTTTTATTACAATATCGGCTTGTCCAAAATCCTCCTGAAGAACCAGTAGATATGACGCGCTTCCACAGCATAACCATGCAGGGACAACATGATCGAAATTGGCCCATATTTCACCAGCAATCAATTGCAGAATGGAATGATAGGCATAACCATTGTGTTACAGGAGAACCATTCCATGGATCAACACCGGCACATACTGAAAAATACATGCGCTGGTTCAGAAGAAATACAAAGCTATTCATCTCAGAAGACCCACGTCTAAAGGATCCGCGCAGTCATATTGATGTCGGTGTTGTCGATGAGGAAGATGACGAACACGTCCCACCACCAGTACCACAAACTCAGTCCGAACGTCGAGAACTATATCTAGCTCGACGTCAACGGGCAAAAAAGAAACAGCCAGCCCAAACGTCTCACCAAACAGAAGACCATGTGCCTCATCGCCACTCTATCTCCCACCCACCAAGTTTCGAACACAACAGTCCTTACCACCCTGACAATTTCCACACACCACCTTTCCAAGAAAACACTCCTTACCCCAACAATTTCTACACACCACCAATCCAACCAAATAATCCTTACACCGACCATTTCCACCACACACCACCATTCCATCCAAATAATCCTTACACCGACCATTTCCACCACACACCACCATTCCATCCAAATAATCCTTACACCGACCATTTCCACCACACACAACCATTCCAACAACAAACTCCTTATTCCAGCAATGTCCAAGATTTTTCATTTCTTAATTTTATTCAACAGCAACTGACTGGTGGTAGTTCATCAGCAGTTCCTCAGTTCAATACAGAGCAACCAGACAATGACCCGACCGAGGAAGAACATCAACCTGAGGAAGAACAACAACCTGAGGAAGAACATAGACCACGAAATCGGCGTTCAAGGCGTGTCCCCAAACCTAAAGGGTGTGGAACTGGAGGCCATCTTCGTCATTAATTACTATGTTCATGTGGTGAAGTCGCCACTATAGGCCACGACTTCATCACATGAAATGCAATTTTTTTTGAAAAACTTAGTTATGAAGTCGCCAC
>TRINITY_DN30686_c0_g1
ATTTGTTTATCATGTGGAGTAATAAAATTCTAAAGAGTAATAATTTCTCAATTTGTCTATGTTCCTTTCCTTTCATCGTTGGTGCCCTGCCCTCAAATCAATATCAATATCAGTGTTACTGCGCGCATCCTTCCTTCTTCCCTACTACCGACTCGACTCGACTGACGAACATCCAACCCATTAACCAACCCAGGTGAATTCGAGTTGAGTTGAGTTCAGCTGCTTCTCACTCGCTCACTATTTTGAAAGGCTTTGTTCGCGAATGCTGAGATGAGTTCTTTCTCCATTACGCGGAAAAAAACGCCATTTCAGAAGCATAGAGAAGAGGAGGAGGCAAAGAAGAAGAGAGCAGAAGATGAGACTGCTCGCTTGTACGCCGAATTTGTAGAGTCATTTCAAGGGGATAACGCTCCTGGGTCGAAGACATTTGTTCGAGGTGGAACAATTAACCCCAATGATAAATTGAAAGATGATTCTGAGGGTGAAAAGTCCAAAGATGGGGTATCTGGTCCAAAGAAGGGAAGTAGGTATGTACCATCTTTTATACCACCTCCATTGGCAACCAAGGGGAAAGAACCCGAAAGAAAAAAAGAGGAGGAAAAGCCAAAGGAGAAAGAGAAGGGAAAGTCAAGGAACATTGATCATTTTATGGAGGAGCTAAAGCATGAGCAAGAGATGAGGGAGAGACGAAATCAAGACCGTGAACTTTGGCGTGATGGGCGTCCTGCAGAGCATTCTATTTCCAGTCGTTTTGATGAACTGCCCGACGACTTTGATCCAAGTGGAAAACTTCCAGGATCATTTGATGATGGTGATCCACAAACTACAAACCTCTATGTTGGAAATCTCTCACCCCAGGTTGATGAAAACTTCCTTCTTCGTACTTTTGGAAGATTCGGACCTATTGCTAGTGTGAAGATAATGTGGCCTAGGACAGAGGAGGAGCGAAGACGGCAAAGAAACTGTGGTTTTGTTGCATTCATGAACAGAGCTGATGGACAGGCTGCTAAAGATGAAATGCAAGGAGTTGTGGTTTATGAATATGAATTAAAAATTGGATGGGGAAAGTCTGTTGCCCTCCCGTCGCAAGCACTACCCGCACCTCCACCAGGGCAGATGGCCATCAGAAGCAAGGAGGGTAATACTGTGATCTTGTCTGGCCCATCAGGTCCACCAGTAACATCAGTGCCTAATCAGAACTCCGAACTGGTTCTTACTCCTAATGTTCCTGATATAATGGTTACACCTCCTGAAGATGAACATCTAAGGCATGTAATTGATACAATGGCTTTGTACGTCTTGGATGGAGGATGCGCTTTTGAACAAGCTATTATGGAGAGGGGTCGTGGCAATCCTCTTTTCAATTTCTTATTTGTTCTTGGCTCAAAGGAGCATACCTACTATGTTTGGAGACTCTATTCATTTGCTCAGGGTGATACTCTTCAAAGATGGCGGACTGAACCTTTTATCATGATAACGGGCAGTGGAAGATGGATTCCTCCCTCATTACCAGTAGCCAAAAGTCCAGAACATGACAAGGAGTCTGGTTCCACACATGCTGCTGGAAGGAGCAGGCGTGTAGAACCTGAAAGAACACTGACTGATGCACAGAGGGATGAGTTTGAGGATATGCTGCGTGCCTTAACATTAGAGAGGAGTCAGATAAAAGATGCCATGGGGTTTTCTTTGGATAATGCTGATGCAGCTGGCGAGATAGTTGAAGTTTTGACGGAATCCTTGACACTTAAAGAAACCCCTATTCCAACTAAAATTGCAAGGCTTATGCTTGTCTCTGATATTCTTCATAATAGTAGTGCTCCTGTAAGAAATGCATCAGCATATCGCACCAAGTTTGAAGCAACGTTACCTGACATAATGGAGAGTTTTAATGACTTGTATCGTAGCATAATGGGGCGTATTACCGCTGAAGCCCTAAAGGAACGAGTACTAAAAGTTTTGCAAGTGTGGGCCGACTGGTTTCTTTTTTCAGATGCTTATGTGAATGGCTTAAGAGCCACTTTCCTTCGAGCTGGAAACTCTGGTGTAGTACCATTCCACTCCATATGTGGTGATGCACCTGAGATTGAGCAGAAGATCACCTCTGAAGATACAGTTGTTGGTGGCAAGACCGACCAAGATGCTGCATTGGCAATAGGTCAAGGAGCCGCAATGAAGGAGCTAATGAGTCTTCCTCTTGCTGAGCTGGAAAGACGGTGCCGACACAATGGATTATCACTTGTTGGTGGTAGGGAAATGATGGTTGCACGGTTGCTAAGTCTTGAAGAAGCAGAAAAACAAAGAGGTTATGAACTAGACGATGAATTGAAATATGGCCACAACCAAGCAAGTTCAGGGAAATATTCAAGTAGTCGGCGAGAAACAAGTGGAGAGCCTGAACCAGTGGGATTGTCTGGATGGAATCACTATGGAGATGAAGATTTACCGTCACAAGGAAAAGGGTCTGTACCTTTAGCGCCAACCCTTCCGATTCCACATCCTGAACTTAAAGCCTTCACAAAAAAAGAGAAGAATGATCTGGTTCTGCCAGCCTCTAAATGGGCTCGAGAGGATGATGAGAGTGATGATGAGGAAAAGAGAGGTGGAAAAAATCTTGGGCTAAGCTACTCATCTTCTGGTAGTGAGAATGCGGGTGATGGTCTTATTAAAGCCGATGAATCAGAGTCTGCTGCTCACACAAGTTTTTCAGCTCACCCTGACAGTGGAATGAATGAAGAGCAGAGGCAAAAGTTAAGACGCTTGGAGGTTGCTTTAATTGAATATCGTGAGTCTCTTGAAGAAAGAGGAATTAAAAATTTGGAGGAAATTGAGAAGAAAGTTATGATGCACCGAAAAAGACTGCAAGCAGAGTATGGGTTATCCGATTCTAGTGAAGATGGTCAAGGCAGTAGGAGAACATCTACAGAGAGGAGGGATAGGCATGATGTCTCAAGGAAACGTCACCGTAGCGGTAGTCCAAGTGATAGTCCACAACATAAATTATCAAGCAAAGACAGAGATAGAGAACATGATGTAGAAAGGGAACGAGACAGACAGAGAGATAGAAGTCACGATTTTGATAGTGATAGAGGAAGAGACCGGCGCAGGGAGAAGAGTGGAAGCAGAGAGAGGGATGATCATGATAAGGACAGAGCCAGGGACAGGAGACGACGTGCCAAATAGCATTTCACATGCTCTAACACCGTAGAGCTGTAACCTTAATGGTTTGCATATTGGTTTGTAAGAGTTTGGAAAGTGACTTTTTGTGATCATAAGGGGGAATCTTGGTAATTTGATACCTGCTGGAAGATAGGAATGAAACGTCTGCCAGTAAATTGTGTTGTTATAGACAATCTTTGAAAATGTTGAAGAGAATTTGGCTCTTGATACCCCTATAATTTTAACTTGATGTAATTGAAAGATTTTAAATCTTGTAGATTTTGTCAGTGAATTGGGGCATGCTGCTGGACATTCCTTATGTAATCAACATGGTTTGGGTTAGTTAACGGGAAGATTTGGCTGTCATTCTTTCTTCAAAATTATTATTTTTTGACATAAATTCAGTTATGAAAGTTAAATTAGAGTTTCGAGTTGAAGGGTAAAAGTGTACTATAGAACTCTTAGGGATGTGATTATTTAATGGATAATGATATTTATATTTAGACGACATTGGGAATTTACCAAAAATTGCCATGTTTTGGATGTCTCACTTGACTTGGGAATTTCTAAAAATCCAAGTTCCATTCCAAATTTTGGTTCACAGTAAATGTCTTGGCTGTCTCAATTGGCCCAGTAGGCAAGGAGGGTTAATCTCTTGGATTGGCAATGTTTGGCAATGTTTGGACTCTCTCAAGTGGAATACTAGATGAG
>TRINITY_DN30686_c0_g2
GGACAGGCTGCTAAAGATGAAATGCAAGGTCTGGGTCTTTTATCTGAAACCAGAATATGAACTATGGAAAAGATAGCTTATTTCGATTCTCTCTCCCTCTCTTTGTAGTGTATTGTTACGAGTCTGATTCCTTAATGCTATGCTAAACTGCTTCAAATTTCATTTTAAATGAATATCAATACTTTTCTTCAAATGATATATTCTTTAGAAGTTGTCAAAGATCAACATGTTATGTTGCCATCTTGCCATGATTCTGCACAAGTCATCTTTTTAATGTTTCTAACGAACTGTTGCTTTATAGGATTTTAATAGATGATAAAGAACGGAAGAGATTGAATAAAAGACAGTTGTTATTATGGTTTGATATATTGATTTGATACTGTTGAGAGTATTAGATTTTAATAGATGATAAAGAAGGGAAGAGATTAATTACAAGACAGTTGTTGGTGGAGAACACTATTGATCCCCTTTAATTTTTTTTTTTTTGTT
>TRINITY_DN30686_c0_g3
TTTTTTTTTTTTTGTTGAGAGTCTTACATCAGATGTGATATGACCTGAAAAGTGTTTATAAGTGGGAGACATATCTTATCTTATAAGCTGGTTTTGTATGGTTGAGTTAGGCCTAACCCAAAATCTTAGATGGTATCAAAGTCTATCCAAGATTCGTTGAGCCACCTACTATTGGGCCACTCAGGTCACGCTCGAGTTGTTTGGTCCCAAGCGTGAGAGGGGTGTGTTGAGATTCAAAATTCTCAAATCAGGTGTGATATAGGTTGAAACATGTTTATAATTGAGAGACATCCCTCACCTTAAAAGCCGGTTTTGTAGGATTGAGTTAGGTCCAACCCAAATTCTAAGAGATATAAAAAGACTAAGCACTAACCCTTTTTTATACTAATATAAGACTGCAAATCCTAATCAAATACTCCCTCCAGTCCATCTTATAAGGAACAAAAGGGTTCCTTTTTTGGTTCAAATTATAAGAAACACTATTCAATTTTCAAGTGTATTAAATGCCAATGCCAATTTTCCAGTTACACCCTTATGAAAAAAGAGTTTTATATTTACTAGAGACACCTATTAATTATACAAG
>TRINITY_DN6119_c1_g1
CTCACAAGTCAAAATTTGTGACAAACCTGGTCTATGTTTAGCTTTACGCCAATTTTCTGTAGCTTTTAGCTTCTTTGCTGGTTAGTCTAAGTCTAAGAAACTAGATAGTGATGGTTCAGTTCGCTTTCTTCTTTTGACCATGAAAGGTCAGAGTCAGAGGATTCAGAATGACTGCTAATAAACAGTTTCTACTTTCTACCATATAACTCATGCTTTTGTGTTAAGATTGTATCTTTTAGATAAAAGAAAAAACTTATAGGCAATCTATGATATTGATGTAATTAGTTTCCCGTTGATGGGATGAAAATGGGGTCGGTTTCAAGATTAAACATTAAAATATAGTGGCTTAAATCTCGTGCTCGTCTAATGATAGACTCTATAAAGCTAAATCCCTCTTAAATCTGTAGTATTCTTTGACCTCTTTTTACTTCTTACTATTGGATTATCCTCCATCTCATCTACCTTCCTTATTAGTGCTTCTGCGGATCTTCTTTACATATACCCTATGTTGTCGATATTGGATAGCAATGCAGAGCGACCAATCCCAAAACTGCTAAAGCGGAAAAAGGATAGTGTGTTGGATGCTATCGCGAAGACTAGAAAACAATATACATAAATACCAAGAGGGTCTATGTTGTTAATCACGATACTAACCTGCGCGATAACTGGATTGCACCGCATCGTTGGGCTCTGTTGCGATGAAATAATCTAGTGCACTGCTTTTTTCTGGGGCGATTTTCGTGGTTGAAATTGTGATGAATGCGGCCCGTCACATCCGCTGCAGGGGCCTCAATGCAAAATGCCTTTTTACCCCTCTGTTATATCAGTTCACAATATTTTTGGCCTCTTTGTCATTTCTGTTTAGTATTTTAAGTCTGCAACTTGCTCTCCAACCCTGCTTGGTCCACTTGTTTTCGAAGACTCACTTTCTCCCACCCCTCTGCGTTTTGTGAAGACCCACTTGATTCCTTACCCTTTGTTTTCTGGCGATGGCTAGTAGGTTTTCTAGCGATGACGTCTTCCTCTACTGTTTTTGCCTATGTTTCTACTTAGTTTCTCCTCGGTTCTTCTCGCTTATGTTCTCTACTCAGTTTCCCTTTGTTATTTACTCAATTTCTCGGTTGTTTTCTCCTCTTTCTACTCAGCCATCTTATCATCTCAACCACCAACTTCACGGAGTTCTGCACCCTCAATTGGTTCAGTTGCAATGGTCAAGCCTACATGTGATAAGCTAGATATGGCTTGGAAATGGAGTCCGTTGAAGGACATTAACAGCAAAAAATCTGTTACATGTGATTTTTGTGGCTAGACTTCAGCTGGTGGAATAAACAAGAACAAGGAGACATCGATGGGGATAAAGGGAGACATTAGTTCTAGCACAAAAATTCCACCTGAAACCAAGCTCAAAATCAAGGAGGCTTTTGATAAAAAGAAGATTGTTAGTGATGCATTTTTTAGTGAGATGTGTATATACAAGGAGGATGCTGCAGTGCCAGAAATTTCCAATGCTTGGGAAGGAAAAAGACTTGCAATCACAAGTACTATTGGTGCTGCCAAAGTTATGCCAAAGGCCCTTTGGATATTGCTAATGTTTAAGTTTTCTAATGCTTCATTCACATGATTGTTGGTTACTCATCCAGTTTATTCAATTTGGTCTTAGGCAAATATTTAGTAGATAAGCAGAAAAAAGTCTTTTGGACTACATGTGCCGCACATTGTGCGGATTTGATGTTGGAAGACATTGAAAAGATGCCAAGAGTCAAGAGGGTCATAGGATAGGAAGAATGAAATTTCTTGGTAGCTTAATCTAAAACCATCTATTGGCCCTTAACACAATGAGGAAGTTCACCAATAAAATGGAATTGGTTAGGAGTTGAGTGACAAAGTTTGCCACAACATTCCCCACCCTTCAAAGATTGCATAAACAAAAGAACAGTCTGAGAAGGATGTTCGCATCAGAGGAGTAGCCAAACAAAAAGAAATCAGAAGAGCGCAAGGGAAAAAGGGTAAGGGTACTACCTCCGGTCTATAATATATAAGCAAAAAGTTACATGTATCTAGTCTAAATATGGAAGTATATGATATTGTCCTCACAACAACATTCTAGAATGATGCAATGTACTCTCTCAAGGCAACGAGGTATTTTGTGTAAGTTTTGTAGCGAGTTGATAATGAGAAAAAGCCAATCATTGTGAGGATCTGAATTCGGACTGGGCTCAGATCCTCGCAATTTCCTCCCCCTCACAATTTCTCCAGTTTTTTTAATATCTGATTGACACGTGTCACATAAATGATTTAAAGGCTCAGATTAAATTTTAATAAAAATCTGGAAGTAGTCCTCACGCGGTCAAACCTCTCAGCTCTCCCCTTCCTCTTCTCTCCCGCTGTTTTTTACTGAGATGAGATTCTTACGAGGGAAACTTCAAGACCCAGATATTTTTTCCTATTCTGCTTACAGAAGATTCTTCAAACTGAGAATTTGAAGGCAAGGTTGGCGAGACAGTGAAATTGGGTCATTGTAAAAACTTGAATGGGTCAAATAAACAAATTTAAAGATCCATGTCACAACACAACAATCTCAATCACTATCCTGTGTTGTGTCTGATAAAAGAAATAGAAAGCAAAAAAAGAAGAGAAAATAAAGAAATATCAGTTACTGTCTACATAAGAATCTCTGCAAGAAGATCTCCTTCAAGCTCCAAAATTTAAGCAGAAAATTCTCATTCAACAACCCACGAAAAAGAAGAGAAAAACAAAACAGAATATTAGGGATTCAGATATTCAAAGGCACGAACTGATGGCCGACATACATGGATGCACAGATAAGAGGGCAAAGGCAGCAAACACTTATTTGCATTAAAATGGTGTGGTGGTGGGCGGCGCGTCGACAAAAGAAAGTAGTGGGAGAGAATAAAAGGGGAAAACCGAATTCTTTTATTAAAATTTAATCTGAGCCGTTAAATCTGTCACGTGCCACGTGTCAATCAGATATTAATAAAAATGGAGAAATGGTGAGGGGAGGGAATTGTGAGGATCTGAATTCGGACTATTGCATATGTTGCAAAAAACTTTCAATGGATAAAAGATGAGAGTGTCAACTTAATCACCAATTACATGCGACAAGGCATTTCCTTATTCGACAACACTTCTACAATCTCCCTTTACAGAAAGGAACTTTTGTCTCATAGTTTTTTCTCAATGCAGCCATTTAACCTCTATAAATATTGATAGATGACTCAAAGGTGAGACTAAAACTATTTGCCGAGCC
>TRINITY_DN30686_c0_g5
GCAACCTCCAAGCGTCTTAACTTTTGCCTGTATAACAGTCAATGCTAAGCTCCATAAGCATAAGACAACAGATGCAATATAAATAAGATCATTTTGCTGGCTGTAAACAAAAAATGAAAAAAAAAAATTCTAGCATTTGAACTGCTTTTGGGGAAAGAAAGTTAAAACCGCTATGGAATACAAAGGGGAATAAAGACATAAATGCTATCTACAAGTGAAAGGACAAAAGGGACAGCAATTAAGACAAAATATAATGCCACCTCTGCTCTTCATTC
>TRINITY_DN35311_c0_g1
ATTCCTTTCTACAACCGTATGGGAAACTTCGCCAGGGACTGGGAGGGTATTCCAGTGGAGCTTGCACACAAGCGCCTGCAACGGTACCGTGCGGGTGAAAAGCTAGATGATTTTTTCCAGACGCTCATGGAGGACAAGAATGGACATGCCAACAACCTTGAATGGGGCGAGATCGTCGCTGAAGTGAGCATCATGATGAATGCTGGCTCTGCAACCACCGCTATCGCCATGACAAATGTGCTATACCAGCTGTTGAAGAACCCAGAAATGATGAAGAAAGTAGTCGAAGAGATTGATAACGCTCTCGAGGACGATGAAGAGGAAGAAGAGGACGGCGTCATTGCATACGACAAGGTAAAACACCTACCATATCTGCGAGCCTGCCTCGATGAATCGCTCCGCCTCTTCCCGCCAACTCCTCATGGTCTCCCACGTGAGACACCAGCAGACGGCATCAATATCCTTGGCGACTACATTCCTGGTGGTGTATCCGTTGCCATGTCAGCGTTCGTCGCGCACAGGAATGAGTCCATGTTCCCACAGGCTGACAAGTATATTCCCGAGCGGTTCCTAGGAGAAGAGGGAAAAGCGTTACAGCCCTACTTCCTCGCTTTCTCTGCGGGTGCCCGTGGCTGCATTGGCCGCAACATCTCATACCTGGAGCAGACTGTGGTGCTGGCGAGTGTACTGAGAAGATATGAGTTCGCGTTGAGTAGCCCAGACTGGCAAATCGAGCGGCTCGAGACAATGAACTGGCTGCTTGGAGAGATGCCGGTGAAGGTCTGGAGGAGGGAAAAGAGATCAGCGATTAGTGGGTAGATTGACACGCCCCATGATTATTTCCTA
>TRINITY_DN10759_c2_g1
TGGTATATTGAAATAAAAGGACTGTGAAGTAGGCTGATTTTGATACTTGTCTATGCATTATGTGATTCTACGAATGTCGGAAAATAATCTGACCAAGAAGAGGTGAAGTATAGTGTGTGTTTAGATTTTACTGAAACCACGGTGGAATCCCACGTTGAGCCAAAAGCTATAACTTGTAGCGTCATTTTGGCTGCAGGTTTGATAAGTTTGGACGTAGTTCCAAACGTATACTTACTTAAAGGAGTGAAGTTTGCTTAAATTGAGGAATGATGAAACTAAAGGGAAAGTAAGTGTCCAGGGGCAATTACAGTAATGTATTAGCCGAGTTATTAAGAAAAGAAAACACGGAGCAGAGAAAGGTGTCCAGTGTGTGTTGCTGTCTTGCTGGTGTTTTGATTTTTGGTGTAAAGTCTTCTGGGTTAGGCATGTGAATTCTACTTGATTTGGATGCTACGATGCTTATGGGGGCTGCTGTGATATTTATTTACTGCCCGGGTGTCACTGCTGCCATTCTTTCAAACAAATATGGTTGCTAATGCAAAGTACAGTGGCTATATTTCTTGGAAGGAGAAGGTAGTAACAATTGGAAAGCAGCACTATTAGGAGGGTTTAAAATTTATCTGCTGGTGTAGGTGTGCACGGTTGCTGTAAGGATGAAAAGAAGTGAAAAACCAGCTGACTGAATCGGATGTTGCGGCAGGCGAATTGGTATAGAAACGGCAGCTAGCTTTCCTTGATCCTTGAATAGGTTGTTTTTTGCATCATACAAAGGAATATGTATTTGTGTTTTAGTCTAGTTTTCTAGCACATGATAGGGTATGCCATCCGTAACCCTTCATAGAAGGTGAGTAGAGTTCGCTTACTTTGATGCTACTGCTAGACCTTATCAACGAAATTTCAATTATCGAAAAAAAAATTCCTAAGGTAATTCTAAATCACCGTGAATTTGCATATGAATATTTTTTCATCTTGATTACACGCATTCTAAGGACTTTCAGCAAGTAGTTCCAAACTTCCTTGTACCAGTAGTTTGTTCTAATGCAATTAATATTTTTAGTCTGTCTTCCATTAAGT
>TRINITY_DN59439_c0_g2
AGAGACCGCCCTCCTCAGCAGCGTACCAGTGAAACTCGATCGTGTTGGCAGCCTGTCCAGCTGCAATACGGGAGTCAGTCAGGAGGACACGCATTGCCTCAAGGATAGTTACGGTACCACTGCCGTCGTCATCTGCACCAGGTGCCCGACCGCTCGTCGGACTCGCACCATTCACACTATCCTGATGCGCACCAACTGCAATAATATTCGCGCTCTTTCCCGGAATAGTCGCAATAACGCTGTTCTGCGTCCACGAAGGATGGCTAAATGCCCGCACTGTCACACCAGATACGCCCGACGCCGTTGCAATGGCCTGGACTTGCTGCAGAAGCCACTCCGAGGACTGCTTGCCCGTAGTGCTCTTGTAGTAGCGGTTGTTGAAGTTTACAAAGGTAGTGAGCTTGCTTTGCATATTCGATGTGCTGAGCTTGGACAAGAGCGGAGTGACGCTCGTCTTCTGTGCCACTGCTGCTGGGAAGGTGACTGCTTGTCTGGCTGTAAGGGCTTTGGAGGATTCGTGGAGCTCGGCGTAGTCTGTGATGTCCATGAAGTGGACACCAGCGTTGTACAGCTCCCATTTCTCGGCCTCGGTAACTTGCTTCGTCTCTCCAGGTGCGAGCTCAAGCGTGAAGAGTTGTTCTGGCGCGGCTTCTCTCTTCGGGATGGAAAGTGCAATTGCCGCCGAAGCAGACAGGGCAAGAGCGAGGCTGGACTGGAACTTCATGTTGCC
>TRINITY_DN27305_c0_g1
ATGATGACAAACCCACCTACTCTCCACAACCAGCATATTCCAACGTGCGATGATTAATCAATGTTATGTGAGTTGTCACTGCCAATTAATTACAGCCATCATTAATAGCTTCCTAGATGCTTCATGAAAACATTTAATTCTACTAAGAGTGGTCCCCCCAAATAAACACTTAACAATACATTCATGTTACACACTTTACAAACACACCTTATCTTTAAGCTATTTTTGCAATTATCTAAAAATAGCTCATTAACATGTAACAAGTACTTATTCCAAACACATCCCAAATCCAGCTCCTGATCAACACTGGGAAGAGATTCTCTCCAGTGGATTTTTCACTATACACAGTCAAACTGATAAATCTCCACCATTCAACCCTCGCTTCACTTTTTGTCTTATTCAATGGATGACTGAGATTTCACTGCACTATAAAGTCACGGGAGGAAATCCATTCCCAAACACAATACAATTTCTCAAACAAGCACACCATTAAACTGCCACAAAATCTAGTAAAAACAAAAACCATGCACCAAACAGAAGATATATAGTGTAACAACAATGCAAATCAAAAATCAAGTTACATATACAAAAGAGTTAGGGAGACAAAATTTTCAAACAAGAGAAAAGCTATTTGATTAATGAGTGAACAAGTTGTTTTCAACTCTATCCACTTAGCAGACAAGAGAAGATCTCAAAGATGTATTGAGTTGAGTGCATGATGACCAACGGATTACTGATTCAGTAACCACAAAATCAAGTTGCACACATTCACCAAGTCCAATTGTTCTGTTTCTCTTACTATGCATTCCTAATGCTCTATGTCCACTTGCCCTTTTAGTCTCTACTGGCTTCTGTTCCATTTCTTTAACATCATGTGGAGAATCTTGTTGTAGAAGTAATTCTCCTAAGTTTGCTTCTCCAGCAATTGCATTTCCATCTGACATGTTAGCTGAGCATTCTAATTTACAATTCTTCTGCTCAACAACAGGACTAGGGCTGAGAAATGAAAAGCTAAGCATGGAAGCAACAGGTGTAGAAAATTCCAATTCAGTTGAATCGCCTGCGCTCTGAAACGAAAACCCGGCAGAAACTAAAGGAGTCACTGGTTCCACCCGCAAAGAAGAGAACGATGATCTGCATGTGAAAGTAGGCGATTGAGCATCACATGTAGGCGTTCCGTTTCCAAAGCTGATGTCCTGATTCCTGGACATAAAAGAGGGAGAGAATGAGCTGCCACCAACATCCCATTCTTCACAACTTCTGATTTTATGTTCACTTAGTTGTTCGGCAATCGTTTGATTGCTTTCCATCCAGCAATGATTCAAAACTTCTTGCGCAGTTAGCCTTCGAGAAGCTTCTGTACACAGCATTCTACTGATCAAATCTTTAGCAGATTTGGAAACGTGATCCCAAGGTTCTGATGGGAATCTCAGGTCAGCTGCCTTAACAGCTTCAAATATCCGCGATTTAGTCTTTCCCCAAAATGGAGGCATCCCACTCAACAGAATGTAAAGAATAACTCCTGCACTCCATACATCAGCTGCCTGGTTATACGCACCAGCCAGTACCTCAGGAGCTATGTAGAATGGACTCCCAACTAACCCGTGCAAACTTTGTCCAGGCTTAATGTAGGTTGCAAGTCCAAAATCTGCCAATTTAATTGGAGACGACGAAGCGCGTGTTGCTAAGAGAATGTTCTCAGGCTTCAAATCTCTATGAACAACTCCATTTTCATGACAATACAAAACAACCTGCATTAGGTGCCTAAAAAGAACCCTGGCTTCAGATTCAGAAAACCGTCCATGCTTCTCTAACCGATGAAAAAGCTCTCCCCCAGCACAAAGCTCCATCACCAAATGAACGAAATCTTCCTCTTCATAAACCGCCTTAAGATCTACAACATTTGGATGCCCAGATAGCCTAGTCATGATCTCAATTTCAAGTTTCACACTCCTCAGATCATCTAAAGTAACCAACCTATCTTTAGCTATTGATTTGCAGGCCAAAACCTCTCCTGTTAACTTATCAGAACATTCTCTAATTACACCGAATTGTCCCCAACCTAATTGCTCCCCGAGATCGTATCGATCTTTCAAATTCGAGGTATCATTTGTGTCTAATATGGTTTCAGTCAAACCTGCTACTTTGTAACAATTGTATGAAGTACTAGGTTCAGTGCAGCTGTTGCTCTTGGCAACAGCCATACCAATTCTCCAGCAACAGTTCAATTTACAAACCCTAGAAAAACACTTAATTGAATTGTTGAAACTCCTTGTTAAGGAGAAAACACGAGCGGAGGCCTCTTTGACAAAAACAACACACAAATTTCAACCCTCTTATCTAAAAGTCAAAATGTTTGAACAAGTATAACAAGGTTGAATCTGAATCAGTCACCTATCTCCTTTTTTCCAAATTACCTGATCGGTTGGAAAGGAAAAACGTCAGAGATTCGAAAAGGTTGAGTTTTTAGGTAAAAAGAAGAGAGACAAAGAGAAAGGAGCCCGTTGGAACAGTGGTTGAACTCTAGAGAGAAGAGAGAGAAAGCGTACAACGAAGAAGAGCACCAACAATAGGAATAACAACACTGAATTCGTTGTTGTTAGTTGTTTTGTTGTTGCGCTTTTGAAATTGAAGGAGAACTTCCTTCTCCTCGGATTCCAACACCGCCTTCTAATTTAGTTTAATCATTCTACTTCTTCC
>TRINITY_DN43559_c0_g1
GACTATTATGGGTTTTTGATACATTTCAGAATGCGTGAAATAGTGTCGCAAACAAACTAATTAGATAGATATGTATTTATCAGTAGCGTCAATCTAGTAGTGAAAATATGGTTGAGTAGCAAACAATAGTTTTTCTACAAGTAAGTGCTGTTTAAAGCTACAATAGTACAATATTCTTAGGTGACAAACAGCCAATGACAAAGCAGAGTCATTAGATTGAAATTGAATTACAACCAGTGGAAAGAAGGAATTCTCTGGCTTTTTTTTTCTTCCTTTCACGGAATAACTTTATATTCCTCTATTTTTAGGGAACTGATTAGTAATTTTAGCATGGGAGAAAGGTGTATTATACTGTCCTTTTCTTGTAGTTGTGACTTGTGCCTGATCTCTTTCATTATGAATATGTATAAAGGGTCTGTTTACTTTCTATCC
>TRINITY_DN50891_c0_g1
GAGAATGTTCGTACACAGATTCAGGTATGAATCTTTTCGTCATAAGACTGTCATGTGTGACTTTATTTTCAGATGCAGACGTACCGTGTATCTAGATTTCTCATCATTTAATTATTAGTCTTTTGTGTCGCTTCGACATATATCTGTAGGATGTAATTTTCGATTATTAGGGTACGTCAAAAAAAATGCTCATAATTAGTGTTGATAGCTGCAAAACATTTAATAAAATGAATTACACTGACCTACCTTTATATTTACAAAATCTACACAATCACAC
>TRINITY_DN50891_c0_g2
AAGGCATACTCAACAGCATATGATGGCATCCAATGCTTAGCAGGAACTGAGTTACTTTATATTTGGGTAATGATGCTTTCGCTGAGTATTTTTCAACTGAAACTAATATTTTTTTCCTTTTCTAAATTGAATCTATTACACTGAATGCCCTTGAGGTTTATGAAATTTATGCAAACACTCCAATTTCAGAAATTCCACGGAATTTCCATATTACCTTCAGTTTAAATTTGTTCCGGACACAAAGTCCAACAAAATTTCAACCAAGGAAGGCCTTTGTATAGGTTTTCCAAGAGGCAGGTGTGTGATTGTGTAGATT
>TRINITY_DN61871_c0_g1
CGTAGAACTAGAAAGTAGAATTGCAGAAATCCTTTCCAGCAGCTCTCGTGCTCTCTCATTCTGGACCTTCCACATCGTTGTTCTCTCTCAATCTCACCATTGCTATTTTCTCTAACTGTCACCATCGCTGCTCTATTTCCTTCACCATCGTTGTTCTCTTTCACTCTCACCACTCTGTGGATGTCACTCATCGCTCACGCCGTCGTTCTCTTCTCGATGGTGGTAGCAGGGAAAGCAAAAGCAAACAGAGAAGAAGTAGCTGCTGTTCTGGAC
>TRINITY_DN66820_c0_g1
CTCGAATACCGGTCATCATGTTTCTACGAAGTGCTCTACTGTCGCTCTCCGCCACAAGCGCCCTTGTGGCGGCGAAGGAAATGCCCAAGGATGAGATCAAAGCCGCAGAGTTGTACGACTCTGGCATCAGACATGCGAACAATGTTGCGCTCAAGAAGGAGCACTGGGCGATACAAGAAGCTGCAGGTGCTTACAACTCGGCACAGTACGCAGAGGTCAAAGACAAAGTAGAATGCGTCAACGGTACAGCAATCACGGCAACAGACACCTTCAGGTGTAGCAATATTGACCTTCTGCACTTCCTTTCCCATTCTGAGCTGGGAAGCGCACGCGGTGTAGGCTCGTCATCATGGGGCTGGACTTCAGACGATGGTCGCGAATTCGTGGCTATTGGCCAGCAAGATGGTGCCGCATTCGCTGAGGTCACGAAAGAGGGCAAGCTTTCCTACCTTGGGCGGTTGCCGCAGTACTCCACTCCTAGTACCTGGCGCGAGATTCGAGGTCAAAACAATCTGATGATCATCGGAAGTGAAGCGGAAGGCCACGGCATTCAGATTTTTGATATGAAGAAGCTGCTTAGCATTGATCCGGCCTCACCAGTAACCTTCAGCAATTCGAAGGACCTCGTAGGCCACTTCAAGGGCCTTCCTACTGGACGGACCCACAACGTCGTCACGAATCCCGAGACGAATTTCATTTATGCGGTTGGTGCCCAACCTAGAACTTCTGCTTGCAAGTCGGGCATTATCTTCATTGACATCTCGGATCCGTCCAAGCCAACAAGTCCTGGATGCGCATCCCAAGATGGATACGTCCACGATGCTCAATGCCTCATTTATCGTGGCCCCGACAAGCAGTTCGAAGGTCGCGAGATCTGCTACGGCTACAACGAAGATTCGCTCACCATCTACGATGTAACCGACAAGAAGGCTCCCGTTATCCTCTCGAACACTTCGTATGAGGGTGCAGCCTACACTCACCAGGGCTCAGTGCTCGATCCTCAGAACCAGCAGTTCCTGCTCCTTGACGACGAATATGATGAGTACGACAAAGTCGGTCCTGGTATTCCCGGAAATCCAATCACTTACATCTGGGACATTTCTTCGTTAAAGGCGCCGAAACAGACCGGTATCTACAAGAGTGCTGCAAAGGGCATTGATCACAATCAATACGTCGCGAACGGCTTTGCATACCAATCGAATTACGGTACGGGATTCCGCGTACTGGATGTTCGCTCGATTCCTAGTGATCCGACTGGTGCTGGCGTTAAAGAGATTGGATTCTTTGACATCTACCCTGAGGACGATAACCAGCCCGGTGGTGGCTCGGTAAACTTCGTTGGCACGTGGTCGAGTTATGCTCTTTTCAAGTCAGGCCACATTCTCATCAACAC
>TRINITY_DN955_c0_g2
CCTAAATCCTTTTGGCAATTGGCCGGAGCAGCGTGGTCAACGATGCAGATGTCAGCACTAGATCGCAGGCAAAATCCAAGGCATTTCCAATTTTTTTTTTGTCTGAGCATTTTCAGGTTTTCAACCTAGTCGCCCTAGTGCTGAGGGCAGAAGAAGCAAGCTAAATCGAAAACGAGTTTCAGACTTTGCTTCTAGTTCCTTCCAAATCGAAATCGACAGTTATTCAAAAGCTTAGCGTGAAATTTCCATGGACGCAAGGGATAGCAGTGAAAGCCCCATCGAAACAAAGAAATCCAAGTCCAAGACCCCTCAAAAAACAAAAGAAAGCAGTCTCAAGCAAAAATCTCCGGCTGAGTTCTTCGCAGAGAACAAGAATATAGCAGGATTTGATAATCCTGGAAAATCTCTTTATACTACTGTTAGAGAGCTAGTAGAGAATGCACTTGATTCTGCGGAATCCATATCCGAGCTTCCGGTGGTTGAAGTAACTATTGAGGAGATAGTCAAAAGCAAATTCAATTCTATGATTGGTCTTGTTGACCGTGAACGTGTTGATGCCGCATTGTATGATGATTATGAAACTGAAAAGGCTCGTGAGAAACGATTAGCAAAAGAAGCTCGCGCTCAAGAATTACAAGCTAAGAATGCTGCTGTTGGAAAGAAAGTGAAAGAGACTCCAGCTTCAAAGGGTCCCAAGGGTCGAGGTGAGGCTTCGTTTTACAGAGTTACATGCAAGGATAATGGAAAAGGAATGGCACATGATGACATCCCAAATATGTTTGGTCGAGTTCTATCTGGGACAAAATATGGCTTGAAGCAGACTCGGGGAAAGTTTGGTCTTGGTGCGAAGATGGCACTAATATGGTCCAAAATGAGTACCGGGCTTCCTATTGAGATCTCTTCATCAATGAGAAAGCAAAATTATATTTCATTTTGCAAGCTGGATATTGACATTCATAAGAATATTCCTCATGTACATTTACATGAAAAACGTGAGAACAAGGAACATTGGCATGGAGCTGAAATTCAAGTTGTCATAGAGGGGAACTGGACAACTTACCGTTCAAAAATATTGCATTACATGCGACAAATGGCTGTTATCACCCCTTATGCACAATTTCAATTTAAATTTGTGTCGGATACACCTGACAAGAATGTCACTGTGAGGTTTGCTCGCAGAACAGATGTAATGCCACCCATTCCTATGGAGACAAAACATCATCCATCCTCTGTTGATTTGTTACTAATTAAACGACTTATTACTGAAACTTCAAAGCAGAACCTTTTGCAGTTCTTTCAGCATGAATTTGTAAATATCAGTAAACCCTTAGCTGAGAGATTGATAGGAGAAATGGGTCCAGACTTCAGCCCTAAAATGGCTGTGAAGTCTCTAACTTCACAGCAACTAGTGCGCATTCATCAGTTGCTTCGACAAGCCAAATTTGATGATCCTAGCGGTAATTGTCTTAGCCCTGCTGGCGAATACAATCTTCGACTAGGAATTATAAAAGAGCTGCATCCAGACATGGTTGCAACCTATTCAGGCAGGTTGTGGTTCAATATCGTTGTTTTGCTAGATCTCATTCTTACGTAAAGTTATTGCTTGTAACTTCTACGTGACTTAATTATTAACCATTCTTTTTAATCTTTCTTGTTGTGGACCGTCATGGGCATTTAGCTAACTTTACATCTGATCTATCCGACTCTGTTTTTTGGAAGTTCTAAAGGGCTTAGGGATGCCACTATGCTAGAGGCCTATCAGGGATTTCTTAATCTTAATTATGTGCTTGGCTTGCCTTTTCTGGTGATAGATAATTAAAAATGCTGAAAAGTTATTTTCCCTGTGACAACTGTACAGTGCTCAAGTTTTTGAAGGACACCCATTCATTGTCGAAGCTGGAGTCAGTGTAGGTGGAAAAGATGTCAAGCAAGTTAAGTTTTGCTTCCAACAATATTCATATGTTAGATAATATTTTAGTTTGAAATCCACGTGTGTTAAAAAGATAATTTTATCTGAAAGAAATAGATGGAGGGTGTTAATTACTATGGATGCAGTAATAAGCATAGGAACAACTATACAATAGAAAAGAAAAATTGTATCCTAGATGTGCCAAAGGACTGGAGTTGGAAAAATCATGCTTTGATGCTCCTTTTCCTTATTTTTTGTGCTGTTACTTACGAGTTACGAGTCTTCCTAATCCTCCTGTTTTCTGTCTTGTATTCTAATAAATTATTCTATTAAACAGAAGAAAAAAACCTAATTTAACTTTTCACGAGTGGTCTATTGTGATATATCCTCACACTGTTGTATTCCTAAAGTTCCACCATGGTTGTTAGGTTACGTAGTGTGATACCAGATTGCTGAGTACCCAAACACTTGGAGAAGCTAGCTATTAAGGGAGGAAGAACCAATACACTTAAGTACTCCACCGAGCATCTCATATTACTACTCGATGTGGGATTTAGGCACCCAATAAAATCCAAGTCCCTATCATAGCACTCCCCTTAAAGCCGACGTCCTTGTCGGTCACACTCCACAACACTTCACTTAACTTTCTTGTTGATCAGAACCCTCCACCGGTCAGCATCCTTTGTGGGTAGCCTTCTCTGAGACACTGACAACCATCTCTGGTACCAATTGATAAGCACCCAAGCACTTGAGGAACCCTCCATTTAGGGCTATCCATAAAAGGGAAGAACCAAGCCACTTAAGTGCTGTACCAATTCGAACATCCCATACTACTCGATGTGGGATTTAGGCATCCCATAATACTCAAGTCCCTATCACAGATCCAACATTTTGTCAACTGGGCAATTTTAAGAGCTATTAGAGTATAGCTCGTACAGTGATCTTTAGCCAAGTTGTGATGTGAGCTTCACTTGTACAAAACAAAAATGTGCCGACCCAGCACATCCTGTTACCTGTTCAGTTAGTATAATTATGATTCTGTTATGCCAAATCTTCTTGGTAGTTATCTTAGGTCTATCTCCATACAAGCCTGCACTGTACATGTTAACTGTTATGAAATCATTATTGCTAATTCTTAGATTCTTTTATTTTGATGTTATCATTCGTTGGTTGCTCTGATACCATGATAGAGTTCTAGCAAGCTCACTATAGAAAATTTCTGGTTTTGTCAAAGTAGCATACAAAAGGGCCCCACAGTAAACCTGTATAAGTGAGGATCAGAAAGCAAATCACTACCATGCCGAGTTTGCAATTACTGACCATAGAAGAAGAAATGCACATGGCTTCTGCATGTCGGTCAAGTTTAACAGATCCCTACGTATTTTGTACTGAGTAAGTAGAAGAGTACCCCCAACTCCCAAAATGCAATCAAGAGATCCTAGGTGTATAAGTTCAAATTTCGCACTAAGCTTGTTGATCAAATAATCAGTACGAGAAGCTGAGGATCCTGTAGTAGTAATGCCATCCACATAGATCAAAACACTGAGACTGGCCTTAGGGAAGATGGATAAAGAGGGATCACACTTGCTGGAAACGAACGCAAACTTTAACAAGGTAAATATCAACCATTCATACCAATCAGGGGGGTGCTTGTTTAGGAACATACAGAGCCTTATTAAGTTTGCAAACCAGTAATTTATCAAGTGATTCAAACCCAAAAGGTTACATCACGTAAACTTCATCATGAAGATGGCCATCAAGAAAGGCATAATTAACATCAATCTGCTAAATCACCCATCTGTTTGTGAGTGCCAATGTCAGAACTACCTAACACTTAATGAGCTTACTGACCTGGTAAAAGCCTTTGTATGATCGAATCCTGTATGCTGATGAAATCCCTTAGCAACTAGTGGAACTTTGTACTTATATATTGCTTGTACAGTACCTGGTTGTCTCTAGCCAAATTTTTTACAGTAGCTAAATGTCTCTAGCCAAGTTTTTTTA
>TRINITY_DN16547_c0_g1
GAAGCATTTTCTTGAGCATAAAAACCTCTCTGAGCATTTTAAGAAGGCTCAAATCCCTAATCGAAATCCCACTCTCATCGCTGTCCTCTCTCATCGCATAGCTCATCCCTCTCATCGATTTCGATTTCGCATCTCTCTCTCTCAGTGTCTTCTGCCAGGTAACAACAATTTGTTAGGAATGGATTCTTAGGAACGGATTAGAAGACCAACTTGAGGTCGGATAGATGCATGTTAAAAAAGGCAATTGGATACAAATCTTCATCGCTTGTCAATTCAAATGAAAAGATGATTCCCAAGGTAGCAACAAGTTCAATAAACTTAGGAACTATATGTATGCATTTTTGTATATGCTTTGGTGATGCATGTGATTGTTATATATAATATTGTTGAACATGTTTCCCCATAGTATTTTCCCATGTTTGATTAGCTGGATTATAATCTGTTCTTTGGTTTTTAATAGGCA
>TRINITY_DN58704_c0_g1
CTCTGCGTGTTTGTATGTTTATTGATTGAGGCAGTCAGAAAAAATAACCAAAAATCAGCAACCACCGCACAACTTAATGCATATCATTATTCTCCTTTTTATTGATGCCATGATGATCGTGATACTTTCTTTGCTTATAAACAGGCAATATGTATTATGTACTATGTAGTCTCTACGCGGCAGTTAAACATGAATATATCTTTGAACCAGTGGTTAGTGATATTTACCTATATTTTCAAGCCTGACAACAGCTGTTCCTAGTCTCCCCCTCCCCATCTACTACTATCAGCTACCATGGCAGTGATGTGATTTGCATACTATTCTAAAGTTTTTTTTTACCTATTTCCCCTTTTCAGCCATCTATAAGAAGCACCAACAAAGACACTTAGCTACTTGTAAGGAAAGCCACTGCAAGTAATAGAAAGCAAGGAAATATTCTCCTTCGAGGTGGAGAGCCCTCCTAGAA
>TRINITY_DN40793_c0_g1
ATTGATGTATGCACTATCCCATTATAGCGCTTTTGAAGTTGTGCGCTATGTGCTGCTATACGTGATTGATAACTATAGCATGATTCCATTGCAGTTTCTCGATAATTTGGGGAAGGATATAAAAAGAAGGGTGATTTGGGTTTTGACCTATTGGGCTGACCATAAAGTTGTGTGGGGAACAAATGAGTCATGAAGATAAAGGATGGTATGGGGATGCAAGAGCTATCTTTTCCTGTTATAGTGGGCATACATCCTTCAGCTTCTTTCATTTGCAGATAGTTAAAAGGGACTCAACCCT
>TRINITY_DN9602_c0_g2
TTTGGAAAAAGGCCTTCCATGGTACATCCTATATTTAAGAAAGTGAAATGAGGCAAAATTCCATTGAATATAGAAGATCACGGGGAGTGACAAATCTCACAAACTCGAAATTTCATTGATCGTAAGAGAAGGAAGAATTGACACGAGCCTATTCAGTTAGTCAGAAAAGTATTCACTAAAAAAAGGATCTAGCCGAGTGCAAGTCATTACACACAGACACACAAACATACATGGGTAAAAAGGACTCCTGCTATTTTTTAAGCTAAAAAAACGAGATATTAGGGTAACATCATGCTAAATGAAATGATATCAAACACTTCAATTCTTAAGAATACTTGGAATTACTCTATGGAATTCATCCCAGATCCTATAAATTTATATTTAAATCTGATTATAATTTTTTT
>TRINITY_DN68927_c0_g1
TGTCAGCCTGTTTAATCAGCTGGGTTTCACCCAACTCACCCAATAGGTTCCCCGTTTGTAAATCTTAAAGCAGGTTCACCCAAGCCATGCCCGATTCAATAGCAAAGACGATCCAATTGCACCCTCCGGCCTGTCATGGGTCCAGTTCCAGACTGCATGTCAAGCTTACTACAAGAATGATAGATTCTTTAAGCTATAGATAAGAACCCTCCACTGCGATGTAGTCTTCTCATCAATTATC
>TRINITY_DN18259_c0_g1
TTTGTTGGTTTGTGAGTGTTGCTATGTAACTTGAAACTTTTTCCTCTCAAACGATTGATAAAGTAGAGCACTCACAGGAAAGTAGAGTGAAATGTTTGGTAAACTAACTTATTTGCATGGCCTAAACACACGAACTAATGAAAATTTTAGGGTTTGTTGGTTTGTGAGTGTTGCTATGTAACTTGAAACTTTTTCCTCTCAAACGATTGATAAAGTAGAGCCTCACAGGAAAGTAGAGTGAAATGCTCGGTAAACTAACTTATTTGCATGGCCTAAACACACGAACTGAAAATTTTAGGATTTGTTGGTTTGTGAGTGTTGCTATGTAACTTGAAACTTTTTCCTCTCAAACGATTGATAAAGTAGAGCCTCACAGGAAAGTAGAGTGAAATGCTCGGTAAACTAACTTATTTGCATGGCCTAAACACACGAACTAATGAAAATTTTAGGGTTTGTTGGTTTGAGTGTTGATATGTAGATATTTCAAAGCAACCTAGATTTCAATGTAGACCATGTTGAAATGTAAAGCAATAAAGCATGACCTACCAGAACAACTAAGATTTTCATAACAAATCTTTAACAATGGGTCGATGAAGACCTGCCAACCGAAC
>TRINITY_DN5918_c0_g2
GCTGCAAAGGTTCAATACATCATGTTCTTGTGATAATAATAAAAAAACATGTTAAGTTGCCAAATTTGAAAACTACGAACAAAACAGATAATGGGCATGTAGACATGCACAGTTAAGTTAACCATTTTTCCTTAAGATAAATATTATTCCACGGAAAATAAAATGAAATAATAACAAAATGGATCATGTATAACATTTTTCCTTTTTCATTCATTTTAAGACAGCAAAAAGAAGAATCAAGAAAGCTCAGCAATCACTCGTTCACACTTATCTTCCAAAATCTTCACAGCTTCAGTAAATAGCACTTCAGGAGGTAATGCTCCAGTTGATTCAATAGTAAAAATGAAATGATCTTTAACACGACGCAATGATACACGATCCTCCCATTCTTTCCCTCCTCTGATGCATTCCCTACACAAAGTGCATGCTCGTGGGTTGGCTACAGTGGCCCTTCTTCTACCTTTTCCAATATCTTCAATATCAAATACATTAACTGGACATTTATTTTTTAGTTCTTCAGCCAGCTCATCCTCAACATCTTCCAGGAGTATAACCTCTGGAAGCATTCGATACCAAGCAGTAGCAACTGGGGACCATTTTGCATGTGTCTTACCAACGCCTTTAACAGCATGAACTTCAAGTTCTATTTCCTGACCAGGTCCAAGTTTAGCTAATATAATATCTGAATTTGTGGGACCAAGTGGATTGCTGGAGAATTCAGGAAGCGAGTCTTGCCTGCAACTAAAAGATGTAAATGTTTGGTGTTTTGGATCAGTATTTGCTCTGGAATCTCCAGCCCTGAGCGTACTTCCTTCAGGTAACCACTTCAGTTCATCTGATTTCACTGTAATACGAGGCTCGCCCTTTTTACACTGAACATGCAATTTGAAGACAATCGTGTTCTTTTCATTCTTGTCATCTCCCGCAGTGTCTGGATATTCAAATAGCCTGGGATCAGCTTTGATTGGAATGAGACCCAATCTATGGGAAAGAACTTCGTCTTGTACAATTGATGTATTGTTTGCAATATACACTCTTTCAATAGCCATTGTAGGAACCTCTGCTATAAGGATTCTTCGAAACGCATTGGCAAGTGCTGGATCAATTCCAATCATGTCAAACTCCATGACCTCATCCGTGAGCCGTTT
>TRINITY_DN19244_c1_g1
CTTCCATGTTTTGGTAGTGTACAAAATCTCTAAATAAGATAGACCCTGAATAATCTTTATTCATTACAACATTATGGTCTTATCTTATGGACAGCTTAAAAACTACAACCACTAAAGACCTATAACATTATTACCTGCCTCCATGAATCATATCTGTACTTGAGCCTGTAAATGATTTGGAAAGGTAACTGAACATCTTAATGTCTTCAAAAGTAGGATGAGCTCTGTTTGGAAATGCACTTTCACTTTTAGACCATGTTGCAGCTGATTGTATTTTTCCAAGCAAACTCATCTCTATGTTTTCTTCATCAGGCTCAACAGTAACACTATCTATTTCTCCCTCAAGCATTTTCACAACCTGCCTCATAGTTGGTCTAACACAAGTGTCTGAATTTGAACAAAGTAAACCTAAATGAAGCAATCTCTCAGCTTCCTCAATAGAGTATTCTCCTTTAGCTTTCAACCTTTCATCAACAGCATTATGCAATTGGCCAAGTACCATTAAGGACTTGACCCATTCAATTAGCCCTGGCTTATTTTCTTCAATAGGTCTTCTTCCACAAATGACTTCCAACACCAATATTCCAAAGCCAAAGACATCAGACATAGTTGATGTTGTTCCTATTCGAACTACTTCTGGAGCAATGTATCCTACT
>TRINITY_DN30272_c0_g1
CTAAAACAGAAGAAAATAGGTCTTGGTGATGGATCGGTTGGGATGCTCTCCTCACTTCTTGTTGCGGCTTTATCTGGGTAGTTTCCTTTGTCTGTAAACATCCCATTTAGTTCTAGCTTCTTTTTGCCTTTACAAATTAAGTGCATGGATAGAAGTTCTCTTACAGCCACCACAGTTACTTTGTCTTATTAACATCATCTAAGTGGCTATAGAGATTATATTTTTATGTTTCTCAAATTTGGCTATGTAATAGATTCGCTGAATTGACATTCCTTTAAGCATGAATGATTAAATGCAGATATGTTGGTAGATGTCACTGATTCTATTATCTCTTAGTACTCATGTAAATTGTGTGACTCAAATTGGCTCATAAATCTTCTTGTAGGTGTGTTAATGTGCTCTTGACAAATCCCATATGGGTAGTTGTGACCCGTATGCAGAC
>TRINITY_DN71740_c0_g1
TACTGAATCTCTGAATGCTATTGCTAGTGCATCCTCTACTCAATTTGTGACCATAGAATAGCTTGAGGCTCATCTAGAATCTTTTGGTCAAAGAATTGAAGCTCATGTCACATCTTCACATGCAAATGTTCAAACAATTATGATGGAGCTGTTACAAACCCTTAAGAAGCATTAGGATAACCTATTTTTTTGTTTACCATACCTCTGTATAATTTTCTTTTGGC
>TRINITY_DN39222_c1_g1
CTACACCAGCAAATGCTACTCCGCAGGCTCCTGTTGCTGCAGAAACTCAACATGAAGGCTATGGCCATCGTGGCCGTGGTCGTGGACGCGGACGTGGCCGTAGTGGTCGTTTCCAAGGGAACTGTCAAGTCTGCAACAGATTTGGTCACTCTGCTGCTCAATGCTATCACAGGTATAATCAATTCTACAATCCTAATGCTCCTCAACAACCATTTCAGCAACCATTTCCCAATCCCACTCAACCTAATCACTACTACAATCCTTACTCCTACATCAGACCTCAACAACACCACCAACAAGCCCTCATGATGACAGCACCTCAAATATCCTCACCAAATTTCTTTGGTGACACTGCTGCTAGCACACATGTGACCAACAACAACCAAAACATCCAAGTTCCTAACACCACAGCTGAAACTCCAAGTCAAGTTTTTGTAGGTAATGGCCAAGCTCTTCCTGTGGTATCTGCTGGTTCTAGTTCTTTTAATTCTCCATTTAATCCCAATGTCAAATTAAACCTGCATAATCTTCTTTATGTTCCATC
>TRINITY_DN15743_c0_g2
AGCACCGTATTGCAACCATTCTTCCAATTCCGCATTCACAATTTTTAAACCGTGGTAATCCCAAAACAAACCAAAACATTGTACAATTTCCAACACCGCAAAACATTATCATCTACACCAGTTTGCAGCAACAAACTAAAATGGAACTCACCAAACAATGTGATAATCACAAACCCAACACTTATAGTAATGGAATCATGTTCAAGCATGCGGCAACTGAAGCAAATTCAAGCACGCATGACCCTCACAGGTCTTATTGCCGACGCGTTCCCTATAAGCAGAGTCATCGCGTTCTGCGCACTCGTCGATGCCGGAGACATTCGCTACGCTCACACTCTTTTCAATTGCATCGAGGAACCTAACACGTTCATGTGGAACACTATGATTAGA
>TRINITY_DN67800_c0_g1
CAGGGCTTTGCCAGTGGTGACACCAACAAGGACGCCTTTGCCCTCCGTCACTTCATCAAGGAGGGTCTTCGCCCAGTCCTTGCTCAGTCCTTCGCAAAGAACATGGGTCTCTACGGCGAGCGTGTTGGTGTCTTTTCGGTTGTCTGCGAGTCGGCCGACGAGAAGAAGCGCGTCGACTCTCAGGTCAAGATCCTCGTCCGTCCCCTGTACTCCAACCCCCCGGTTCATGGCGCACGCATTGCCTCTGAGATTCTCAACGATGCGTCGCTGAACAAGCAATGGCTCGGTGAGGTCAAGGGGATGGCTGACCGCATCATCACCATGCGTGCTCTCCTCAAGGAGAATCTTGAGAAGCT
>TRINITY_DN35113_c0_g1
AGAAAGAATTTTTCTTCTTCGAGAGTTTCCCCTTATACCATATATAGCATGTATCTGTTTTCAGTATTAGATAGACTCTTACGAACTCGTAAGAGTTTACGAGTCGAGTTCACCTAGGCACCATGAGTTTACCTAGACCCTCGACTACAACATACATCCATTCTGCGTGTGCTTCAATTAGCATATGTTTTCACCGAGAGACTTAGGGAGCATTGGCACAATTACTAGATCTATTTCCTCTATTATTGTAACATATTTGTTACCATAATTACTGTAACTAGGGGTTGAATGAGTACCACTTTTATTTTTCAAATTTTATTCGCAAATAATTTTACAAAAATACAGTTCACTAATAATTTTTCAAATTTCCAGTATTAACTTGTACACGCTATCTTAGGCTCCTATTTCTGGTTGAAATTAAACCATTGGCACCTCCGCAC
>TRINITY_DN63259_c0_g1
TTCCCCAATAAATAAAGCTGTCTTACATAAAACGGGTTGTGATTAGTTCAAAATTGTTGAAAGAAATAAAGCATTGAGAGAATGTAAAAAGAAGTTTGAGGGAAATAAAATGTTTTTTTAGAATATGGCCATGAATAATGATGCTCCACTAAGGACCACATCACACTGATGTTGCTGCCAAGGGGTTATTTTAGACCTCACTTTGAAGTTACTGGAAGCAAGATGGGCATGATAAATATCTATGCATCAACTTGAGGAGGGTGCAAAAACTTGTTAGAAATAATAGTTTGAATTAGATTATAGATTAGACAAAGATCTGGATTATCTGATTCAGATTTGAATTCAGATTCCGTTTTATTTCTCTTCTGTATTTCCCCCCTAAGTTGTAGTGGATTGGTTTGTATTCTCCTTACCAACTCTGCCTTTATATTCAATCCTTGAATCTTTTCACATGAATACAAGAAAAACAATTGATATCTCCAGTTAGAATTACAGTACAGAATTGGCAAATAGAAAAGTCATAGTTAGGAACTTTAAAATCCGGCAATT
>TRINITY_DN3699_c0_g1
ATTTAATTCCCTTTTGAAAACCTTCGACCACAACAACAAACATTTACACCATTTTTATTATATTTTATTTTAAAGCTTTATCACCTCAAAAACACTTAAACCAAGTCTAGCCAATCATACCATTGAGTTTGTAGTTTCGCAACGGTATTAATATTTGGACGCGTGTCGGTGTTGTCGGAGCAACTGTTTCGTTCGTGCTATAATTCAGGAGATCATGGTTTCACCTAGGGGATCAGAGAGTCGGAGTTCAGGGGACGATATGAGGCATGAGGATCTTGTTGACCTTTTCCATGGTGAAGGATGTTAGACTTAGAGTATAACCTTAGAGGGGGGGTGAATAAGGTTATGAGTAAATATGGATTCTTTTCAAAAATGATGATTATATCCTTTTCAAAACGTATGCGGAAAGTATGATTTGAACAATCAGATGAGTAATCAGGTAAGAGATGTAGAAGATGATAGATGAATATTGATAAAAGCACAGTGAATATGATTATTGATATTTTAATATGACAGGACAGTATAACAATATTTAGCACAATAATATTGACTAAGATATATAAGCACAATAATATCAATAATAAACAATAATCGTATTTGTGACAGTATCAATAATAAGATATAGACAGTTATAATAATAGTGCAAAAATAAAAAGAGAAGGGATAGAGAGACACAGATATTTAGCGAGGTTCGGGATAAAAGCCCTACGTCCTCGGCCTTAGGCTTTTCAACCCTTGGACTTAGCAACCACTATATTGAAGAGAGTTATTACAAACAGTCGACTTCAACAATAGTGAATCTCAGTTCCCCGAACTGAGAACCCAAGCACCCGCTAAGGATTTCAACCAACTCAAACACCCTGATTGAGAGACCCAAGTAAAACTTCCCAGGATTTCAAAATAACCACTAAAACAAAATAAGAATTACACAGTTGAGATCTATGGATCCAATCACTTCTTAGTAATGTGTCAGTTTAGAAACTGAGAGAGATGAGTGATATTAGGATTATAGATGCTCTGAAATATGATATGAAATATGATCTTGCAAAAGCTTAAGAAGATATATAAGATTTTCGAAAACACAAAACTTTTGAACAAGATTCAAAACAATGAAGCACTATATTCTTAGATCTATAATAAAATGAAGAGCATTCAAAATAATATGAAAATTATGAAGAACAATATTAGATCTAAGAATTTCGCAAGAGAGAGTAGAATAGAGAGAAATTGTGAGCAGTGGTTTGTTTGAAGGTGAAGCTCAACCCAGGTATTTATAGGCTTAGGCACCGTTGAAATTTTTGAAAAACATTTAATATAAGTGAAGAATCGATTCATTGATCAAGTCAAAATGTTGATGAATCGATTCATTGCCTTTAAAAAATAAAAGAATCGATTCATTGTTTATGAAGAAAGGAGTGAATCGATTTTCAGGCCATATGGAGGTCCTGAGAATCGATTCTCAGTTCATTTAGAAGCATAGGGAATCGATTCTTAGTTCATAAAAAATAGGAGGAATCGATTCTTAGGCTAGTTGAATTAATAGGGAATCGATTCTTTTCTTTTTGGAAGGCATGGGAATCGATTCATGGCCCTTTGGAAACATGAAGGAATCGATTTTCAGGCCATATAGGAGGTCCTGAGAATCGATTCCAAGGCCTATGAAATGGGTTGGAAATCGATTCCAAGCTTTCCTAAAAATATTTTTTTCAACTTGCCACCTTATGCATGCATGCAATTTTGTGAAATATTTTTTCAAAACTATTTTTATGCATCATGCATGTTTTGAAAGGTCATCTCTCTCAATAACTAAAGTGCCATACACTTTAGGTGATAGGACCTTACAAGGTGTCCTAAAGAAGGCTTAGACACAAATTTGGGTTTTGAACTTCATATGTTGCTTCTTCTTCAAGCTTCTCTTCTTTTGTGTCTTCTTCTCTTTAAATTAAGTCCCGCACTTTGCTCAACTTGAAACATTAGTAGATATGATGTAATTTGTTATCAAACAAAATAAAGGAGTGTTTACCCTTGGTTCAACACCGAAAACTCCCACAACACTGAACCATAAGATTATTGGCCTTTTCCTTTCATCAGAGTACGTGAGACGACCCTCGTCCTCATCATAGTAACCCTTAAATACTTAACCTCTTAATCTCAAAATTTGATAAATTTAAAACTTAAAATATATATAATTGAATATGCATCACATAGATAAGGACATAATTTTAATAGTTTTACAAAAC
>TRINITY_DN26408_c1_g1
TCTAGGGTACATGATACAAGAACCCTAATTGGAGGCGCCCCTTGTCTTTATGCGTGCCCAAAAGTACATGTGCCCATAAAAAAATAGAATATTCTCTGCCCAAGTGTTGGCATCCTACGACGTGCGCTTGTCCTTAATTGCCAGCTGGAATGCGCTAGAATCAGCGCTTCCAACATTCTCTCTCATCTTGCGCAGGAATGCAATGATGTGGCAACTGTTGAGTCAAAGTCTACCGCGTGAAAATC
>TRINITY_DN7987_c0_g1
TCAACCTTTTCCCTCCCTAGAGACATTGTCGTTTGAAGATATGCCAGAGTGGGAGGAATGGAACTTGATTGGAGGTACGACTGTAGAGTTTCCTACTCTAAGATGTTTGTCGCTTGAAAAATGTCTGAAACTCAAAGGAAACGTACTCACCAACCTTCCTTTCTTAACTAAGCTTAAGTTATGGGAATGCCCTCTATTGGTGGAGTCAGGTAATTCACATGATAATAGCAACATGGTTATTATAAGGCCATCCTCTCAATTAATACTTCCTCCTCTCAATTCTCTTTGCAAACTGGCTTTATATAGATTGTCATCTTTGACATCCCTCCCAAGAGACGGTCTACCCAAAACCTTACTATCTCTTGAAATTAGTGATTGTGAAAATATGAAATTCCCTACTCATGATTCCTTGCACAATTACACATCACTTGAGTATTTGAAAATTGACAATAGCTGTTGTTCACTCACATCCTTTACCTTGGGCTCTCTCCCCGTGCTTAAAAGTCTGATTATTAGAGCTTGTAAAAATTTGAAGTCTATATTAATTGCAGAAGATGCGTTGCGGCAACAAAGTCTCTCCTTTCTTAGAGACATCACAGTTGAGGATTGTAATGAACTGGAGTCGTTTTCCCTTGGTGGATTAGGATTGCCCATTCCTAACCTCAATTATTTTCATGTGTTTTCGTGTGAGAAGCTTCATTCACTACCAGAACCAATGAACACTCTAGTAGAGCTCCAAGATATGCAAATTTATAATCTTCCAAATCTGCAGTATATTGCCAAAGATGGTTTTCCTATCAATTTACGGCAACTGCAAATTGGCTCTATTGGAGGGGCTTTGTGGAATACAATAGCTTGGGAGTGCCTTACATGTCTTTCAAAGTTGCAAATTACAAGTGGTGATATCGTGAAGGCGCTGATGAAAATGGAAGCGCCATTGCTACTCCCTTCTCTCGTGACCCTACAGATCTCTAATCTTGCCGATATAGAATGCTTGGATGGGAAGTGGCTTCGCCGTCTCACCTCTCTTCGAAAGCTTGAGATCCACATTGCTCCAAACCTCAAGTCGTTGCCAGAAGAGAGATTGCCTTCCTCTCTTTCAGAACTGAGAATCTCTCAGTGTCCATTGCTGGAAGCAAGTTTGTGGTGGAAGCGAGGGAAAGAGTGGTGTAAGATTTCTCACATTCCCTCCATAGAGATCAACGGCAAAATTATCACGAGTGTCGTGTGACTTGTGTCATGGTATAACTAACATCAATTATATTACTAGGTATAACTAACATCAATTATATTACTATGGTCTATCATGCTGTGAAGATTGGTTTGTGTGTCCCTCTATCATTGTAGTCCATTGGCAAACATTGACCAGTTCCATGAAGATAATAATCCATTGCAAAGTTGAATCCAAAATGAAGACTATGGCCTTGAGAGGAAGTAATATACGTGGTTCATGAAGTGACTGATGAAACTATTTAACTTTTACAAGCTCTTATTCATGAGTTGTCTCTGCTCAGCCCAAAAGGACATCACCTGTCAGCACAGCTCTCCATCAGATGCTGCTGTGGTGAAATATATATATATATATATAGGACACAGGTTCAATAAAAGGAGGTATAAGTCTTATGTGTTCTGAAAAGGAGCTTGTTAAAGATGCTCCCCAAATTCCTATAGATAACGCTGCGGACCATCAAAATTATATTGGCTTGTCTTTTGGCTCCTGAATCGCAAATAAAATTTTGTTCACAATTTATTGTTTATTGTCTTCAAGTTCTAACTAGCCAAAATTTGTGGCCAAAGTTCCTATAGCCTAGGATACTTGGACCAAAACTGTTTATTCTGTGACAACAACTATTTCAAACTCAATGCAGTAGATGGTTCCCAGGCCTTTCAAAAAGCAAAATATTTTATAAAGTTTCTCTTTATGGCTCTCCCGTGGCATTGCAAAATGAGGTGTGAAAATTGGTTTTATAAAGTTTATGTACATTTTCACTTTTGCTCATATTTTACATGTTTAGTCTGAACTATTATCTGGAGGTAGATTCCTCCATGTTTTTT
>TRINITY_DN14054_c0_g1
CAAAAAAACCAGCCTATAAGTAAACGCAACGCTACAGCTTCTGTCCTTCATTTCATCTCCGCTCAAAGCTACAATCGCAACACTGTTACTGATATTCCATTTCTTCACCAGTGCTTCTTCGCCCCTTCAGTTTCTAGTTTGTTAACATTGTAGTCTGTAGAGTGACTTCGCACTTCTCATATATCTCCGTCCAGATTCTGACGATTCCATCGCCGCTCGCTGCCCACCGTTTCGTTGACTCGATTCCAACTCAACTAACCGAGTCGACTTGTGCTGACTCGCGCGGTTAAAAGCGGAGCAAAGCAAACTCCCGCGCTTCCAGAAGATGTCACTGTATATCGGTAATCTGTCAAAGCACGTTGAGAGAGATGAACTTGAGCATGTTTTCCGAAGATTTGGACATTGCAATGTTAAGCTGAAAAGAGAAGGCTATGGCTTTGTGGTATTTGACTTTCCTTCGGATGCCGAGAAAGCTCTGAGAGCACTGAGAGGTAGAAATATATGTGGGGAACTGTTGACTCTGACATGGTCCAATAAACAGCCAAAGTCACATTTTCTTGAATTTGATAGGGGTGGTAGAAGGAGTGCCAATGAGTTGCAGAGAAGTAGGATTTTTGACAGATTAGGCGATGGAAGAAGGAAAGAGGGTTTCAATGGATGGAGGAATCACGAGATGGGTATTGCTGGAAGGGGTAAATCTGTTGATGTGCTTGTTGAAGAGATGGGATATCATCAAGATGATTTTAAGGATTACAAGGAGGAAGAGAAAGATCACGGGGGAGAGAAAGATCACAGGGGAGAGAAAGATCACGGGGGAGACTTCCCAGATGAAGGTGGTGGAGTTGCTCCTCACCAGGAGGACAATGGTAGATACGACGAGCCAACTCAAGACTTGTCAGTTGACCATGGGAATGGAAATGCTATGGAATTCGATCGTTATGAACCTTATCATGGCTATGATAGGAAGCATGTCAATGGAGATTACTCTGGTGGTTCTCCTGCAGCAAATTCCAGAGAAAATGTAGGCAGAACACTGGTTAATGAGGAAACCTTGAATCGCACAAATGATTCAAAATTCCAGCGATCTTGTTATAGATGTGGAGAAACAGGTCATAAAATGCAAATTTGTCAGAAACAACACTCCCCACGGAGAAAATATAGCAACTGGGATATTGAACAGGACGACAAAATAGACAGGAAGCATGGTTTTGAAGACGAAAATAAACTTGGATCTAGTGGCAATGCTTTATTAATGAGGCATCAGAGAGATAAGCGGTGGGTATCTGGTACACGACATAATCGTGCACCATTGCGCAACAAATCATCCTCTGTAACAAAGGAAACTGATAGACATCGTAGAAAGGAGTATGGAGGGAGAAAGCGAAGCAGGAATGAAACAGAATCACCTAAAAGATCTATGGTAAAGATATCAAGGCGGTCAGTCTCATCCTCTTTGCCTTCAGAGTACTCTGCATCTCGCTCACTCTCAAATTCTCGGTCACCTAAGTCATTTTCCAGGCCTAGTTCACATTCTAGATCAAGATCAGTGTCTTCTAGGGCACACTCTTCATCTTCAAAGTTAAGGTCTTCCTCAAAATTTCAGAATCGTAGAGGCAAAAGTTTATGTTCTATGGGATCAAGCTCCCCTACATCTTTGCTTGTATCACTCAGTCAGCCTTCACTGTCATTTCCAAATAAAGTCCAGCTGAATTCAAAAAGCTCGACCATTAATGGTACTGCACTTGAGTCTGTGGATCATTTGGTTGCACATGGACAGCAAATTGGCTGTACAATGGAATTGGAGAATCTACAATCCAAGGGCACATGTATTGCTGTAAATGGACAAGCTGCAGTGTCCACGACAGTGGTGGATGAGATGGAGAGGGACCAATATGTGCAGGAGGACAATAATGGGAATAGTATTCTCTTAAATTCATCTGATGGAAAAACAAATTTAACCAAATCAATTGCTGCAGGGAGTTTGTCTCCCAGGATACAAAAAGAGGCAGGGGGCTTTTGGCATTCTGGAACACTGATGATGGATGATATTCCAACTGAAATTCAGAAGCCAGCTTCTGAAACTCATGGTGATCCTCATTCTGGCCTTTCACCTATCATAACCACCGATGAAATGTGCATGGTTCTTAATAACTATGGCCTGGAACTACCAAAAGATTATGAAAAAAATTTAACAACAGATGCCTTCTTTGGTGCTGCTAGGTTGTGGCCTTGGCATATAATTTATTTCCGTAGATTGAAGAAGGGACCAATTTCAACTGACAATTATGCCAGACGGGTTGCTCAGAATCAGGAATTTGGCATTGTTGATAAGTACATAAGAAGCAGTAGTGGATGGGGAGAATTCAGTCTAGAGAATCCTTAATAGCTAACAGTGCTACAGCCTACAGGTGATGTCCCGTCGGTAGATTTATCATTTATCTCAGAGGAGCTCTGTGTCTATGATCTTTCTTCTTATCTGCATGGCTCTCAATGGAAATCGGATGTGATTTTTAATGATTTTCAAGACGCTTGATCAGGTAATTCAGCAATTCACACCAACCCATCAAATTACTTCTTCTACTTCTAGTCTCCACTCAATTAACATTTGTGATTATGGCAGTTCTAGTGTATTCTATGTAGTTTTCTAGTCTCCTACTTTGAATGATTGTTCAGATTCTGAAATGACAGGAAATCTACTCTATTTTTATTACCATTCTGTTTGTTTTCTATCTATGCTTAAGAAATGGGAGAAGGAGCTAAACAAGCTCTTTTACTGTGCTAATGAATAAAACGCTGCTACCTTTTTAATGTTAGGGGTATCATCTAGGATGCAC
>TRINITY_DN7987_c0_g2
AGGATTTGGCTAATCTGATATGTTTTTGCCTAATAATTTTCAACTAAAACATATAAAATGAAGTCATTGTTTGATGAATTCACAAAACTATTCGCAAATTTTATTTAACATGACTCATCAAGAAATTCTTTCGAGGACAGGATGCTTTGAGAGCTCTTCGGAGAACCTTCTATCCTTTGAGATTTTGTTGAATGGACCATGTATGTATAACTTTGCAACTTTTGTGATATAGTACTATGGTCTATCATGCTGTGAAGATTGATTTGTGTGTCCCTCTATCATTGTAGTCCATTGGCAAACATTGACTAGTTCCATGATTAGTGCCTTAAAATCTTCACAAATGCATTGACCAAATTCATTTGCTTCAGGTTACTGCTTTGTTTATGGTAAATGAACACCATCAAGCTTGACCCATATTATCAGCCTTCATTAAATTTGATTTGC
>TRINITY_DN19502_c1_g1
GGTAAAAATAAAAAACCAACAAAGTTTGTGAAGTAAACTGAGAAAAGGACTGATATATACCAAACCAAAGATTTGGATTTTGGACCTCAACATATAACTAAAAAGTGCGATATTCCAAGTGGTCATCTAATCAAAATTTCATCTAATAATTTTTTTGATTACTTAGACATCATTCTGAGTTTCACCGGTTTTCAACTGATTCGGTGGCAGTGCTTCTCTCCCCTTCCTGCATACATGTAGCATCATTGTCAGTCATGCTTTTTAGTTTGCCATCCAGATCCTTCAGCTTCTTCTTCAGCCCCCGTATACTCATTTTCTGAAAATCCATGATCAGGTTTTCTTTCATGATATTAGTAACTGTTTGAGTTTCTTTTGTTTCTTCTGACTGGACCGTGGACTCAGAAACCACTTGCACAATTGCAACATCACTTATCTCCTACACATTGAATTGAGCAGATGACTATGTCAATCAAGTTGAGCCAATGCATGATCATATTGATGAAGCTGATAACA
>TRINITY_DN67163_c0_g1
CTTGTGGAATTGAATATGCCTGATAGTAGCATTCAGCGACTATGGGAAGGCCGTAAGGTACGTTAATAGCTTTCAAACTGGCACTACAATTGGTTTTTTCCCAATTTTGGGAACACAGTAAATTTTGAAGATAAAAAATCTAATATAGTCCATCTCAATATTTGAATTAGAATCAATGTTCAAAGAACCGGATCGGTCATTGAACTGGTGAAGACACTGGTTTAAGGTTCAATGGTTCAACCGGGAATCAACCGGACCGGTCATTGAACCGGTGTGCTCATAATATTTAAGTTGGAAAATTGACAAGTGAACATAATATATATATATATACACACAAAAAAAACAAGAAAATAGCCACAC
>TRINITY_DN61381_c0_g1
GGGGAGAACTTGTAGCCACAGCAGTGTACATTCTGAACAAATGTCCCACAAAGAGATTGACTGGAAAGACACCTGAAGAAGCTTGGCTAGGAAGAAAGCCAAGTGTCAAACATTTCAGAATAATTGGCTCAGTATGCTATAGACATGTCCCTGAGCAACTAAGAAGCAAGCTGGATGATAGAGCACAGCAAATGATTCTTGTTGGGTATCATTCGACAGGAGCATACAAACTGTATGATCCTGTGCAGAAGAAAATAGTGAAAAGCAGAGATGTCGTAGTAGATGAGTCGAAACATTGGAACTGGGAAGAAGGCTGTGAGAAACCT
>TRINITY_DN72498_c0_g1
CTCTGTAGCACCGGTGTCTGCGTGTCCGTGTCAATGTCGTGTCCGTGTCTGTGTCGGTGCTTCACAGGAGCCAAGTCTTTCCTTTGAGCCTTTGAAGCTGATAGAGGGTTGTGGAACAGAAAACTCTGAGTTTATGTTCATGAAAAACTTGTCCACAATGTCTAAATAGACAGGACATTTAAGGCGAGAATAGTAGTAGAGTGCCTCTTCTATATCTAGTACATGTTCAAGATCACTTGGATCCATCATACCCAATTCCTTCATCTTCTGTGCTAAAAAATCAGCTCCCTGATTCATTTCTTGTGAACTCCCTTTGTTTTTCTTCTCTTCTGTTGTGACTTCATGAGTTCTCTTTTGTGAACTTTGCTTTGCAAAACACATGAAACTTCCATTGCATGCAGAAGCTTCCATTGCTGGCTCTTTTGAAATCATATTCATTTTGTTGAGATCAGTTTGCATGAAATCATAGACCTCATTGTAAAATTGGTCACTTGTGGAACTTCTTGTACTGATAGTTCTGCAAAGGAATGGATTGAAGTTGAAGGAATGAGGTTTGGGAAGTTTTTGGTACCCTTTAGAGAAAGAAGGCTTGAAATTTTGGAGCCTTTTGTGAAAGAAACTTTTGGTTTCTTGA
>TRINITY_DN46292_c0_g3
CTTTCATAGTCCAAGCAGAAACTTTCTCCTGTTTCATTTTCTTAAGCTTATCCACATCAATAACTTGTTCTTTCTTCCCTTCCTTCTCATTACCTCTAACCAAAGTCTTAAAACTAAGTCTACCATTACTCGGATTATTCCCCACCGTTTCTGCCATCTCCATCAAAGGAGGTCCAGAAAGAGTCCTAAGAATATACTGATGAAAAATTGATTCTTGAACCCTATCAAAAAATCTAGTAGATTGAAAATATGAAGACAAAAGCTTTATCAACAATTGTTTTGCTAACCATATAGCTGCTGC
>TRINITY_DN9903_c0_g1
GTCCACTTTGTCAAGTTGGTCAAAAGATTCAGGTATCTCTCCACTCAAGCTATTGAAACTCAGATCTCTACAGCAATGAGATTAAATAAATGAACATGATCCTCAAAAGTAGTTTACCAAGTTGGTTAAAATCTTGAATGTCAATTGTAGAATGACTTACAAGATTCTCAGTTTTTCCATTCTCCCAATATATTCTGGGATTTCTCCTTTAATCAAAC
>TRINITY_DN69053_c0_g1
CTGCACGTTTACATTCAAGCTTTCATGTATCCTTCAAGAGGTCACGAACCTATTTCCTTTGAGAAATTAAAATGTCTGCTTGGAGTAAACCCCCTCAACCCCCAAGAAATATTTGAGTTTTTCAAGGTCTTTGATCTCAAATTCTGCAGCTAATCTTTCTTGGAGCAATTGTCTCTTAGTCTTAGCCAAATCATCTCATGTAACAGC
>TRINITY_DN32799_c0_g1
AGTGTCACTAGGTCACATCAAATTATACTCGAAGACATTCAAATAATAACATAGCAGCAAAAATAATGAGTTTGTGCGGTAATTCGATACACATGAATTCTATATCTTCAACCAATGGAGAAATAAGATGATGGTCAAATTTCAAAACTTCTGTTTAAAAGCAAATAAGATAATAAGATTTTCATTGCATTTTTTGGAAGGTTCTGAGCGAAATATCTAGTTGAATCTTTC
>TRINITY_DN2064_c0_g1
GGATTTACCCCCACATAAGGTAAATCCGCTGGGGTAAATCCGCTTTTAAAAATAACAAAATCGGATTTACCCCCACTTATGGTAAATCCGCTTTGTTATTTTTAAAAGCGGATCTACCCCCATATAAGGTAAATCCGCTTTTAAAAATAACACAATCGGATTTTCCCCCACCTAAGGTAAATCCGCTTTGTTATTTTTAAAAGCGGATCTACCCCCATATAAGGTAAATCCGCTTTTAAAAATAACCAAAGCGGATTTACCTTATGTGGGGGTAAATCCGCTTTGTTAACATAATTAATAAATAAATAAATCAGTCAAAATTTTAGAAACAAATTTCGACCGTCTTTTGGTGTGTAGTTCGTTAACACGTGGAGCAAACGTATGATCAATGGCGGGAGGATCCAATTGCAGCATCGACCCAGATCATCGCGAATCTTGTCGAGGTTCATAAGACCGAGAAGTGACTTCTTTCGACCGTCTTTTGAATCTGTTTAGTGTGTAGTTCGTTATTGTACGTCAGGAGAATAATTTAGGCTAAAAAATCAGTTTTCGGGCAACCTACTCAAATTGTAATGAAACCACATTCTTTAAATCCGAAAAATATCAAGGATCAATACTCCTAAAGAAGTGACTTCTTTCAGGACTGAGGACCTCAAAATCCCAAATTCCATCGTTTACTATTTTTTATTAATTTTTTTAATTTTTCATAATCTCCAAAAAATCTGAAAAAATTTGCATAACCTTATTTTGGTTTTATTAGATTTTTAGTGGTGTTTTTATAATTTTTGGATTAGTTTTGGCTGTTTAACGGATTTTTAGTAGCATTTTATAACCTTTTTTAAAAAATTAAATAAAAAACAATTTTTTTAATAACAAAATCGGATTTACCTTAGGTGGGATAAATCCGATTTTCTTTTTTTTAGGGAAATTGGATTTACCTTAGGTGGGATAAATCCGATTTTCTTTTTTTTAGGGAAATTGGATTTACCTTAGGTGGGATAAATCCGAT
>TRINITY_DN25793_c0_g1
GGGCTTTGAAGGCGTAGACAAATTTGCAGACAAGTATCACGATAAGGTCTACGATCATCTGCCGGCGTGGAAACAGAAGCAGAAACGACAAGAAGCACAAGATCAGCAGCACGGTCGTCAGCACCGACGCGACGAAGCGGCGCAGAACTCGAACAATCACCAACGCTCGCGCAGAGACTCGGGTGCAGAACGCGATATAGACGGACACGGCCAACGAGACGATAGAGACATGTCGTCGTACGCTCCCTCCT
>TRINITY_DN9307_c0_g1
GCGGGAAGCAAATAACATTGTCTATATAATGGTCTATTGTTATACCCCATAATTGACATTGAGATTTTCAATCCAACTTCAACTCCAATTCCTCCATTAATGGCTCACCTCATGAACTTCTTCAAGAGAAGGTCTTCTTCATATGCCATTGCATGTCACCATCCCATGATGAGAAGATTGTTCTCAACAGCAACCAGCTTTGATTCTTCATCATTTGCTCAGAGAATCAGAGATTTGCCTAAAGATCTTCCTGGAACCAACATCAAAAAACATGTTTCCCAGCTGATTGGGAGGACTCCACTTGTTTATCTTAACAAAGTAACTGATGGATGTGGAGCTTATATTGCTGTCAAACAAGAGATGATGCAGCCTACTGCCAGCATCAAAGACAGACCAGCACTTGCAATGATGGAGGATGCTGAGAAAAAGAATCTAATATCTCCTGGAAAGACAATTCTGATAGAGCCCACATCAGGCAACATGGGTATCAGCATGGCTTTTATGGCTGCAATGAAAGGATATAAGATGGTTTTGACCATGCCTTCTTACACAAGCTTGGAAAGAAGGGTAACCATGAGAGCATTTGGAGCTGAATTGATCCTCACTGATCCAACCAAAGGAATGGGAGGAACAGTAAAAAAGGCTTATGATCTTCTTGAATCCACACCAAATGCTTTCATGCTACAACAATTTTCCAATCCAGCCAATGCTCAGGTGCATTTTGAAACAACAGGTCCTGAGATATGGGAAGATACAAATGGACAAGTTGACATATTTGTTATGGGAATAGGTAGTGGAGGCACAGTTTCTGGTGTTGGACAATATCTTAAATCCCAAAACCCTAATGTTAAGATATATGGAGTGGAGCCAACTGAAAGCAATGTGCTCAATGGTGGTAAACCTGGTCCTCATCATATAACTGGCAATGGAGTTGGATTCAAACCAGACATATTGGACATGGATGTAATGGAAAAAGTTCTTGAAGTTAGCAGCGAAGACGCGGTTAACATGGCTAGGAAATTGGCCTTGAAGGAAGGACTCATGGTAGGTATATCATCTGGAGCTAACACTGTAGCAGCACTCACATTGGCTAGTCTGCCTGAGAACAAAGGCAAACTTATAGTGACTATTCATCCAAGTTTTGGAGAAAGATACCTGTCGTCGGTCCTGTTCCAAGAACTGCGAACAGAAGCCGAAAACATGCAGCCAGTGTCGGTTGATTAAGGCCTTCCATGAATTCTGATACAACTAGAAAGCTTTGTTGTGTGGAGTTACATGAATCATCAACTTAGTTGTTGATATTGTAGTAAAAATTGTCAACTTCATCTTGCACTTTTGCCATAGCAGAAATTGTCAGCCAAATTAAAGCTATGTTTTTATTACACATCTTACAAAAATGTTGTCTTAATGCAATGTATTGTAATGTTC
>TRINITY_DN5618_c0_g2
TCGCTATCGATATATAGTCAATTAGTCATCGCTCAAGCTATGTTAGACTATAGTGTAAAATCGCATAAAATAAAATGTAGTCAACTAATTAAGTCTATCTAACCATGTACGTACATGTGCTTAAATAAATGTCCATGTTACATCACCAAGAGTAATTAATGCCCAAATACTATTTTTTTCCCTCCATTTAGAAGTCTTCAAAAGAATCACATTTGTGACCCCATCAATATAATTAACTCTTTTTTTTTTGACACATCAATATGAGTCACACGGCAGTGACAGGAACCCCCAGTTGAACATTTCCATGATTTTTTATGGAAATACAAATATTTCAACACTTCAAAATCACTTTTTGGAGGGTTTGTTTGATCTTTTTTGCTATTGCATTAGTTGGTCCTGTGAACTTAGATTTAATGGTAAGATGAAGGTTTCCATCAACTTCTGTTGATTGAACTGAAGTAAAATCTATACCAAAACGGTTAACTGCTTCCATAATGTCCAACAACCTTCCCGCTTTCGACGAGCACTTCATTTCGATCACAACTCCATTGTCACTCATACTAACAGAAACATCATTAATAGAATTTCCTTTTATAGCATCTGAAATGACCTCTCTCCCTATATCCTCTATGTCACAAACTTTCCTCTTTTTTACCACAGATTTCTTGCCACTGTTAGTTTTGTTAACATAATGATTAGAAATCCTCTCCACCATACCTTGAGGTGATCTTTTACTTCTAGGTTCTATATCTGTTTGATCCTTATGAACTTCCAACTCTCTTATCCTTTCCTTAAGCTTTCTAAGGTAATCAATTGCATTATCTAGTATAGAAACTTTGTCATCCTTACTATTTGAAGGGACCATTGATCTAAGGGTTAAAAACCTCTCATTAAGTTTAGCCCTTCTCCTTCTTTCTGATAAAACATGGTTCATGCCAATTTCATCACCATCTACTAGTCTAGTTCCTTCTTTGTAATCATTCTCTTCTTGAGATTCTAGAATCCCATCCAAGTGCATCCTAGGTACTTCAAACAATACGTTCTTCAATAAGTTCTGCGAGGTTCCCAATCTCGGCCTTTGGCAATGCAATGGTCCTTCATTCTTCCAGCTGCTAAAGATTGATTCCTGATGAAACCCTTGAAAATGCATCCCCATAACTAACTGATCCGCGCTTTTTAATACGGTAGAAAGAACTTTCTGATAATGGGAATCATCACTTAGAGGTTCTACTAAAGTCATTTTTTGGTTATTTCGCATTTGATTGTCTCCGGCGTAAGGGTTAGAAAGGTGTCCATTTTTAGTAGCAGAAGCAATATTCTCAGTGGTAGCAAAAGTCTGTGATATGCAGTCACTAGAATTCATTGAGTTATGGACACAGTTGCTCAAATCATCTTCTAAAACTTGCCAGCTTTGGAGTTGAGAGGTGCCACAGTTTATTTTTTCAAGTTCCAAAATGAATGTTTCATCTGGAATTTGATTAGCTTGCAGTGCATTTGAACTGCCATTAGGAGAGGTTGTTGTGTTGATTATGTCATAGCCTACTTCTGGAATCAATTCAACATTATAATCATTGTCATCAAATGCTACACAAGCAACATCTTCGTCGTCTCTCGATATCAGTGTAGTTTCGACGTTAATAGGATTCAGAATATTCAAGTAAGATGTTTTGATCTGTTGAATTAGACTGAGATCTTCCAAAACCAAATCAGTTGTGCCTAGCTCAATAACCCCTTTCATAAAAGGAAAGCACACCACTGTCTGAATAGATGCACTCTTTGCAAGGAGAGAGCGACTAAACACTTTGCAATCAGTTGAATCAGCATTGATTAGCCAAATAGATTGTCCATTCACTAGAGCCCTTCCTGGCAACCCTTGGCCAATGTTGAAAACAAAGGACATGCAAACCAAATAATACCACTCAGTATCTGTAAGATCTTCAGGAGAAAGTGCTGCTGAAGGTCTTATAGTTTGAGTTTGAGGAATTGTTTCTACAAATTTGAAGGATCTGAATAACTCTCTTAGCTGTTCACTTCTCTGCAATCCTAATTGGTCAGAATTAAGTTCAACTCCTTGACTTGTTTTTCTTGTCTTAATATCTCCATTGTAATATCCTTCCTCCCAATTCAACACCCCTGGTTGGTTAGCTGACTCAGACCAGAAAATTGCATAACTCCATTGAATGCTTCTCACTGCCAAAGCAAGCTGTTCCTTCATGTTATCCACAACCATTATCTCTCTATAATGTTTCAGTTCATATCATTTACTTGCCTTGTTTCCTTGATTGTAGAATGTTTTGTCAGAATTTGACAACAAAATAAGAAGGTGAGGTTGTTTTCCAAAACAATTGGTGTTCAAATCAAAAAGTGTGGTGTAGATGTAGTAGATGTTGACTTGAGAGAGATAATTGTTAATAATGCCACTAGCTAGTTTTGTTTGTACTAATAGGAAAGGATGGTAGTAACAAGGCCCACACTGTTGTCATTGAAGTAGAAAAGGAG
>TRINITY_DN67592_c0_g1
CCGCCATCTCCACTCCACCACCCGCCGAAATGCTCGCCCAGCGCATGCTTGCCCGCTCTGCCCCGCGCGCTGCCCTGCGCGCCCAGCGTGCGACGCCCGTCCGCGCCGCCCGCACCACCCGCAACTACAGCTCCGAGAGCCCCAAGCAGTTTACCGGCGCCGAGGACAACGAGTTCAATCGTGAGCGTGCCCGCATTGCCGAGCACGCGTACGAGTCGGGCGAGTTCTGGAGGAAGTTGACGCTCTACGTCGCAGTCCCTTGCCTCATCGTCGCCAGCGTCAACGCCAAGCTGAGGTGGGATGCCCATTGGGAGCACGTAGCCCACGACACCCCCAAGGAGGAGAAGCCCGAAT
>TRINITY_DN69473_c0_g1
CCCGCGAGTAGATGTTGACCAGGTTCTTTTGTGGGTTGAGATTAACAGTAAGCTTGCCCTCGGTGCCGATAATTTCGGTCACGTCTTCCTGACCGTGCGTCATCATGCGCGAGGCATAATAGTGGGCAATTCTTCCATCCCAGAACTCGACAATGCCTACTGCATTGTCATAGTCTTTGTGCTGTTTGAGGCCGGGTAGGATTGCAACAACGCCATTTGCGGAAATCGATTTCGGAACCACCTTCGATCCGAAATACCAAAGTGTGAGGTCAATGTCGTGGACGGACATGTCAACGAAGACACCACCAGACCAGGCAGCATACTGGACGAAGAAG
>TRINITY_DN59735_c0_g1
ATTTATAGCAAAGTTTAACAGTTATTTCTACCAAAATAAAAATACTGTGCTGTAAAGTTGAAAGCCGTTAGAAAGATATTATTGTGTTCGTCCTATAATATTAAATCAAAGTGTTGGGGAATATTTTTATTGACAAAATAGCCATATAATAATTGGCATAACACCCTATATAATCTGAATGTATGTGCTATAATGCTTCTGGTTTGTATTTGTACCTCTATAACCCTAC
>TRINITY_DN889_c0_g1
GTTTAATCACAAAATCGCCGTCACCGTCCCCACTTCACTTAAGAGCAATCACCGACACATCGCACCACCAGTCCCAAACTCAAACTCAAGCACTGCAATCAATTTATCAGATTTTGAGAGGGAAGGTGGATCGACATGCTAAAGAGAACCTAATTAAGGATGCTAAAATTTTCTACTAGAAGATTGATATTCAGAGGAGGAAAGATAACGGGGTAAATAACCACAAAATTTGAAGCTGTAAACGGAGGAACATATAAAACACATCTTGATTTTCATTCGTGTGATTATTTTCCTTCGCTATATCCAGCATTTTCCATTAATTAATGGCCACCGATTCAACTGTACATACAATCCTAACAAAATATAGTGATTGCAAATTAAAAGCCATATATATTTACAAGTTAAAATGTCGATGTAATTCTTTCTACAGGAGGCCTTCCTTGAAAGGACCAGAATCATGCAAGAGTTTCATAACAAGCTCCACCTGAGAGGATTCACGAACTAAAAAATCTCCTATAGCATTCCTAAATTCTTCATCAATAAGGTAATGGCAGCTATACGTTGTCACAGGAAGATATCCACGCTCAATCTTATGTTCACCCTGAGCTCCCGCTTCTACTGTTTTCAGATTGAGTTCAATTGCTGCTTCAATTGCCTGTGATCTCAAAACAAAACGTAAATATACTACTATATGTTTCCCTGATATAGCATTATTCTCCAACCATAAAACCAAAGCCTAGCAAAAATGGAAATAGCCATCTAACAATAAGAGAGGGGAAAGTAATGAGAAGGTTGAACCTGGTAATAACATGCTTCAAAATGCAGAAAAGGATAGTAAGTTTGTGGCAGACACCCCCATAGGCGTCCAAACAAAGTATCTCCTCCAATAAGATTTAGGGCACCTGCAACTAGTTCATCTCCGTCTTCAGCAACAATAAGTAGTACCCGATCTCCCATTTTCGATCCCATCTCATGAAAAAATTCCCTTGTAAGGTGAGCAGTACCCCATTTGTTATCGGTCGTGTTCCTGTAAAAAGTGTAGAAGGAATCCCAATGCCTTGCCGTTATTTCATAACCCCGGAGCCGTTTCATAATCAAGTTCTGGGCTGCAACCTTCTTGCGCTCTTGACGTATCTTTTTTCTTTTATTATGCTTCATGTCCATCAAGAAGTCATCAAAAGTTCTGTAGTTACGATTTTTCCAGTGGTACTGCATTCCAATCCTAGGGAGGAAACCATTTTGAGTGAATTTGTGCCACTCGTTTTCAGAGGGAAAAGTAACATGCAGCGATGAAAGGCGAGACTTGGCAGTGAGATCCTTCATAGCAGAGACTACGAAATCAAAAACGTGATCTTTGAAAGAGGTATTGCGAAGTAAGATCCTTGGACCAGTTACAGGGGTGAAGGGGACACAAGATTGTAACTTAGGGTAATAGGCAGATCCATAATTATAATAAGCATTGGCCCATGAATGATCGAAAACAAATTCACCGTATGAATGGGTTTTGAGATAGAGTGGGACAACGCCGACGACGTTGCTGGCTTCATCCTTGGCAATGATGTGGTGTGGGGTCCAACCTTTATCCTTGACGGCAGAACGAGAATCCTCTAAGGTGGATAGAAAAGCATGTGTGAGGAATGGATTGAACTTTTCAGGGCCAGTAGCATCGAGAGCACATGCATCCCATTCGGTGGAGGGAATCTCTGAGATTGAAGATACGAAGGAGACAGTTATAACTTTGTTGGGCAATTCTGTCTGTGTCTGTGTGAGAGTAAAAGTGAGTGGCGTGGAGATGGAGATGGGGTCGCTGCTGCTGCTGCTATTCCGATTGCCAGCACCCCAAAAGAGAGCGTTGATTTTAATTCCCATATGTCTCTCCCATAAAGATGAAGATGATTTCGATTTCGATTTCGATTTGCGACCAGCAAGCGGCAACCTCACTACCGCCACTGCCACTGCTGCTGCCATCCCAAACTTCTCTGGCTGGCAGGGAGGATGGAGCGGACACTCATTTGCCACGTTGCATTGCAAACTTATATCGGAGGATAGTTTTTTTTTCTGACAATATATCGG
>TRINITY_DN889_c0_g2
AAGTGTAGAAGGAATCCCAATGCCTTGCCTTCCAACACAAAAACTCAATATGTAAGTAATTAGATTTAGAAAGCCAATAGAAAGAATCAAAACCTAAGGGCCTCTTTAGTTTCGTTTCATAGTTTCCTACTTTCCTATATAATTCTTTACAAATTGAAAGCAATGTGGCAATTTTTCATACACATAAAGCAAAATACCGTTATTTCATAACCCCGGAGCCGTTTC
>TRINITY_DN56141_c0_g3
GTCGGATTAAAACAATTTATATTCAAACATAGCACATAATCAAGGAAGACAAGGTGATACCCACTATCACCGAATAGAAATAAGTTATATGAAGAAAGAAAACAAACTACCAGAAACGGATGAACAATATAATATCTGCTTCGCATCATTCTGGACCACTCAATCAAAAGATTAAGCATTAGTGTTTCTTTACTATATAAATATCATCACAACAATTTTCTCTAGTCTGTATTTTAATAATAAAAAAACCTTTTAGATAAACCACTGTAATGATTC
>TRINITY_DN32021_c1_g1
GACACTGGAAACCAAGGGCATGAGTTTTTCATTTGCCAAGTTTGGATTCTCTCCGGTAACTGAACAGTGCCAGTAGGAGAGACAGACTCGACAAATAAAATAATAATATTTTATTGGACGAAGTCTTTTTCCCTCCTACTGCTGTGCAAAGGTAATCCCTTCATCTCAACAAGCTTCATTGCAATAATAATCTCACAAAAAAACAC
>TRINITY_DN19308_c0_g3
GCCAAGAGAAAAAAATCAGGATAAAACAAAACCCCTTGAAGATGAAAAAAAAAAGTTTAAACTTGAAGTTATTGCATAAGATCTTCAAAGAAGAGAAGTAATTGCACATGAAAATTTATAGATATTCCATGCAATGTTGAAATTATAGCAAGCAGTAGCTACTTAAGAGTACCACATTGTTCACCAGAAGAAGTCATATGTGCATATCTAGTTAAGGAAGTCCATATATGTGTCTAGAGAAACACAATTCAGCAAAATAAATAAATAGTCGTATATCAACAATTTACAAAATAACCAAGGCCATTATGCAAGTCACTGCCTAATTAAGCATGGTGAGTGTGAAAAATAAAATTCAGCAAGCAAATATTTACGGCATGCCTCAGACCTGTACATGACACTCTTGTACAAGGCTACAAGCACAAGCTTACAACCACATATTGACTCCCAAATAATTGCCGACAGATACAACAAGAAAATACAGAATGTAAATTCAGATTGAAGACAGTTGTCATGTTTCTTGAAGCAGATTTTGACAAGATTTGACTTAAAGCTTCAATTGATAAATTTTAATAGGAAATGTATGAAGAATATTACATTTGGTAAAGCTTGACTAGTGAATCAAATTAATAATAATAAAAAACAAAAATGACCAACTTAATCTTACCAGAATTCTTC
>TRINITY_DN60711_c0_g2
TAATTAAGTTTCCAGTAATTATTATTATATTATATAACATGTGTCATTTAATGATATACAGGGAGCAGAGTCAGTTGAAATGCTGGAAACTACATTATACAAAACTGAAATTACTCATCGATTGAAAAGACCACTGCATTGTCCTTCTTAAAGTTGTGTGTGGTGTGATCAACCACATTTGTATTGTTCAGTTCAAGATTGTAAAAGTCCATTGTATCAGACTTAAATAGAGGGCCAGCATGCCATGTCCCGCGATTAAGCTTAAGAAATTTGGAACCTGAAACCTTGAAAACTTGAACATCCTCAATGGCAGGAGGCACATAAAAATGACCAGAACGTGACTGCACAACCTTCTTGCCTGTGATTTCATTTGAATCAACAATGGATGGCTTAGCTATTCCAAGATACCAAACATGACCACCAATGGACCCAAGGCACTGAGTCACACTTGCATGATGTGTAATATTAGAAAACTGAAGCGGTCGATTCTCAAGATGCATTATGTAGAACCTGGGAGTTCCTTGACTAAGGTCAAGTTGAGCGTCATGGGGACCGAACTCATCGCCGTCCGGCGAAGCCTCGATGACCTGGCCGTAGTCTTTGAAGGATGACGGTGTTGCTTCGATTGGTTTTAGCGTCACCACCTTCACGCTTTCCATTTGTGATTAGATGATGATGCTAGCTATCCCAG
>TRINITY_DN19308_c0_g1
TCAACAGCAAGCACATCACAGCACACTACAGCTAAACTGAATTAACAACTTCCATTCCATGGAACTCGACCTCCGTTCCTTCCTTCCCTCACTCGCCGACGCCGACGATGCCGACGACGACACTCCTCACCGTACAATCGACGAAATTCTCAACGACTGCGACACATCCTCATCTTCATCATCACCCTCTCCTCCTTCCTCTCCCTCTCATCTCCCCCAAACCAAACCCACCCACTTTCCCCAACCCCAACCCGTTTCCACTTCCCGGGTTAAATTAACCGAATCCACTGACCCGGTCCGACCTCCACGCCCTTTCTCCTCTCTCTTAGGTCGTGTTAGACCTAATGCAAAGCCTGGCGCGGCTCTTGCTGCTGCCGCGGCTGCTTCCAGATCCGTCCCGACGCCGCATGCGGCGGCGATCATGTCCCGGAGGAAAATTGAGGCTTTGAATAGAACCGATTCGGGTTCAATTGCTGCTTCTGGTGATGATGATATTTCCGATGTTTCTTCTAAAGGTGGTGAATTGGAAGGAAAATTGGACTCCTTAGAAAGGAAATTGGAGAGTTTTGATGATAAGGTTGGGGGTAGTGAGAGTGTTTCTTCTGTTGATGCAGAGATTGTTGTTACTGAAGTGGATGAGTTGAAGAAGAAAGATGATAGTGCCGATGTTCAGGTGAGGAATGATTCTTCTATTGTTGGTGAGAAGAGAGATTTAGATGAATGTTCTGTTAGTCCCTCATTGAATGAGGTTGAAAATGGCCATGATCTTGAGGTTGGTGTGAATTCTTCAACATTTGATGGTGATCATGGTTTTGGTGAAAAAACTAGTCTTTGTAATGTTGATGTTGGTGATGATGGTTTTAGTGAAAAAACTAGTCTTTATAATGTTGATGATGATGATAAGGGAATTATTACTGAAACAGAAGCATTAGTGAATGATGATGGTGATGCTGTGGAAGGTATTAGGAATGAGGTGACTGATGGCGGAGGTGGGGATGATGGTAGTTCAATAGGTGATGTTTCTGAACTAGTGGAGGAGAAACTTGAGGAATTGGAAAGTAAAATGGCTGCTAATAGGGCAGAGGAAAAACTAGAGTCTCCAAAGAAGCCACTTGATGTGGCCGAGGAATTGGAGAAGAAGAATGCTTCAACTGGTTTGCATTTGGAAGAGGGTGCTGCTGCACAGCCAATGAGGCTTGAGGGTGTTCGAAGAGGGTCCATTACATTGGGATATTTTGATGTTGAAGCTGATAATGCTGTAACAAGAGTCATTTCATCACAAAATTTCAGGCGTGAGCACGGTTCTGCTCAAGTCTTGGCTGTTCATGCTAATTACATTGCAGTGGGAATGACAAAAGGACTCATTGTTGTAGTGCCTAGTAAATATTCCATTCATCACGCGGACAACAATGATGGAAAGATGTTGATGCTAGCTGTACAAGGTGATCGATCACATGCTCCAGTGACGTCCATGTCTTTTAATCAGCAAGGAGATCTTCTTTTAGCTGGTTATGGTGATGGTCATGTTACCATTTGGGATGTACAGAAAGGAGTAGTGGTGAAAGTTATTAGTGGAGAGCATACGGCACCAGTAGTGCATGCCTTTTTTCTAGCACAGGATCCTCAAAATACTCGACAATTTAAAGCAGTTACCGGTGATTGTAAGGGTCTGGTTCTCTTACACAGTATCTCAGTGGTCGTTTTGATTAATAGATTCAACATCAAAACCCTGTGTCTTCTTGATGGGCAAAGAACGGGCTTGATGCTATCCGCTTCACCACTCCTTTCTGATGAATTTAGTGGAAGTGCCCCACCTTATTCTCAGGGAAACACCATGGTCTCAACCAGCAGTATAAGTAGCATGATGGGAGGTGTTGTTGGTGGAGATGCAGGTTGGAAACTCTTCAATGAAGGCTCTTCTCTGGTTGAAGAAGGTGTGGTTGTATTTGTCACTCATCAAACTGCTTTGGTGGCACGGCTGAGTCCTTTGGAAGTCTATGCTCAACTCCCTAGGCCAGATGGAATTCGGGAGGGTTCTATGCCATATACTGCATGGAAATACATGGCACAAACTTCCAGTTCTTCTGAAGCTGTTGAAAGAGTTTCATTGCTTGCAATTGCTTGGGAACGGAAAGTTCAGGTTGCAAAATTGGTCAAATCAGAATTAAAAGTATATGGAAAATGGTCTCTTGACAGTGCAGCTATAGGTCTGGCATGGTTGGATGATCAGATGCTGGTAGTTCTCTGTTCAACTGGACAACTGAATCTATTTGCCAAAGATGGAACTGTAATTCACCAAACAAGTTTTGCTGTAGATGGTATTGGAGGAGATGACCTACTTTCTTATCATACTCACTTCATCAATATATTTGGGAACCCTGAGAAAGCTTTTCATAACTCGGTTGCTGTAAGAGGAGCTTCTATTTATATTCTTGGTCCAACGCATCTTATTGTTTCTCGTCTTCTCCCTTGGAAGGAGCGTATCTTGGTTTTGCGGAAATCAGGTGACTGGATGGGTGCCTTGAACATGGCAATGACTCTTTACGATGGCCATGCCCATGGGGTTGTTGATCTACCTAGAACCTTGGATGCTGTACATGAGGCCATAATGCCCTTCTTGGAGGAGTTGCTTACATCATATGTTGATGAAGTGTTCTCCTATATTTCAGTGGCTTTCTGCAACCAAATTGGAAAACTAGATCAATCCAATGATTTAAATAATAGAAGCAATTCAGTGCATTCTGAGATTAAGGAGCAATACACCCGTGTTGGAGGAGTTGCTGTTGAATTTTGTTGTCATATCAAACGGACTGACATCCTTTTTGATAAAATTTTCGCCAAGTTCATGGATGTTCAGGTTCAACAGAGAGAAACATTTTTGGAGCTTCTGGAGCCATATATTCTGAAGGACATGCTTGGATCTCTACCTCCGGAGATTATGCAAGAACTGGTAGAGTATTATAGCACCAAAGGGTGGCTACAGCGGGTTGAGCAATGTGTACTTCACATGGATATTTCATCCTTGGATTTTAATCAGGTTGTCAGATTATGCCGAGAGCATGGACTGCATAGTGCCCTGGTATATCTTTTTAATAAAGGATTAGATGATTTTAGGGCACCTCTGGAGGAGCTCTTTGCAGTCCTACAAAAAAGCCAAAAGGAAAATGCTACTGCACTTGGGTATAGAATGCTGGTTTATCTCAAGTACTGCTTTACAGGTCTTGCCTTTCCACCAGGCCGTGGAACTATTCCTCCTACACGCTTGCAATCTCTTAGAAAAGAACTTGTCGAGTTTTTGTTAGAGGATTCCAGTGCTCTGAAATCCCGGAGAGTTTCAGATGCTGTGTCCAGACGGCCATACCTGAATCTATATCTTCTCTTAGAGTTAGACACTGAAGCTACATTGGATGTCCTCAGATGTGCTTTCATGGAAGATGAAATTTCAAATGCTCGCTCATCTTCACTGGATTCAGCCAATAGACCCATTGAAGAAGCAACAAAAGAAAATGATAATGTCACTGAAACTCTTAATACTTTGGTTCAGAATACGGTTGACGCACTCATTCAAATAATTGATATGAATGTTGTTCCAACAGATACAACCTCTAGTAGTGTTGATGATGGATTGACAAAAGAGTGGCCTTTGAAGGACATAGGTCATCTGTTTGAGTTCATTGCATATTATGTTTCTCTCCAAAGGGCTAAACTTTCAAAGGGTGTGCTGTCTCAAATATTGGAGTATTTGACATCGGATAGTAACTTTTCAACTAATGTTTCTGCTCATAGTTCAACTCCAAAAAATAGAGAGAAGCAGGTGCTTGCACTTCTGGAAGTAGTTCCTGAGTCAGACTGGGATGCATCATTTGTGCTAGACCTATGTGAGAAATCCAAATATCACCAGGTTTGTGGATTGATTCATTCCATCAGACATGAGTATGTGGCTGCATTGGATAGTTATATGAAAGATGTAGATGAGCCTGTTCATGCCTTCTCCTTTATCAACAAAGCATTCTCACAGTTCACTGACAATGACCATGCTGCTATTCGATCAGCAGTCATATCACGAATTCCTGAGCTGGTTGAGCTAAGCAGGGAAGGTGCATTCCATATGGTTATCAGTCATTTTAGTGATGAAAGTTCCCGTATCATCACCGAACTTCATTCTCATCCAAAAAGTCTTTTCCTTTATTTAAAGACACTCATTGAACTTCACTTATTCGGCACCCTAGACTTGTCTAATTTGAGAAAGGATGATATTATGAATCTTCCTAATGGAAAGCAGGTTAAGGATCCCCAGCAAGGAGTCCGTGATTACTTAGAAAATATATCCAATTTCCCCAAGCACATGCGTGAGAATCCTCTTAATGTGCCTGATGATCTTATTGAGCTTTACCTAGAGCTGTTATGTCAGTATGAACGAGGTTCAGTTCTCAAGTTTCTGGAAATGTTTGATAGCTATCGAGTGGAACATTGTTTACGACTGTGCCAAGAATATGGCATTATAGATGCTGCCGCGTTCTTATTAGAAAGGGTTGGTGATGTTGGTAGTGCTCTTTTGCTTACACTTTCTGATCTGAATGATAAATTTGTTGAGCTTGATGCTGCTGTGGAAGCTGTAGTTTTGAACCATCCTAAGGTCGGTTCCTCCCACATGAAAGTATTCAACACTGTTTTAAGAACAAAAGAGGTGAATGAACTTCAGAATTTATTGCATGCCTGTATTGGTCTGTGTCAACGGAACACCCCTCGTCTAAATCCTGAGGAGTCAGAGGCACATTGGTTTAAGTTACTTGACTCGTTTTGTGACCCATTGATAGATTCATACGTTGTAGAGAGAACAAATGAAAGAAAAAATTATTTTGGTGTGCTATCTGGCTTAGCAGATTCACAACTGGACAAAGACACCTATAAAAGCAGTTGGAAAATTTCGAAGTCCAGGAATGGTCATATCTTGAGAAAATTGCTATCCCAGTTTGTTAAAGAGATTGTTGAGGGAATGATAGGTTTTGTTCACCTTCCAGCTATCATGTCCAAACTCTTGTCTGATAATGGTAGTCAAGAATTTGGGTATTTCAAACATACCATATTGGGTATGCTGGGAATATATGGCTTTGAAAGAAGAATTCTGGATGCTGCCAAATCCTTGATAGAGGATGATACATTTTATACCATGAGCTTACTCAAGAAAGGGGCCTCTCATGGATTCGCACCCAGGAATTCAGTGTGCTGTATTTGTAATTGCCTCCTTACAAAGAATTCGGTTACCTCTGGAATTCGAATTTTCAACTGTGGCCATGCAATTCATCTCCAATGCGAAGGCTCAGATGTCGAGTCATCAAGTAAAGGATCTTCATCTGGATGCCCTGTATGTCTGCCGAACCAGAAATCCCAAAAATCTAGAAACAAATCAATCATTACAGAGAATGGCCTGGTCAATAATAAATTCTCATCAAAACGCCAATACCCTCATGGAAGTGTCATTCATCCGCATGACAGTGATTTATCAGAGAATATGAATGGACAGCAACAGATATCACGGTTTGAGATCTTGAGCAGCTTGCAGAAAAATCAGAGATTTATGCAAATAGAAAAGTTGCCTCCATTGAGGCTTGCTCCACCTGCTGTGTACCATGAAAAGGTAAGTAAAGTGCAACACTATCTGACCGGCGAAAGTAGCAGTAGTTCCACAGTTATAGAGAAACAAAGTAGACACAAGCAGAACCGGGAGTTGAGAGTTAAAGGTTCATCAATTCGTTTTCCTTTGAAATCGAGTATATTTGGTAAGTAATGTTATTCAAGAAAGTTTTGGTTCTCTTTAGTAGTGCTCAACTCTAACACAAGGGAGACACATCTTATGCAGGCAAAGAAAAGACAAATAAGCGGTGACTAACTAGTATTTTATAAGAAGAGAACTTTGTAGGTGAGAGAAGATCAAGCACTAACAACTAACTGTACAGGCTAACAGAAGATGTCATACCTATCAGGCTTTTGATGTGTGTCAAGCCATTATTATTCTTTTGTATCTTATTCTACTTTTTGTACATGTTACCAACTGTTGTACATAATGTGTACAATAGAAACCATTTAGTGAGTTTAAGATATTCCAATCATGTGATGAGGAAGCCTTTTATGCCTCTTTTCTTTCCTTTATTTTTATCTCACTCCAATTATGTATAAGGAGTCTCACTTAGAGTACTAAGGAACTCCTCGGTAATTATTACTAAATAGACATAATAGTCATTTCCCCATCAATGAAAAAATTCGGTAAC
>TRINITY_DN4090_c0_g1
ATTCCATGCACAACTCAGCAACATTAAATTGAGACTTAAGACCCAACAACCGAACACACATTGATAATTTTGAGTCTGTAGATCCTTCAAATATGGGTTTATTTGTCTCACTCAAATACATGTAAAACCTTTGAGCTTCCTCATTTGGAACTTCGTCAGCATCTGGTTCTTCAAAATCCAAATTTACTCCAACAGCTTCAGATATCATTCCCTGATAAACATCTAACGGTTGTATTCCCCATCCTTCAGATGTCGTAGTCGCTGGATAACTACTTGATGTGTGATCTACTACTTCAACCGGAACATTAACCGCAGGAACTGCAGCTACCCCTGGCGCTCCTTCCCCGTGACGACTCCATGTCCAATAATTTGGCCTAAACCCATTATTGTACAAATGAAGTCTAACTTCATGTTCATTTTTTATAGCTCCAAATGAACATTTCAAGCACGGACATCTAATACTGCCTTGTCGCCCAAATTCTTCATGATCAATGTACTTAGCACAAAAACTAAACTCTTCTACTCCTTCTACAAAACGTCGTTTTACACCAGTTCTTCCAGGATACAATCGATCATACATCCAACTACGATCCATTTTCATGAACTACGTATACTACACGTAGTGAAGAGAAGGCACTGGCTTGAAGCTTATCCTGAACTCAAGCAGAGAGGAAAAAGGAGGAACCCAAACAATACCTTGAAGAAATTTTCCAATGAGAGCAGAAGACAATTCGTAGGGAGGAAGCGCTACAATTCAAAAAGAGATTTAGTAGAGAATGAGAGAATTTGGAGAGAGTAAAAGAGAAATTTTAAGAAGAGAATGAGAGGATTGTTAGAAGTGTGAAGAATGAGAAGTGGGGAATGGATATATATAGGAAAACAGAGCCAACGGTCAAAAGGTAATATCCGCCGCAAAGACCCGTTGCGGCGGATTTTTGGTCTTTGCGGCGGATTTTGAAATTTAGTATCCGCGGGTTTTTTTTAAACGGAGATTTGCGGCGGATTCTGGGTCTTTGCGACGGATAGTTCAAATTAAAATACCGCGCCTTTTTTTAAAAAACACCAAAATATCCGCCGCAAAAACCCACAATCCGCCGCAAATACCAAAAACATCCGCCGCAAATACCCAATATCCGCCGCAAATACCCAAATATCCGCCGCAAATAACCAACATCAATATTCACTGTTTAGTTAGTGTTGCCAAGATCTTGACCGTTAATTAGTATCGACACTAATCACTATTGACTATTCAACAATCACGCAACACTATTTAGTGTCGGCAAGATCTTGATCGTTAATTAGTGTCGACACTAATCACTATTGACTATTTAGTGTCGGCAAGATCTTGACCGTTAATTAGTGTCGGATATGTTGTTGTATTATTATGAGTATTATGGTTTTTTATTATTTTTTATCATTTATATATTTAATGTCTGCTACCCCTAAACAGAGACCTACGCCATTATCTTGATATGACACTCTCTTGAGCATTGTCGGCAGCAGCTCCATTACAGTGGCGTATGTCTCCATTTCTTTGATGAACGCATATTTCTGCTTTCTAAATGGGTGATCCAT
>TRINITY_DN69716_c0_g1
CAGTGCCTCTAAAGTTTGCTGGAATTGGTGGTGTTTCAGAATTCCTTGGGTGATTATCTAATCTCACCTTCTCCCTTTACGTTCCTAACAATCAGTTTTGTAATTGATTTAGTTTTTGTTCTAAATGGATCGACAGTCCACTAGCATTGGTTTATAAGTAGTCCGGCCAAAAGATAAAATTACGCGCTGCTTTAAAAATCAGTTGTCATCATATGCTCTAAATTAAAGTTATTGCTGCGAAGTCAGAGAGTTTTGAAAAATTTCAGTAAAAGATGACAGTCT
>TRINITY_DN4090_c0_g2
GTTAAATTGAGACTTAAGACCCAACAATCGAACACACATTGATAACTTAGAGTCTGTAGATCATTCAGATAATGGTTTATTTGTCTCGCTCAAAAACATATAAAACCTCTGAGCTTCCTCGTTTGGAACTTCTTCAGCATCATATTGTGGTTCTTCGAAATCCAAATTTACACCGATAGCATCAGATATGATCCCCTGAACAACATCAAACGGCTGATATCCCGTAGTCGTTGGATTACTACTTGATGTGGAAGCTACGACTGGACTTGACATGGGTTCTTCTACTTGGACAGGAACATTATCAACCGCAGGAACTCCAGCTGCTACCTCACCACGACGGGTCCATATCCAATAATTTGGCTTAAATCCATTATTGTACAAATCAAGTCGAATATCACCTTCCTTTTTTATAGATCGAAACATACATTTGGAGCAAGGACATCTAATTCCACATTGTCGCTAAAATTCTTTTTGATGCTTAGCAAAAAGAACAAACTCTTCGACTCCTTGTACAAAACGTCGCTTCAACCCAGCTCTTCCAGGATACATTCGATCATACATCCAACTACGATCCATTTTTTTGTGTATGTTCCTTATAATATACACAATACAACATATATCATACATGTGTATTAGAACAATACACATTGGTATTGGTATTTTTATGTCTGACCAAATATACAAAGTAAATTAAATAAACTATTAACTATTATTTTTGAACATATATTAATATTTTTATTTTTTAGTAAATGGTAACATA
>TRINITY_DN2933_c3_g1
CCATCTCATCTCACTTGAAAACAGCACACTTAAGAGCAAACAACAAGTGACAGTAATCAAAGACTAATAAGAAACCAATATATGTAAGAAAGCAAAGATCCCTAATGGCCAAATCAAAGATTAATTTCCAATCCTAACAGATTTAGAATCTAAATCTCTAATGCCCAAATCAAACACCCAGCAAAGCCAAAAAAGCAATTTGCGAAACCAAAAATCAAACAAACACCTGGTTGAAAAAACCCCAAAGGGAAATGTA
>TRINITY_DN14536_c0_g2
GGAAGAGAAAAAAATGAATATTCAGCAATGGAGAGAGAGAGAGGAAAATCGTGGAGAGAGAAAGGGAAAGAAACAAAGGACGCGAAGGGGGGGCGCTGGCCGGAGGGGCGACGGCGGCCGTGGCTATGGAGAGGGACGGTGACGGAGAGAGGGAGGATCGGAGGTTTGGCGACGGGGAAAGAGAGGGATGACAATGAGAATGAGTGTTTTTGCTGTGGTTTGCGATGGTGAGAGGGAGGGTTTTTGATGGTGGGGCTTTGGTATTTTGTGGTGGTTGTTGGCGGTTGTGGGGCGGTGCACGGTGGTTGCGCGAAGAGACAGAAGGAGTGTGGTGGTCGTTTGGCCATGAGGGAGGAATGATGGTGATGGTGGCTGATGGTGGTTGAGACGGTGATGGTTGTTGTGAGGGTGGCGGTTTTGGTGGTGGATGGCCGTGAGTTTGTGGTGGCTGTGGGTGGAGGTTTTGGTTGTGGTTGTGGTCTCCTCCAAAATTTCAGTTCCTCTCTCCGCTCCCTACAGTTTTTCAATTGATTCCCCCCATTTTTCTATCAA
>TRINITY_DN16794_c0_g4
TGCTCTTATAGTCTTAGGGCTGTCTTCACTTGATAACTTGAAGTAGGATGCTATAGGAACATTCACAGTCTTAGCATTTACCATGTTGAACCTGTGAATTACTTTTTCAAGATACCCCTTCTGATTTATGATCAGTTTCCCATCTGCTGGATGCCTAGTGATCTCCATTCTCAGTATCTTTCTAGCAGGCCCTAAATCCTTCATATCAAACTCTGTTTGAAGTAGCCCCTTCAATTTTTGAATCTCAGTCATGCTTCTACAAGCGATTAACATATCAACTACATAGAGTAGAAGATATATGAATTCATTTTTCCCAAGGTCCTTGTAGTACACACAGCTATCATAATTGCTTCTCTTGTAATGTATGCTTAGAATAAAGCTATCAAAACGTTTATACCACTGACGTGGTGACTGCTTTAACCCATACAGAGATTTGTTCAGCAGACAGACCCAATCCTCTTTTCCCTTCTCTTCAAAGTCCTCTGGTTGTTTCATAAGAATTCTCTCCTCAAGCTCTCCATGCAAAAAAGCTGTTTTGACATCCATTTGTTCCAAATGTAGGTCAAACTGAGTAACTATAGAGAGAATTACTCTTATGGAACAATGTTTTACAACCGGTGAAAAGATTTCATTATAGTCAATGCCCTCCCTTTGTGTGAATCCTTTTGCTACAAGTCTTGCCTTGTATCTAGGTGGATCATGATTAGTGATGCCCTCTTTTCTTTTGAATATCCACTTGCTCCCCACAAGTTTTTCCCCATTTGGTTTTTGCACCAGTTTCGAGGTATTATTTTTATGCAGGGACTCCATTTCCTCCTCCATGGCAGTTTTCCATTTCTGGTGATCTCTATCTCTCATGGCCTCCTTGAATGAGGTAGGTTCCTCATTTAAGTGTTCAGTTGCAATATTGAGAGCATAGGCTATCATATCTGAGTAGCCAAACCTTTGAGGAGGTTTTACAGTCCTTCTTGTCCTGTCTCTACACAGCATGTAGTCTTGGCTATTGTCTGTTGTCTCATTGTCACTGTCACTGCTAGAGACCTGATCTGGTTGATCTTCATTCCTGTCAACTTGCTCAGTGGAAACATTAGTCCTAAAATTAGGCTCATCATGTTGTAACTCCACCTCAATTTGTGAGGCCGGGGTCTCAACTTGATCACCTTCATTATCAGCACAGATTGTTGTTTCAAACATTTTATTTTCGTGAAATTTAACATCTCTGTTGATAATACACTTCTTGTGTTCAATAGACCAAACTTTAAAACCTTTAACACCTTCAAGATACCCAACAAATATTCCTTTCTTGGCCCTAGGTTCAAGTTTCCCATCATTTACATGATAAGATGCAGGACAACCAAATATTCTTAGTTTGCTATAGTCAGCAGGGCTTCCACTCCACCTTTCTCGTGGAGTTTTAAGCTCTATAGCAGTGGATGGTGACCTGTTTATTAGGTAGGCTGCTGTGTGCACAGCCTCCCCCCAAAACTGTTTTGACAATTTTGAGTGTGATAGCATGCATCTAACCTTTTCTAACAATGTTCTATTCATTCTTTCAGCTAGCCCATTTTGTTGGGGAGTATGCCTAACTGTTTTGTGTCTATGTATACCATGTTCTTGACAAAATTTATTAAACATGTCACCACCAAATTCTAGGCCATTGTCAATTCTTAGGGTTTTAATTTTCCTATCACATTGATTTTCTACTTTAGTCTTCCAATTTACAAAGGTCCTAAATGCTTCATCTTTAGTTTTTAACAAATATACCCAAAACTTTCTACTGTAATCATCTATGAAAGACATAAAGTACCTGTTTCCTCCATGAATAGGAGTCTTTGAAGGTCCCCAGAGGTCTGAATGTATGTAATCCAGCTTGTCCTTAGTTTTGTGCTTGCCTGTTGAAAACTTCACCCTTGTTTACTTACCAAAGATACAGTGTTCACAGAACTCCAGCCCTTTCAGCTTATCACCACATAGCAGATTCAATTTCTCAAGTTCTTTTAGGCCCCTGTCACTTATGTGAGCAAGTCTCTGGTGCCACAGTCTATCTTTGTTGTCATAAGAACTTGCAACACAGTTTTCACCAGTGATAGTCTTCCCCTTGAGAAGATACAAGTTATTCTTCATTCTTGTTCCCTTTAGAATGACTCTTGAACCTTTTGAAACCTTCATTATACCATCCTCTCCTTTGAAGCTATAACCTTGTGATTCCAAAGTTCCAAGAGAAATGAGACTCCTCTTCAAGTCAGGGACATGTCTAACATTAGTTAGGACCCTTATAGTTCTATCAGTGAGTTTCAATCTAATAGATCCAATCCCCGACAACCTTACAAGGTGCATTGTTCC
>TRINITY_DN6447_c0_g1
CCATAGGGAGAGAGGTTACTTACAATTATGAATTATCAAAGTTGATATTTATTTTTTGTCAAAAAAAAGTTGATATTTAATTGCAAAAAATAGCAACTACTAGTATTACTGTATTTCTCTTCTCTTACGCCATGCCTATTGCTCTTCTCACACATGACCCCATTTTGTTGAAGAATTCCACTTTTGTCCCTACTCCCATTTCACAGCATCGCCGCGCATCCCAACGTTCTCATCGTTTACTTTGCTTTTCTTGCTTTCGCTCAGATATGGATACTTCCTCGGGTCAACAAGGTCTTTACCCATTGCACCGTTGTAAAACTCTTCACCTGGTTAGGCATGCCCAAGGATTTCACAATGTTGAAGGAGAGAAGAACCATGAAGCCTACTTATCTTATGATCTTTTTGATGCAAGCCTGACTCCTCTCGGCTGGAAGCAGGTTGATAATCTGAGAAGCCATGTTAACGCAAGCGGTCTTTCCAAAAAAATCGAACTAGTTATTGTTTCCCCGTTGTTAAGGACCATGCAGACAGCAGTTGGATCCTTTGGTGGTGAAGCATACACTGTTGGGCTTGATGCCCCTCCGCTGATGAATGACAGTGCGGCGAATGGCCATCATGCAATTTCCAGTCTGAATTGCCCACCATTTGTAGCTGTAGAGCTTTGCCGAGAGCATCTGGGGGTGCATCCTTGTGATAAGAGAAGAAGCATCACTGAGTACCGAAATATGTTTCCAGCAATTGATTTTTCACTGATAGAGAGTGATGAAGACATTTTGTGGAAACCTGACATTAGAGAGAAGAATGAAGAAGTTGCTGCTAGGGGACTGAAATTTTTGGAATGGTTGTGGACACGTAAAGAAAAGGAGATCGCTGTTGTTTCTCACAGTGGTTTTCTATTTCATACTCTAAGTGCTTTTGGTAATGATTGTCATCCAACTCTGAAGAGTGAGATCTGCACACACTTTGCTAATTGCGAGCTGCGATCAATGGTAATCGTTGATAGAGGTTTGATCGGATCAGATGAGTCCTCTACCAACTATCCTGGCAAAATTCCACACGGCCTTGACCTTCCTAGTGATGTTGCTGACGAGAAACATGCAGGGAATGGGCCGACAAAGTAACTAACTGGAATTCTGTTACATTATAGGAATTTGTTTGGTTATCAAGATGGATGACGACCAGGGGTGTGCAAAAAAAGAAGTAAACCAGAACCATACCGAAAACTTAACTGAATTACTTTGAAAAGTCCATACTGATTTTGTGAAAATCCAATCCATTTAATTCAGTAAAAATATTAGAGTACCGGTAACCTATTTATTTGAACCGGTAAATTACCATTTACTCACTTTCACTTATTATATCACACTTCATATCAGACCAACTCATCGAGACATCTGTCACCGAAAAATGTTCCACTGCCTCTAAATAGATATTGTTTTATCAAGATTTTTTTCATTCCTAT
>TRINITY_DN24012_c0_g1
TGTTGGGGTTAGAGCTTGTAGTTGTAATCGTTGTTTGTACATAAGCATTGCAATAATTTTTTTGTGATATTTTATAGAAGTTATGGACTTGGGCTTGCATGGAGACTTGTTGGTTTAGTTGTACGAAGAGTTTATAATATGGAGGTAGGGTAGTCCAATTGCTAGAAGCAAAGATGTCAAGAAACATTAGGTGAATCTAGAAAGAAGGATTTAGTGGACAATGATTATACTACAAACATGATTTGTGATAGACCAATGTGGTGTCGAGTGATC
>TRINITY_DN15063_c1_g1
CACCAACAGCCGTATGTTTCCTTCTTGAAGTATCACCGGAGTGTCAAACACATTCCCAACACCAACACCCGTATGGCACGTGTTACACAATCCTCGCCAGTTTCCAACTAAAAATTTGTTTTTTATCAGCTCCGTATGGCACGTCTCCATATGGCAAGTGTCAGACAATCCTCACCGGTGTCCAATTAAGAAGTTAGTTTTTAGGTAAAATTACTCTTGGGGTCCCTTAACTTATTTTCAGAATTCAAATAGGTCCCTTATGTTTTGTTTGTAACGAATAGGTCCCTTAAGTCTTAACTTAAAACGTTAGCAACATCAACCTTTTCCGTTTGACTCCGTTTAAAGAAGCAAACATGGCTATTGAAATGCTTATGTGTCTCTTAAATATGCTTATGTGGTCTCTGAATCTTAAGCTGAATCATTATTTTAATAAGTTTGAGTTATAATTTTTAATTAATTTTGATTAAAATTAAAAGAAGACTGAAAAATGCGTTCGTCGTATTCATCTTCATCTTGACCAGATTCCAACAAAGCCACACCAGAAACGTGATCCACTATACGGTGCATGAGATTTATTAGCAGCTTCCAAAGGCGCATCCCTTAACGAGAAACCGATCTACTATAGGGTTTCGTTTTCGATTTCATTATTGAAAAACAACAACGCGTTTTGACAGGGTTCCAAGAGAAGGGGAATCGTTTCAGGAAGAAAATTGTGGGGTACCAAAAGGATGAGAGAGGACATTACATAGGTGTGAATTTGAATTATTAAGATTTAGATTTGGGGGTTATTAAAAGAGGGATTTTGAGCTGTCAAAAAAAAGAGGGATTTGAGGTGTCGCAGATTTCTTGGAGGAATTGACGGCAACGGGATTTGAAGATGAACGCAGAGAGTGGTACTGACAATGTGGGAACGGAGGTGATACTTGCATTCACAATACTATTCGAAACTGGTACAAGTTTTTGATTTTGGAACATTATTTCTGTTGTAGCGTTGATGTTGGGTGTTTCAGTCAAGCTGGGCGTGATTCCTCCTCCACCATTTCAGGGTTTGCAATGTTGATTTTTTTTTTTCCAAATTGAGACAGTGAGGTTAAAGAAGATGATGAATTTTCAGAATTTTTTTAAATAAAATAAAATTAAAAATAACCTGGATTAATATTGGATAAGCCACATGAGCATAAATTGTGACATATTATCAGCACTGTAATGGCCACATGAGCATTTTTTAACGGAGTTAGACAGATACTAACGGAAAAGGATAACGGTGCAATGATTTTAAAACATAAAGGACCTATTCAAAATCTGAAAATAAGTTAAGGGACCCCGGGAGCAATTTTGCTTATTTTTTATCAGCTCGGAATCCTAACTAAGACTAAACTATGACTTGACATGTGAAGGACACGATGCTCTTACGAAAAAACTTATTTTGTTAATGACTAACTTTAAAAAATCAACTCAATAATACAGGTCTCCAACACACTTCATTTGAGATGTTGTTTTCCTCTATTCATCCTTGTACCCCACACATGTATATACGTAGGGGGTGTATCACGTGAGCACGCGATGGCAGATCATCTTCACCATACAACTACATGTGAATGGTTGATATTAATTTCTCTCATGCCCTCAACCAATAAGCTTGATATATGAATATGTATGTGCAAGGGTGTGTACTATATCTCGATGTCCTATAATAAGAACCAACATATCACTCACATCATATCAATATTATTTTATAAGAAATACAACACGCTCTCTAACACCCTTCCGACAAATTCTTTATTATTGAGAAAGTTTCATCCGAGCTTCACAATTTTTGGTGTGGGTCCCACCAAAGAGAAACTGGGACTCACATTATTTAATGGGACTAAATTATTTAATGGGACTCACGTGAATTTCATCCAATAACAGAGTGTTTGGAAAGAGTCTGTTGCTAGCATTGCCTTAATTTTTTAATTCTCTATTCAATTTTTTCTCTCTATACCTAAACCCTATAACTTCTACATGTAAAAGAAAGACAAAACACAAATAAAAGAAAACAGAAAGACAGCTCACTTTCTCACTAGAAGGAACCGATTGCATAAA
>TRINITY_DN979_c0_g1
TTGACTTTGCCGATGTTAGAGCTATAATGGCCAATGCAGGTTCTTCACTTATGGGGATAGGAACTGCAACTGGTATGTATGTTAACTGCTTATGGGGCTACACTGCTGCTCTCAAGTCTGCATCTTCTATTTAACCCCAAATAATTACTCTGAAACCTTTGTGTTGCTTCCTGAAAATTATATATTACGTGTAGTGGGTACTGTGATACTCAAACTATATATTTAGGACTACCATATGGCTTACCTTATGGTGTGCACGTCCACGAGGGAAGGATTGTGGACCCAGAGTTGTTTTAGAGGATAGATGGCATTGCCTTGAAATTATTCTTTTACATAATAAATCCAAACAAAATAATTTAAAGGTTGTAAAATTAACTCTCATGAGTCATGCCACACTTTAAAATTCTGAAGAAGCACACACATTGGTGATGAATATGCTTTAATGATCTTCAATAATAAAATTTTACCTCTTTACACCCCTTTCTGTTAACTTATATTAAAGTATAAATGTATTACCTTTTGATTGGCACACATCTCTTTTTCTTGTGCTGGGAGGGGGGCTCAAAATTGGTCAGCACAACATGGTCGATGGTCACATATATTATTCAAATTTGAAATTTATCTTCTAGCCTCTTTTGTATTGAAGGGAAAACAAGGGCAAGAGATGCTGCATTAAATGCTATC
>TRINITY_DN2811_c2_g1
CTTGATCTTTCTCCCGCGATTGAAGGGTGTTTTTCATTCTCTCTCTCGATTGGATCTCCCTCACTCTCATCTTTCCCAATTCCAGGGTTTCCAATCCTCCAATTCGATTCGCTGCTAGGGTTTCTGTGCTACCAGATCCGTCTTCAATTTCTTCTCTCGAAACCGTTCACTCAGAAAATTCAACATGTTTTGGCGTATGGCTGGCTTGTCTACGGCTTCTCCCGTGGAGACCATTTTGGATAGAGATTTCACTTTGGAGGAACTACTCGATGAGGATGAAATAATTCAAGAGTGCAAAGCTCTTAACAGCCGCCTTATAAATTTTTTGTCTGGAAAAGCACAGGTTGAACAATTGATACGATACATTGTCGAAGAAGCTCCTGAGGATGCTGAAAAGAAGCGGACTTTTAAGTTTCCTTTTATTGCTTGTGAGATATTTACATGTGAAGTTGATAACATTCTTAAAACTCTGGTAGAGGATGAGGAATTGATGAATTTGTTATTCTCCTTTTTGGAGCCAAATCACTCCCATAGTAACCTACTTGCCGGATATTTTAGCAAGGTAGTTGTATGCCTGTTGTTACGCAAGACAGTTCCTTTCATGCAATATGTTCAAGCTCACCAGGAGATTGTAAAGAAACTAGTTGAGTTGATTGGGATTACATCTATCATGGAGGTTTTGATTCGCTTGATTGGTGCGGATGAGCATATGTATGTAAATCATGTGGATGCCTTGCAGTGGATTGAAGACACTGATGTGCTTGAGATGATTGTGGACAAGTTTAGTTCTTCAGATTCTCCAGAAGTGCATGCTAATGCAGCTGAAACGCTCTGTGCCATTACACGAGTTGCTCCAGCCGGGCTTTCTGCCAAAATCTCCAGCCCAGGCTTTATAGGAAGATTATTCCGTCATGCTCTGGAAGACTCTCGGCCAAAATCTGTTCTTGTTAACTCGTTATCTGTATGCATATCTTTGCTAGACCCTAGGAGGATTGGTTTTGGAGCTTATCATTCATATAACCGCCAAATGACTAATGGATCCAACGCAACTGCAAATCCTGAGACTGTTGAAGGCATGCTAGAGAGCCTAGGTGATCTGCTCAAGCTTTTAGATGTTTCTTCTGTCGAAAACATCTTACCAACTACTTTTGGCAAGTTACAACCGCCTCTTGGAAAACATCGTTTGAAGATTGTAGAGTTTTTATCAGTGTTATTAACTGTTGGTAGTGAAGCCGCTGAGAAGAAATTGATCGATTTGGGAGCATTACAAAGAATTATACACTTGTTCTTTGAGTAAGTTCAACAATTTTGTTATCTTGTGCAAGTCATTTGATCTCTCGCTTTGATATGCTGTTTGAATTTCTTAGGTACCCATACAATAACTTTTTGCATCACCATGTGGAAAATATTATAATATCATGCTTGGAGACCAAGGGTTCTTTCCTCCAGGAGCATCTTCTCCGTGATTGTGATTTTGTTGGAAAAATTATTCAAGCAGAAAAGCATGTTACATTGGAAGCTGGTACGAACAAGCCAACAGCACCTGCTGAGGGTAAATCCCCACCCAGGATAGGAAGCATTGGCCACTTGACCCGTATATCTAACAAATTTATCCTGTTAGGGAATAACAACAGTGTGATTGAGGAGCATCTGCAGGGAAATAGTGAATGGACAGATTGGTACATGAATGTTCTATCAAGCCGAAATGCCGTGGAAAATGTCAGTCAATGGGCATGTGGGAGACCGACAGCATTGCATGACAGAAATAGGGATAGTGATGAGGATGATTATCAGGATCGGGACTATGATGTTGCAGCCTTGGCAAATAACTTAAGTCAGGCATTCCGTTATGGCATTTACAATAATGATGACATGGAAGAGGGTCACGGGTCTCTTGAGCGAGATGATGAGGACGTTTATTTTGATGATGAATCTGCAGAAGTTGTTATATCTTCTTTGCGGTTGGGAGATGACCATGAAAGTGGGTCTCTCTTCACAAATTCCAACTGGTTTGCTTTCGAAGAGGATAGAGATCGGGTAGCCAATGAACGGTCAACTGGCTCCCTTGCTTCTCCATCACCTAATGCTGAGGAGGGTGGTAACTATGCCAACGAAAATTATAATGTTACTAGTGGTGGCGAAGATGAGGACTTAGCTGATACCGCTACATCTTCTCCAGAAGCAGAACCAAAATTAGAACCTGGAGGAACTGATAAACCAGTTGAGTGGGTTGAATGGAGGGAGTCTTTAGATGCCGGTGACCCTTCCGAGGTTCTTCCAAATGGAGAACTTGAGACAAAATCAGAGAACAATGAATTTGATGCAGCTGAATCGCCGTCTCCAACATCCAGTGTTACATTAACAAAGGATGAACAGATGGCTACTGTACCATCAGAATCTCTTGACGAACAGACGGCTGCTGCACCATCAGAATCTCTTGATGAGAACCCCAACATTGAAACCTCTGATCCAACTCAAACAGGAAGTGATAATGTAAGTTCGTTGGATGGGACAGTGGCTGAAGTTGAAGGAGACAGTAGCAAGGATACAAAAGATGACAAGAAAGAAATCGAACATGTGAGTAGTTAATGTAAATTTCTATGAATTGACTTGGATGACTAACTAGGCAAAATTGAGCTGGTGGGAAGATACTTTGGAGTATGGCGGGGCAAGAGTATTCAGGACCTCTCTCTGCACGCTGTTTTATTTTTTATAGGAATATTGATTTTTTATCCCCACCTACTTCTGAAGCTAGAAATCCAATGTCTGATGAGGTTTTAGCTCATGCTGTTAGGTGCTACTGGATTCTTCACCTGTTCATATCAATATTTAGCTCGCCTAATATAAAAAAAAATATTTAGCTCGCCAAATT
>TRINITY_DN3980_c0_g1
CACTGTTATACTCGTGGTCGTGGACGCCGAAATTTCTCTTGCTCATTTCGCGCACGCGACCGCACACTCATCTTCTTCGCATCGCTATTGGTCAAACCTCCACGTGTCCACACTTTAACAATGTACCGCCGCACACTGTATCCCATCCCCCATGCGTATATAAACGGTGTCAAAAAGTGTGCGAGAATGGAGAAAGAGATCGCGCGTGCGAAAAAACCAATAAACTGAATTCCCTCTTTGAAAAATGGAGCACAAGGAAGAAGTGTTTGAATTTCTCGGATGCGTTCCTCTTTTACAGAGGCTACCTAGCTCGTCTATAAGGAAGATATCTCAACTTATGGTTGCCAAACACTATGAGCAAGGGGAGTATGTTGCTCGTGAGGGTGAACCGGGGGATGGCATTTACTTCATCTGGGATGGAGAGGCTGAGGTTGTTGGATCTGTTAGTGCTAATGATGAAAATCGTCCAGAGTTCCAATTGAGAAGATATGACTACTTTGGTTATGGTGTGTCAAATACAGTTCACCAGGCAGATGTTGTTGCTTTGTCTAAGCTATCATGTTTAGTGTTGCCCCACGAGCATTCAGCACTGCTATGGCCAAAGTCTATATGGAGCGCAGAAAACTGTTCTGAGACATGCTCCCCGGTGGAGAATATATTGCATTTGGAACCATTAGAGGTAGATATCTTCCGTGGAATTACCCTTCCAGATGCTCCAAGATTTGGAAAGGTGTTTGGGGGACAGATGGTTGGACAGGCACTAGCTGCAGCGTCAAAATCTGTTGACTTTCTTAAGTTAGCTCATAGTTTGCATGCGTATTTTCTTCGTATAGGGGATTTAAACATGCCTATTTTATATCAAGTTCATCGTCTCCGCGATGGAAAGAACTTCGCTCAACGGAGAGTGGATGCAATTCAAAAGGGAAATGTCATATTCACTTTGCTGGCTTCATTTCATAAAGAAGAATCAGGGTTTGACCACCAGGAAGCAGCTATGCCATCTGTCCCTGCTCCAGATGAGCTTCTGCCAATGGAAGAGCTACGAGAGAAGCGTCTTACTGACCCTCGCTTGCCAATAACTTACCGAAACAAAGTGGCTTCATCTCAGTTCATCCCCTGGCCTATAGAGATACGGTTCTGTGGATCTAATAAAATTGCAACAAATCATACAAAATCTCCCCCCAGGTTAGCGTGATCTCTCATGCAATTTTTCACTTTTGCACTGAGCATGTATGCAATATTTTGGGGAGAAATATTTCGAATGGAACAGAATGGTACTTCGATTAGCTTTCCTTTCTCATCCAATCATTTTACAGTTTGAGCTGCTTTGATCTCTAGATACTATCTGCACTTGTTTAAATACTGTATGCAGTTTTAGATACTGGTTTCGAGCAAAGGGAAAACTTTCAGATGATCAGGCCTTGCATAGGTGTGTGGTGGCATATGCTTCTGATCTAATATTTCTTCAAGTAAGTTTAAATCCCCATCGTGAGAAGGGTTTCAGGGCACGTGGTGTTAGTCTCGACCATGCAATGTGGTTTCACCGACCCTTAAAAGCTGATGACTGGGTGCTATTTTCGATCTTAACTCCTAGTGCCTATGAAGCACGTGGCTTTGTCACAGGTGAAATGTTCAATCTGAAGGGTCAGCTTCTTGTAACGTTGATTCAAGAAGGTCTAACCAGGAAAGCTAATCCCGAAAATTCAGCCATCAAATCCAATTTGTGAATTGCTAAAAAATGCACTAGACGTATGGTCCATGCTTCTCATTTTCATTATCTTTCTTTGGTTCTTTGGTTTTTTTCTCATTGGGGTCTGGATGATTTGAAGATTTTGCCCTATGATGCAGAAGTAAGCTTAACCCAGAGAAGCTAGCGCCTTTGTTCGGGGCCTCTTCTCTTAACCAAGTGATCGAATGTTCGATTCTTTGAAATGGAATGGCAACGCGAAGTAGCAATTTTCTCTTAATTGACCAGCCTGGGGCAAAGTTGTTAGTTGCACACTTGCCACCATTTTTTAAGAATATATAAGCTTGATTAGGATAATTTATTTATTCAAACGCTGCCAAAATAAAATTTATCAGACCCCATATTGTTTTATTAATTCTTATTCGTTACTAGAGAATAAAATGTTACAATTGGATGATATTCTTAGAATGTTTGTCCAAGTCCAGCACTATGG
>TRINITY_DN46641_c3_g1
GGCCATTAGGTTTTTTATTTACTATAATTAAAACAGTACTTAATTCCATGTAATGTTTTAACTAAATACCCTATAATTAGTATGTACCCATAACAAACTTCGTAATAATAATAATAATAATAATAATTCAGCCATCACTATTTCCATAAATCAATTGGACAGCTTGAGTTTGATGTTGAAGCATTTTCAGGCACAATATCTTGTCTCTCCAAATTTCTGAATTGCAGTGCATTGCTATTCTCAGTCCCATGAAACATGTTGTTGTTGTTGTTGTTGACTATGTTATTGTCTTTAGATCCATCTTCTTGACTAAGTTGTGAAGCAACAAACTTATCAAGAACTCTCCAATCAGTAACTTGTTCATTAGAACTATTACCAAACATTGCATGAAAATTTTGTTGTTGTTGAACTTGTTCTTCTTGTAAGAGTGATGATGATGATGAAGGAAGCATAGTAGTTGCATTATGGTTTACATGATCTAAAGTACCATATGTTGAAATAATGGGATTAGATTGAAGTAGCTTTGGAGACTCAAGAAGTGGTAGTTGGAGAAAATGTTGGTATGGTAAATTATGTTCTAGTTCTTTCTTGCATGGATTATTATAGGGTAGTTGGTAGACTAAATTTGATTGAGAGGTTTGTTGTTTTGGTGAGTCTAAGTCTTGTTGCATGAATGAAACTTGGTCATCATACCAATAAGGAGAATCATGTTCACTCATTTTACGTACGGTTGTTACTCTTTTCTTGAATACTCTACATACAACCCATCCTTCTTCCTGTGGTGCACCATTTTCATCAGTTTCAAGCCGATACTCATGCATAATCCAATCAGATTTTTGTCCATTTGGAGCTCGACCTTTATAAAACACCAATGTCTTTCTCATCCCTATTAGGTCATGCTTAGAATATATTGCCTTGTCTCTTCCTGTAGCTTTCCAAAATCCTGCAGCAGTTGCTCTATTTGTTCTAGTTCCTGTTGGATACTTCTTATCTTTATGGCTAAAGAAATACCATTCATTTTGTTCTTCTGATCCTATTCTGCATAGTTCTTGAAGATCCCATGGTTCAATTTTGTAAAGGTCAACATCTTTTATGACATCAAGGTCAATCCTTCTTGAAGCAACTTTCTTCCTAAGGTAGTAATCAACAAGTTCCTCATCAGTGGGATGGAACCTAAAACCTGGGGGAACATGAGAAAATGTATCCATATTCTCCCTCTTTTATCACTC
>TRINITY_DN3778_c0_g1
GCCCGATGGAAGGCGCTCATTTGCAGACCCGGAGATTATTACAGGTTTATCTTCTTTTTCTCTTTTTGTGCTTAAGCAAAGCTAGGAAGATTGTTCCATTCCCTAGTCTAGGTCGGGTAGAAGGTCCAAACATGTTGTTCCTTTACTACTCAATAATATTGCAAGTTATATAACAGGTAGGATTCATGTTATATCAACTTCTAAGTGTTACCAAGTAAGACAGAGTTATGTGCCATTGAAACATGAAGCCTACAATGCTGATAATCGAACACACTGACCTACTAAAAAACATGGGAGTTCATAAGGAATTATAGAATGTCTACGCCACATGGGCTAAGTTAAATATCGTAATTTAAACCAAGGCAATGCTGCTATCTCCGCCAGGGGGTTTGCGCGCACCTCGAACAAGCTCTTTAACTTCTGCATTTCCTTCAGCAAATATGTTACTGCCGGTCATTTCTCTCAGTTTTGCCCTGCTCAGAGGCTTTTCTGCTGAGCCCGGAGGAATATCTCCATGGAAAATATTATTGCCTGTCAACTCTGCAAACTTCTGGTCATGTATCTTCTTTGATGTCTTCTCAACAGGTGCATCACCGAATAAGATATTACTTTGCCCACCTGCAGGATTAGAAACTTTCACTGATGTTCTCAGATTTCTGGGAAGAGGTTCTCCCATGTCTTTACTTTCCTTTGATTCCAAAGTTCGTGCAGTTGCCACGGAACGGGGCACAATTTCAGGTGGAGGGCCAAATATATCATTTCCAGTGAGCTCCTTGGTCTTGGCATTTGATATTAGCTTATTACTCTTTGCTTCTGAGTCACTTAGCAAAGTCCCACTCAGTTCACGCTGCTTTGCTACCTCAGGTATAGTGGTAGGCTTTTTCGGAGTAACGCTTTCTTCAGTGCTGAATGATATCTGACTAACTCCATTGATTGCTTGCTGATATATGCGTATGCTAGTTCTGTTATTTGAATTTACAGAACCGGCTTCTGATGCAGAATCTTCACCATTGGCTGAAAATATACCACTTCCATTCATCTCTTTCATTTTATAACCTGAGCATGGCTTGCTCATCCCTAGAGTCTGAGCTTCTTCTTCGCTGAGCTGGTCGCCATGGAGAACCTTGCTGATTCTATCAGAAGGCTGGCGAGAGCGATTGGTGGAGGCGGAGAGATTAGCAGCGGAGTCAGGTGGAGGAATTTCCGACCAAGTGAGGAGATCGGAGGTGGAGGCATGTGGATTTCTCACCGGCGTGTTTCCCTGCATTCTCTTCTCTTCTGTGTGTTGAGTTGAGTGTGAGTTTTTCAGCTTTGAAGGTGGGAGATATTAG
>TRINITY_DN46820_c0_g2
CTCTTTCTTTAAAGTATTTAGGGGTCCAAAACTAAATGTATGATCTAACCTAATGCTAGAAATCTCACATGATAAATGTCTTTGTTTTCTTGATTCTGGAGTATAAGGCAATTGTTGAAATGGATCTTCTTCTAATAATGAAATCAGAACTATTAGTCTCATACCGTGTGTGCCCTGAAAGCAAATTTTAAAATGAGAAGACGTTAATAAACAATTAACATGTTTACTTTTAAGTAATCCAATATGG
>TRINITY_DN36500_c0_g1
GGATGTTGCATTGAAGGGGATCAACTAATACTTGTGTATGAGTACATGGAAAACAATAGCCTGGCCTGTGCTTTATTCAGTGAGTTTTTACTCAGCACCGCAACTATTTTATTCATCTTTTGCCTTGTTATTTATTATTTTAGGCTAAAATTCATTTTTCATCCTTTAAGTTATTTATTTATCCCGCTTTGGTTCTTTAACTTTATTTTCTCAGTTTGGTCCCTCAAGTTTCAAATTCGTTACACATAAGTCCTTTTTTGGACATTCCATCCATCTGAGTTAACTGACGATGACGTATCCATTATGTGTTCAATGGCGGCGGATCTTGACAAGATATTTTAAGGTGGCCAACATAGTTAAGTCATATATTCAAACTTAAGTTATATATAATTGAATGATCAAGAAGAAAATGCACATAAATTTAATGTGGATACACATTTGAAGATAAAAAGCACAAAGAGGAGAAGCAAATTACTATAATAAGAAAGTAGCATAAGTGAGCTATTTACACTGTCATCTATTATATTCTGATAGAGAGTTTAATTAGAATATTTTGATAGTAGTATTTTAGTTAGTAGGACTTTTAT
>TRINITY_DN34279_c0_g1
AACCAGATAGTTACTTCCATTCTTTTATCCTATCCCCTTGAGCTTAGTGTAAATACATATCAAGTTAATGTATAAAGATTCAAAATAATCAAATCAACCATAATCAAATCAACCAATTACAGAGACTCTGTCCATGATAATCAAATCAACCATTTACCTCACAAGTAACTTCAAATTAAAATTCCTCATCAACTAAAAACTTATCTTTTACTGACATGATATGAAAAACTTAATTTTACGGCTTATGA
>TRINITY_DN50682_c1_g1
AGGAACGCAAACTGGGCCTCGCTGAGAAGAAGATCAGAGTTCAGAGCAAGAAGAGAGAGGAACAGTTCTTGAAATTTCTGAGCAATTAGGGTTTCAGGAAAGCTTTTATACCGATCCGGTTTGTGACCCGTAACCCGGTTCCTTGACCCGCGCGTTGCTACAGTACGCTATCCATTGGGTTCCGCGCAGGAACCATTTTGGCAACCAATTTGGGTTGCTGAGTGTTTTTGGCCATTGTGGGCTGGGCCTGAAAACAGGAAAACTTGTTGTGTGCACC
>TRINITY_DN47679_c0_g1
CAAACAAATCGACATCGAAATGCATGCCTGCTCCCCCGTGTGTGCCACCATCTTGTGAGGAGGCATGGGAATCAAGCATTGCTCCTGCTGCTAGTGGATAGCTATCCAAAAGTGTGCGAATCCCTTTTAGCAATTTCAGCACTAATTCACCAGGTTTTACTGGAAATTCCTCCAACCCCGTTATCTTGCTTATAAACAATTTTCCTTCAACTTCTTCAAACGTAAAGAATCGGCATCCATTTGTGAATGGTATCTTCTTATTTTTCCACTCTAAGTGCCACAACACAGTGGCCATAAGATGGTTGTTCTCCTCGACATCATCCACGAAAATGTGAATATTTGGACCCATTGCATCCATCACGCTTAGCCAAAAGTTTATGATGCTCTCTTGGCCTTCGTAGGCGTTGTAGAAGAGGAGATCCTGGTAGACACAGTTGGGCAAAAGGAATTGTTTCAATCTTTCAGTGTCTTTTTGATTGAAAGCGTGATAGAAATCATGGACAATGTGCATTGGTGAAGGACCTGCTGGGAGGAACTCAGGAGCAACGTCGTCGCTGCCACTGACTTTCCATTTTTCATTTTGGCATTGCTTCGTTAATGGAAACAACGTGGGTTTGGAAACCAAGTTGTTGAAATGTCTATTGTTGTAAAATCGGGCAATGCATGGTAGTTTGTTGTTGGTGGTGTTTTTGATGTTTGAGCTAGTGCGGGCTCTTAATGGAACATAGATTTGGGACAGCGATGCCATGGTCGAGCACAAGCTGCAAAATGCATTTGGAAACTAAGTGGAACTAACCGACTAGCTTGCGGATCCCTATACTTTTTTTTGTTCT
>TRINITY_DN30941_c0_g1
CTGGGCAAGAGCAGATACTTGCAATAGTTGATCTCAGAGGTTTTGGTATAGAAAATGCTGATCTTAGATACTTGACATTCTTGTTTGATGTGTTCTATTATTACTATCCCAAACGATTGGGTCAAGTACTATTTGTGGATGCTCCTTTTGTGTTTAAGCCAATTTGGCGGCTTATCAAGCCCTTGTTAAAATCATATGCTTCTCTGGTACGATTTTGCCCTGCAAAGACTGTTAGGAAGGAATATTTTACAGATGAGACTTTGCCACCAAACCTCAGAGATTGAAAGGGCTTTATATGATTATTTTTGGACAATATGAAAAATTGCAGTGAGGAGCTATATATGTTGGAGATAGAGGAATTATATTAGTGGGTTATAGTAATGAAGTTGTGCTCAGCTCATGTTAAGCTTAAGGGTGGTATCTAGAGGCAACACTGAAGAAAGTTCATATACCCGAAAGACAGG
>TRINITY_DN12833_c1_g1
CCAATTTGTAAGGGAAGGGCTACCAAAGCCTTATAAGCACTATGTTAGGATGTAGAATAAATGGGAATTGAACTAGATAAGAGTTGTTAGAGTCAACTATAGTTGTTATGGCTGTTAAAGTTTGTTATAGTTTGTTAGACTTGGTTGTTAGTTAGGTTATTAGTTGATTGGTGGTTAGAGGAATATCTTGGAGGTGAATTGGATAGAAGAAAACAACTTCTGATTGG
>TRINITY_DN15748_c0_g2
CGTTGCCCCACCGGCCATCACCATCATTTTGCCCCAACACCATCATCGTCCCACCACGTTCATCGTTCCCACAGAATCATCGCTTCTCTGAAACTCTTTTCTTCCATCCCGCCCCAACAATTACGTCTTCCTCCTTTCTCTTCCATCGCTGAAAGTTTTCTTTTCCCTCGTTGTAACAATCACATCTTCCTCGATGCGTCAAGCTGCTTCATCTGCATCCTTGCAGCAGCGAAGGTCGCCGTATTTCTGCATCAAGATTGTTGCAATCTCGCATTAGTTCGCGGTACGGTTTTTATTTTGATATGCCATTGAAATAGTGGTGTCAACGC
>TRINITY_DN13372_c1_g1
GAAAAAACAGAGCATTGGTCAAAAAAAAAAAAACAGAGCAACTCTGTTTTCTACTCTGTTTTCTAAAATGGATTCAAGTTCAACCTCAATCTTTAACTCTTCCACTTCAGAAGAATCCTCCTCCTTCGAAATCGATTATCTTCCCTTCAACGAGAACGACCCGGAGGAGATGCTTCTCTACGGCATGATATCCGGAACCAACAACCTCAACAATCACTACTCTTCTGACACCACCAAGAGGGTGAAGGAAGAGGAAGTGAGTTCGGAAGAGAACGAGACACCGAGGAAGGAGAAGTCGTATCGAGGTGTAAGGAGAAGGCCGTGGGGGAAGTTTGCTGCAGAGATAAGGGATTCAACGAGACATGGAGTGAGAGTATGGTTGGGAACATTTGATAGTGCAGAAGCTGCAGCTTTGGCTTATGATCAAGCTGCTTTTTCCATGAGAGGTTCTTCAGCAATACTCAATTTTCCTGTTGAGATTGTTAAGGAATCGCTTAGTGATATGAATTATGACTCTGAAGAAGGGTGTTCCCCTGTTGTTGCTCTTAAAAGGAAACACACTTTGAGAAGGAAAATTGGAGTTGAAAAGAATAATGAAAGAGATGTTAGAAATTGTACGGATAATGCTGTCGTGTTTGAAGATCTTGGTAGTGATTATTTGGAACAATTGTTGACCTCTTCTGATGGAATTCCTTCTACTTGGTGATCATTCATCAATTCACAATCCAAATTTTATTTCAATTTTCAAGCCAACTTTTATATATGTTGAAGTGTTAATCTCTTATTGCTACTTTCGTCTATTTTTTGTTGTATTTTTTTTATTATTTTTTTTGGCGTATAAAGCCTTGTTCATGTTTGAATGATCACAAATTGGAGATCATTTGAGTCTGTATTATGTTTCTATTTTTGGAGTCCATAGGAGATTTCTTTTTTTTTTTGGCATCAAACGGGGCGGAGCCTCAAAAAAAGATCAATTCGACGGGGGGTTGTTAAACCTATACAATCAGCGAGCACAAGAGCTTCCACACTCGGAGAGCTCTGTTCAAAAAAATCAAATACTCAGTTTGATTACAACTAATGAAAGCTAAGGCATCAGCACACCAATTAGCTTCCCGAAATACATGATAAAAAAAGGAGATTTCTTTCCAACCTTTTTTTCTATGAAAAGATTAATAGATAAGGAATGAAGTGATCTATGTGGGGC
>TRINITY_DN15748_c0_g1
CTGGGCTTCTCTCAAAGTTCTCTTCCATCTCTTCTCTTCCTTTCAGTCGAACCCCACCATCATTGCCCCACCGGCCATCGCCATCATTCTGCCCCAACACCATCATCGCCCCACCACGTTCATCGTTCCCATAGAATCATAGCTTCTCTGAAACTCTTTTTTTCCATCCCGCCCCAACAATTGCGTCTTCATCCTTTCTCTTCCATCGATGAAAGTTTTCTCTTCCCTCACTGTAACAATCACATCTTCCTCGACGCGTCAAGCTGCTTCCTCTGCATCCTTGCAGCAACGAAGGTCGCCGTATTTCCGCATCAAGGTTGCTGCGATCTCGCATTAGTTCGCGGTACAGTTTTTATTTTGATATGCTACTGAAATAGTGGTGTCAATGCTATTGATTTAAATATGAGAGTAAGAAGATGAATCAATTTCTTGCATGAACAGTGTCAATGGAATTTCCAAGTCTAAGTGTTGAATGAATGATGGATTATAGGAACATCTCCTTTGAATATTAGAAGCTGCTCTGATATTGCATTTTTTGAGCATTTGAGGAAGGATCTACTACCATACAAACCTTGTGTGCCAAATTTGGTTGCCTCTGAAGTTAAAAGAGACTATATTGGATTTTAACTGTTTACAATTTAAGGTTGAGAACTTGAATCATCATCACTTTGTTGAACACCTACCAAAGTCTATTTACACAACCAACAAAGATTTATTGGTGGAAAATGTGGAGATGGTATTGTTGTCCAATAACCCAGCTTTCTATGTTAAATTCGTTGCCACCCAGGATATTTCATTGTTTGATTTAGTAGCCATTCAGTTAAGTAGCTACATAGTGGTTTCTATAGGCCATTCTGGATT
>TRINITY_DN67596_c0_g1
ACTGCATGTGGCGGTATCTTCAGAGACTATAGAGCGACCACATTAGGCTGTTTTTCACATCACATTGGATTTCTAATGCTCTTCATGCTACAAGTCTACTGATATTGTCCCTTGGAATCTAGGAAATAGATGACTTAATTGTATAACCTTGACTAGGAAGATGAGTTGTTTGGTCTCTCACATTTATAGGGAGGCGAATCTTTGCGCTAATAAACTAGCTAATTA
>TRINITY_DN28936_c0_g1
ACAAGACCAGCACTTATACATGTGCCTCCGCTAACTATATGATCATATTTTGCCCCTTACCATATACCAGTAGGGGAAGACATTCAGACCATACAAATTACTCAGAGAGGATTTGAGCACAATCCCTTGGAATTACAAGGCTAGACAATCATCACTGCACTAGCACCCTCGTATGGAAACCTCACACCATCACTGCATGGATTTTTTATCTTCTTTATTATCATGTTATGTTTAACTGTACATGTAATGTGAACTCTAAGGGGCCATAGCATATTCTAATTCTCCAATGCGATGAATGGATTACCATATGCTAATAAATGGATTTTCTCAATGAATAATTAGAGTGTTATTTTTGGTTTTGTGCGCAGATATTTTTGGTTTTGCATTAGAATGTTATTTCAAATAAGTCAAATAACTTACCAAAGTAGATTTGTTTTGTACACGACCATTTACCAGACACCAAAGTGAACTCGTTCTCATTTTTCTTATATGATTGAATGATCATTTTAGCAATGTGCGTAGAAAGATTTTGTTAATGGACCCCTCCCTCCTACCAAACGTGTTTACTCCCTGGTAGTTCAAGAGGAAGCACAATAGGAGGCTGGTACCACTTCGAATTCACCAGACTCTCAGTTGGCCTGTGCAACTCACACC
>TRINITY_DN7198_c4_g1
TTGCCTCTGGTCGTCTTCTCCGGCGTACACGCTGTCGTTCGCTCGCCACAACCAGCCGTCGCATCCGTCCCTTTCGCTGACCCTTTAAAACGAATGCTCCGCCGTAAGCCACCACCGCCCTTTCTCTACCACCACCGCAAAACCATCGCCTCCCCTTCGCAACCATCACCACCGTTCCTTTCTTTTTCCTTCGTTCACCATCCCCTACCCCTGTTTTGGTCACGGACGGCATGGAAGTGATAGATGCGAAATTAGGATCCGTGAGAGGAAAAGGAAGTGAGGTGGCAGCGTGAACAAAAACAGAGTGGAAGAGAAGACGGGTGAGAATCAGTAAGGGGGAAATGGAGAATCGTAGGCGAGAGGAGAGGAGAGATCGGCCATGGAGAGAGAGAGAAGAAAATTTTAGGGTTTGAGAAATTTTTTGGGGTAGGCGCCGTGGGAGAAGAGGGGAGTCGAATTTAGGGTTTCCTTTTTGGTTCTAGCTTATATAGTGTAGGGCTCTAAGGGCATTTTTGTCCTTTTACGTTTTTATTTTTTCAGATTCCTATTAACACCCCCCTGTTTACCTCGTACGCCCCCTTCTGAAGCCCATGGTTTTTTTTGAAACGCAGCCCAGCTCACCAAAAACGAGCTGGGCTCACTATTTGCACTCCCATTTTCATAATACAACCATCCTTTTATTTACACCCTTATTTTACTACTACGCCCCCTGTTTCTCCTTTTTTAAATTTCGTTTCTTTCCCCTAAGCGAACTTATGTTTTTTTCACAAACCTTTTCTTCCAAATGATGGATAAATGTTTCCCCGAACAAAAATCAACCCAATTGCGAAAACTCTTGTAACATCCTCAAAAT
>TRINITY_DN47297_c0_g1
ACGGTGGTAGCGACGGCAGCTGTTCTGGCCGACAGTGGTGGATGGTGTTTGGTTGTTGTTGAGTAGCTTTAGGTGGTGGTTTGCGACGGTCAAGAGGAGGTTGCTGGTTCGCCGGTGGTGGCTCGCGGTGGTGCGGCGACGGAAGTGCGGTTGTGGGTTTTTGGACACCCTTTCTTATTCCTCCTTACATTTTTCTCTCTGTTTATTTAATCCCCTTCTCTTGGTTTCTCTTCTAATCTGTTTCCTATTTTTCTGATTTTTCCTCTCCTCCAAAATTCCGTCTCAATCGACT
>TRINITY_DN456_c0_g2
GCCCCCTGCTCTGCCTTTTGGTTTAGTGACAGTTTGGTTCAATTGACCTCCCATCCTCATTCAAGTATTCAAGAAGCTTGTCATCAATTTCAGGGAATATGTACCGAGTAACAGGATTTAATGTAATTGACCTTGCATGGTCATTACCTCCCAAGTTATGAGTACCAAATTGACCGTTTAGTTTGAGGAGATTGATGTTGTTTCTGCCCATAAAATCCTGTGCCATTGTGGTGGTTAGCGGAGGAGGACGCGGAGGTTGTGTCGTCGGAGTTTGTGGGAAAAAGAAGAAAGAAAGTGGAGAATGTGGAATGAAGAATGACGAAGGTGTTTGTTTGGTGAATGAGGAGGGGTTTTGAGGATTGTTTGGTTTTGGATTCAAGGGTTAGGGTTTCGGGAGGGAGTTTGAAATTTGAATAAGGGTTTTGGATTCAAGGGTTAGGGATTGAGTTACTAACCAGTGGTGACGATTGCGTGTTGTTGAAGAATGAAGACTAACGTTGCGATTTGTGTGTGGGTTGATTTGTTTTTTTG
>TRINITY_DN60170_c0_g1
GAATGGCCAACACTCCTTGTATAAATAGAGCCTTGTGCTCACTTCCAAATCAATGAAAACAGAATATGAAATTCTATGAATCAGAGTTAGTTAGACTCTCTAAATTTATCATAGTTATGGCTTCAGTCATTCTTCCTTACCTCCTCAAATCACATAATGACTAACCATTACTATTTGCAGATTTAATGCTTATGCTGATTTAAGTTGTATTTTATTTATTTGTGGTTAACAAATGGGGTATATGACCTTGGGGAGGCCAATGGTGGGCTGAAGTGCATACAGAATGGCCTGGC
>TRINITY_DN17292_c0_g1
GGCTTAGTTTTGGATCTGAAGGCCTCGCAAGATACGGTCAGCGTACTTCGCGAGGAGAGAAGCAGCGAACGTATTGAGAACGGTTCTTGAAGGAGATGCCAAGTGCTGTGCACTTGCCTCCACCAAATCCCTCTTCTATCATCCCTCCGTTAGAAACACGAAAGCTACCTTTGCTCTCACCTGTCAAACCCTAAAGCATCTTCCCATTATCAAAGATGTCTTGGAAGCTGCTTCCATTCTCAACACCAAATGGAAGGATAGACAGAGTAGCGGTAGCGTCTCAGACAACAAGATACGTGCGAGATGGCGACGATGGAGACGCAGAATCATTACAGGAGAAAGTAGCAAGGAAAGCGGTCAGAGGGCTGGAGGGAATAATGCAGGTGGTGGTGGATGTAAAAATTAGGAAATAATAATCAATTTTGTAGAAAAGAATAGATTTGTGTTGCTTATTATGATTTATGATATGGGTTTTCGGTTCAGAATCATCTGCTTCTGTCATTTCTGATAAACAAATTGAGTTATTAGTTTATCGTGTGGTGGCCATTTTTGTTTCTCTCTAATTTGGAATGCAAACTGTATCTGTAGCTTTTTGTAATCATATTTTGTTTTTTCCTTCTTTATATTGCTATGTTTGAAATCCAAATGAAACATGTTTGTTGCATACCCATTTATTATAGAATTAACATGCATTTCTCCTCCGAGGGTGATTGCTTATAGTGAGGTTTATAGATATGCTGCTATTACAGATGGTGGAAGTAATTATGCAATCGGAGAAGTTAGTGAAGTTGAAGAGAGGAAAGAGATATGATCCGAGGAAATCTAAGACATGAGAAAAGCAACAATGGGGTAAAACCCCTCTCTTATTTCCTTTGTCTTTACATATCTTCCTCTCCTTTCTCTGTATCTCTAATCTCTTTTTATTTGCCTTTTCAGTTCCTATTTTCTTTCTAAAAAAATTTGATCAACGAATGACCAAATCATGCAATAATCAACTATTTTGTGGGTTTGCATTTAGAACCATTAAATGGTGGTTTCACACAAGTAAATTATCTCACTGGCTCTTCAATATTCAGGTTCATTCTCACTGGTTCTCTCAGAACCTCTCAATCACTCTTTATATCATCTTCCCCTCTTTGCTATTTTTTCATACCGTAAATCAATCAAGTCATTTATTTAGTTAAATTGAAATAACAATTAAATTAAACTACATTAAGTTAGATGAATTTGGTCAATTGAGTGAAATTACTTAAACATATTTACTATTCAAATTCATTACATTAAGTAAATATATGGGACTTTTGTGAGTTGATTTCCTATTTTCTAACTTTTCTATCTATTTTTTTGCTTCTGGTTTTTCCTCTCACCTATTTGAAAATTTTGGCTTTTTTTAGAGTTTTTTAAAGTTAAATTTGAAAAATGATATTTGTTTGATATTGCAGCTCTCTATGAATTTTGGCTCAAAGGTGATGGT
>TRINITY_DN17292_c0_g2
TGTTCCCTTTTTTTTTGAGCTAAAGTAAAAACCCCTAAACCCTGTGAATGAAGAGGAAGAATAAGGGTGATGGGAATGGCGAAAAAAATGAAGAAAAAGGGGCGAAGTTGAAGGGAGCGGAAAGGTCAGCGTACTTCGCGAGGAGAGAGGCAGCGAAGGTATTGAGAACAGTTCTTGAAGGAGACGCCAAGCGCCGTGCACTTGCCTCCATCAAATCCCTCATATATCATCCCTCCGTTAGAAACAAGAAGGCCACCTTTGCTCTCATCTGTCAAACCCTAAAGCATCTTCCCATTATCAAAGATGTCTTGGAAACTGCTTCTATTCTCAACACCAAATGGAAGAGGCAACAAGAATTGGTTTATATTATTGTCTATGATATCCTTTTCGGCCAGGGAGTGCCACTAGTTGGTGATGCAGAGAAGTACCTAATGCGCCACAAAGGCGCCCTACAGGCAACTCTGAAACAGCTTTTGTCACGGAAAAATGTGAAGACAGTTAAACAGTTGATTGCTCTGGATGAAGTTCCTGACGTTTCTGTACCTCGTTGTGTTCGTGTGAATACACTTAAACTGGATGTTGATTCCGCCTTACTCGAACTTCGGAAGAAATATTCGGTTCAAAAGGATGATTTACTGCCTGACTTGCTGATACTCCCTCCTGGAACTGATTTACACGATCATCCTCTTGTCAAGAACGGAAGCATCTTTATGCAAGGTAAGGCGAGTTGCATGGTGGCACCAGCTCTTAGCCCTGAACCAGGGTGGCAGGTTCTTGATGCATGTGCGGCACCAGGAAACAAAACTATCCACCTTGCTGCTCTAATGAAGAGAAAAGGTAGGATTATCGCATGTGAGCTGAACAGGGAAAGGATCAAGCGTTTGGAAGGCACTATAAAGCTATCCGGGGCTTCTACCATAAAAGTTCTCAATGAGGATTTCTTGAACATAAATCCCAAGGATCCTTCATATTCTAAGGTGAAAGCCATTCTTTTGGACCCTTCCTGCTCTGGTTCTGGTACTACTGCCTCTAGACTAGACCATCTGCTCCCATCTAAAGCAGCAGGTGATATTTAGTTATACCTGTTGTATTGTAGATTTTATCCATCTGGCTATCAACTTCTGTGCAAAGGACCTGCCTCTAAATGAGTTAAAATTTGCCATTGTATATTAAAAAAATGATAGTGAGATCTTAAAAATAAAACTTGATCATTATGGTACACAAATCAAATTCAAATAAATACCGGGACACGGATCAAACTTGCACAAAATATTTTCAGTTTAATGCAACTTAAATATAGTGATTTTCTTTTTAGTTTTTAACTTTTGATTGCATAGGCCAGGATATTGATATGGAAAGATTGAACAAGCTTGCAGCTTTTCAGAGAAAGGCTCTTCAGCACGCATTCCTTTTTCCAGCTGTTGAAAGAATTGTGTACAGTACATGTTCCATCAACCAAATTGAGAATGAAGATGTCGTCATATCTGTTCTGCCCTTAGCCGAGTCGCTTGGATTCCAACTATCAGAGCCCTTCCCCGAGTGGCAGTGTCGTGGCCTTCCTGTATTTGAAGGCTCTGAACACCTGATTCGGACGGATCCTGCCAAGCACGGCGAGGGTTTCTTCATTGCCTTGTTTGCCAGGAATGATGCCAACCCTTTGATGAGGTCAAATAAATGTGATAACAAATGTCTCCACTGTTCCACTGGAAGTAGAAACGTGCGAAGGAAGAAACCTATGTTTATCCACACTAATCTGTTCAGAATGTGGTTTTATGGTCAAAGAAATTGGGGTAATAAAAGAACCGTGTAAGGCAATTATTTTCCCATTTTGGATGTCAGTGTAAAACCCCATTTAGAAATAAGATTAGAATGGCTTTGTATCCAGCTATTTTGCAAAAATTACCTGTGTGATCTTTAAATTATTTTCATTACTTTCATGATGTTTACTTTAAGATGATGTTACGTTTTAGGGGTATGTAAAATGCATCCCAACCCACAAATCCATCACAACTAGATAGTTTTGGATTATACCCGACTCTGTTCCATGTGAAAAATAGACAGCTAAAATTGTCTCAAACAGTAATTCGGATTCGAGTTGGGATGGGTATGAGTTGTTGACTCTTGGAATATCCAACCTGTGAATTGTGAATTGTGC
>TRINITY_DN17292_c0_g3
CTAAAGTACAAATTCTAAGACTACTTATTTGTTGTGTTTTTTTGAAGAAAAAAGGAACGTGTAGCAACCCACAATGTAGAGCAGAAGGGAAAAAAATCGGAAATGAGACAACAACAGATGATGTTTACAAGAGTAATGAGGAGCTAAAGTGGAGAACACCTAGCCATTAGATTCATATCTTAAGTCAGACTTCTTTATATGATCATGTGTAATGTAGCAATAACTCACCTGCCACCCTGGTTCAGGGCTAAGAGC
>TRINITY_DN19035_c0_g1
GGCAGTTTTTGATGCATTCGGGAAGAGTTGTAAAGTTACTCCAACTTAGGTCCAATTCTTTCACATTAGCAAACCACTTGAGACCTATTGCCAAAGATTCATGATCAGAAAGGTTGCTGTTCCAGAGCCAGAGTACTTCAACTCTTGAAGACTGTATTGGGATCTCTTTTTCTTCATCCTTGTCTTGTTTGGACATCTCGACAATGCTACTTGTTGGAAATTGAACAATTCCACAGTTATCTAGATATAATGTTTGAAGACAAGTAAGATCTTGAAATGAAAATGGAAGCTCTTTTAAAGGAGTATCATCCCAGTGAAGCTCTTCTAATTTATGAGTACCAATCCAACAACAATCATGCGAAAGCACTAGTTCTTCTAGAGAAGCAGACTTGATAGGTGGGATACTTCTATGATTGGGACAAAACATGACATCCAGGAGTTTAAGTTTGCCCATCCACCAATCCACCAAGGGTACAAAACTCTCAAGACTACCACAATGTAAAAGGTCCAGATATTCTAGCGAAGGCAACTTCAACGGTAGAAAACTCTTGAGGTTTCTGCAACCAAAAACTGTCAAACTTTTAAGCTTCTCCAACGATCCATCCCTCACAAGTGAAAAACTCTCTAGACTATCACAGTCTGAAAGTGTGAGTTCTTCTAACAAAGGTAATTCGAGTGGTGGAATACTCTTGAGGTTATTGCAAGACACAACTGTCAAACTTTTAAGCTTTCCCAACGATCCATCCATCACGAGTGAAAAACTCTCTAGACTAACACAAGCAAAAAGTGTGAGTTTTTCTAACAAAGGTAATTTGAGTGGTGGAATACTCTTGAGGTTATTGCAAGACACAACTGTCAAACTTTTAAGCTTT
>TRINITY_DN37818_c0_g2
TCTTAATTTGTCTAGTAATCAGTTAGAGGTATCATGTTTGTTTTTGTGTTTTATTATCTCTCATTTGGAATCTTATATAGATATATGCATCTGATGATATGTTAAGATTTTTGTTTTACTTGATGAATGCTTAAAATAGAGATATTTATGGGAGGGATAGAAAGGGTATATGTAGAATCATTTCCGACCACAGATGTACAATGAAATCATTAAAAGAGCTCATTGCTTTTGTTATGTAGCTGTTCAATTATGTCTTTTCTTGTGGTAAGTAAGTGGCTTACGGTCTGATTGGTTAAAATGTGGAGATGGGAAGGGAGATGAGGAATTTAATGAGATATTATGTTTGGTTTAGAGGTGGGGAAGGGAGAGATTTTAATGGAGAGAAGGTTAATTTACATTTCACACCCTTGCCACATATCATAATGTGAGGATATATGACATGAGTCAATGCATCTAAAAGTTTTTAGACACACAGTATCTCCCCTCCAAATCGCTCCAATATTGGGAGGGAGCCAAAATTAATTCCAGAAGAAATTTGCTCCCCTTCACTTGGCTCCTAAACAATGAACCAAACATCCGAGATTTAAAATAATTCCGCCC
>TRINITY_DN37024_c0_g1
TATCATTGCTCTTATTAGTGAGTAGGTTTATTGGGTTGGACTTGCACTTGTAGTAGTTCTACTTGTACACTAATTCTTGATCTAACTATTTATTTAAAAAGGTATTTAGTACTTTTGTATTAGTTCCTTGGATTATAATACATATGATGTTAATCAGTTATCTTTTTATTCAGACTATTACATGAGGGACAGCCTCCTTTTCCTCTTTTTTCACGTATACCCTATAAATAAAATTAGGTAAATAAGATGGCCTACCAAATAGTCTACTGAAAATCATAAACTAGAATTATCTTCAAGGCTGAAAGCAAAGGAAACACCCTAGAAGTGAACGTATGTGGACATGCATGAATAGTCTTTATTGTGGCTTTGTCATCCAATCAATAACACTGTTAACTTTTGTCTCTCTTTTTGCAAAAAAGTTAACCACTATACTTTTAATTTACTTGGAAGGATATTTTTGTGGGCTTCATTTGGTGATCTATATTTTGTTCCTATATTATTAGTCTAATGTTCTCATCTCA
>TRINITY_DN55717_c1_g1
TTTAGGGTCATCAAATTCAAGATATCAAGGGTCATCAATGAGTCAAGCATACCATCCCGCATACTATGAATAAAAAATCATATTAAACTTGCACTAAGGCCTTCATCCAACTTGAACGAAGTTCATATTGCAGTTTATTTTAGGGTCATCGAATTCACGATATCAAGGGTCATTTAATGGGTCAAACTTACCATCTTGCATATTATGA
>TRINITY_DN1074_c0_g1
CTCACTAGACCATGTTAATTGAAAGTTGTATTCTATATGTTCAACTGTTTCCAGTTTTCATTAGAAATCCAAGGGCAATAATTATTCATCCAAGTACAATGCTGGAAAATTACAATTGTAACAGAAGCGTGATCATCCAATAGAAAATGACAATTCTCAACACTGTCTCCAATTGAATGAGGAGCTCAGCAAAGAGTTGTAACTTGTAACTTCACAATATCACTTTAATACACAGTGGTCACTGGTCAGTGGGTAATAGGTACAATAATTCACAGAGGAACAAAGGACTTCAACGTAATTCAAAAGTAACCTGGTTTAAGGGACTCAGATACGACTAGAATCTCTTCCAAATACAAATCTTCTTGTCCAATCTGATACAACCAATACTCTTGTACGCCAGCTCACTTGCTTACTTGCATATACAGAATACCAAAGCCATTGAGTGCTGTGACCCATGGAAACCCAGTCTCCAGGAAGTTCTGCAGCTGCTTGCTCTCCACCCAGAGGAGCAAATTGCCCAAAATGCTTATACCTGAAGGGACGAAATCTATGACGTCCAGACTCTCTAAATCGTCGAGGACCTTCAGGATGCTCCACACACTGATCCATGCGGTTAAAACATCCAGCAAGATATGCACCTTGTTGTGCAGCAACCTGTGCAGTTGCTGGAAGACTCTTCATCTGTGAATCTACATGACTAAGAGCAAGCTTAAACCCTTCTATATCTATATCTTCTTTTTCATTTCCTTGTGAATCTTTCCACAGATGAGTCAGATCAGGAAGGTGTTGGCTCTTCATATAGAGTTCGAATTGCGGATATCTTAAGATGATATCATCCATCACATCATTGAATTCTTCCACAGTTAAGGTACCAGATTTGTCGTTGTCTGCAGCTTCAAAAACGGCCAAGATATCATCCATGATTTTACGTTGATTTACTGAAGAACAATCACCAATAGCATACACGGAATCACATTCCTTCACTTTCAACCATTCATCCGTTGCTAGGACGTTCCTTTTAGTCTGACCAATTTGTTCCATAAAGTCTTTAACAACTGGACGAGTCGCAATTCCAGTGGACCAAACAACCAATCCATGGGGTACAGAGCAAAACTCTCCAGTTGATTTCACTTTTAACGTTATTTCCTTGTCATTAACACTGATAACTCGACACCCTGTTTGAACTTCTATACCATCTCTTCCAAACTTCTCCTCGGCAAATGAACTAATTCTTTCATCAAACGTGTTCAAGATGTGATCTCCTGATTGAATCACTGAAATCTTTACTATATCTTTGACGGATGGATATAATTTGACCAAATCTTCTTGGACAAAGTCATGAAGCTCTGCAGCAAATTCCACACCAGTTGGACCCCCTCCAACAACTATAAAATGCAGATTTGTCTTGCGCTCTTCGTCAGTTAGAGCCGGAAGAACAGCCTTCTCAAAGCAATCTATTACAGACATTCTGATCCTCTGAGCATCCTCTACCTCCTTCAGAAAATGACAATTCTCCGTGACGCCGGGGGTGTTAAATGTATTTACTTGTGCTCCTATTGCTATAACCAAGTAGTCATAGTCCAAAGCAAATTCACCACTTCCCACTAAATTGTTGTCGATAGTAGACCGACATAAAACCTTTTTGTTTGCGGAATCAATCTTCAAACATTCAGCCTCCCAAAACTTAATTTCTCCTTTTCTCTTTTTAATGATGTTACGAACTGGCTCGACAATGCTGCGTGCTTCAACTGTCCCACAAGTAACACTGGGTAACAAAGGAGTGAATGCAAAGTAGTTACGAGGCGAAACAACCTGAACATCATATAGCGATGCATCGAGATCCTTAAGGAAACTGGTACCAGCCCATCCAGTTCCAAGAACCAACACTTTTTTTTTCTTGGACTCATTATTAGGATGATCTATACCAAGAGCAGGAGGTTGATCAGTACCTGATTGTAATTCTGAGTATGACACCAAACCTCCACCACTGAGAGTGCAGAGGAGGATAAACTTGGAGTAGGAAGGGAAGGTGTGGAAAGCGTTGGTGAAGAAGGAAGCAATCTTCATTGATGAAAATTGGAAAGAGATGAAAATTGCACTTTTGTTTTGTTTTGACCAAAAAAAAACTCAAGATTCTTTTTGTACTCAAAAAACTCAACATC
>TRINITY_DN1074_c0_g2
GAAAAGGTAAACAAACTTAGTTTGATGTTTATGCAAATGAGCATAGAAAGAATCACTATAGAGGCTGTAGATTTCAGAGAACATAACACATTTAAATCTCAGGGAAGGAGGCTGTAGATTTCAATAGAGGCTGTAAATATCAATACAAGAGGAGGGGAGTGAAATTCACTCTTCACTTAGAGGAGGGGAGTGTAATTTACCCAAAAAAAAACTTGTAGATTAATCAAATGAAATCACTATACAAAGGTATAGGTACAAGAATTTACAGAGAGAAATATTGTGCCGCAAAGTAACTCTGACTTTGTTTACTTGTTGTTAGTCAAATTAAACTCCACTTGAATCTCTTCCAAATACGAATCTTCTTGTCCAATCTGACACAACCAAATACCTTGTGCGCCAGCTCACTTGCTTGCTTGCATATACAGAATACCAAAGCCATTGAGTACTATGACCAATGGAAACCCAGTCTCCAGGAAGTTCTGCGGCTGCCTGCTCCCCACCCAGTGGAGCAAATTGCCCAAAATGTTTATACCTTTCGATAATAAGCACTCAGTTTCTTACTGATTAGTTGGGGATAAAATCGAGCAGAGTACATTAAAACAAAATATCACCAATTATGTCTTTGATTGAAAATGTTATTAAGACCCAATCAACAACTAATTTTCAACCATACTCATAATGTGTCTTTCGGTTAGATGCATGTCATGGATATGACTGAAAATTAATTTAATGCTCAACAAGGTGTCCAACCAAAAGAGATATGAATATGATTGAAAGATACAGCATGCATGCATGGCTTACCGGAATGGAAGAAACCTATGATGTCCAGATCCTGCAAATCGGCGGGGACCTTCTGGATGCTCTTCAGAATGATCCATGTGGTTAAAGCATCTAGCTAGATATTCACCTTGTTGGGCAGCAACCTGTGCAGTTGCTGGCAGAGTCTTCACCTGTGAATCTGCATGAGAAAGGACCAGCTTAAACCCTTCTAAGTCTATTTCTTTTCTTTCATTTCCTTGTGGGTCCTTCCACAGAACCCTCAAATCAAGTATATGTTTTCCCTTAAGATAATGATCAACTTGAGGATATCTTAAGATGATGTCATCCATCACATCCTGGAATTCTTCGACAGTTAATGTACCGGAGTTATCTTTGTCTGCAGCCTTAAATATGGCCAAGATATCATCCTAGAAACAAAGGTAATGGGTTCATTATGGCATGTACAAATTCAATAGTAATCTACATAATTGTCTAAAGGTGTCAAGTAGTTTACTCCATTTTCACCTCGAAATGAAAACTATAGCAAGCAAGTATATGCAACACAGCAACAGCTCTGTGGAATTTATTTGAAAATAATCAAATGACAGGCATAATGAGCGTAACATCTTCATCGGATCCCATGCAGGATGGTAAGTCCGTATTGATTTTGAAAAGGATGCAGCACCGTGATGTTTAAATAATCTTAGAAGACTAAAAAGAGACTATTAAAGGTTTAAGAGATACCATGATTTTACGTTGATTTATTGAAGAACAATCGCCAGTGGCATAAACATTTTCACATCCCTTCACTTTCAACCATTCATCAGTTGCTAGTACATGCCTTTTAGCCTGACCAACTTCTTCCATAAAGTCCCTTATAACTGGAAGAGTAGCAATGCCAGTGGACCAGACAATCAATCCATGGGGTACAGAGCAAACCTCTCCTGTTGATTTCACCTTCATTGTAATTTCCTTGTCATTAACACCCATGACCCGACATCCTGTTTGTACTTCTACACCATCTCTCGTAAACTTCTGCTCAGCAAATGAACTTATTCTTTCATCAAACATGTTCAAGATGTGATCTCCAGATTGAATTAACGTTATCTTCACTTTATCTTTAACAGATGGATATAATTTGATTAAATCTTCTTGGATAAAATCATGCAGCTCGGCAGCAAATTCAACACCAGTTGGACCTCCTCCAACGACTACAAAATGAAGATTTGTCCTTTGTTCCTCTTCTGATTGACTAGGAAGAACAGCCTTCTCAAAACAATCTATGACAGACAGTCTGATTTTCTGAGCATCCTCAACATCCTTGAGAAAATGACAGCTCTCCTTGACACCAGGTGTGTTAAAAGTATTTACTTGTGCTCCTACTGCTACTACTAAAAAGTCGTAGTCTAGAGAAAATTCACCACTTCCCACTAAATTGTCAATATTAGATCGACAAAAAACCTTTTTGTCTGCAGCATTAATCTTGACACATTCTGCCTCCCAAAATGTTATTTCTCCTTTACTCTTTTTAATCATGTTTCGGACTGGCTCTACAATGCTCCGTGCTTCAACTGTCCCACAAGTGACACTGGGTAACAAGGGAGTAAATGCAAAGTAGTTACGAGGCGAAACAACCTGAACATCATATAATGAAGCATCCAAACTCTTAAGGAAACTGGTAGCAGCCCATCCTGTTCCAAGAACCACCACTTTCTTTTTGGGGGGCTCAGTACTAGTAGTATCAATATTGGGACGTTCAGCTTCAGATTGTGATTCTGAGAGTGCCACCACACCTCCACCACTGATAGTGCAGAGAAGCAGAAGGTTGGAGTGAGAGTTGAGAGCCCTGGGCCCTATTGAAGAAGGAAGCAAACGTCATAACTGAAGATGAAGAAGCACACCAAACCAAACAGCTCCACTCTCAACATCCTATCAACTCCAATACGCAAATGCTTTGACCAATTTAACGTCACGTATGATGCCATCTTGTCACCACTTCATGACTACACATATGAAGAGAAACCGGGTCCATGTCCTATCACC
>TRINITY_DN1074_c0_g3
CAGCAAATGAACTTATTCTTTCATCAAACCTACGACATTGAAGATGACATTTTATCCAAGATGTGAGATCCTATAAAGTCAGGGTTGAGAATTTGAAAGATTCAAACAGCTAGCCAGGCTTGCTTAATGGTTGGCTTTATTTTATGAGATTAGCAATACCAGAAATTAAAGAAAAATGCTAATGGTAGCAGAAAGCATTAATAATTGAAGGCTTAAATTGTGGGGAAGAAAAAGAAATAGCCTACATTTATAAGCTTCCATCAAATATCAATCACAGCTAAATAGGAACAAATATATGAGATAGTAACAGCTGGGTTTGCATCATATAGGTTTCAATTGCCAAGATGTAAAAAAGTTACAAGGAATATATCACCAATACATTCCTTTCTAAATCAAAAAAGTACTTGTGGGAAATGGTTAAAGATTTGGTAGATAACCTAGGTGGTTTTTTATGCTAGGCCAATGGCAAAGAAGCAGACCCTAAAAATCAACCATAAACAGAAGGCAGCATGCATATGAAATCAAGAATGGATTTAGTTTACAATTTTATTTGTCTTTTCTGGTAACATCAACCAAATGATAGTGCTGCTGGTCATTTAATAACAAGCTAATTTCCTGTGGATAAAATAACTATTATAGCAAAAGATTATTACAGTTCTAGGAACACTAGCACAAGACCCGATGAAAGTTTTATAGCTGGCACCAGTAACACAATATATCAATAAACGATTTGGGGAAGGCACCAGAGTTTTAATGTTACCTTTAAATTTTCAAAGCATGGGAAAATAATTGAGACAGTTAATGCTTCCCTTACATGTTCAAGATGTGATCTCCAGATTGA
>TRINITY_DN1294_c1_g1
ATCGCAAACTTCTTAGTCTTAGTCATGGTATTTTCTTTTCCTTCTAAATTTGATCATCCCAAATTTGTTTGTTACTAATTTCAGTTCATTGAAAGAACGATTTTCCCTTCCTTTTAGAACTTGCAGTTTTTGATTGTTTCTATTTGTAATTTGTATTTCTTTTGCCTGATTGAAAAATGGCTAATCGAGATCCTTCTAATCAAATTTATTGTTGTGTTAAACGTTGTGAGTTAGCACAAATCTTCTTCTGCTTATCATTGTTCATTGAGACTTGAGTTCTTTATTTTTTTAAAAACACTATTTGTTGATTTGGAAACTTTCGAGTATGTATTGATTTGGTTCGATCTCTATATTTAGTTTCTGTTAACCGCAACAACTATTAGTTTTGTCGCGGTGTGTATTGTGTTGGTGGACGGGTTTCTGTTGTTCTTTTTCATTGATGTATAGTAATGTACAGTACTGTGCATTTTTTTAGTACATGAATTATTATTATTATTATTATTATTATTTTCACTATAGTGTGAGAATATTATGGAAAGGTCCTT
>TRINITY_DN40672_c0_g2
ATGATCAAATGCCTTGCACAACTGTCTAGGATTGTGCTTTAAGATTGCTGTTGAGCTTGCAAATTTATATTGTTGCATTTTGCAACTGCAAACTGATGCAATTAAGATGATTGTAGACAGTGTGTTGTGAGCCATGTCATGTTTGTTTTAGCAGTTTCATACTAGTCTGCTATTTCCCTTCTTTTGTTCAAGTTGAAGATGTTAGTGTTTCTTTTGGCTGGAAGATGCAAATGTTGAGATTGAATATATGATTCTTATATTGTTGTTAACAGTTACTCCCTCCGGAC
>TRINITY_DN35836_c0_g1
TCCTTTGTAAACTCTGCACTATATAAAGTGCCTCTGTGTATCAGATATTCCATAATACAAATGACAGTTTTATATTCTGATTCCAAATTCTAACATGGTTCTCAGAGCATACTAAGCCACCTCCGTGGCACGGTTTCGTTCCTTTTACTTCTCTCCGCTGCTTCCTCCCGTTTTTTTTTTCCGATGACACAAACACCACCGCCAACGCCACCACCACTGGTGGCGTCCTCTGAAAAACCCCTCCTTTCGTCATTCAACTATAAGATCTCGGTCAAACTCGACGAAACAAATTACCTTGTATGGCTCCAGCAAATCGAACCGGTGTTGCGTGCTCACCGCCTTCACCGGTTCTGCGTCGCTCCGGTGATCCCTCCGCAGTATGCCACTGAAGACGATCGACTAAACAACCGTGAGAATCCCGCGTATACTAACTGGGAATTGCAAGATCAGCTCTTGCTCGCCTGGCTACAGTCGTCTCTCTCGCCGGCGATCTTGCCGTCGGTGATTGGGTGTCGTTACACGTACCAATTGTGGGACAACATCCACACTGCTTTTCAGTCAAAAACACGTGCCCAGGCAAGGCAATTGCGAACTCAACTCAGAACTACCAAGAAGGGGTCGTCCAT
>TRINITY_DN61984_c0_g1
GTTTATACTGCTTGTTTAAGAATTCTTACTTCTTTAAACTGTGAAAAAGAGCTGGAACATCGGGGCCAAAATGTTGTACTCACAGTTTGTTTCGCTGCTGGCCCTCGCTGGCACGGCTTTCGGTGCGCCAAGTGGTGATATCTCGAAGCGTGCGCAGACGGTCTATCTTGCTGGCGATTCGACCATGGCAAAGGCCAATGGTGCCATCACCGGCTGGGGCGTTTTCTTCCCCTACTCAGTCACCCTGACGGTCGTCAACAAAGCCATCGGCGGCCGCAGTGCCCGCTCTTACACGCGCGAAGGCCGCTTCAAAGAAATCATCGACCTCGTCAAAGCCAACGACATCGTCATCATCGAGTTCGGCCACAACGACGGCGGCTCTCTGTCCACCGACAACGGTCGCTCAGACTGCCCCGGCGCGGGATCGGAAACCTGCCAAACGACATACAACGGCGTCGCTGAGACCGTACACACATTCCCTTGGTACCTCACCGAAGCCGGCAAGGCCATTATCGCTAAGGGCGGAAAAGTCATCATGAGCAGCCAGACGCCGAACAATCCGTGGGAGAGCGGTAGTTTTGTGTACACGGATGGCGGCAGGTTTGTTGGGTACGCGAGGGATGTGGCGAAGGCGTTGGGAAGCAATGCTATGTTTGTTGATCACGGTGCTTACACGGCGAACTATTTCAAGAGTATCGGGAAGGCAGCAACAGACAAGCTGTTCCCGCAGGATCATACGCACACGAGCCCAGCGGGTGCGGATGTGGTTGCCAAGACGTTTGTGAAGGGACTGCAGTGTGGTGGTGGAGGCTTTTTGAATGGCTTTGTCAAGAATTCTACGGCGAGCATTCCTGGTACTTGTCTTTAGACAGCAATTGGCTGGTATTCTTTGGTGCGTCTAAAGCGCGAGATCGAGACGGCC
>TRINITY_DN817_c2_g1
GTAAAATAATGTCTTAAGAGAGAGCAAACCGAACGCTCAACCTCAGCGCTCAGCACCGCCGCACCAGCTCCGTTCAGTGTTCTGCCTCAGCTCGTGGTCCAGGGATGCGGCGCTGCTTACGATGATGCGCGGCCTCCTCCTCCCAGATCCTAGCGATGATGCGATGTCCCTCTCTCTCAGTTGCGGCGGCGCCTCCTTCTCTCCGTTCCGGCTCCAGGCTTCAGATCTGAGCGCGATCTCCTAGCTGTCTCCTCTCGCCAGCTCCAGGTTTACTCGTTCCTCTCTTCCTATTTGTTTGCTGATCATCGGATTTCTTCTCATGCTTCAAGCTTCTGCGGATTGGTTCTTAAAACTCTGTTTCCGTAAGTGTCAAGTTGCTCATGAACCAGAAGCTTGAAACTTTGTTTCTAAAACTCTATTCACTTCTCGATTTTAAAACTCTGTTTTCGAATGTTTGTGGTAGCATTTTTAAAACTTCTCCATTTTAAGCTTCAGCGATTAACACCCCGTTGGTTTGGTTTGATTTAGTTGTTCTGCGTTTACGTTTCCTCTTCACTGTACCGGCTCTACATTTTGGTTCTCTGTATTGGGCTTGGTTGCGCCCTCCCTCTGCTTTTTTGTTTTTCAGGTTTAGAGAAATATCACGTTTCAGCACCTCAAATTCTCCTTCTAGCTGATGAGAGAAAACGGAGAGAGCGCTAAGGAAGGGAAAGGCGAAGGAATCAGATTCGACAAAGGAGAGGATGAAGGATGGAATCTTGTTCAACGGAGAACTCGTCAACAGCATAACAAACATCTGAATAGGATGGACATTGCCGGCAACTGGAACGGAAGCAAGGAGACCACAGTGTCGTTCTATTTTTCTGATTTTCCGGCATCTCATGGAGCGAAGGAGATGTTTAGGGCATTCGCACTATATGGCAAGGTGGTGGAGGTAGTCATCCCCCCAAAGACAAACAAGCGGGGGAAGAGGTTTGGCTTCGCTCGATTTACTGATGTCTGTGACCCTACGCTGTTTGCCATTAAACTGGACAATATAATCTTTGGGGCGGACAAAATTCATGTTAACATTCCAAGGTTTGAAAGAGAGAAGTTTGTAGATGGTGGAAAGTACGGCGACAGAGTAGGAGATGCAGGGGTAAAACTCCAGTTGGGGGTGCGCAAGGAATGGCGCCCTGTCACTGAGAGAAAGGTCACTGGTGTAAGAAAATATGCTGAAGTAGTTATTGGCAATTCAGCTGCGGGTGACGTCACTGTAGCATCAAAGCTGCACGATAGAGGTGGTCATGCTGGTGGATTCCGAAGACAAGGACGAGGTGCTTTCAGCAGTGTGAAGAGGGCTGGATATGGAAATCAAATATCAAATTATTCTCGACAGGAACCGAGGATAGTATACTATAGGAAGAAAAATTTGTGCGACGTGTGGGTTAACAATTCTGAAGAGGAGATGGATGCGTATAAGAAGATGTATGTGGCAGAAGTCAAGCATGCCGGTTCTGCTCACTTGGTCCAGGAGTGGTTTAACACGCAAGGATTCTTCTCCATCAAAGTGACTCCACTGGGAGCAAACCTTGCTCTCCTTGAAGAAATGGAGGAAGGAATCGTTCAGGCGCTGATTGAGGATGCAGAGGATTGGGTGCATGAGTATTTTGTGGATATCAGGAAGTGGAGCCCGACGGAGGTTGATAATGAAAGGGTGGTGTGGGTTCGGTGTCATGGTGTTCCGGTTAATGCATGGAACAATGAGTTTTTTTCAGCCGTGGCTCGCAAATTTGGAACGTTCTTGGGAGTGGATGAAAATACGAGAAAGAAAGTGTCCATGGATGTCGCAAGAATTCTGATTCGAACGAAATGCTACGACGTTTTCAATATGGTAGTCTATGCAAGAATCAACGACTTAATGTTCCATGTTAAGGTGTTGGAGGAATGGTGTGGGCCGATGCACTGGGATGGTTTAACTCAGGCGAACGCAGCAGGCAGTTCAGAGAATGACTCTGATAGTGGTAGTGAAAGTGATGAGGGAGACGGGCCACCTTTGTTTGTGAACGATGAACCAGGTGATGATGGTGAGGATACGGCTGAAGAAGACGATGAACATGGGGAAAAGAGAGATGCCGTTTTTGTTGGTGGGGAAACGAAGCAATTTGATGATTATGTACATGGGGAAGGTGAAGCCGCTTTTAAGGAGCCAAATGAGGATCTAAAGGCACGTGAAGAGGAGGAAGTTAATCATTTGTTTGGGTCAAAACTCAATGTGGGCCCAGAGGTGAATAGTGAAATGGGGGGGGACAATGATTTTAATAAGCAGGATGATAGTGGAGGTTACGATGGTGGGAATAAAAAGGATATAATGAATGATCTGGAAGCTAAAAATACGGCGCCTGACTTGGGGAATGACCAAATAATTATTGTGGAAACGGCTACCGTGGATGAAGTAGGTAGAGAAGTAGGTAGAGAAAATAAAGGACAGGTCGGTGGGGTTGACCCAGGCGAAAATCAGGGGAATAAAGAGTCAAATATTGGGGTGGTTAATAGGGAAGCTAAAATAAAGGAGAAATTCAAGGCTAAAGATAATTATGAGTGTGCGTCGAACCAACTAGTGGAAGACAACCAGATTATGGTTGAAGTGGGGCCTACTAGCGATATCTTGGAGGTTGTGGGGGGTGCAGAGGATCGAAGCTCAGGGGTGCACACAGTAGAATTTGGCGTGCAGGATAATGTGGTAGTTGAGTCTGCAGTTGCTCTTCCGAAAATTAAATTCAGTGATCTCTCTAAATCTGGTGGAGAGTTCGATGGGCCTACACTAAGCAACTCTTTTGGGCCTCTCCGGAGAAAGAAAAAGAAAATCCCCAAGAAGAAGGCCAACTCAGATAGTTGTGACACCGGTAGCGAGCCGGAAGTAAATCAAGGGGTGTCAGTAGGAATTGTTAATGACAAGGCTAAGGACTTGATCTCGTCAATGGGTCTCTCAGATGGTTCATGTGGCGACTCGAAAATTCATGTTGTTGCAAAAAATCCTCCAGGCGTGGAACTCTCAGTATCAGTTAGTTGTGACAAGAATGGTGCAGCCATAGGAGAGGTCTCGGTGGGTGACTCTGGGATCCAAATTTGTAATAAAAGGTTCCTGGTTGATCATGAGCTGTCTCTTGCAAATAAGATGTGGAGGTTTGCTAAGGATAACTTGGGTGTTACAGGGAAAAGTCATAATGAGGAGTATGTAGGTAGAATCAGAGCCTTGGAAGCCAGGGATCAGAACGCAAAGGGAAAGAAGGGGAAAAACAATGGTTCTCAATGAAGATTGCAATCTTAAATATAAGAGGGTGGGGGGGCGCTGCAAAAAGGAAGCGCCTGAAAAAGATGTTTATCAAGGAGAACATCGATATGTGTATGATCCAAGAAACTAAAATCTGCGATTTATCTAAGAGGCAGGTTGGTAGTATATGGAGGGACGGTGATTTTGACTGGATGTGCAAAAATGCAAATGGAATGTCAGGAGGGTTGCTAAGTGTATGGAAGTCCGACCTCTTGGAGGTCATGTTCTCCTTCTCTGGTGATCATTTTGTTGGGATTTGTGCCAAAATCAAAGGAAATCTCTGCTATGTGGTGAATGTTTACTCAGCTTGTAATATGGCAGGGAAAAGAAGATTGTGGGACAACTTGAGATACTTAAAAGATGACTTTGAGGTAGGTGATTGGTGCATCGCAGGGGATTTCAATGCAGTTATTTCTAGGACAGAGCGAAGTGGCTGTGCTTCTAGCTTTAGTAACACAGAGGCACGAGAGTTTCTGTCCTTTATGGAGGATATGGAGTTAGTGGATGTGCCGGTGCTGGGGAAGAAGTTTACATGTTTCGGCACTGACGGGAGGGCTAGTAGATTGGATAGATTCTTGTTGTCTGAGGGGTTGATCACTAAGTGGAATGTCAGGGCTCAGTGGGTAGGGGACAGAGACATCTCAGACCACTGCCCCGTCTGGTTGGTTAAATCGGATCTTAATTGGGGACCTAAGCCCTTTAGGTTCAACAACTGCTGGCTTGAACATGAGAATCTTATGCAGTTCATCAAAGATTGTTGGAACTCCTTTCAGCTAAAAGGGAATGCCTCGTTTGTACTAAAAGAAAAGCTGAAATTGCTGAAAGAAAAATTAAAGGTCTGGAATCGCGAGGTGTTTGGGTTTAAAGACTTGCAGATAGACAATATAGTTCGGGACTTGAATGAGGTAGAACGAATCGCATCGGAAGGGGGTGGAGTTGACGACGAACAAAGAAACAAACTAAATGAGAAGTTTTGGAAGGAACTTTTTGCCAAAGAAAGCTTGCTTGCTCAGAAAGCGAGAGTCAAGTGGTTAGTGGAAGGTGATTCTAATAGCCGATTTTTTCATGCATGTATTAAAGGGAATCGGAGGAGAACTCAACTATTGAAAGTATTGGTGGATGGGGTGTGGGTAGAAGAGGTGGAGGGGGTAAAAAGAGCGGTGAAAAACCATTTCGAGGAGAAATTTAAGGAGGAAGATTTTAATAGGCCAACACTTGATGGAGTACACTTTAAACAAATCTCTAGTGTGGAAAATGAGTCGTTAATTGAACCGTTCTCTTTGGAAGAAATAAAGGAAGTGGTATGGGGATGTGATGGCAACAAGAGCCCGGGGCCGGATGGGTATAATTTTAAGTTCATTAAGGAATGCTGGGATATAATTGGGGTGGACATCGTGAAGTTTTTTGAAGAATTCCACAGGTGCGGAACATTCCCAAAGGCGGTGAGTGCATCATTTATTGCACTTATTCCCAAGACAAACAATCCTCAAGGTCTTGGGGAGTACAGGCCTATCTCTCTTATTGGTTCCTTGTATAAAATGCTCGCTAAGGTGTTAGCGGGAAGGTTGAAAAAGGCCTTGAAAGGGATTATCTCGGAAAGTCAAAGCGCCTTCCTCGCCGGAAGAAATATCCTGGATGGAGTGGTAGTAGTTAACGAGCTTATGGATTTGGCAAAGAGAAAGAAGCAGAAGTGCGTAGTGATGAAAGCGGATTTTGAAAAGGCGTATGATTCTGTAAGCTGGGCATATTTGGATTATATGTTGGAAAGATTGGGGTTTGGGGGAACGTGGAGGAAATGGATGCGTGTGTGTATCTCATCTAACTCCATGTCAGTCTTGGTTAATGGGAGTCCAACGGAAGAATTCACAGCACAGAAAGGATTGAAACAAGGGGATCCGCTTGCACCATTCTTGTTTTTGATAGCGGCCGAAGGACTGGCAGGGTTGGTAAGAAAAGGAGTGGAATCGAGCAATCTCAACGGGTTTCGTATAAACAGTACTTTATCAATTGAGATCTTGCAATTTGCTGACGACACAGTCTTCTTTTGTGACGGTGGAGATAAGAGCATATGGTGCTGGAAAGCAATACTGAGAAGTTTTGAGCTGGCTTCAGGTTTAAAAGTAAATTTTGCAAAAAGTAGCATATTTGGTTTGAATATTGAGGAGAGGGCTTTGGTAAGTATATCACATTTCTTAGCTTGCAAGGTGGGTTCCGTTCCTTTTAAATTCTTAGGGATTCCGGTCGGTGCGAACCCAAGGCGGGTGAGCACTTGGCAACCAATTCTAGACTCGATAAAGGCGAGATTGAACAGTTGGAAGAGCAACCAGTTATCTATTGGAGGCCGCGTTACGCTTATAAACTCGGTGCTTGCTTCACTTCCTCTGTATTTATTTTCATTCTACAAAGCACCAAAGAAGGTAATTTCGGAAATAACTAAGATACAAAGAAGATTCCTATGGGGCGGTGACGAAAATAATAGGAAGTTGGCATGGGTGAAGTGGGAAACAATTTGTTTGCCCAAAGATAAAGGGGGTTTGGGAATTAAAAACTTAGAAGTATTCAATGTAGCACTATTGACTAAATGGAGATGGAGAGTATTGGTTGAAGAAGGTAACACGATTTGGAAGGAGGTTTTGGTGGAGAGATACGGCTTAAAAGGAAGATGGCCAGATATGGCGGAGAGCAGAAGAGGGTGGGAGAAAAAATCGCTGTGGTGGAGGGACTTATGTCTCCTTGGAGAGGACATTAATTTACAAGAAGATTGGTTTAATGAATTGGTGAAAATTAAATTGGGCAAGGGGAACAAGGTAAGGTTTTGGAGAGATGTTTGGAATGGAAGAGACAAATTGGCTGACTTATTTCCGGATATTTTTGACCGATGCAGGTTCAAGGAAGCAACGGTAGAGGAGCATGGTCAATGGACGAACGCGGGCTGGTGTTGGAAATGGGACTGGGCCGATACATTGCTGCTGGAACACACTCAGCTGCGAGCTTCGGCCGATTATCTGAAGCAGCTGTTGCGGCCGGTGCAGCTGTCACAGCAGTGCACGGACAGCTGGCTGTGGGTCCCGGACTCGCTGGCTGGTTTCAAGGTTAAGAAATGCTATGAAATGCTGCTACACTTCTCTGCAGGAGGATCGGTTCAGCTGCTGCCCGAG
>TRINITY_DN64630_c1_g1
TATAAGCATGTCTAGTATGCTTGAATGAACTATTACCATTTTACGCCTTTCTTGTTGAGAATCATAACCCCAGCCAGCAAAAGCCACTTCAGGTATACTATTATGTTCATAATAATATTAATAGTTTTTGATAAACTTGTGTTCTTATATTTGGATAAGAGTTAGTTTGGATAAACTTCAAGAAGGCCTGTATGGATCAGCTTATATGGGCTTAACTATTGACATAAGCACTTGTGAATCTGTTTGGAAGAGCTTATGGAAATAGTTTATGACATATTCATAAGCTGTTTTCAGCTAATTTCCATAAGCTCTCTAAGATAG
>TRINITY_DN1063_c1_g1
GTGGAATTTCAGTCCGCTGGTGCATTGGTGAAGAAGAGTAAAGGAATTGGGAATTTTAGGAATTAGGGTTCTATTTAATTCCATCTCATGAAATAACAAATATAAAAATCCAATTCTTTTAGGAATATGACTTAGTCAACTCGGAATACAATTGTGGCAACCCTCATGGAAATATACGGACAGATGTGGCAAACCACAATTTACTAAAAATCCAATACCAAGGAAATTTACATTTCAGACTACTTGCCTTCTTGGCGGCACGTCTGCCAACAATGCCATCCTCCAACTACACTAAAAGCTGCATCTCAAACCTTGTTGACATCTCTTTATGTCAAATTTTCACCGTTTAAGGTTTTAAGCTCACATTAGTGTTACAAGTTTTGACTCAGTCTTGCTGAAATGTAATTACATGCTGAATGATAGGAATGGGAATTTAATAGAAGCATCACTTCATGTATAAAGGCCTTCTTAACCAGAACTAGGAGATTGACGGGTTTCTTCAAACTGATTTCTATCGTGAAAGTAGTTTGTACGACGGTAAATCTTCAAGCCGCGCTATTCCGTCAACGTCAAGGAGAAGCTCTTTCTCTAGCTGACTACGTGTAGATTTCATCACTGTATTAAAATCCATGTACGAGGCACGCATAGAAAGCCATTGATGATCCATCAACTTGAAAGCTATGCAATAGAGAAGATCAAAAGCTGATTCATTTTCTGCGAGAAATTTTAGGAAAGTTGCTCCCACCAGCGTGCGTGGCTTGACCGCTTCAAGATCAAGCATCTGGATAAGCATGAATGTGATGTTAACACCAGCAACAGCAAATGGATATTCCCAATCTGATCGATCTCCTTCCTGCTTCCTTAAAAGATCCTGGAAGGATTTCGGGAAATTTTCCGCAAAGAATAGAAAATTCTCCAATGATATAAAACCACCACCCCTAAAATCTGTTGATGGATCCTTCCCTTGCCAGCCCATTTCCTTCCACTGCTCAGATATCAAGCCGCGGAGTTCTTCTTCAGGAAATGC
>TRINITY_DN32960_c1_g1
AACTAACAAACGAATTCACACTGGTTTCTCGTGATTCCTAATTTTCTTCTCAACGACGACGAAAAGAAGCTTGCATTTTTTAGGAGTCTCTAGTGAATGGTTATGGAACTACCTGCAAGTGATTTAAGTGTTATGTTGCACTAAGATCTGCCAAATCCTTCTACTGCTTTGTTCAGTTGTAAAAAAATGCCATCAATCTTG
>TRINITY_DN17950_c1_g2
AGAAAATGGAGAAAAAAGAGAGAGAAGGTCGCGAGAGAGAGAAGAGGTGAAAGGAAGAGAAAAAGCTTGAGTTTTGTGTGAGGTTTTGTGTTAATGGAGTCATCTCATCTTCCTCTTTTCATGGGTGTTCTTGGTTTCATGAAATTCCTCACCAAACGTTTTCTTCCATGGTGAACCCTAGAGAGAGAAAGGAAAGCTTTGATCAAATTTGAAGTTTAGGATGGTGATTAGTGCTCCTTAGAAGTTATGTTGTTGATTAGGAAGTTCAATCACTAAAGTTTGGGTTATTTTGGAGAATCAATGGTTTGGGTTCAATTTGGGGATTTGCAGGTTGAAGCTCAAATTGGAGCTTAGGAAGAGTGATGTAAGGTTCATAGATGTTTGTGGATGATGGTGAAGTTCTTAGTAAAAGTTCAAAGCTTTGGAATCAAGTTTAGGGCTTTTGGGATGAGTTTTGAAGCTCTAGAAGCCTATTGTTGGTGCCTTAAGTTCGTATGGATGCATCAAGCTGAGATTTGTGATGAATGTTAATTGAATTATGAACAATCTT
>TRINITY_DN11150_c0_g2
TTGGACCTTAAAACACTGTAATTTTCTTTCTATTAATTGGATATAATCCATATATGTATTTCTCATATTCTGTCTTATGTTGATAACTGGCTGTATCATTTATCAGGGATTTGCAAAACACATCTCTTGCTGGTCAAATACAGTATTTGGATAGCTTGCAACATCTTGAAAAACTGTAATGCTCCTAAAAGCATGACCATTAGCTTAACTTTTAATTTCTCTGCAAAGTGCAAACATTGATAGTCTCTGCTCAAACTTGCAGGAACCTTAGTTTCAATCAGCTAACATCCTTTGGTGTAGAGTTG
>TRINITY_DN3571_c0_g1
ATCATCATCACTGCCAAACTTTGTCCTGTTTTGGGGCATACCCTCTGTACTCTTCCTTTTCTCCTCACCCTTTGGTTCTCAGAAAACCTTCACTCCACTTCACTCCACTTCAATCAAGGTACATGCATTCTAAAACTCTCAGTTTGCTTACACTTTTCTGGAAAAAACTAAGCATAACATAACCTGATAATAGATATTCTGATCATTATATATTAAGCCTTTCTCCCTACACCTAGTATCATTCCATTTCCAGCAAAACCTTCTCTCTTCTCTTTTGCTCAAAAACCATGCACTGTTCATCACCTCCACCAACAAAACCTAATTCACACATAACCATAGTATATTATATTTACAATTCTTACTCACTCAATTTCTGGCTAGTTAGTTAGTTAGTTAGTTAATATCAAGCCCTAGCTAATCCTCAAAAAAATCATCATCACTTGAACACAAACAAATCATCATCATCATCATCATCATCCTCAAAGGCAAATCTAGAGAATATATTTATTTTTCAGCATGGATTTGGTTTCTGAATCATCAACAAACGAGATTTCATCTCCAAACAACAGCAGCAGCATCAACAGCACTAGTCCAACTTCAACAACACCTAGAGGCAATAACAACAAAAGTGGAGGTGCAACTAGTAGCAGATACGAGAGTCAAAAACGGCGAGACTGGAACACATTCTGTCAGTACCTTCAAAACCACCGACCACCACTACCGGTGGCGATGTGCAGTGGATCGCACGTGCTGGAATTCCTTCACTATTTGGATCAATTCGGAAAAACTAAAGTACACAACCAACCGTGTCCTTTCTTTGGTCTTCCAAACCCTCCAGCTCCTTGTCCCTGTCCTCTCCGTCAAGCTTGGGGTAGCCTTGACGCACTCATCGGTCGCCTCCGTGCTGCTTATGAAGAGAACGGTGGTGCTCCTGAAACAAACCCTTTTGGTTCTCGTTCTGTAAGGGTTTACTTGCGTGATGTTCGTGATTTTCAATCCAAGTCTAGAGGTGTAAGCTACGAGAAGAAGAGAAAGAGGCCAAACCGCAACAACAATAATAATCCTACTCTTACTCTTACTTCTGCTTCTCCTCCTCCTCCAAATCCTACTTAGTCAACCAATCTGCATCTTCATTCAAATCATATATTTATATATGATGGGCATGGAATGGTAATATGGTATATCGTTCGTTATCATGCATACAGATATGCTATATCTTTTTCCTTTCATATTTTATTTCTTCTGAATTAATTTTTTAGTATATGATTATGTCTCAAACTGTGGATGAAAGGGACGACTGTTTAAATTTATCTATGCTACTATTTAGAATTATTTAATATCTCGATCGCTCAAGTTTTGACGAATCTAATTAATGTGCTTGTTGGTTTCGGATCTAGCTTGATTAATATTTTTAGATGTTCCTGAAAAGATATATATATATACATGGATGGCTGCAACTTGCAATACACTTACACTTTTTCTGAGATGTTGCGAGTTTTCTTTTTTATGTGTGCTTTGGCTGTGATAGTTTTGTGCAGGTTTTCTTTCTTCGTAGTAAAATAAAATATGCACAGAGACTCCTTCTGTGTCTCTTTCTCAGCATATCCATGCAAATTCATGGGGAGGAGAAGTTTAATTTGATGATCAGAAGTCTGTCTTGAAAGGAGAGCGTTAAAAGTCTATGTGATTTTATATGTACAAATTAAGGGGATAGTTTACTAGTGCTAAATATCCATTATTGAAAGGAGAGCTTTGATTATGTAAATTAACTCACGAGCCAAATATAACTCTGGTCAAATCGTGTTAGGTATATTTTATTATTGAAAGGAGTAGATGATCTTGTGTAAGTCTTAAACAGCAAGTCAAAACCTAGAAGATTATCTTCTCTCTGCCATATATAGCTGCCAGCTGAAAATGGTCATGTCAAAGTAATTTTTTTTTGACGAAGTAATTTGATGGGTGGGAATAAATTTTGGATTATTGACGTTTGGGGAAGTTAATTGCCTAACCTCCTATATTATATATAGATTAGATTACATTAGAGAAGGAGCC
>TRINITY_DN38917_c0_g1
TCCTCTATTGCAATTTGCGATTCCATGGTTTCTTTTTTATCATTACGATTCCATGGTTTCAACGCAGCGAGTAGAAAATTTTCTTCCAGTGGAAAGAATAGAAAGCTGTGCTAGGGTTTCTGGAGATGGCGCCTAGGGTTCCTTCCCTTTCGTGATCTTCATAATTCTCATCATCGCTGTTCTACTGTCTTTATCCTGCTGATTTCATCGTGTTTACTTCTTCGGTGAGGAGTGGTTATTCATCAAGGTTCTTTCACGTGGAAACAGTTGATCTCTTCAGTGTGGATCTTCGGTGCTGCGGGTTATTCACGTGGATCTGCTGCTTCGGTGATTTCAAGGGTGATCTCTTGTACAAGAGTGGTTATTCAACAAGTCAAGTGGAATCTGTTGCTCTCCATTTTGGATTTTCG
>TRINITY_DN7882_c0_g4
GACCAATTTAATCTCTTTTATTGCATATTGATTATAGCAATAAATCATAATTAGAGTAGTGTGTGGAATATGGAAGTCCTTGATGAAAGAAAGACTATTATTGAGACTTCAGCAGAAAAATTGATATATGTTTTTGTTAAGTTCAAGTTTGTTGAAGGGAGTGCTCCCTTCAAGCAACTCATGAGTGGGAAGAGGATTGTTGCTCACGAGACCTTTAATTTCTCTAATGGGGTTGGAGGATGAAATATCCCAACAACATGGGGAAAGTTAATTTGAGTGGCGATCGATCACTTTCTACAGATTGATATAGAGTTCTATACCAACAACTACATGGTAGATGCTTAGCAAACTACTTGGATCAACAAGTTCTGAAAGGGGACATTTTCTTCACTACAAATGATCTCTTGTTGATGTTCTCACCAAGTCCCTTTTCGCCTCGACGTTCCTTGACTTACGAACCAAACTCGGGGTTGTTCTGTTCACAACGCCCTTGAGCTTGATAA
>TRINITY_DN33260_c0_g1
TCAAGCAGGCATCCAGAGACGAAGGGGATCATTGCACATAACTCTCAATCCAAAACTGAAAATCAAAAAATATATGAAAACCACAAAGGGATAGAGAACTTGTTAATCAAGGGAGCGAATAAACACCAAAAAATACAAGATACAAAAATATAATGTCCACTTACAGTTCGCTGATATACAGGATCAGGCTTTGATAGCCTTGCATCATTCCACAAAACCTTAGTATCTCAACTAGGATGGATTACAAACTCGTCTGGGGCCTTTGCATCAGTGAGCCACTGTTGAAGGTTTTTCACGACAATGTATGGCTAGGGTTCAGGAGAAGCTAGCATTTTATCCATGAGTCTTCTCTTTAGCAAGTTCAGCTTCCTGAGTATTGTACTCACTGAAGCAGTAACCCGAGGTCTTCTG
>TRINITY_DN71801_c0_g1
ATATAATTAAGAGAAGAAAATGGGAAGGTATACTAACCAATAGAGTGAAGCCAACAACGGTTAGAAAGGAAGTAGCCAAAGAAGCAGAAGCTAGAAGCAACTCATCATTACCTAAATGGCCTACAAATATGAGAGATATGTTTTGTAAACTGTATTGAAGTACACACACAAATACCATTGGTCCTGCTAGCCATAGCTGCTGCTTTGCTTCTTCTCCAATCTCCTTTCTC
>TRINITY_DN2613_c1_g1
TACCTTTTCTACATTGATATTTTACTCAGTCTCTAAAGGAAATGGAACATAGAGGGATTTTAAACATCCATAATAATGTTTGAATACATGTTAAAACGATGAGACTATACTTTGTTATGTGTTGTGTTCATCAGTTCATGTAGAATATAAATGACAAGGGTAAATCAGAAGGTGACACGTTCTTCATTGCATCTCAATCTACAATATTCTGTATGATAGTAGACCATCAGTCGTCTCGACTACCAAATGGTTCATGCGTACTAAAAGCAGCAAATATGATCTTGCTTTATGTCCTAATTCAAATGAAGGAATATCATCTTGACGGAAGAAGTTGCATTCATTGGTCTTCTTGCTAAGGCTTGAATTAATTTTATCAACAGCTGCAAGTAGATCCTCCCATGATGCTAGACCCTTCATATAGGCCGGAAGACATTCAAAATCGCTCTTTAATATCTTTAATGAGGCTACAACTGACTTTAAATTCTCCTTGTCTGCCACATGAGATGAGAACTTCCTTCCTTCAGATGATAAGGTTTCGTCCGGAAAGGGTTGATGTTGCTGCTTTAACACTTGTACTCTGTTCACTCAAAACACGAGGAATGAGAATCTTGCATAGTTGCGGGAATTATCAAAAGAAATGGAGAAAGTCCCTTAACAGCAAATGATATCCAAAAAATTTAACTTACTTGTCAAGTTCGTGTGAAGATAAATCACCTGGATGCACTGGGCGAAAACATGGTGGTAAAAATGCAATTAGCGACATCTAATTAATTTGTGAAGCTAACCGTAGCTTCTCAAAAGTCACAACATATAACATATGGCCCTCTGTAGTTAATAGCGGCCGTCGCGGCCGCTATTGCGGCGTCGCGTCACCTCGCGGCGGTCCGTCGCCACGCTATGAGGTGTTGCGTCGCAGATTAGGGTTGCGCCAGTTGCGGCGCGATTGCGGAGTGAAAAGCGGATCTGGAGCGGATTCCATGCGGAGAAGAAGGAGAAACAGTAAACTATCCTTGAAATGTCTAGTTTGCCCTCTATTTAAAAGGCGAAAAGTCTATAATACCCCCAGTATTTAAATTGTTTGCTGATGTTTTAAATCCTTCTTTCGTTTTCAATGCGAGTTATTTTATTTTAACCCAAATTTTAACTCAAATTCACTGTGGGTTATTTTATTTTAACCCAAAGACTCTTCTTCTTCCTCCCTCTTCTGGTTCTGAATTCTGAAACGCAAGTTACAGGAACAAAACGTGCCCCTCTTCCCTTTCACCTTTCACGGTTCATCACTCCATTCTAGCGCCCAGTGAAAGACGACAACAGCCATAGCCAAAACACACCCTCTATTTCCAACTGAAGCAACAGCCATAGCCAAAACACACCCTCTATTTCCAACTGAAGCAACAGCTTCTTCTTCCTCTGTTTTTATTCCTCTCTTTACCGAACTTTCTTCTCTGTTTCTAAAAAGCTCAGTGCCCTAATTACTTACAAACGTGTTTTGAGTATTCTTATGTTTTTCACAGTGGGTTGAATCTATTTTAAGTAACCTAAACTACTGTTCTTCTCCTTCACTCTTCCAATGCTGAAATTTTTTATGTTTGATGATTACTTATGAATGTGTTTATTTTTGAGTATTCTTATTTTTTTTAGCCTTTATATGTGTATGGTATAAACTCGGCATATTGTTTTCCTAGACTTCGGCGTAGCGGTCGTAGCGCTATCCGCTACACCGCAATAGCCTTTTAGGGGCCGGCCGCTACGCTACGCTATTTGCTATTATGGCCTAGAAAACCAATATCAACGGGAATTAGCAACATCTAATTAATCTGTGAAGTTAGCAACATCTAATTAATCTGTGAAGTTTGAAGTTAGCAACATCTAATTAATTTGTGAAGTTAACAAGTAAATAAGAGTCTTGCTACTAAATAGAAGCATAGAAATGGAATCCTAGCAAGTAACAAGCATGCCTGTGGAGGCAAGTGGTATTCACTAACCTTCAGATGCTAACGTGGCTAGACATGCATCTGATAGCCCAAGCTTCTTCAAGCTCAAAGATTCATCAAGTCTAAAGAAAATTAAAGGACATAAACAAGTTTTTCAAGTACATAATCAATTAAACCGGTCAATGAATATCAACAATTAATCATTTTCAGAATAGATGAATAATGAATGATGAACTGAATAGGCAATATTAACATCATTATAATTTCCAGTACTTCATCTGAACAAAACCTTTTTGTATTTCTTTCATATAAAATTTTTGCAGAAGCTGGAAATCCTATTAGTTTTATGCGTGCATTCTAAACCTACACGGAAACTGGTGTGGAGATTAGACTTGTGTATGATAACTTCAATTTTCTTAAAGAAAATGAGGCATAAAATAAGGATACAAAGCATCTTCTTCGAAATTTTTGAAGCCGGAATCGGCGAGTGATCCATAGAAAGAAGAAGGACTATCCAATCTTCTATCTGAAACTTGAGGCTGTATATCCTGAACCTCATCTTCTTCCTCATCGTCGATATCAGGAACGGAAACGTAGCCGTGGCTCTTTAGACGATCTTCGAGTTGGAGAAAATCCGTCTGATTCTTCTTGTACAATTCGTTGCAGTGACCTAAGAGTTCTTCGAAAGATACAGTGCCGAACGACATGGAATCGAGAAGCTCGAGATCGGAGCTTGCGCTCGATACTCGGCGATTGAGACATTGCACAAAGGTCGAAGATGCAGAATCGAGAGGAATAGGACGGCGATCTATGGACTGTTTGAGGGCATCGGAAGAGGAGTGAAGATGGTTGCAGAAAGATGCTAACGCGTTGCAGAAGCTCGAAATAGGATCCTCTGACATCGTCGGAGTTCTTCTTCTTTCTCTCTGTCAATTGTGACTCTGCACTTTGCAACTCACTTTTCGAATTTTT
>TRINITY_DN8868_c0_g1
GGACAAACAAGCACATTGCGCCTGATGAAAAGATAGAAACTTTTGAGCTTGACTATGATGGAAAACGGAACAGATGGAATGGATATGATGCATCAACTTATGCTCGAATCATTGAAAGATATGAAGAGATGAAGCTTGAAAGAAGTACTTGAAAGAACTACAGCTGAAGAAATTGGAGAAGAGCAACCAGAATGACGAGGGTGCTGCAATTGACGAGGATGAAGACGAAAGTTGATGAAAGCAAAAAAATGCAGTGGCGGATTATAGTGAGAGCGGATTATAGTGAGAGCGGGGGATAGCCATGGCACCCCCCAGAAAAAAATAGTTTTGTTTTTACTATACTAACTATTGCCTAAACTACGTGGCTTCGTTCACGCACACTCAAACACACCGCACTTTGAGACTCCGCAGCAGACGTTTGTCCATCTCTTTCTCTATTTCTCCCTCTTCACCATTGAACGAGACTCCGCCGCTGTTCATTCAGTTCCTCCGCACCATACTCCACGGCAGTTCGGCATAGCGCCGCTTTTGTTTCTGCCCACACAGTGTTGCCTTGCTGCTTCTCTTCCTACACAGCAGCAAACTTTCCTCTCTTTTCTCCAGTTCCTGCGTCGTGTTGTACCGTGCCTCCACATTTTCCTCCGGTGTTTATGATTGAAGTTTAGTGGCATAGCTCGTAAAAGCTACGTTAACAGAACTTTCTTCTTAACAGAACTATTGTGTTCACAAGCTAATAATGAAACAATAAATGGTTTTGGATCTTTACCTGATTGATAAAACATTTGTGATTTGTTTTGATTCATGAAAAGGGTATTATGCTGTGCATGAGGCATAAACATGCATATATGTTTGTTTTAGAAACGATATTTCCCTACCAGTATTAAGCAGTTTCGGTGGTCTTCTGCATAACCTTGACTGAGGTTTTTTTAAGGCAAAGACTAAAGTATATTTTATGAATAAAAACGGTTTTGGATGTTATTTTTTATCCTAC
>TRINITY_DN70704_c0_g1
AGACAATCTTCCATCAAGACCTTCAAACACACACACAACTCACACCTTCAAACCCACTCTTCACCTTCAATCAATCAAAATGTCTGGCTGTGGATGCGCTGAGTCTGGATCTTGCGGATGCGGTGAGGGCTGCACCTGCGAAGGGTGCCCCCACAAGTAAATGTCCTACCTCCAACTGAAGGTTTCGACGATCGACGAGCCAGATAGCACACGAGTGATCTGGAAGACTTTCGCGCGAAGCATCAAAGGGTGTCGACATCACACATGAAGGAATGATTGCAACAACGGACAACGACGTCGATTGGGAGGAGGCGGAAATCTCGAGATACTGCTGAAGCTTTCATCGTCAACAAACACACATCTTCCTGTCATGTTTTTCCTATATTTGAATTTTTGGATGTTTTTTGGGAGGATCGATCATTTGCGGGGTATGGAAATGGACAAGGACAGCTAATTCTGC
>TRINITY_DN18837_c0_g1
CCTGAATGGTGTATACCCGTAAAGCATTTCATATAGAAGAATACCTAAAAAGAGCACTGAAGTCAAATAATGTGATATAATATTTTCAGATATGTTCATACTCCATACTGAGTGCTGCCTTTTGTGTGTCAAAGAGTCCAACAGGTTATAAATTAATGTGGCCGATGATTTCAATTAATTGCAATATTTTAACGTGAAATAGATGCCATAAGGATGAGAATAAGTGTTTATTTCTAGTATTTCAGTTGGCATTCGATCACCATTTTAATTTCTATTCTCAAAATCATTTAATCGGATGTGCATATGCATAAAAGCTTAGTTAGTTATCTGTAGAAAAATTAATACCTATAAACAAACAGCAATTAAACTTTCCTACGTAGTATTTTATTATTTTAGTGTCTAGAAACTGATCTAGATTCACTGTTGCATGTTTTTATAAGATTTAAAAGCTACCTAGAGCCCACCAATCCACAGCACTAGTATGGCCCGAACCGGTTATAATTTCCTGCACAAGTGGAACAGTCAGTTACAACAAATCCTGAGAAATGCACAAGCATTTCCGAAGTTCAAAATTCAAATAGAGCCAATGCAATAAAATTCACCTATACTCCCTTCACATTCAATTATAAGTAAAATACCTACTTTCACACTTATTAAGAGCAACATTAATTGTATGCTTATAATTCAGTCTGGAGTAGTATGTTGTATAGCCAACAAGATCCCACCCCCACCCGTTCAAGAAATCTAAGGTCTCTCTCTTCAGTTACAGGAACAAAAGTAGCTCATGTCTACTCTAAAATTAACAAACAGATCCATGTTACAATGTACAAACTGTCAAGCTAGTCATTAAGATTCTAAAAACATAAGTTTTACAAACTTGTCATATATGTGCACAATAAATATGTTTCAAAAAAATGTTAAGTGTTTGACAATAATGAGCAAATGCACCATATGAATAATAATTGGTGCATTAAACATAAGCGTATTTTTTTAACAACATTCAACATAAATAAGTATCTAGATCAAGCATATCATGACGCATAGTTCTTGCTGTTCAATAATATATAATATGTCCAGGAAATACAAACCGGAGCTATGTACTCTTCTGTGCCAACAAAAGAATTGGATGCTCTCATTGGTTCAGCCATAAACATTGGAACCTG
>TRINITY_DN32427_c0_g1
TGAGGGACTAGAAAGGGTATTTACTCTTCTTTTTATAGCTATATAATATAATATAATATAATTGATTCTAGAACAGAAATCCCTAAAGGGTCGGATTGAAATATGCTACCATGCCATGAGTTAAACTTAAATATATACCTTTTCTATAGTAAGTTGCTTAAAGGACCTCCAAAAGGCTAACAACAATCATTTGAGACTTAATTAAGAGGTGAGTTCATCTTTGTTACATTATAATTTATATAGTATCAACATGTACGATCTCTTGCTTTAGTGACCTATAGTCTATAGACTATGACAAGGGACAATTCGAAGGTAGCTCCACTATTGATATGATTATATTTATTTTGGGTGACTCACAATTTACTTACAAGCTTGTTCTTTCTAATTTTTCTATATGCTTTTATAATTGTTAATTACATTGCTAAACTGCTTTTTGCACAGACTCCTTATACATAGTTTCCTACAATGATGTCATTATTGGTAATAATGTCAAGTGAATAGTAAGTTAAAGATTAAATTGAAGAGTCCAATTTCTAGTTCAAAAAGAACTATAGCATTTGTGGTTTGGGAATATATTTTGAGATGTTTGTGGATGATAATGGATTTCAACAAGCAAAATGTAAAAATTGTGGTAAAGTATAAATGCAAGAGATAGTGGTGGGACTTCAAAGATGAAATGTCATGTGGAGTCTGCTGTAGGAGTGGAGGTATCTTCTCACTTGCTATGCATCAATAAAAGTTATGTGAGAAGATTTCTGAGGTAATCATCAAACATGGACGGGAAATAAGGTTTGTTTTGATAAACACGAGGAAAATAAGATTTGTCTTTTTCAAACTCAGATGCTAAAACAATATCGTGAACGGGAAACACCACAATGTAAGATGCTTTAAAGTTGTGCAAGAAAAAACTCACAAATGCTACTTATGATCCATTCCTCGATAAATTTGTTAAACTTCTTATATGAGGTCATGGTGTTGACTATGCACTATGTTACTAAAAGCTGAGGTGCAGAAAAAAAGTCTTTGGTTTCTTTCGTTTACCACCACCTCACTAATGCTAATTTGGCCGAGAAGCTATTGATTTTTTAAAGGAGTGAGGTATGGATAAAAAAATTCAACATTAATTTAGATAATGTATCTTACAATGTCACAATGGTGAGTATATTGAAGAAACATCCATCATTTGGATTAGAATTGGTAACTAATGAAGAGAATTGTCATATTAAGTGTGGGGCACATTTTAAATTTGATTGTTGAAGAGGATCTGAAAGGTGATAGATGGTTCATTTGTTAAAATCCTACTATATTTCACACTTTCGA
>TRINITY_DN21019_c0_g3
GGGATGAAGAACAAGATCCTAACGTGGGGCTTAGGATTGCCGATGATCTAAAATTTCCAATACTAGAAGTAACCTCAAGGAATGGATTTCCAAGTTTTAGAATCTTATTTTATAAGCAAGAATTTTTATTGAATGAAGTATAAGGGGTATTCCAACCTATAGCGGTTACAAAAAGCAAGTATTAGAATCTTTCTTTTTGTATATCCTTGTACTCGAACTCGTCTCTCTCTCTCTCTCTTTCTACTCCAAGACTTCTTCAATCCTCTTCACAACTTCAGTTGTAGGCGCTTTTTTTATAAGCCTCAGTTGTAGGCTCTAATTGCTATTTTTTTTCTAAAACTTTTTCCTTCTCTTTCTCTTTTTCAGTATGAAGGTTCTTTAATAATTAAAGGACTGGTTTGCTCCTCAACTAAAGACAATTTTCCAAAAGTTCCACCAGCTTGATCGGGTGCATTTGATTTTTTTCCCTGCTTGCAAAAC
>TRINITY_DN14065_c0_g1
CATCCACAAATATCCTTCCACATTTCCATCGCAACCTGACATCTAAAAACAAATGAGAAATTTATTCCTGCTGGCGAAAGCATAGTGGGCAAATTGTCTCATGAACACCGTTGAGACATCCTCTCGCTTCAAGTGCATCTCTAGTAGGAAGTCTCCCAAGGAGAAGGCGCCACCCAAAAATACACACATTTGAGAGAGCAGCTAAACGCTATATAGCTTTCAGGCCTGCTTTATGATTCTCCCCAATAAGGTTTGGGACGAACCACCTGTGATGGAAACAAATAACAGGATTTCACACTAAAATAATGAGGTTTATTAATTTTCCAATTCCAATAATCCAACCTCCCTACTGCCGCACAAAATCCAAACAAAATAGATGTTAGGATATCGAAATTCTCCTTATCACCATCACTGAACATACAACTCAACAATCTTAACATGCTTCAGCATCGAAACCTCAAACAGATATCTTTAAAAGATGAACTACCCAACCACTTTGTTGACCAAAAACATAAGGACTTGCCATCATCAACAACACAATTAACAACATCAACAAAGTCCACCAAAGTTACAATGTTCCTCCACCAAAGAGAATCCTTCCTACCCCAGCTTACCCCTTCATACAAATAAGCTTAGAAGTCAAGTCTGGTTGATTTTGTTTGGTTGAACTTAAAGCTCAATTCCGATTTCTTAATTTTGTGCAATTCATTGGATTTGTTGTGCTTTTGTAAATGATTAGGGTAGATCCTGATTGATGCTTTAATGTTGCATTTGATGAAGATGAAGATTGAGAAATGAAACTCAAGAATCAAAAGGTTGCTTTTTTTGCTTTAATGGTGTTGTTAGTTTAATCGTGCTGATTTTAGTGGAGGTAGAATTAGGATTAGTAGAGGAATTAGAATGTTACGACTTCTCAGATATCCACTTAAATGATTGCTATACTCTTTTGTCTACAACTTGATGGACAAATATTGGTCACTCTAAATTGCTTGAATGCATTATTGTGTAATGTTTGGGTAAATTATTATGTGAATATTACTCTACATATTTGAGAACTATCGTGAAGTTTGATTTTAGAGTTATTCATAGCAAACAATATTGTGTCACCC
>TRINITY_DN11017_c0_g3
GAACAACTTGGGATGCCATAATGATCCACTAAAACAACATAGTAAAAGGGGGAAAACATGAAATTGAGAATTAGTGCAAATTCAATAAAAACCTACGAATTATAATACGAAATGTAATGCGAATTCACATAAATAATCTCTAACAATACTGGACGAAGATAAAATGTTCGAAAATATAGGGTGCAACTGCAACTGCAACTGCAACTGCAAGATAACTGACATGGGGGATGGTGAAAACGGATAATTGCGGAGATAAAACAGAACCACGAAGAAAGACAATGGTTGAGAATTTGAAGAATTTTGCGAGGAATGCTTACCGGAGGGAACGGGAGGGAAGGGAGTAGGGTATGGGAAGTGAGAAGGAGATAGTGTTGTAGGAAGGAAGGAGCGGCAAATAGTGTGACCCAAAGCACCCACCCCTCC
>TRINITY_DN11017_c0_g2
CATCAATGACAGTGGCCACATCTAGTGCTATGTTCAAGACATTAAATCCTATCAAACTGAATTATGCAAAACAGCAAACAACTTCTCAGCACACAAGCGATCCTCTAAAAATTACAAACGAATTCCTATGCCGCAGACTACTACTAGGAATTGCATAATATGACAACATCTAAATTCAATCAGAAAACACAATAGAAAAAACACAGATGTGTCAGCAATGGGAGCTAAACATTTATGGAGTTTCGCACGCACAGCTGATACAGATCATCTCATTTCTTTTTAGTACCTACATCACGAGGAGCTACATCACGCGTCTCCCATGATGGCCTTTTTTCATTAGCAACGTCGTTCTTTATCAGTCCTTCTATTGGCTTCGCGACTAAGAAGAATTGTGCAGCCATTATGAGAGGAATCCATAATTTTCCCCTCTGATTTGGATTTGGGCCTTCAATTAAATCCTTGTCAACGTAAATAGACTCGCTTTTGTTCAATGTGATTTCTGTGATTGTTTGGACTAGATTAGGAATCCAAGCAACCCCATTTGGAAGAACCTTTTCATCACTATCATTTTTGTTGCATCTCCCACTGTTCTCGATCAAAACAACAGGAATGGCAGAATCCTTATTTATGGAGGCACCTGATCTAACAACTTGTAAGAGAGCCTCCGATCTTTTTGAGAAGAATTCCTCATAAGGCAGTCCATCTGGTGGAGAGAACTGGGCATGTGTGAGTGCTACTATAGCCTTGTTCCATATTCCTTTGCCAAAACTCTCAGTTATAGCTTTTGCGACTAACTTATCCAAGTTGTCTACTCTGTACGCATCCAAGCGATCCACATAAAGCAAAACATCTATGGTCTTGTCCAGAAGGAAACGTTTTATTATATCAAGTGCCATATCATTGATGTATCCCCCTTCAATGAGACCAGGAGTGTCAATAACGTTCAATGTAAAACCCGCCCTTGATCGCGATACCATCACGGGTCTTGGACCTTCCGACTGAAAAGGACTAATTGAAACTACTCTTTCCCCAATGATGGAGTTCACAGTTGAAGATTTTCCTACCCCACCTTTTCCCATCACAAGTATAGTTATAGAGTTCACATCCTCTTGTTTAAGTTTTCCCAAAAGCTCAAGCAATTTTGTCTGCGTAGCAGGTGCGAATGAATTGATTCCTGACCATTCACGAACAACTTGGGATGCCATAATGATCCACGGAGGGAACGGAAGGGAGTAGGGTATGGGAAGTGAGAAGGAGATAGTGTTGTAGGAAGGAAGGAGCGGCAAATAGTGTGACCCAAAGCACCCACCCCTCC
>TRINITY_DN2972_c1_g1
CTGCCCTTCTCCGTAAATGCGGTTACAAAGGTTTTTTTCTCTCCAGATTTATTGTTTGTATTATTATTATTTTTCTAAACAGCACAAAAAAGCGATATTTATTTGCTATTAGATGATGACTCATTGCCAACGTTTTGGAAAATTGATTACTCCTTGTACGAGTGAGTCAGAGATTTGAGGTCCACCCGGATTGATCTGCATTTTTCATGTATATTATCAATAAGTGGTATCATGAAAAGAAAGCGTTTAAGTATATTGTCTTTAACGCAATCAAATCGCTTGTTACACATGTATGTAATAACTAACAAGTCAATACTGCAGCCACAAAATACAAACCACTCAACCCAAAAACATCAAATTTTCAAGGGTCAAGACAAGATAACAGATATGGGAAAGGAACCGGTCGACTGGTCACTGTTTTGATCGCTTTAAATGTTTATAGTTTTAATCTGACGAGGCACCAATCTAGTTTGATATGATGATGCATGAAACACTGCATTTTAATTTTAGATACCTTTGTAACCTTATTTTACGGCTGTCTCATTTATCCTTGTTGAATGACCTCAGCAAAATTTGATAACGGAAATGGAAAGTCTGTTTTTGGATTAACTTAATTAATGATGCATGAGAAATAACGAAAACACAAACAGATGAAATAATGCTACATCATCTGCAAGCAGCAGCAGAGTGGTAGTAATATCAGAGGGATGGTCCTTCCAGATCTTCATGTGGTCGATTTCCTTTAGCTTGCACGCCCAATTTAGCCAAGTGATCCGCACCTGAACTAGCTTCAGAAACAACC
>TRINITY_DN8850_c0_g1
CACACACAGCCAGCCTTTCGCTTTTTGCTCTGTCTTGTCGTGTGTTTCTTTCCCTCAATTTCCTCCAAACAAACAAAAGCACCTACCCTTCATTTCTAAGCCACTCCATTTTTCCACACCACACCCCCTCCATCCTCTTCCTCCATCTCCACGTTGACTTAACGCAAAACCAAACAAACAAACAAACAAACCCTAAACACAACAACAAGTAGCAATCGATGGGGAAGCCTGCAGGGAAAAAGAAAGATCATGAATCTCCAAAATCCAATGGCGGAAACAACACCACCACCAACAACATCAACAACAAGAAGGGTTGGGAACGTTCAACGACATCGAAAGCCTTAGACGATGACACAGCGATGTTCATCAACATGTCACAAGAACTAAGAGAAGAAGGTAACAAACTTTTCTTCCAAAAGAAAGACCATGAAGGAGCAATGTTAAAGTACGAAAAAGCCCTCAAACTTCTTCCCAAAAATCACATCGACGTAGCACATCTTCACACAAATATGGCAATGTGTTACATGCAATTAGGACTTGGTGAGTATCCTAGAGCAATCAATGAATGCAATCTTGCTTTACAAGTTTCACCTCGTTATAGTAAAGCACTTTTAAAAAGAGCTAAGTGTTATGAATCTTTGAATCGTTTAGATTTAGCTATGAGAGATGTTCGTGTTGTTTTGAATACTGAACCTAATAATTTAACCGCTTTGGAGATTCTTGATAGTTTGAGAATCACTATGGATGAGAAAGGGATTACTGTTGATGAAACTGAGATTGCTTTGGCTGCTATTCAACAGCAGCCGCCTCCTGCTGCGCGGTTGAGGAAAGTTGTTAGGGAGAAACTTAGTAATAAGAAAAAGAAAGGGTCTCCTAAAGGGGTAGAATTAGAACAAGAAAAAGAAAAAGAAAAGAGTAAGATTGTTGTTGAGAAGAAAACGAATCTCGAGAATGTTAAAACTAAGGAGAAGGAGAAGAATAAGGACAAGGATAAGGATGGTAGAGAATCTGTTAAGGATGATAAGGATAGTAAAGAGTTTGTTAAGGATGATAAAGCGGTTACGAGGACGGTTAAGTTGATATATGGAGAGGATATAAGGTGGGCGCAGTTGCCTGTGAATTGTAGTATGAAATTGGTGAGGGATGTGATAAGGGATCGGTTTCCGGGGTTAAAGGGTGTTCTTGTGAAGTATAAGGATAGGGAAGGTGATTTGGTTACTATTACTACTACTTCTGAATTGAGGTTGGCTGAGAGTTTTCATGTGCTTGGATCGATTCGGTTGTATGTTACACAGGTGAATTTGGATCAGGAGCCGTGTTATGATGAAATGGTGACTAGTGGTGGGGTGAGAGTGGAGAATGGGGCTGCAGAGGGAGGCAGGGGTGGGGCTAATAGGACGATTACTGTGGAGGACTGGCTTGTTCAGTTTGCGAGGCTGTTTAAGAACCATGTTGGGTTTGATTCTGATTCGTATTTGGACATTCACGAGGTTGGGATGAAGTTGTATTCAGCAGCAATGGAGGATACGGTGACAAGTGATGGTGCTGAAGAGCTATTTGATATTGCTGCTGAGAAATTTCAAGAGATGGCTGCTTTGGCTTTGTTTAATTGGGGGAATGTTCACTTATCAAAGGCGAGGAGACAAGTTCCCTTTTCGGAAGACGGGTCAAGAGAAGCTTCTTTTGAGCATGTTAAAGCTGCATATGAATGGGCTCGGAAGGAGTACAAAGAATCAGAAATGAGATATGAAGAAGCTGTTAAAATCAAACCGGACTTTTATGAAGGACTTCTCGCTCTTGGTTATCAACAATTTGAACAAGCCAAACTCTGCTGGTATTATTTAATTGCGAACAACAAGAATTTTGAAGTTGGACCGTTTGAGGAGGTTCTACAGCTCTATAACAAAGCAGAGGACAGCATGGAGAAAGGTATGTTGATGTGGGAGGAGATTGAAGAGCAGCGTTTGAATGGACTATCAAAACTAGATAAATATAATGCGCAGTTAGAGAAAATGGGTTTGCATGGTCTTTTCAGAGATGTTTCTCCCGACGAAGCTGAAGAACAGGCTTCAAAGATGAGGATACAGATATATCTTTTATGGGGAACTTTATTGTATGAGCGTTCTGTTGTGGAATTTAAGCTAGGCTTACCGACATGGGAGGAATGTTTGGAGGTTGCAGTTGAGAAATTTGAACTAGCTGGAGCTTCTACTACTGATATTGGTGTCATGATAAAGAATCATTGTTCTAATGAAACAGCAATGGAAGGGTTCAAAATTGATGACATAGTGCAAGCATGGAATGAGATGTATGATGGGTGGCAGTTTGATGTTCCAACTTTCCGACTGGAACCATTGTTTCGTCGGCGTGTTCCAAAACTCCATTACATTCTGGAGCAGTTTTAAGTTTTCTTATTGAGTTTGCGTCATTCTTTATAGAGGCAAAATTAGTGCTTCTATTTTCTTCATTAATATTTGTGAAGGCTTCTACATTCCATTCCAAGACAGGTAAGTTAGACTATGATGCTTGTACTACAGTTTTGTTTGCATGTTCCTATGGCAGTAGATCTTCTAAATTGTTCTAGAAAATTTCGGGAGTTTTGGTAGCATATGAAGGTTTTGAAAGCTTATACTTTCAATTGAAATTGTTGTTTTATGAATCATGGAATGTTATACCAAGTGTTTTAATCCCTCCGGTCTCTAATACGTATTGATTTATGAGGAGATTGTGTCATAATTAGTGGACTTTATATATAGAAGCTGTACTGCCAAATTTGGCATTTTGTTGGCTATTTCTTTCTAAATATAGTTGTAGGAGATATTATGTTACTTTTATTTGAGCATATTGGCAATTTAGCAAGTTATATTATAATCTTTTTAAAAACATAGGGCCC
>TRINITY_DN53279_c0_g1
CTCGTGGGCCAGGCTAGGTTCGCGCTTTTAGGTTTTTTGAAAATTTTTTTATGGTTTCTTTTGTTAAAAGTTGAACTGGTTCGACCCGACGAGTTAGCCCATTGTTTTGGGTGGGGCTACAAAAAACACAGCTAAGTAGATAACTAGACTGGCCATCCTACTTTTGCGTTTTGGCCCATTAGGCCAGGTTGGGTTGGGCGGTCCATTTTGACAACTCTACATGTATTAGAGCCTATCCCAGATCCATTGTTGGTCCACCCGTTATCTCGTTTTGAACAATGGACAATATGAAACTTCTCTGTTATCCTATCATAGTTATGATATGTTTGTGGCATTTCCTGACTTATTTTGCTACAATATATACCAGGCATTTCAGAGAGACTC
>TRINITY_DN27806_c0_g1
CAAATGGAGTGTTGCATTGTAATTGGTATATAGAAAGTGGTTTCTGATTTGTCAATCTTATGCCGCCGTGAATGGTCACAGAATGTGGGTGAAACTAAGAATAGGCGTGTGTTTCGAAGCCCGTGTTATTGATTGTGGATGGTGGTCCATGGCGTTGTGTCAAAAATCTTCTATTTTAAGCCGTTATTTCCGCCGTAAAACGCCATGGTGCTGCCTTCCTTCACAAATTGGTCATAGCAGTTGGCAAAAAATTCGCCTTTGCAGTCCGCCATGGTCACTATTTGTTAACACCGTTTGAAGCTTTGATCGATTTGCCATACCTTTGTCCCTAATGGATAAATATTGCTTAGGGGGCTTGGTTGGTTTTTCATTAAAACGTGCTCAGTGATGTCAAATATCCGTTATGGCGGCGCCATAGCGC
>TRINITY_DN1713_c0_g2
GTGAAAAGGTTCCTATTGAATAGGTAGTCCATCAGCCGCATTCTCATAAGCATTACAGGGACGCCCTTTTTCAATTTCAATATGTGGTTAGGAATCCCAGAACACTTAACATCATTTGGGAACTCAGGTGTGAACCATTCGCCATGTACCTCACTATCCTCCTCAGACTAACATGCTTCGTCAGAACTCAAATATCCAACCTTTTCACCTG
>TRINITY_DN58058_c0_g1
TCCTGATCTTCCACTGACAGTGGCTTTGAGGGCTTGTTCCTTCCCATTCATTCTTCTTTCATGTACAAGTAATTTGCCGTGTAGTTCTTCTACTGACATTGTGGTGACATCATTTGACTCATCAATGGCACACACCACATGCTCAAATCTTGAAGTCGTAGATCTTAGAATTTTCTCTACCACCATAAGTTGTTCTATCCTTT
>TRINITY_DN1713_c0_g1
ATTACTTATTATAATATAACTTGCTTAACTGCGCTCGTTTCTCAATAAAAAAATAGGTTTAGTAATGAAGGAAGACAATCGTGTCTCTCTCTGAGCCCCCTTTAAGCGAATTAGGTTTTCTTTTTTGTGATTCCCAGCAACATCGAAGGCGAGTTCTTTGTGACTACCGTCGGAAGCTATGGCGGAGGTTTTGAACGCTGAGGAAACTGAATTGACCTGCTTTTTGGTTCGGTATGAGGATCGTCGTGGGGATGAAATTAGATTTCCACGTAGATTCACAGAGAGGTGAGGCGCAGCAATTAGTTTCCTGTGCACTTTTCCAAGCAATTAGTTTCAAGGGAATTCACTTATAAAAAATTGTTGTGCCAGATGACTTCACAGCCGCATTCGGAAGACAACTACCAAATCCAATAAATTTAGTTCAAATTGATCAAGTATCATGGTCTGTGCATTGGTCATTCATCGATGGCTTCATTTGGTTTTCTAATGGATGGAGAAAGTTTATGGTGAATTACGAACTGAAGAAATCAGACTACTTGTTTATTAAGTTTGATGGGAGTCCAACAATGCATGTAGATGTGGTTCGCAGTGCTGGGCTAGTAGAAAAGATTGATAGACTTGGTGTTGCTAACATCTTGGACATTGATGATCAATACAAAGATCTATGGACAGTCACTCTTTCTGAAGCAGCAGCTAGGAAGGGTACATCATTGGTGAGTTTACAACAATATTCGTTGTCATTTACGGATTTGAGATTTACTTCAATATTTTTATATTGTGTTATTGAAGTATAACTGATGAATAATGTTGCAGTTGCATTGTAGTTCATCCTTGCTAGAGTTGTTTATATTCGGGGGAACGAATGTCATTTTGGAGAAGGGCGGTATGGATTCAAATCATTACATGAACTTCAGCCTGGTCAGCTTGTGAGGTTTTGGACCAGAGGATTTGATGATTACATAACCATTGTTTCTAACAATTGTTTTGGGATATGTTAGTATCTTGTGTTTTGAATGGTTAGGAAATAGTTTATTAGATCGAATTTTTCGATCTATTTTAATATTCCGCACTTTCTCCGACTTTATGATTGGCATATTTTTGAAGTTCTAATTGTTTTTCCATTGTTTGGTCTTTTAATTTTTACTCTATGGTTATTTTCTTCATTTGTCATCCGTATTTTAAAACTTTAAACTATAGTTGTTTGGGTGCAACAACTTATATGCTCCAATAACATGCAATGATTATTGAATTTATCTGTGTATATGACAGTTGTTAATAAGTACTTTTTGAAGGTCTTTGTGAAAATTGCATATTATGATTCGGACAATGTATCATACAATTTATTTTTCAAATTTTTTTAGTGCATATGGATCCCCATATATATTTCTTAATATTATCTTCTACTTAAGCCTATTACATGCTCGTGTAATCCTGATCAAGTGGATACAAATATCATAAACACTTTGAGATACACGTATTACTTTTTACGTTATATGGTTTTCATATTCAATTCCTTACTGATATTGTTTGGTTGGTATTTTACTCTGGTAATACACTATGTCAGATCTTCAGAAGCTCTGTTTTAATAGTTGCTACTAAATTTGATCCTTATAGATTTTGATATTTTCATTTATTTTGCATGTAGTTTGATTTAGTGATTGTAACTACCTCCAACAAAGCATAAAACATTTGTTCACAGGTCAGTATGTATTGTGCAATGAATGGTTGAAACTTTTAGTGTGATGTTGATGTGTTGTTATTTCCAATTTCATAATACAGATTCACTCTAACACCTTTCAAGTAATGTGCATTAAGGAGTAAGGACTATTAGATGATGGCAACAAATCACTTCATATTGACAATATGAACTTCTATTCAGCAGTTAGGGAAATACTAAAGAAGTTGATGGTTGGACCATCATTATGTATTAGTTGAGG
>TRINITY_DN7882_c0_g3
TACTAATTGAATCATTTGACCAAAATCGGCAGTGATCCTCACATGTAATTATAACAGGAAGAAAATTTAGGAGACGCGACAAACTAGGAAATTGAATCATGGAATGATGTCATTCACAGCCAACATTATGTCACCATTGGTATGATTCATTGTTGTCAAATTAGCTATCACTGAAATTATCGTTGATGAAGAAGAGCATGATGTCACAAAAACTGGCATTGAAGAATAAGTTCTACCCCGAAATGCTATACCAACATTGGAAAACCAACCACAATAGCATACAAGGGAAGAAGAACTTCAGCAAAGATGACGAGATCATAAGAGCATACTGAAAAAAGTAGGAAAAAACATGCTAGAAAGTGAAGTGTGACAAAACAATAGCAGGTAGAAGGAACCAGAAAAACCTCTTGATTGGCATAGTTGGTTCACGGCCAACAAATAGAAAAGAATCATACAGACATCTTTGTAATGGAGTTCCAAATTTCAGGGAACTTAACAGTGAAATAAAGACAGGAGTAGGACATGGAAGGTAGTATCACTCTGATATTGAGTTAAAATTTTAGTGTTTAGGAGAATCTGACACTAAAGAATAAGATATTAGATTGGTACGGCGTACTATGATGTTATAAAAAATACAAATTCATCTGAAGGTTCTTTTTATACCAACAATTAAGTCAAGTACTAGCAAGTACAAGCTCAAACCCCCCAATACTATAATAAGACTACTACTACTACTGCTACTGCCTATTGGTCTAGGTGGCTACGAGCCCGTTCCCCTTAAACAATGTCTTGAGATTGAGTCTTCTGAATGGGAAAGAATAAGCATTGTGAAAGCTATGTTCCCTAAAGTGGGTCCATCTGACTTAACTCAGACCAGTTGGAGTCCAATGTGCTTCCTAATTAAAGGTCTCAAACCAAAAAAAAAACAAGAGACTACTAAAACTAATTAAATAAGGAAGCAAAACAGAAATAAAATGAAATAAGGAAACAACCCCTAGCATCGCTTCCTCAATTAGATGACTAACTGATTCTGTATATATGCTAAATATCATAAAGTGCAAGTTATGATAGTCTTGCTCATTACCTCATCTTCATCTTGAGTTTCTACTT
>TRINITY_DN14805_c2_g1
TTTGTTTCATCTCTAATTTCTTGCTATCAGGTGCTTCTTCCTTGCTATCTATGACTTGTCTTTTTTAGTTGCCGTGTTATTGGGGCGCAGTATCAACTAGCTCTACTGGTGACTAATCTACGCCAGAGAACCTGGCTGACCATGTGTTTACTCGACTATGTTTGATCTGTATGCACATACCTTTTACACAACTAATAAACAAAGGAAACAAATTTAAAAAATTACTCAAGAACAGCAACAAGTGTTTTAGCAATCTTAAAACTTAAGAATCTTGTAGATGATAATAATGTCATGTCATAGTAGAAAAGTATGTTAGCAAGTAGTAGTTAGAAGTAATATGATAATGTAACATATATGTATGATTATTTACATTTTGAGTGTAGTAAATGTGCCCCGGGCCTCTAGATGATTGGAGGGTGATATAGTATTTTTCTTGTGCTGCAATTTTGCTAAGAGTATTATTAGTTTGACTGACAATGATCATTGGTTGATTCTATGCAGTTGCTTCCCCCTGCCCCTGCCAAGTCA
>TRINITY_DN30800_c0_g3
TTGGGTTGGATTTCTTTGATGATTGTGTGTTATTTGTTTTGTTGCTGGCGGGACATGGTATGAGTTGTAGATTTAATCTCTTTATGGTTTTATTGATATTTTGCCTTATTGGCTAGTTGTTAGCTTCTGTCCATTGGTTAAGCTGTGTGGCTTCTTACATGGATGGTTAAGCTTTGCTCTCTTTACTGTCTGTGCTTCTGCCAAGTGGTTAAACTTTGAGGTATAGTTTCTGCTTGGTGGTTAAGCATTTGGCTTTATGCCTTTGTTGATGTTTGCTTCTGCCCTAT
>TRINITY_DN45631_c0_g1
[truncated: 78,012,076 more chars]
